# Supplementary material for: Transcriptional coordination between intergenic RNA polymerase II-bound regions and nearby genes reveals functional specialization and disease associations in peripheral blood
Source: Comput Struct Biotechnol J. 2025 Nov 28;27:5523–36. doi: 10.1016/j.csbj.2025.11.060 (PMC12722025; doi:10.1016/j.csbj.2025.11.060)
Supplement: Supplementary file 1 — Dataset S1: Dataset provides genomic annotation of intergenic RNAPII-bound regions (iRNAPII-BRs). For each region, the table lists the unique identifier from the original study (de Langen et al., 2024, PMID: 37868033), chromosomal coordinates (chromosome, start, end), and the distance from the region midpoint to the transcription start site of the nearest Ensembl-annotated gene. Gene information includes Ensembl ID, genomic coordinates, and strand orientation. The dataset also reports binary overlap (1 = overlapping, 0 = non-overlapping) between each iRNAPII-BR and enhancer annotations obtained from DBNascent, FANTOM5, ENCODE, NET-CAGE, and EnhancerAtlas2.0, enabling integrative analysis of regulatory activity and enhancer associations. [file mmc1.xlsx]

## Sheet: Sheet1
Supplementary Dataset 1. iRNAPII-BRs were mapped to their nearest genes based on Ensembl gene annotations. The distance to the gene TSS was calculated using the midpoint of each iRNAPII-BR. Overlaps between iRNAPII-BRs and enhancer annotations from DBNascent, FANTOM5, ENCODE, NET-CAGE, and EnhancerAtlas 2.0 are indicated as 1 (overlapping) or 0 (non-overlapping). The Original ID column correspond…
iRNAPII-BR location				Nearest gene to iRNAPII-BR					Overlap of iRNAPII-BR with enhancer databases
Orignal ID	chromosome	start	end	distance to TSS	Ensembl ID	start	end	strand	DBNascent	Fantom5	Encode	NET-CAGE	EnhancerAtlas2.0
0	chr1	898390	899389	-5944	ENSG00000272438	904834	915976	+	1	0	0	0	1
1	chr1	899090	900089	-5244	ENSG00000272438	904834	915976	+	1	0	0	0	1
2	chr1	899580	900579	-4754	ENSG00000272438	904834	915976	+	0	0	0	0	1
3	chr1	901290	902289	-3044	ENSG00000272438	904834	915976	+	0	0	0	0	1
4	chr1	901800	902799	-2534	ENSG00000272438	904834	915976	+	0	0	0	0	1
5	chr1	902510	903509	-1824	ENSG00000272438	904834	915976	+	0	0	0	0	1
6	chr1	921800	922799	-1284	ENSG00000223764	916865	921016	-	0	0	0	0	0
7	chr1	922200	923199	-1223	ENSG00000187634	923923	944575	+	0	1	1	1	0
8	chr1	982820	983819	-1203	ENSG00000187642	975198	982117	-	1	1	1	1	0
9	chr1	983390	984389	-1773	ENSG00000187642	975198	982117	-	0	0	1	0	0
10	chr1	983610	984609	-1993	ENSG00000187642	975198	982117	-	0	0	1	0	0
11	chr1	983870	984869	-2253	ENSG00000187642	975198	982117	-	0	0	1	0	0
12	chr1	984290	985289	-2673	ENSG00000187642	975198	982117	-	0	0	1	0	0
13	chr1	984930	985929	-3313	ENSG00000187642	975198	982117	-	1	0	0	0	0
14	chr1	985370	986369	-3753	ENSG00000187642	975198	982117	-	1	0	0	0	0
15	chr1	986100	987099	-4483	ENSG00000187642	975198	982117	-	0	0	0	0	0
16	chr1	986760	987759	-5143	ENSG00000187642	975198	982117	-	0	0	0	0	1
17	chr1	987140	988139	-5523	ENSG00000187642	975198	982117	-	0	0	0	0	1
18	chr1	987590	988589	-5973	ENSG00000187642	975198	982117	-	0	0	0	0	1
19	chr1	988170	989169	-6553	ENSG00000187642	975198	982117	-	1	0	0	0	1
20	chr1	989260	990259	-7643	ENSG00000187642	975198	982117	-	1	0	0	0	1
21	chr1	990120	991119	7431	ENSG00000272512	995966	998051	-	0	0	0	0	1
22	chr1	990560	991559	6991	ENSG00000272512	995966	998051	-	0	0	0	0	1
23	chr1	990770	991769	6781	ENSG00000272512	995966	998051	-	0	0	0	0	1
24	chr1	991500	992499	6051	ENSG00000272512	995966	998051	-	0	0	1	0	1
25	chr1	992170	993169	5381	ENSG00000272512	995966	998051	-	1	0	1	1	1
26	chr1	993020	994019	4531	ENSG00000272512	995966	998051	-	0	0	0	0	1
27	chr1	993870	994869	3681	ENSG00000272512	995966	998051	-	0	0	0	0	1
28	chr1	994270	995269	3281	ENSG00000272512	995966	998051	-	0	0	0	0	1
29	chr1	1016040	1017039	-3347	ENSG00000224969	1011997	1013193	-	0	0	0	0	0
30	chr1	1016440	1017439	-3180	ENSG00000188157	1020120	1056118	+	1	0	0	0	0
31	chr1	1017050	1018049	-2570	ENSG00000188157	1020120	1056118	+	1	0	1	0	0
32	chr1	1056850	1057849	2317	ENSG00000242590	1055033	1056116	+	0	0	0	0	1
33	chr1	1057730	1058729	-1457	ENSG00000291156	1059687	1066459	+	1	0	1	1	1
34	chr1	1058000	1058999	-1187	ENSG00000291156	1059687	1066459	+	1	0	1	1	1
35	chr1	1079170	1080169	-5364	ENSG00000237330	1070967	1074306	-	1	1	1	1	1
36	chr1	1079430	1080429	-5624	ENSG00000237330	1070967	1074306	-	1	1	1	1	1
37	chr1	1079750	1080749	-5944	ENSG00000237330	1070967	1074306	-	1	1	1	0	1
38	chr1	1117100	1118099	-1239	ENSG00000131591	1081818	1116361	-	1	0	1	0	0
39	chr1	1120900	1121899	-5039	ENSG00000131591	1081818	1116361	-	0	0	0	0	1
40	chr1	1121840	1122839	-5979	ENSG00000131591	1081818	1116361	-	1	0	1	0	1
41	chr1	1122800	1123799	-6939	ENSG00000131591	1081818	1116361	-	1	0	1	0	1
42	chr1	1123110	1124109	-7249	ENSG00000131591	1081818	1116361	-	1	0	1	0	1
43	chr1	1123300	1124299	-7439	ENSG00000131591	1081818	1116361	-	1	0	1	0	1
44	chr1	1123700	1124699	-7839	ENSG00000131591	1081818	1116361	-	1	0	1	0	1
45	chr1	1123980	1124979	-8119	ENSG00000131591	1081818	1116361	-	1	0	1	1	1
46	chr1	1124480	1125479	-8619	ENSG00000131591	1081818	1116361	-	1	0	1	1	1
47	chr1	1124910	1125909	-9049	ENSG00000131591	1081818	1116361	-	1	1	1	1	1
48	chr1	1125650	1126649	-9789	ENSG00000131591	1081818	1116361	-	0	1	1	1	1
49	chr1	1126850	1127849	-9667	ENSG00000223823	1137017	1144056	+	0	0	1	0	1
50	chr1	1127340	1128339	-9177	ENSG00000223823	1137017	1144056	+	0	1	1	0	1
51	chr1	1127920	1128919	-8597	ENSG00000223823	1137017	1144056	+	1	1	1	1	1
52	chr1	1128180	1129179	-8337	ENSG00000223823	1137017	1144056	+	1	1	1	1	1
53	chr1	1128440	1129439	-8077	ENSG00000223823	1137017	1144056	+	1	1	1	1	1
54	chr1	1129000	1129999	-7517	ENSG00000223823	1137017	1144056	+	1	0	1	0	1
55	chr1	1129890	1130889	-6627	ENSG00000223823	1137017	1144056	+	0	0	1	0	1
56	chr1	1130840	1131839	-5677	ENSG00000223823	1137017	1144056	+	0	0	1	0	1
57	chr1	1131670	1132669	-4847	ENSG00000223823	1137017	1144056	+	1	0	1	0	1
58	chr1	1132250	1133249	-4267	ENSG00000223823	1137017	1144056	+	1	0	1	0	0
59	chr1	1133020	1134019	-3497	ENSG00000223823	1137017	1144056	+	1	0	1	0	0
60	chr1	1134100	1135099	-2417	ENSG00000223823	1137017	1144056	+	1	0	0	0	0
61	chr1	1134700	1135699	-1817	ENSG00000223823	1137017	1144056	+	1	1	1	1	0
62	chr1	1144720	1145719	8203	ENSG00000223823	1137017	1144056	+	1	0	1	0	1
63	chr1	1145300	1146299	8783	ENSG00000223823	1137017	1144056	+	1	0	1	0	1
64	chr1	1145750	1146749	9233	ENSG00000223823	1137017	1144056	+	1	0	0	0	1
65	chr1	1146270	1147269	9753	ENSG00000223823	1137017	1144056	+	1	0	0	0	1
66	chr1	1149760	1150759	13243	ENSG00000223823	1137017	1144056	+	1	0	1	0	1
67	chr1	1150550	1151549	14033	ENSG00000223823	1137017	1144056	+	0	0	0	0	1
68	chr1	1151000	1151999	14483	ENSG00000223823	1137017	1144056	+	0	0	0	0	1
69	chr1	1153580	1154579	-13024	ENSG00000207730	1167104	1167198	+	1	0	0	0	1
70	chr1	1156620	1157619	-9984	ENSG00000207730	1167104	1167198	+	1	0	1	0	1
71	chr1	1157160	1158159	-9444	ENSG00000207730	1167104	1167198	+	1	0	1	0	1
72	chr1	1157650	1158649	-8954	ENSG00000207730	1167104	1167198	+	1	0	1	1	1
73	chr1	1158150	1159149	-8454	ENSG00000207730	1167104	1167198	+	1	0	1	1	1
74	chr1	1159150	1160149	-7454	ENSG00000207730	1167104	1167198	+	0	0	1	0	1
75	chr1	1159910	1160909	-6694	ENSG00000207730	1167104	1167198	+	0	0	1	0	1
76	chr1	1160150	1161149	-6454	ENSG00000207730	1167104	1167198	+	0	0	1	0	1
77	chr1	1160780	1161779	-5824	ENSG00000207730	1167104	1167198	+	1	0	1	0	1
78	chr1	1161700	1162699	-4904	ENSG00000207730	1167104	1167198	+	1	0	1	0	1
79	chr1	1162090	1163089	-4514	ENSG00000207730	1167104	1167198	+	1	0	1	0	1
80	chr1	1162450	1163449	-4154	ENSG00000207730	1167104	1167198	+	1	0	1	1	0
81	chr1	1162990	1163989	-3614	ENSG00000207730	1167104	1167198	+	1	0	1	1	0
82	chr1	1163240	1164239	-3364	ENSG00000207730	1167104	1167198	+	0	0	1	1	0
83	chr1	1163750	1164749	-2854	ENSG00000207730	1167104	1167198	+	1	0	1	0	0
84	chr1	1164110	1165109	-2494	ENSG00000207730	1167104	1167198	+	1	0	1	0	0
85	chr1	1164430	1165429	-2174	ENSG00000207730	1167104	1167198	+	1	0	1	0	0
86	chr1	1165060	1166059	-1544	ENSG00000207730	1167104	1167198	+	1	0	1	0	0
87	chr1	1165400	1166399	-1204	ENSG00000207730	1167104	1167198	+	0	0	1	0	0
88	chr1	1171290	1172289	-2090	ENSG00000162571	1173880	1197936	+	1	1	1	1	0
89	chr1	1198630	1199629	7462	ENSG00000186891	1203508	1206592	-	1	0	1	0	1
90	chr1	1199060	1200059	7032	ENSG00000186891	1203508	1206592	-	1	0	1	0	1
91	chr1	1199380	1200379	6712	ENSG00000186891	1203508	1206592	-	1	0	1	0	1
92	chr1	1199650	1200649	6442	ENSG00000186891	1203508	1206592	-	1	0	1	0	1
93	chr1	1199830	1200829	6262	ENSG00000186891	1203508	1206592	-	1	1	1	1	1
94	chr1	1200240	1201239	5852	ENSG00000186891	1203508	1206592	-	0	1	1	1	1
95	chr1	1200540	1201539	5552	ENSG00000186891	1203508	1206592	-	1	1	1	1	1
96	chr1	1201060	1202059	5032	ENSG00000186891	1203508	1206592	-	1	1	1	1	1
97	chr1	1207780	1208779	-1688	ENSG00000186891	1203508	1206592	-	1	1	1	1	0
98	chr1	1208000	1208999	-1908	ENSG00000186891	1203508	1206592	-	1	1	1	1	0
99	chr1	1208510	1209509	-2418	ENSG00000186891	1203508	1206592	-	0	1	1	1	0
100	chr1	1208800	1209799	-2708	ENSG00000186891	1203508	1206592	-	1	1	1	1	0
101	chr1	1214850	1215849	-1197	ENSG00000186827	1211326	1214153	-	1	0	1	0	0
102	chr1	1215210	1216209	-1557	ENSG00000186827	1211326	1214153	-	1	0	1	0	0
103	chr1	1235960	1236959	4223	ENSG00000176022	1232237	1235041	+	1	0	1	0	0
104	chr1	1236330	1237329	4593	ENSG00000176022	1232237	1235041	+	1	0	1	0	1
105	chr1	1236570	1237569	4833	ENSG00000176022	1232237	1235041	+	1	0	1	1	1
106	chr1	1236890	1237889	5153	ENSG00000176022	1232237	1235041	+	1	0	1	1	1
107	chr1	1237160	1238159	5423	ENSG00000176022	1232237	1235041	+	1	1	1	1	1
108	chr1	1237450	1238449	5713	ENSG00000176022	1232237	1235041	+	1	1	1	1	1
109	chr1	1237850	1238849	6113	ENSG00000176022	1232237	1235041	+	1	1	1	1	1
110	chr1	1238270	1239269	6533	ENSG00000176022	1232237	1235041	+	1	1	1	1	1
111	chr1	1238560	1239559	6823	ENSG00000176022	1232237	1235041	+	1	0	1	0	1
112	chr1	1238950	1239949	7213	ENSG00000176022	1232237	1235041	+	1	0	1	0	1
113	chr1	1239310	1240309	6912	ENSG00000184163	1242446	1246722	-	0	0	1	0	1
114	chr1	1239780	1240779	6442	ENSG00000184163	1242446	1246722	-	0	0	1	0	1
115	chr1	1240510	1241509	5712	ENSG00000184163	1242446	1246722	-	1	0	1	0	1
116	chr1	1247470	1248469	-1248	ENSG00000184163	1242446	1246722	-	1	0	1	0	0
117	chr1	1329590	1330589	-1190	ENSG00000169962	1331280	1335314	+	1	0	1	1	0
118	chr1	1351060	1352059	-2142	ENSG00000107404	1335276	1349418	-	1	0	1	1	0
119	chr1	1362840	1363839	-1563	ENSG00000162576	1352689	1361777	-	0	0	0	0	0
120	chr1	1363980	1364979	-2703	ENSG00000162576	1352689	1361777	-	1	0	1	1	0
121	chr1	1365530	1366529	-4253	ENSG00000162576	1352689	1361777	-	1	0	0	0	0
122	chr1	1365750	1366749	-4473	ENSG00000162576	1352689	1361777	-	1	0	0	1	0
123	chr1	1366210	1367209	-4933	ENSG00000162576	1352689	1361777	-	0	0	0	1	0
124	chr1	1366960	1367959	-5683	ENSG00000162576	1352689	1361777	-	0	0	0	1	0
125	chr1	1367950	1368949	-6673	ENSG00000162576	1352689	1361777	-	0	0	0	0	1
126	chr1	1368610	1369609	6097	ENSG00000175756	1373730	1375207	-	0	0	0	0	1
127	chr1	1369090	1370089	5617	ENSG00000175756	1373730	1375207	-	1	0	0	0	1
128	chr1	1369660	1370659	5047	ENSG00000175756	1373730	1375207	-	1	0	0	0	1
129	chr1	1370350	1371349	4357	ENSG00000175756	1373730	1375207	-	1	0	1	0	1
130	chr1	1370610	1371609	4097	ENSG00000175756	1373730	1375207	-	1	0	1	0	1
131	chr1	1371040	1372039	3667	ENSG00000175756	1373730	1375207	-	1	0	1	0	1
132	chr1	1371360	1372359	3347	ENSG00000175756	1373730	1375207	-	1	0	1	0	1
133	chr1	1371710	1372709	2997	ENSG00000175756	1373730	1375207	-	1	0	1	0	1
134	chr1	1376220	1377219	-1513	ENSG00000175756	1373730	1375207	-	1	0	1	0	0
135	chr1	1376470	1377469	-1696	ENSG00000223663	1378666	1379032	+	1	0	1	0	0
136	chr1	1380300	1381299	2134	ENSG00000223663	1378666	1379032	+	0	0	0	0	1
137	chr1	1381030	1382029	2864	ENSG00000223663	1378666	1379032	+	0	0	0	0	1
138	chr1	1381640	1382639	3474	ENSG00000223663	1378666	1379032	+	1	0	0	0	1
139	chr1	1382460	1383459	4294	ENSG00000223663	1378666	1379032	+	1	0	1	0	1
140	chr1	1382940	1383939	4774	ENSG00000223663	1378666	1379032	+	0	0	1	0	1
141	chr1	1383570	1384569	5404	ENSG00000223663	1378666	1379032	+	1	0	0	0	1
142	chr1	1411300	1412299	2704	ENSG00000272455	1409096	1410618	+	1	0	0	0	0
143	chr1	1411700	1412699	3104	ENSG00000272455	1409096	1410618	+	1	0	0	0	1
144	chr1	1423780	1424779	-1591	ENSG00000205116	1425871	1430255	+	0	0	1	0	0
145	chr1	1443780	1444779	-5409	ENSG00000215915	1449689	1470163	+	1	0	0	0	1
146	chr1	1499010	1500009	-3740	ENSG00000290916	1503250	1509466	+	1	0	0	0	1
147	chr1	1499530	1500529	-3220	ENSG00000290916	1503250	1509466	+	1	0	0	0	1
148	chr1	1500110	1501109	-2640	ENSG00000290916	1503250	1509466	+	1	0	1	0	1
149	chr1	1500540	1501539	-2210	ENSG00000290916	1503250	1509466	+	1	0	1	0	1
150	chr1	1501290	1502289	-1460	ENSG00000290916	1503250	1509466	+	1	0	0	0	1
151	chr1	1510470	1511469	-1192	ENSG00000197785	1512162	1534685	+	1	0	1	0	0
152	chr1	1578570	1579569	-4207	ENSG00000160075	1541673	1574863	-	0	0	0	0	0
153	chr1	1585820	1586819	-2411	ENSG00000274481	1583510	1583909	-	1	0	0	0	1
154	chr1	1588270	1589269	-4861	ENSG00000274481	1583510	1583909	-	0	0	0	0	1
155	chr1	1591220	1592219	-7811	ENSG00000274481	1583510	1583909	-	1	0	0	0	1
156	chr1	1603560	1604559	3746	ENSG00000286989	1600314	1602703	+	1	0	0	0	0
157	chr1	1604130	1605129	4316	ENSG00000286989	1600314	1602703	+	1	0	0	0	1
158	chr1	1604420	1605419	4606	ENSG00000286989	1600314	1602703	+	1	0	0	0	1
159	chr1	1604650	1605649	4836	ENSG00000286989	1600314	1602703	+	1	0	0	0	1
160	chr1	1604870	1605869	5056	ENSG00000286989	1600314	1602703	+	1	0	0	0	1
161	chr1	1606220	1607219	6406	ENSG00000286989	1600314	1602703	+	1	0	1	0	1
162	chr1	1606700	1607699	6886	ENSG00000286989	1600314	1602703	+	1	0	1	0	1
163	chr1	1607300	1608299	7486	ENSG00000286989	1600314	1602703	+	1	0	1	0	1
164	chr1	1607970	1608969	-6984	ENSG00000197530	1615454	1630605	+	1	0	0	0	1
165	chr1	1609610	1610609	-5344	ENSG00000197530	1615454	1630605	+	1	0	0	0	1
166	chr1	1609920	1610919	-5034	ENSG00000197530	1615454	1630605	+	1	0	0	0	1
167	chr1	1610220	1611219	-4734	ENSG00000197530	1615454	1630605	+	1	0	1	0	1
168	chr1	1610560	1611559	-4394	ENSG00000197530	1615454	1630605	+	1	1	1	0	0
169	chr1	1610840	1611839	-4114	ENSG00000197530	1615454	1630605	+	1	1	1	0	0
170	chr1	1611810	1612809	-3144	ENSG00000197530	1615454	1630605	+	1	1	1	0	0
171	chr1	1693920	1694919	-1625	ENSG00000189339	1659529	1692795	-	1	0	0	0	0
172	chr1	1748450	1749449	-2958	ENSG00000290854	1724838	1745992	-	1	0	1	0	0
173	chr1	1781200	1782199	-1243	ENSG00000008130	1751232	1780457	-	1	0	1	1	0
174	chr1	1782010	1783009	-2053	ENSG00000008130	1751232	1780457	-	1	1	1	1	0
175	chr1	1782290	1783289	-2333	ENSG00000008130	1751232	1780457	-	1	1	1	1	0
176	chr1	1782540	1783539	-2583	ENSG00000008130	1751232	1780457	-	1	1	1	1	0
177	chr1	1783020	1784019	-3063	ENSG00000008130	1751232	1780457	-	1	1	1	1	0
178	chr1	1893670	1894669	-1878	ENSG00000078369	1785285	1892292	-	1	0	1	0	0
179	chr1	1893950	1894949	-2158	ENSG00000078369	1785285	1892292	-	1	0	1	0	0
180	chr1	1894260	1895259	-2468	ENSG00000078369	1785285	1892292	-	1	0	1	0	0
181	chr1	1894600	1895599	-2808	ENSG00000078369	1785285	1892292	-	1	0	1	0	0
182	chr1	1895010	1896009	-3218	ENSG00000078369	1785285	1892292	-	1	0	1	0	0
183	chr1	1895460	1896459	-3668	ENSG00000078369	1785285	1892292	-	1	0	1	0	1
184	chr1	1895800	1896799	-4008	ENSG00000078369	1785285	1892292	-	1	0	1	0	1
185	chr1	1896840	1897839	-5048	ENSG00000078369	1785285	1892292	-	1	0	1	0	1
186	chr1	1897880	1898879	-6088	ENSG00000078369	1785285	1892292	-	1	0	1	0	1
187	chr1	1899250	1900249	-7458	ENSG00000078369	1785285	1892292	-	1	0	1	0	1
188	chr1	1900940	1901939	-9148	ENSG00000078369	1785285	1892292	-	1	0	1	0	1
189	chr1	1901530	1902529	-9738	ENSG00000078369	1785285	1892292	-	1	0	1	0	1
190	chr1	1902720	1903719	-10928	ENSG00000078369	1785285	1892292	-	1	0	0	0	1
191	chr1	1904090	1905089	-10518	ENSG00000169885	1915108	1917296	+	1	0	0	0	1
192	chr1	1904900	1905899	-9708	ENSG00000169885	1915108	1917296	+	1	0	0	0	1
193	chr1	1905880	1906879	-8728	ENSG00000169885	1915108	1917296	+	0	0	1	0	1
194	chr1	1906280	1907279	-8328	ENSG00000169885	1915108	1917296	+	0	0	1	0	1
195	chr1	1906490	1907489	-8118	ENSG00000169885	1915108	1917296	+	1	0	1	0	1
196	chr1	1906750	1907749	-7858	ENSG00000169885	1915108	1917296	+	1	1	1	1	1
197	chr1	1907050	1908049	-7558	ENSG00000169885	1915108	1917296	+	1	1	1	1	1
198	chr1	1907600	1908599	-7008	ENSG00000169885	1915108	1917296	+	1	1	1	1	1
199	chr1	1907920	1908919	-6688	ENSG00000169885	1915108	1917296	+	1	1	1	0	1
200	chr1	1908190	1909189	-6418	ENSG00000169885	1915108	1917296	+	1	1	1	1	1
201	chr1	1908520	1909519	-6088	ENSG00000169885	1915108	1917296	+	1	1	1	1	1
202	chr1	1908870	1909869	-5738	ENSG00000169885	1915108	1917296	+	1	1	1	1	1
203	chr1	1909360	1910359	-5248	ENSG00000169885	1915108	1917296	+	1	1	1	1	1
204	chr1	1909970	1910969	-4638	ENSG00000169885	1915108	1917296	+	0	0	1	0	0
205	chr1	1910320	1911319	-4288	ENSG00000169885	1915108	1917296	+	0	0	0	0	0
206	chr1	1910500	1911499	-4108	ENSG00000169885	1915108	1917296	+	0	0	0	0	0
207	chr1	1911100	1912099	-3508	ENSG00000169885	1915108	1917296	+	0	0	0	0	0
208	chr1	1911510	1912509	-3098	ENSG00000169885	1915108	1917296	+	0	0	0	0	0
209	chr1	2043260	2044259	6310	ENSG00000226969	2049203	2050070	-	1	0	1	0	1
210	chr1	2044460	2045459	5110	ENSG00000226969	2049203	2050070	-	1	0	1	0	1
211	chr1	2045660	2046659	3910	ENSG00000226969	2049203	2050070	-	1	0	1	0	0
212	chr1	2046190	2047189	3380	ENSG00000226969	2049203	2050070	-	1	0	1	0	0
213	chr1	2046780	2047779	2790	ENSG00000226969	2049203	2050070	-	1	1	1	1	0
214	chr1	2047010	2048009	2560	ENSG00000226969	2049203	2050070	-	1	1	1	1	0
215	chr1	2047430	2048429	2140	ENSG00000226969	2049203	2050070	-	1	1	1	1	0
216	chr1	2222640	2223639	-4248	ENSG00000157933	2227388	2310213	+	0	0	0	0	1
217	chr1	2223780	2224779	-3108	ENSG00000157933	2227388	2310213	+	0	0	1	0	0
218	chr1	2224250	2225249	-2638	ENSG00000157933	2227388	2310213	+	1	0	1	0	0
219	chr1	2224750	2225749	-2138	ENSG00000157933	2227388	2310213	+	1	0	1	0	0
220	chr1	2226060	2227059	-828	ENSG00000157933	2227388	2310213	+	1	0	1	0	0
221	chr1	2226430	2227429	-458	ENSG00000157933	2227388	2310213	+	1	0	1	0	0
222	chr1	2311040	2312039	-3500	ENSG00000287356	2315040	2323085	+	1	0	1	0	1
223	chr1	2311430	2312429	-3110	ENSG00000287356	2315040	2323085	+	1	0	1	0	1
224	chr1	2311900	2312899	-2640	ENSG00000287356	2315040	2323085	+	1	0	1	0	1
225	chr1	2312240	2313239	-2300	ENSG00000287356	2315040	2323085	+	1	0	1	0	1
226	chr1	2312550	2313549	-1990	ENSG00000287356	2315040	2323085	+	1	0	1	0	1
227	chr1	2312970	2313969	-1570	ENSG00000287356	2315040	2323085	+	1	1	1	0	1
228	chr1	2313260	2314259	-1280	ENSG00000287356	2315040	2323085	+	1	1	1	0	1
229	chr1	2414400	2415399	-1103	ENSG00000157911	2403964	2413797	-	0	0	1	0	0
230	chr1	2415010	2416009	-1713	ENSG00000157911	2403964	2413797	-	1	0	1	0	0
231	chr1	2415490	2416489	-2193	ENSG00000157911	2403964	2413797	-	1	0	1	0	0
232	chr1	2416070	2417069	-2773	ENSG00000157911	2403964	2413797	-	1	0	1	0	0
233	chr1	2416600	2417599	-3303	ENSG00000157911	2403964	2413797	-	1	0	1	0	1
234	chr1	2417130	2418129	-3833	ENSG00000157911	2403964	2413797	-	0	0	0	0	1
235	chr1	2417610	2418609	-4313	ENSG00000157911	2403964	2413797	-	0	0	1	0	1
236	chr1	2417970	2418969	-4673	ENSG00000157911	2403964	2413797	-	0	0	1	0	1
237	chr1	2418230	2419229	-4933	ENSG00000157911	2403964	2413797	-	0	0	1	0	1
238	chr1	2418620	2419619	-5323	ENSG00000157911	2403964	2413797	-	0	0	0	0	1
239	chr1	2419100	2420099	-5803	ENSG00000157911	2403964	2413797	-	0	0	0	0	1
240	chr1	2419280	2420279	-5983	ENSG00000157911	2403964	2413797	-	0	0	0	0	1
241	chr1	2419710	2420709	-5770	ENSG00000149527	2425980	2505532	+	0	0	0	0	1
242	chr1	2419890	2420889	-5590	ENSG00000149527	2425980	2505532	+	0	0	0	0	1
243	chr1	2420140	2421139	-5340	ENSG00000149527	2425980	2505532	+	0	0	0	0	1
244	chr1	2420810	2421809	-4670	ENSG00000149527	2425980	2505532	+	0	0	0	0	1
245	chr1	2421100	2422099	-4380	ENSG00000149527	2425980	2505532	+	0	0	0	0	1
246	chr1	2422010	2423009	-3470	ENSG00000149527	2425980	2505532	+	1	0	0	0	1
247	chr1	2423250	2424249	-2230	ENSG00000149527	2425980	2505532	+	0	0	0	0	1
248	chr1	2506220	2507219	-12241	ENSG00000229393	2493437	2494479	-	1	0	0	0	1
249	chr1	2506600	2507599	-12621	ENSG00000229393	2493437	2494479	-	1	0	0	0	1
250	chr1	2548300	2549299	-6839	ENSG00000157873	2555639	2565382	+	1	0	1	0	1
251	chr1	2570930	2571929	5020	ENSG00000225931	2566410	2569888	+	0	1	0	1	1
252	chr1	2571540	2572539	5630	ENSG00000225931	2566410	2569888	+	0	0	0	0	1
253	chr1	2572300	2573299	6390	ENSG00000225931	2566410	2569888	+	0	0	0	0	1
254	chr1	2572720	2573719	6810	ENSG00000225931	2566410	2569888	+	0	1	0	1	1
255	chr1	2573840	2574839	-7220	ENSG00000228037	2581560	2584533	+	0	1	0	1	1
256	chr1	2575140	2576139	-5920	ENSG00000228037	2581560	2584533	+	1	0	1	1	1
257	chr1	2575620	2576619	-5440	ENSG00000228037	2581560	2584533	+	1	0	1	1	1
258	chr1	2575930	2576929	-5130	ENSG00000228037	2581560	2584533	+	1	1	1	1	1
259	chr1	2576100	2577099	-4960	ENSG00000228037	2581560	2584533	+	1	1	1	1	1
260	chr1	2577070	2578069	-3990	ENSG00000228037	2581560	2584533	+	0	0	1	0	1
261	chr1	2577430	2578429	-3630	ENSG00000228037	2581560	2584533	+	1	1	1	1	1
262	chr1	2577970	2578969	-3090	ENSG00000228037	2581560	2584533	+	1	1	1	1	1
263	chr1	2578560	2579559	-2500	ENSG00000228037	2581560	2584533	+	1	1	1	1	1
264	chr1	2805770	2806769	-4577	ENSG00000215912	2636986	2801693	-	1	0	1	0	1
265	chr1	2821710	2822709	-7212	ENSG00000231630	2814432	2814998	-	1	0	1	0	1
266	chr1	2828320	2829319	-13822	ENSG00000231630	2814432	2814998	-	0	0	0	0	1
267	chr1	2839810	2840809	-25312	ENSG00000231630	2814432	2814998	-	1	0	1	0	1
268	chr1	2840010	2841009	-25512	ENSG00000231630	2814432	2814998	-	1	0	1	0	1
269	chr1	2845550	2846549	-31052	ENSG00000231630	2814432	2814998	-	1	0	1	0	1
270	chr1	2847140	2848139	-32642	ENSG00000231630	2814432	2814998	-	1	0	1	0	1
271	chr1	2847500	2848499	-33002	ENSG00000231630	2814432	2814998	-	1	0	1	0	1
272	chr1	2847700	2848699	-33202	ENSG00000231630	2814432	2814998	-	1	0	1	0	1
273	chr1	2853390	2854389	-38892	ENSG00000231630	2814432	2814998	-	0	0	0	0	1
274	chr1	2856970	2857969	-42472	ENSG00000231630	2814432	2814998	-	1	0	1	0	1
275	chr1	2863380	2864379	-48882	ENSG00000231630	2814432	2814998	-	0	0	0	0	1
276	chr1	2870970	2871969	-56472	ENSG00000231630	2814432	2814998	-	1	0	0	0	1
277	chr1	2883310	2884309	-68812	ENSG00000231630	2814432	2814998	-	0	0	1	0	1
278	chr1	2883630	2884629	-69132	ENSG00000231630	2814432	2814998	-	0	0	0	0	1
279	chr1	2896130	2897129	72077	ENSG00000284745	2960658	2968707	-	0	0	0	0	1
280	chr1	2908110	2909109	60097	ENSG00000284745	2960658	2968707	-	1	0	0	0	1
281	chr1	2921760	2922759	46447	ENSG00000284745	2960658	2968707	-	0	0	1	0	1
282	chr1	2942690	2943689	25517	ENSG00000284745	2960658	2968707	-	0	0	0	0	1
283	chr1	2953560	2954559	14647	ENSG00000284745	2960658	2968707	-	0	0	1	0	1
284	chr1	2979100	2980099	-10893	ENSG00000284745	2960658	2968707	-	1	0	1	0	1
285	chr1	2984980	2985979	-16773	ENSG00000284745	2960658	2968707	-	1	0	1	0	1
286	chr1	2987610	2988609	-19403	ENSG00000284745	2960658	2968707	-	0	0	1	0	1
287	chr1	3012200	3013199	-8767	ENSG00000169717	3021467	3022903	+	1	0	1	0	1
288	chr1	3012470	3013469	-8497	ENSG00000169717	3021467	3022903	+	1	0	1	0	1
289	chr1	3013720	3014719	-7247	ENSG00000169717	3021467	3022903	+	1	0	1	0	1
290	chr1	3028450	3029449	7483	ENSG00000169717	3021467	3022903	+	0	0	1	0	1
291	chr1	3032490	3033489	11523	ENSG00000169717	3021467	3022903	+	1	0	1	0	1
292	chr1	3032720	3033719	11753	ENSG00000169717	3021467	3022903	+	1	0	1	0	1
293	chr1	3033040	3034039	12073	ENSG00000169717	3021467	3022903	+	1	0	1	0	1
294	chr1	3042110	3043109	21143	ENSG00000169717	3021467	3022903	+	0	0	0	0	1
295	chr1	3439380	3440379	-14785	ENSG00000130762	3454665	3481113	+	1	0	0	0	1
296	chr1	3441000	3441999	-13165	ENSG00000130762	3454665	3481113	+	0	0	1	0	1
297	chr1	3447180	3448179	-6985	ENSG00000130762	3454665	3481113	+	0	0	0	0	1
298	chr1	3448670	3449669	-5495	ENSG00000130762	3454665	3481113	+	0	0	0	0	1
299	chr1	3450250	3451249	-3915	ENSG00000130762	3454665	3481113	+	0	0	0	0	0
300	chr1	3450740	3451739	-3425	ENSG00000130762	3454665	3481113	+	0	0	0	0	0
301	chr1	3452040	3453039	-2125	ENSG00000130762	3454665	3481113	+	0	0	0	0	0
302	chr1	3452870	3453869	-1295	ENSG00000130762	3454665	3481113	+	1	0	1	0	0
303	chr1	3482070	3483069	-4676	ENSG00000272088	3487246	3487627	+	1	1	1	1	1
304	chr1	3482780	3483779	-3966	ENSG00000272088	3487246	3487627	+	1	0	1	0	1
305	chr1	3483040	3484039	-3706	ENSG00000272088	3487246	3487627	+	1	0	1	0	1
306	chr1	3483430	3484429	-3316	ENSG00000272088	3487246	3487627	+	1	0	1	0	1
307	chr1	3483880	3484879	-2866	ENSG00000272088	3487246	3487627	+	1	0	1	0	1
308	chr1	3484150	3485149	-2596	ENSG00000272088	3487246	3487627	+	1	0	0	0	1
309	chr1	3484580	3485579	-2166	ENSG00000272088	3487246	3487627	+	1	0	0	0	1
310	chr1	3484890	3485889	-1856	ENSG00000272088	3487246	3487627	+	1	0	0	0	1
311	chr1	3485530	3486529	-1216	ENSG00000272088	3487246	3487627	+	1	0	0	0	1
312	chr1	3613020	3614019	-2012	ENSG00000162591	3487951	3611508	-	1	1	1	0	0
313	chr1	3613460	3614459	-2452	ENSG00000162591	3487951	3611508	-	1	1	1	0	0
314	chr1	3613710	3614709	-2702	ENSG00000162591	3487951	3611508	-	1	1	1	0	0
315	chr1	3615910	3616909	-4902	ENSG00000162591	3487951	3611508	-	0	0	0	0	1
316	chr1	3618640	3619639	5646	ENSG00000238260	3622857	3624786	-	1	0	1	0	1
317	chr1	3618820	3619819	5466	ENSG00000238260	3622857	3624786	-	1	0	1	0	1
318	chr1	3776780	3777779	4531	ENSG00000235169	3772749	3775982	+	1	0	1	0	1
319	chr1	3798080	3799079	-2082	ENSG00000130764	3778559	3796498	-	0	0	0	0	0
320	chr1	3799550	3800549	-3552	ENSG00000130764	3778559	3796498	-	1	0	1	0	0
321	chr1	3803540	3804539	-7542	ENSG00000130764	3778559	3796498	-	1	0	1	0	1
322	chr1	3804660	3805659	-8662	ENSG00000130764	3778559	3796498	-	1	0	1	0	1
323	chr1	3886040	3887039	13753	ENSG00000198912	3889125	3900293	-	1	0	1	0	1
324	chr1	3886360	3887359	13433	ENSG00000198912	3889125	3900293	-	1	0	1	0	1
325	chr1	3886600	3887599	13193	ENSG00000198912	3889125	3900293	-	1	0	1	0	1
326	chr1	3918220	3919219	18373	ENSG00000236423	3900347	3917225	+	1	0	0	0	1
327	chr1	3918450	3919449	18603	ENSG00000236423	3900347	3917225	+	0	0	0	0	1
328	chr1	3921690	3922689	-18296	ENSG00000233304	3940486	3955262	+	1	0	1	1	1
329	chr1	3924650	3925649	-15336	ENSG00000233304	3940486	3955262	+	0	0	1	0	1
330	chr1	3959330	3960329	-10806	ENSG00000226374	3944547	3949024	-	0	0	0	0	1
331	chr1	3963970	3964969	-11663	ENSG00000284668	3976133	4012704	+	1	0	0	0	1
332	chr1	4027230	4028229	-8222	ENSG00000284703	4012921	4019508	-	1	0	1	0	1
333	chr1	4032230	4033229	-13222	ENSG00000284703	4012921	4019508	-	1	0	0	0	1
334	chr1	4033440	4034439	-14432	ENSG00000284703	4012921	4019508	-	1	0	0	0	1
335	chr1	4045190	4046189	-26182	ENSG00000284703	4012921	4019508	-	1	0	1	0	1
336	chr1	4046580	4047579	-27572	ENSG00000284703	4012921	4019508	-	1	1	1	0	1
337	chr1	4063860	4064859	-44852	ENSG00000284703	4012921	4019508	-	1	0	1	0	1
338	chr1	4071270	4072269	-52262	ENSG00000284703	4012921	4019508	-	1	0	1	0	1
339	chr1	4081680	4082679	-62672	ENSG00000284703	4012921	4019508	-	0	0	1	0	1
340	chr1	4217540	4218539	-42141	ENSG00000229280	4175528	4175899	-	0	0	0	0	1
341	chr1	4227770	4228769	-52371	ENSG00000229280	4175528	4175899	-	1	0	1	0	1
342	chr1	4266990	4267989	-91591	ENSG00000229280	4175528	4175899	-	1	0	1	1	1
343	chr1	4267320	4268319	-91921	ENSG00000229280	4175528	4175899	-	1	0	1	1	1
344	chr1	4268720	4269719	-93321	ENSG00000229280	4175528	4175899	-	1	0	0	0	1
345	chr1	4289620	4290619	-114221	ENSG00000229280	4175528	4175899	-	0	0	0	0	1
346	chr1	4305130	4306129	-106397	ENSG00000235054	4412027	4424689	+	1	0	0	0	1
347	chr1	4311650	4312649	-99877	ENSG00000235054	4412027	4424689	+	1	0	1	0	1
348	chr1	4314880	4315879	-96647	ENSG00000235054	4412027	4424689	+	0	0	0	0	1
349	chr1	4331620	4332619	-79907	ENSG00000235054	4412027	4424689	+	1	0	0	0	1
350	chr1	4343820	4344819	-67707	ENSG00000235054	4412027	4424689	+	1	0	1	1	1
351	chr1	4380230	4381229	-31297	ENSG00000235054	4412027	4424689	+	1	0	1	0	1
352	chr1	4396250	4397249	-15277	ENSG00000235054	4412027	4424689	+	1	0	0	0	1
353	chr1	4397710	4398709	-13817	ENSG00000235054	4412027	4424689	+	0	0	1	0	1
354	chr1	4425370	4426369	13843	ENSG00000235054	4412027	4424689	+	0	0	0	0	1
355	chr1	4495390	4496389	-11515	ENSG00000284694	4479131	4484375	-	0	0	1	0	1
356	chr1	4509960	4510959	-26085	ENSG00000284694	4479131	4484375	-	0	0	1	0	1
357	chr1	4527210	4528209	24435	ENSG00000227169	4551735	4552145	-	1	0	1	0	1
358	chr1	4527490	4528489	24155	ENSG00000227169	4551735	4552145	-	1	0	1	0	1
359	chr1	4596260	4597259	25279	ENSG00000232596	4571481	4594016	+	1	0	1	0	1
360	chr1	4596610	4597609	25629	ENSG00000232596	4571481	4594016	+	1	0	1	0	1
361	chr1	4596810	4597809	25829	ENSG00000232596	4571481	4594016	+	1	0	1	0	1
362	chr1	4603180	4604179	32199	ENSG00000232596	4571481	4594016	+	1	0	1	0	1
363	chr1	4604870	4605869	33889	ENSG00000232596	4571481	4594016	+	1	0	1	0	1
364	chr1	4630170	4631169	-23939	ENSG00000196581	4654609	4792534	+	1	0	1	0	1
365	chr1	4636300	4637299	-17809	ENSG00000196581	4654609	4792534	+	1	0	0	1	1
366	chr1	4648670	4649669	-5439	ENSG00000196581	4654609	4792534	+	0	0	0	0	1
367	chr1	4650170	4651169	-3939	ENSG00000196581	4654609	4792534	+	1	0	1	0	0
368	chr1	4650410	4651409	-3699	ENSG00000196581	4654609	4792534	+	1	0	1	0	0
369	chr1	4652330	4653329	-1779	ENSG00000196581	4654609	4792534	+	1	0	1	0	0
370	chr1	4794040	4795039	-59548	ENSG00000287586	4730211	4734992	-	1	0	0	0	1
371	chr1	4795110	4796109	-60618	ENSG00000287586	4730211	4734992	-	0	0	0	0	1
372	chr1	4796110	4797109	-61618	ENSG00000287586	4730211	4734992	-	1	0	1	0	1
373	chr1	4825960	4826959	-91468	ENSG00000287586	4730211	4734992	-	1	0	1	0	1
374	chr1	4916220	4917219	56578	ENSG00000284739	4963954	4973298	-	0	0	1	0	1
375	chr1	4937710	4938709	35088	ENSG00000284739	4963954	4973298	-	0	0	1	0	1
376	chr1	5053470	5054469	36929	ENSG00000231510	5086459	5090899	-	1	0	0	0	1
377	chr1	5071740	5072739	18659	ENSG00000231510	5086459	5090899	-	0	0	0	0	1
378	chr1	5108240	5109239	-17841	ENSG00000231510	5086459	5090899	-	0	0	1	0	1
379	chr1	5108470	5109469	-18071	ENSG00000231510	5086459	5090899	-	0	0	1	0	1
380	chr1	5109290	5110289	-18891	ENSG00000231510	5086459	5090899	-	0	0	1	0	1
381	chr1	5119050	5120049	-28651	ENSG00000231510	5086459	5090899	-	1	0	1	0	1
382	chr1	5119510	5120509	-29111	ENSG00000231510	5086459	5090899	-	1	0	1	0	1
383	chr1	5140650	5141649	-50251	ENSG00000231510	5086459	5090899	-	0	0	1	0	1
384	chr1	5239730	5240729	67164	ENSG00000284616	5301928	5307394	-	0	0	0	0	1
385	chr1	5267180	5268179	39714	ENSG00000284616	5301928	5307394	-	1	0	1	0	1
386	chr1	5311400	5312399	-4506	ENSG00000284616	5301928	5307394	-	1	0	1	0	1
387	chr1	5311670	5312669	-4776	ENSG00000284616	5301928	5307394	-	1	0	1	0	1
388	chr1	5312630	5313629	-5736	ENSG00000284616	5301928	5307394	-	1	0	0	0	1
389	chr1	5328730	5329729	-21836	ENSG00000284616	5301928	5307394	-	1	0	1	0	1
390	chr1	5333020	5334019	-26126	ENSG00000284616	5301928	5307394	-	1	0	0	0	1
391	chr1	5367810	5368809	-60916	ENSG00000284616	5301928	5307394	-	1	0	0	0	1
392	chr1	5373870	5374869	-66976	ENSG00000284616	5301928	5307394	-	0	0	0	0	1
393	chr1	5379020	5380019	-72126	ENSG00000284616	5301928	5307394	-	0	0	1	0	1
394	chr1	5388710	5389709	-81816	ENSG00000284616	5301928	5307394	-	1	0	1	0	1
395	chr1	5403080	5404079	78448	ENSG00000284666	5480787	5482028	-	1	0	1	0	1
396	chr1	5404330	5405329	77198	ENSG00000284666	5480787	5482028	-	1	0	1	0	1
397	chr1	5422890	5423889	58638	ENSG00000284666	5480787	5482028	-	1	1	1	1	1
398	chr1	5424440	5425439	57088	ENSG00000284666	5480787	5482028	-	1	0	1	0	1
399	chr1	5428130	5429129	53398	ENSG00000284666	5480787	5482028	-	1	0	1	0	1
400	chr1	5430540	5431539	50988	ENSG00000284666	5480787	5482028	-	1	0	0	0	1
401	chr1	5454550	5455549	26978	ENSG00000284666	5480787	5482028	-	0	0	0	0	1
402	chr1	5475210	5476209	6318	ENSG00000284666	5480787	5482028	-	0	0	1	0	1
403	chr1	5508780	5509779	-16223	ENSG00000284692	5478736	5493057	-	1	0	0	0	1
404	chr1	5509540	5510539	-16983	ENSG00000284692	5478736	5493057	-	1	0	1	0	1
405	chr1	5513750	5514749	-21193	ENSG00000284692	5478736	5493057	-	1	0	1	0	1
406	chr1	5514220	5515219	-21663	ENSG00000284692	5478736	5493057	-	1	0	1	0	1
407	chr1	5517540	5518539	-24983	ENSG00000284692	5478736	5493057	-	1	0	0	0	1
408	chr1	5521620	5522619	-29063	ENSG00000284692	5478736	5493057	-	1	0	1	0	1
409	chr1	5539030	5540029	-15217	ENSG00000283356	5554747	5554881	+	0	0	0	0	1
410	chr1	5551250	5552249	-2997	ENSG00000283356	5554747	5554881	+	0	0	0	0	1
411	chr1	5555850	5556849	1603	ENSG00000283356	5554747	5554881	+	0	0	0	0	1
412	chr1	5688130	5689129	-20335	ENSG00000236948	5561709	5668295	-	1	0	1	0	1
413	chr1	5716710	5717709	-48915	ENSG00000236948	5561709	5668295	-	1	0	1	0	1
414	chr1	5717270	5718269	-49475	ENSG00000236948	5561709	5668295	-	1	0	1	0	1
415	chr1	5726930	5727929	44023	ENSG00000289893	5733358	5771453	-	1	0	1	0	1
416	chr1	5727800	5728799	43153	ENSG00000289893	5733358	5771453	-	1	0	1	0	1
417	chr1	5745450	5746449	25503	ENSG00000289893	5733358	5771453	-	0	0	1	0	1
418	chr1	5766010	5767009	4943	ENSG00000289893	5733358	5771453	-	1	0	1	0	1
419	chr1	5770770	5771769	183	ENSG00000289893	5733358	5771453	-	1	0	1	0	1
420	chr1	5811050	5812049	-40097	ENSG00000289893	5733358	5771453	-	0	0	1	0	1
421	chr1	5831630	5832629	30611	ENSG00000264101	5862672	5862741	-	0	0	0	0	1
422	chr1	5849270	5850269	12971	ENSG00000264101	5862672	5862741	-	0	0	0	0	1
423	chr1	5849700	5850699	12541	ENSG00000264101	5862672	5862741	-	0	0	0	0	1
424	chr1	5850440	5851439	11801	ENSG00000264101	5862672	5862741	-	0	0	0	0	1
425	chr1	5851830	5852829	10411	ENSG00000264101	5862672	5862741	-	0	0	0	0	1
426	chr1	5852000	5852999	10241	ENSG00000264101	5862672	5862741	-	0	0	0	0	1
427	chr1	5852320	5853319	9921	ENSG00000264101	5862672	5862741	-	0	0	0	0	1
428	chr1	5852690	5853689	9551	ENSG00000264101	5862672	5862741	-	0	0	0	0	1
429	chr1	5852890	5853889	9351	ENSG00000264101	5862672	5862741	-	0	0	0	0	1
430	chr1	5853900	5854899	8341	ENSG00000264101	5862672	5862741	-	1	0	0	0	1
431	chr1	5854410	5855409	7831	ENSG00000264101	5862672	5862741	-	1	0	0	0	1
432	chr1	5854930	5855929	7311	ENSG00000264101	5862672	5862741	-	1	0	0	0	1
433	chr1	5855320	5856319	6921	ENSG00000264101	5862672	5862741	-	1	0	0	0	1
434	chr1	5855720	5856719	6521	ENSG00000264101	5862672	5862741	-	1	0	0	0	1
435	chr1	5856070	5857069	6171	ENSG00000264101	5862672	5862741	-	1	0	0	0	1
436	chr1	5856680	5857679	5561	ENSG00000264101	5862672	5862741	-	1	0	0	0	1
437	chr1	5857810	5858809	4431	ENSG00000264101	5862672	5862741	-	0	0	0	0	1
438	chr1	5858150	5859149	4091	ENSG00000264101	5862672	5862741	-	0	0	0	0	1
439	chr1	6240940	6241939	-2739	ENSG00000173673	6244179	6245578	+	1	0	1	1	0
440	chr1	6241550	6242549	-2129	ENSG00000173673	6244179	6245578	+	1	0	1	1	0
441	chr1	6241880	6242879	-1799	ENSG00000173673	6244179	6245578	+	1	0	1	1	0
442	chr1	6261860	6262859	-1262	ENSG00000158292	6247353	6261098	-	1	1	1	1	0
443	chr1	6262150	6263149	-1552	ENSG00000158292	6247353	6261098	-	1	0	1	0	0
444	chr1	6262410	6263409	-1812	ENSG00000158292	6247353	6261098	-	1	0	1	0	0
445	chr1	6396640	6397639	-3373	ENSG00000097021	6264269	6393767	-	1	0	1	0	0
446	chr1	6398650	6399649	-5383	ENSG00000097021	6264269	6393767	-	1	0	0	0	1
447	chr1	6402610	6403609	-9343	ENSG00000097021	6264269	6393767	-	0	0	0	0	1
448	chr1	6404390	6405389	-11123	ENSG00000097021	6264269	6393767	-	0	0	1	0	1
449	chr1	6719680	6720679	-4457	ENSG00000228750	6724637	6730012	+	1	0	1	1	1
450	chr1	6734820	6735819	10683	ENSG00000228750	6724637	6730012	+	1	0	1	0	1
451	chr1	6743380	6744379	19243	ENSG00000228750	6724637	6730012	+	1	1	1	1	1
452	chr1	6752240	6753239	-15214	ENSG00000284744	6767954	6770038	+	1	0	0	0	1
453	chr1	6752930	6753929	-14524	ENSG00000284744	6767954	6770038	+	1	0	1	0	1
454	chr1	6756160	6757159	-11294	ENSG00000284744	6767954	6770038	+	1	0	0	0	1
455	chr1	6757700	6758699	-9754	ENSG00000284744	6767954	6770038	+	1	0	1	0	1
456	chr1	6761850	6762849	-5604	ENSG00000284744	6767954	6770038	+	0	0	0	0	1
457	chr1	6770830	6771829	3376	ENSG00000284744	6767954	6770038	+	1	0	1	0	1
458	chr1	6771230	6772229	3776	ENSG00000284744	6767954	6770038	+	1	0	1	0	1
459	chr1	6781190	6782189	3153	ENSG00000237436	6783892	6784843	-	1	0	1	0	0
460	chr1	6781530	6782529	2813	ENSG00000237436	6783892	6784843	-	1	0	1	0	0
461	chr1	6781890	6782889	2453	ENSG00000237436	6783892	6784843	-	1	0	1	0	0
462	chr1	7782110	7783109	-1681	ENSG00000049246	7784291	7845177	+	1	0	1	0	0
463	chr1	7782380	7783379	-1411	ENSG00000049246	7784291	7845177	+	1	0	1	0	0
464	chr1	7855960	7856959	-2948	ENSG00000049247	7843083	7853512	-	1	0	1	0	0
465	chr1	7869210	7870209	-16198	ENSG00000049247	7843083	7853512	-	1	0	1	0	1
466	chr1	7875140	7876139	-22128	ENSG00000049247	7843083	7853512	-	1	0	0	0	1
467	chr1	7885080	7886079	-32068	ENSG00000049247	7843083	7853512	-	1	0	1	0	1
468	chr1	7886060	7887059	-33048	ENSG00000049247	7843083	7853512	-	1	0	1	0	1
469	chr1	7888310	7889309	-35298	ENSG00000049247	7843083	7853512	-	1	0	0	0	1
470	chr1	7893490	7894489	-40478	ENSG00000049247	7843083	7853512	-	1	0	1	0	1
471	chr1	7893970	7894969	-40958	ENSG00000049247	7843083	7853512	-	1	0	1	0	1
472	chr1	7899400	7900399	-42472	ENSG00000270330	7942372	7942726	+	1	0	1	0	1
473	chr1	7902340	7903339	-39532	ENSG00000270330	7942372	7942726	+	1	0	1	0	1
474	chr1	7910350	7911349	-31522	ENSG00000270330	7942372	7942726	+	1	0	1	0	1
475	chr1	7911960	7912959	-29912	ENSG00000270330	7942372	7942726	+	1	0	0	0	1
476	chr1	7912240	7913239	-29632	ENSG00000270330	7942372	7942726	+	1	0	1	0	1
477	chr1	7912720	7913719	-29152	ENSG00000270330	7942372	7942726	+	1	0	1	0	1
478	chr1	7948660	7949659	-5131	ENSG00000116288	7954291	7985505	+	1	0	1	0	1
479	chr1	7986260	7987259	-3777	ENSG00000200344	7982881	7982983	-	1	0	0	0	1
480	chr1	7986840	7987839	-3794	ENSG00000284747	7991134	8005312	+	0	0	0	0	1
481	chr1	7987460	7988459	-3174	ENSG00000284747	7991134	8005312	+	0	0	0	0	1
482	chr1	7988900	7989899	-1734	ENSG00000284747	7991134	8005312	+	1	0	1	0	1
483	chr1	7989330	7990329	-1304	ENSG00000284747	7991134	8005312	+	0	0	0	1	1
484	chr1	8125300	8126299	-64024	ENSG00000229305	8189824	8192770	+	1	0	0	0	1
485	chr1	8126640	8127639	-62684	ENSG00000229305	8189824	8192770	+	1	1	1	1	1
486	chr1	8126940	8127939	-62384	ENSG00000229305	8189824	8192770	+	1	1	1	1	1
487	chr1	8132300	8133299	-57024	ENSG00000229305	8189824	8192770	+	1	0	1	0	1
488	chr1	8132910	8133909	-56414	ENSG00000229305	8189824	8192770	+	1	0	1	0	1
489	chr1	8133390	8134389	-55934	ENSG00000229305	8189824	8192770	+	1	0	1	1	1
490	chr1	8133770	8134769	-55554	ENSG00000229305	8189824	8192770	+	1	0	1	1	1
491	chr1	8134450	8135449	-54874	ENSG00000229305	8189824	8192770	+	1	1	1	1	1
492	chr1	8137490	8138489	-51834	ENSG00000229305	8189824	8192770	+	1	1	1	1	1
493	chr1	8138160	8139159	-51164	ENSG00000229305	8189824	8192770	+	1	1	1	1	1
494	chr1	8142630	8143629	-46694	ENSG00000229305	8189824	8192770	+	1	0	1	0	1
495	chr1	8146900	8147899	-42424	ENSG00000229305	8189824	8192770	+	1	0	0	0	1
496	chr1	8147520	8148519	-41804	ENSG00000229305	8189824	8192770	+	1	0	0	0	1
497	chr1	8149390	8150389	-39934	ENSG00000229305	8189824	8192770	+	1	0	0	0	1
498	chr1	8152300	8153299	-37024	ENSG00000229305	8189824	8192770	+	1	0	1	0	1
499	chr1	8152440	8153439	-36884	ENSG00000229305	8189824	8192770	+	1	0	1	0	1
500	chr1	8152930	8153929	-36394	ENSG00000229305	8189824	8192770	+	1	0	1	0	1
501	chr1	8153670	8154669	-35654	ENSG00000229305	8189824	8192770	+	1	0	0	0	1
502	chr1	8154410	8155409	-34914	ENSG00000229305	8189824	8192770	+	1	1	1	1	1
503	chr1	8155210	8156209	-34114	ENSG00000229305	8189824	8192770	+	1	0	1	1	1
504	chr1	8155750	8156749	-33574	ENSG00000229305	8189824	8192770	+	1	0	1	1	1
505	chr1	8156440	8157439	-32884	ENSG00000229305	8189824	8192770	+	1	0	0	0	1
506	chr1	8161790	8162789	-27534	ENSG00000229305	8189824	8192770	+	1	0	0	0	1
507	chr1	8165660	8166659	-23664	ENSG00000229305	8189824	8192770	+	1	1	1	1	1
508	chr1	8166160	8167159	-23164	ENSG00000229305	8189824	8192770	+	1	1	1	1	1
509	chr1	8166760	8167759	-22564	ENSG00000229305	8189824	8192770	+	1	0	1	0	1
510	chr1	8167600	8168599	-21724	ENSG00000229305	8189824	8192770	+	1	0	1	0	1
511	chr1	8169000	8169999	-20324	ENSG00000229305	8189824	8192770	+	1	1	1	1	1
512	chr1	8169400	8170399	-19924	ENSG00000229305	8189824	8192770	+	1	1	1	1	1
513	chr1	8169770	8170769	-19554	ENSG00000229305	8189824	8192770	+	1	1	1	1	1
514	chr1	8172030	8173029	-17294	ENSG00000229305	8189824	8192770	+	1	0	1	0	1
515	chr1	8172640	8173639	-16684	ENSG00000229305	8189824	8192770	+	1	0	1	0	1
516	chr1	8173390	8174389	-15934	ENSG00000229305	8189824	8192770	+	1	0	1	0	1
517	chr1	8174050	8175049	-15274	ENSG00000229305	8189824	8192770	+	1	0	1	1	1
518	chr1	8174400	8175399	-14924	ENSG00000229305	8189824	8192770	+	1	0	1	1	1
519	chr1	8181120	8182119	-8204	ENSG00000229305	8189824	8192770	+	1	0	0	0	1
520	chr1	8181310	8182309	-8014	ENSG00000229305	8189824	8192770	+	1	0	1	0	1
521	chr1	8181690	8182689	-7634	ENSG00000229305	8189824	8192770	+	1	0	1	1	1
522	chr1	8181970	8182969	-7354	ENSG00000229305	8189824	8192770	+	1	0	1	1	1
523	chr1	8182290	8183289	-7034	ENSG00000229305	8189824	8192770	+	1	0	1	1	1
524	chr1	8183030	8184029	-6294	ENSG00000229305	8189824	8192770	+	1	0	1	0	1
525	chr1	8183650	8184649	-5674	ENSG00000229305	8189824	8192770	+	1	0	1	1	1
526	chr1	8183950	8184949	-5374	ENSG00000229305	8189824	8192770	+	1	0	1	1	1
527	chr1	8193570	8194569	2378	ENSG00000288816	8191692	8194926	+	1	1	1	0	1
528	chr1	8194020	8195019	2828	ENSG00000288816	8191692	8194926	+	1	1	1	1	1
529	chr1	8194330	8195329	3138	ENSG00000288816	8191692	8194926	+	1	1	1	1	1
530	chr1	8194780	8195779	3588	ENSG00000288816	8191692	8194926	+	1	1	1	1	1
531	chr1	8195730	8196729	4538	ENSG00000288816	8191692	8194926	+	0	0	0	0	1
532	chr1	8196780	8197779	-4238	ENSG00000227634	8201518	8215210	+	1	1	1	1	1
533	chr1	8197470	8198469	-3548	ENSG00000227634	8201518	8215210	+	1	1	1	1	1
534	chr1	8198320	8199319	-2698	ENSG00000227634	8201518	8215210	+	1	0	0	0	1
535	chr1	8198860	8199859	-2158	ENSG00000227634	8201518	8215210	+	1	0	0	0	1
536	chr1	8224250	8225249	-4221	ENSG00000233645	8218190	8220529	-	1	0	1	0	1
537	chr1	8224590	8225589	-4561	ENSG00000233645	8218190	8220529	-	1	0	1	0	1
538	chr1	8224770	8225769	-4741	ENSG00000233645	8218190	8220529	-	1	0	1	0	1
539	chr1	8226390	8227389	-6361	ENSG00000233645	8218190	8220529	-	1	0	0	0	1
540	chr1	8232010	8233009	-11981	ENSG00000233645	8218190	8220529	-	1	0	1	0	1
541	chr1	8237810	8238809	-17781	ENSG00000233645	8218190	8220529	-	1	0	1	1	1
542	chr1	8238430	8239429	-18401	ENSG00000233645	8218190	8220529	-	1	0	1	1	1
543	chr1	8238970	8239969	-18941	ENSG00000233645	8218190	8220529	-	1	1	1	1	1
544	chr1	8239230	8240229	-19201	ENSG00000233645	8218190	8220529	-	1	1	1	1	1
545	chr1	8239850	8240849	-19821	ENSG00000233645	8218190	8220529	-	0	1	1	1	1
546	chr1	8241280	8242279	-21251	ENSG00000233645	8218190	8220529	-	1	0	1	1	1
547	chr1	8249540	8250539	-29511	ENSG00000233645	8218190	8220529	-	1	0	0	0	1
548	chr1	8251350	8252349	-31321	ENSG00000233645	8218190	8220529	-	1	0	0	0	1
549	chr1	8257410	8258409	34353	ENSG00000251977	8292157	8292263	-	1	0	1	0	1
550	chr1	8258740	8259739	33023	ENSG00000251977	8292157	8292263	-	1	1	1	1	1
551	chr1	8259080	8260079	32683	ENSG00000251977	8292157	8292263	-	1	1	1	1	1
552	chr1	8259290	8260289	32473	ENSG00000251977	8292157	8292263	-	1	1	1	1	1
553	chr1	8263620	8264619	28143	ENSG00000251977	8292157	8292263	-	0	0	0	0	1
554	chr1	8269420	8270419	22343	ENSG00000251977	8292157	8292263	-	1	0	0	0	1
555	chr1	8276630	8277629	15133	ENSG00000251977	8292157	8292263	-	0	0	0	0	1
556	chr1	8278570	8279569	13193	ENSG00000251977	8292157	8292263	-	1	0	0	0	1
557	chr1	8281550	8282549	10213	ENSG00000251977	8292157	8292263	-	1	0	1	0	1
558	chr1	8281790	8282789	9973	ENSG00000251977	8292157	8292263	-	1	0	1	0	1
559	chr1	8281900	8282899	9863	ENSG00000251977	8292157	8292263	-	1	0	1	0	1
560	chr1	8282610	8283609	9153	ENSG00000251977	8292157	8292263	-	1	1	1	1	1
561	chr1	8282970	8283969	8793	ENSG00000251977	8292157	8292263	-	1	1	1	1	1
562	chr1	8283800	8284799	7963	ENSG00000251977	8292157	8292263	-	1	0	1	0	1
563	chr1	8284810	8285809	6953	ENSG00000251977	8292157	8292263	-	1	0	1	0	1
564	chr1	8294140	8295139	-2377	ENSG00000251977	8292157	8292263	-	1	0	1	0	1
565	chr1	8296940	8297939	-5177	ENSG00000251977	8292157	8292263	-	1	0	0	0	1
566	chr1	8299090	8300089	-7327	ENSG00000251977	8292157	8292263	-	1	0	0	0	1
567	chr1	8299630	8300629	-7867	ENSG00000251977	8292157	8292263	-	1	0	0	0	1
568	chr1	8301950	8302949	-10187	ENSG00000251977	8292157	8292263	-	1	0	1	0	1
569	chr1	8311920	8312919	-5694	ENSG00000162426	8318114	8344167	+	1	0	1	0	1
570	chr1	8312180	8313179	-5434	ENSG00000162426	8318114	8344167	+	1	0	1	0	1
571	chr1	8313420	8314419	-4194	ENSG00000162426	8318114	8344167	+	1	0	1	0	0
572	chr1	8313980	8314979	-3634	ENSG00000162426	8318114	8344167	+	1	0	1	0	0
573	chr1	8314500	8315499	-3114	ENSG00000162426	8318114	8344167	+	1	0	1	0	0
574	chr1	8314640	8315639	-2974	ENSG00000162426	8318114	8344167	+	1	0	1	1	0
575	chr1	8316440	8317439	-1174	ENSG00000162426	8318114	8344167	+	0	0	0	0	0
576	chr1	8344870	8345869	17303	ENSG00000252254	8328067	8328179	+	1	0	0	0	1
577	chr1	8345210	8346209	17643	ENSG00000252254	8328067	8328179	+	1	0	0	0	1
578	chr1	8345650	8346649	18083	ENSG00000252254	8328067	8328179	+	0	0	0	0	1
579	chr1	8346040	8347039	18473	ENSG00000252254	8328067	8328179	+	0	0	0	0	1
580	chr1	8346650	8347649	19083	ENSG00000252254	8328067	8328179	+	1	0	0	0	1
581	chr1	8347290	8348289	19723	ENSG00000252254	8328067	8328179	+	1	0	1	0	1
582	chr1	8347840	8348839	20273	ENSG00000252254	8328067	8328179	+	0	0	1	0	1
583	chr1	8348560	8349559	20993	ENSG00000252254	8328067	8328179	+	0	0	1	0	1
584	chr1	8348970	8349969	21403	ENSG00000252254	8328067	8328179	+	1	0	1	0	1
585	chr1	8349630	8350629	22063	ENSG00000252254	8328067	8328179	+	1	0	1	0	1
586	chr1	8349970	8350969	22403	ENSG00000252254	8328067	8328179	+	1	0	1	0	1
587	chr1	8350480	8351479	22913	ENSG00000252254	8328067	8328179	+	0	0	0	0	1
588	chr1	8851760	8852759	-3339	ENSG00000142599	8352397	8848921	-	1	0	0	0	1
589	chr1	8852260	8853259	-3839	ENSG00000142599	8352397	8848921	-	1	0	1	0	1
590	chr1	8852540	8853539	-4119	ENSG00000142599	8352397	8848921	-	1	0	1	0	1
591	chr1	8853210	8854209	-4789	ENSG00000142599	8352397	8848921	-	0	0	1	0	1
592	chr1	8853700	8854699	-5279	ENSG00000142599	8352397	8848921	-	1	0	1	0	1
593	chr1	8854000	8854999	-5579	ENSG00000142599	8352397	8848921	-	1	0	1	0	1
594	chr1	8854280	8855279	-5859	ENSG00000142599	8352397	8848921	-	1	0	1	0	1
595	chr1	8855100	8856099	-6679	ENSG00000142599	8352397	8848921	-	1	0	0	0	1
596	chr1	8855680	8856679	-7259	ENSG00000142599	8352397	8848921	-	1	0	0	0	1
597	chr1	8855950	8856949	-7529	ENSG00000142599	8352397	8848921	-	1	0	0	0	1
598	chr1	8856630	8857629	-8209	ENSG00000142599	8352397	8848921	-	1	0	1	0	1
599	chr1	8857110	8858109	-8689	ENSG00000142599	8352397	8848921	-	1	0	1	0	1
600	chr1	8857750	8858749	8340	ENSG00000274258	8866502	8866590	-	1	0	1	0	1
601	chr1	8858040	8859039	8050	ENSG00000274258	8866502	8866590	-	1	0	1	0	1
602	chr1	8858950	8859949	7140	ENSG00000274258	8866502	8866590	-	1	0	1	0	1
603	chr1	8881020	8882019	2013	ENSG00000201725	8883427	8883533	-	1	0	0	0	0
604	chr1	8885340	8886339	-2307	ENSG00000201725	8883427	8883533	-	0	0	0	0	1
605	chr1	8889000	8889999	-3909	ENSG00000238249	8893409	8894151	+	1	0	1	0	1
606	chr1	8889650	8890649	-3259	ENSG00000238249	8893409	8894151	+	1	0	1	1	1
607	chr1	8890010	8891009	-2899	ENSG00000238249	8893409	8894151	+	1	0	1	1	1
608	chr1	8891190	8892189	-1719	ENSG00000238249	8893409	8894151	+	0	0	1	0	1
609	chr1	8891630	8892629	-1279	ENSG00000238249	8893409	8894151	+	0	0	1	0	1
610	chr1	8898780	8899779	5871	ENSG00000238249	8893409	8894151	+	1	0	0	0	1
611	chr1	8899530	8900529	6621	ENSG00000238249	8893409	8894151	+	1	0	1	1	1
612	chr1	8902110	8903109	5134	ENSG00000232208	8907393	8907744	-	1	0	1	0	1
613	chr1	8902550	8903549	4694	ENSG00000232208	8907393	8907744	-	1	0	1	0	1
614	chr1	8903200	8904199	4044	ENSG00000232208	8907393	8907744	-	1	1	1	1	1
615	chr1	8903520	8904519	3724	ENSG00000232208	8907393	8907744	-	1	1	1	1	1
616	chr1	8905230	8906229	2014	ENSG00000232208	8907393	8907744	-	1	0	1	0	1
617	chr1	8910690	8911689	1448	ENSG00000232663	8909742	8909904	+	1	0	1	1	1
618	chr1	8911110	8912109	1868	ENSG00000232663	8909742	8909904	+	1	0	1	1	1
619	chr1	8913250	8914249	4008	ENSG00000232663	8909742	8909904	+	1	0	1	1	1
620	chr1	8915060	8916059	5818	ENSG00000232663	8909742	8909904	+	0	0	1	0	1
621	chr1	8917850	8918849	8608	ENSG00000232663	8909742	8909904	+	1	0	1	0	1
622	chr1	8926370	8927369	17128	ENSG00000232663	8909742	8909904	+	1	1	1	1	1
623	chr1	8926510	8927509	17268	ENSG00000232663	8909742	8909904	+	1	1	1	1	1
624	chr1	8937820	8938819	-7547	ENSG00000131686	8945867	8975092	+	1	0	1	0	1
625	chr1	8939290	8940289	-6077	ENSG00000131686	8945867	8975092	+	1	0	1	1	1
626	chr1	8941490	8942489	-3877	ENSG00000131686	8945867	8975092	+	1	0	1	0	0
627	chr1	8943090	8944089	-2277	ENSG00000131686	8945867	8975092	+	1	0	1	0	0
628	chr1	8943260	8944259	-2107	ENSG00000131686	8945867	8975092	+	1	0	1	0	0
629	chr1	8983300	8984299	-3926	ENSG00000265141	8979576	8979874	-	1	0	1	0	1
630	chr1	8985110	8986109	-5736	ENSG00000265141	8979576	8979874	-	0	0	1	0	1
631	chr1	8985800	8986799	-6426	ENSG00000265141	8979576	8979874	-	1	0	1	0	1
632	chr1	8986330	8987329	-6956	ENSG00000265141	8979576	8979874	-	1	1	1	0	1
633	chr1	8987560	8988559	-8186	ENSG00000265141	8979576	8979874	-	0	0	1	0	1
634	chr1	9000750	9001749	-21376	ENSG00000265141	8979576	8979874	-	1	0	1	0	1
635	chr1	9001310	9002309	-21936	ENSG00000265141	8979576	8979874	-	1	0	1	0	1
636	chr1	9029050	9030049	-3127	ENSG00000197241	9002973	9026423	-	1	0	0	0	0
637	chr1	9093720	9094719	-5742	ENSG00000142583	9035106	9088478	-	1	0	1	0	1
638	chr1	9098430	9099429	-10452	ENSG00000142583	9035106	9088478	-	0	0	0	0	1
639	chr1	9134930	9135929	-6328	ENSG00000180758	9100305	9129102	-	1	1	1	1	1
640	chr1	9135140	9136139	-6538	ENSG00000180758	9100305	9129102	-	1	1	1	1	1
641	chr1	9136870	9137869	-8268	ENSG00000180758	9100305	9129102	-	0	0	0	0	1
642	chr1	9141890	9142889	9387	ENSG00000284357	9151668	9151777	-	1	0	1	1	1
643	chr1	9142930	9143929	8347	ENSG00000284357	9151668	9151777	-	1	0	1	0	1
644	chr1	9144860	9145859	6417	ENSG00000284357	9151668	9151777	-	1	0	1	0	1
645	chr1	9145690	9146689	5587	ENSG00000284357	9151668	9151777	-	1	0	0	0	1
646	chr1	9199630	9200629	-1224	ENSG00000228526	9148011	9198906	-	1	0	1	0	1
647	chr1	9200090	9201089	-1684	ENSG00000228526	9148011	9198906	-	1	0	1	0	1
648	chr1	9200500	9201499	-2094	ENSG00000228526	9148011	9198906	-	1	0	1	0	1
649	chr1	9201070	9202069	-2664	ENSG00000228526	9148011	9198906	-	1	1	1	1	1
650	chr1	9201350	9202349	-2944	ENSG00000228526	9148011	9198906	-	1	1	1	1	1
651	chr1	9202100	9203099	-3694	ENSG00000228526	9148011	9198906	-	1	0	1	0	1
652	chr1	9202990	9203989	-4584	ENSG00000228526	9148011	9198906	-	0	0	0	0	1
653	chr1	9203330	9204329	-4924	ENSG00000228526	9148011	9198906	-	0	0	0	0	1
654	chr1	9206760	9207759	-8354	ENSG00000228526	9148011	9198906	-	1	0	1	0	1
655	chr1	9206980	9207979	-8574	ENSG00000228526	9148011	9198906	-	1	0	1	0	1
656	chr1	9210910	9211909	-12504	ENSG00000228526	9148011	9198906	-	1	1	1	1	1
657	chr1	9211170	9212169	-12764	ENSG00000228526	9148011	9198906	-	1	1	1	1	1
658	chr1	9224760	9225759	-9514	ENSG00000049239	9234774	9271337	+	1	0	0	0	1
659	chr1	9225400	9226399	-8874	ENSG00000049239	9234774	9271337	+	1	0	0	0	1
660	chr1	9231260	9232259	-3014	ENSG00000049239	9234774	9271337	+	1	1	1	1	0
661	chr1	9233040	9234039	-1234	ENSG00000049239	9234774	9271337	+	1	1	1	1	0
662	chr1	9272150	9273149	-20244	ENSG00000171621	9292894	9369532	+	1	0	0	0	1
663	chr1	9272600	9273599	-19794	ENSG00000171621	9292894	9369532	+	1	0	0	0	1
664	chr1	9272920	9273919	-19474	ENSG00000171621	9292894	9369532	+	1	0	0	0	1
665	chr1	9274810	9275809	-17584	ENSG00000171621	9292894	9369532	+	1	1	1	1	1
666	chr1	9275260	9276259	-17134	ENSG00000171621	9292894	9369532	+	1	1	1	1	1
667	chr1	9278920	9279919	-13474	ENSG00000171621	9292894	9369532	+	1	0	1	0	1
668	chr1	9279190	9280189	-13204	ENSG00000171621	9292894	9369532	+	1	0	1	0	1
669	chr1	9279610	9280609	-12784	ENSG00000171621	9292894	9369532	+	1	0	1	1	1
670	chr1	9280100	9281099	-12294	ENSG00000171621	9292894	9369532	+	1	0	1	1	1
671	chr1	9280660	9281659	-11734	ENSG00000171621	9292894	9369532	+	1	0	1	0	1
672	chr1	9280830	9281829	-11564	ENSG00000171621	9292894	9369532	+	0	0	1	0	1
673	chr1	9281590	9282589	-10804	ENSG00000171621	9292894	9369532	+	1	0	1	0	1
674	chr1	9283820	9284819	-8574	ENSG00000171621	9292894	9369532	+	0	0	0	0	1
675	chr1	9288700	9289699	-3694	ENSG00000171621	9292894	9369532	+	0	0	1	0	0
676	chr1	9289810	9290809	-2584	ENSG00000171621	9292894	9369532	+	1	0	1	0	0
677	chr1	9290200	9291199	-2194	ENSG00000171621	9292894	9369532	+	1	0	1	0	0
678	chr1	9370910	9371909	51452	ENSG00000284652	9421098	9422862	-	1	0	1	0	1
679	chr1	9371310	9372309	51052	ENSG00000284652	9421098	9422862	-	1	0	1	0	1
680	chr1	9371790	9372789	50572	ENSG00000284652	9421098	9422862	-	1	0	1	0	1
681	chr1	9372050	9373049	50312	ENSG00000284652	9421098	9422862	-	0	0	1	0	1
682	chr1	9372390	9373389	49972	ENSG00000284652	9421098	9422862	-	0	0	0	0	1
683	chr1	9372630	9373629	49732	ENSG00000284652	9421098	9422862	-	1	0	0	0	1
684	chr1	9372990	9373989	49372	ENSG00000284652	9421098	9422862	-	1	0	1	0	1
685	chr1	9373460	9374459	48902	ENSG00000284652	9421098	9422862	-	1	0	1	0	1
686	chr1	9373770	9374769	48592	ENSG00000284652	9421098	9422862	-	1	0	1	0	1
687	chr1	9374890	9375889	47472	ENSG00000284652	9421098	9422862	-	1	0	1	0	1
688	chr1	9375200	9376199	47162	ENSG00000284652	9421098	9422862	-	0	0	1	0	1
689	chr1	9375400	9376399	46962	ENSG00000284652	9421098	9422862	-	0	0	1	0	1
690	chr1	9375670	9376669	46692	ENSG00000284652	9421098	9422862	-	1	0	1	0	1
691	chr1	9376090	9377089	46272	ENSG00000284652	9421098	9422862	-	1	0	1	0	1
692	chr1	9376360	9377359	46002	ENSG00000284652	9421098	9422862	-	1	0	1	0	1
693	chr1	9376700	9377699	45662	ENSG00000284652	9421098	9422862	-	1	0	1	0	1
694	chr1	9377850	9378849	44512	ENSG00000284652	9421098	9422862	-	1	0	0	0	1
695	chr1	9382290	9383289	40072	ENSG00000284652	9421098	9422862	-	0	0	0	0	1
696	chr1	9384350	9385349	38012	ENSG00000284652	9421098	9422862	-	1	0	1	0	1
697	chr1	9384550	9385549	37812	ENSG00000284652	9421098	9422862	-	1	0	1	0	1
698	chr1	9385400	9386399	36962	ENSG00000284652	9421098	9422862	-	1	0	1	0	1
699	chr1	9385970	9386969	36392	ENSG00000284652	9421098	9422862	-	1	0	1	0	1
700	chr1	9387980	9388979	34382	ENSG00000284652	9421098	9422862	-	1	1	1	0	1
701	chr1	9388130	9389129	34232	ENSG00000284652	9421098	9422862	-	1	1	1	0	1
702	chr1	9388430	9389429	33932	ENSG00000284652	9421098	9422862	-	1	1	1	0	1
703	chr1	9397650	9398649	24712	ENSG00000284652	9421098	9422862	-	1	1	1	0	1
704	chr1	9397860	9398859	24502	ENSG00000284652	9421098	9422862	-	1	1	1	0	1
705	chr1	9398060	9399059	24302	ENSG00000284652	9421098	9422862	-	1	1	1	0	1
706	chr1	9399250	9400249	23112	ENSG00000284652	9421098	9422862	-	1	0	1	0	1
707	chr1	9399610	9400609	22752	ENSG00000284652	9421098	9422862	-	1	0	1	0	1
708	chr1	9400010	9401009	22352	ENSG00000284652	9421098	9422862	-	1	0	1	0	1
709	chr1	9400280	9401279	22082	ENSG00000284652	9421098	9422862	-	1	0	1	0	1
710	chr1	9400600	9401599	21762	ENSG00000284652	9421098	9422862	-	1	0	1	0	1
711	chr1	9401270	9402269	21092	ENSG00000284652	9421098	9422862	-	1	1	1	0	1
712	chr1	9401520	9402519	20842	ENSG00000284652	9421098	9422862	-	1	1	1	0	1
713	chr1	9401840	9402839	20522	ENSG00000284652	9421098	9422862	-	1	1	1	0	1
714	chr1	9405750	9406749	16612	ENSG00000284652	9421098	9422862	-	1	0	1	0	1
715	chr1	9410610	9411609	11752	ENSG00000284652	9421098	9422862	-	1	0	1	0	1
716	chr1	9412050	9413049	10312	ENSG00000284652	9421098	9422862	-	1	0	1	0	1
717	chr1	9412240	9413239	10122	ENSG00000284652	9421098	9422862	-	1	0	1	0	1
718	chr1	9412700	9413699	9662	ENSG00000284652	9421098	9422862	-	1	1	1	1	1
719	chr1	9413070	9414069	9292	ENSG00000284652	9421098	9422862	-	1	1	1	1	1
720	chr1	9413550	9414549	8812	ENSG00000284652	9421098	9422862	-	1	1	1	1	1
721	chr1	9416700	9417699	5662	ENSG00000284652	9421098	9422862	-	1	0	1	0	1
722	chr1	9418450	9419449	3912	ENSG00000284652	9421098	9422862	-	1	0	0	0	1
723	chr1	9441250	9442249	-1186	ENSG00000284693	9425094	9440564	-	1	0	1	0	1
724	chr1	9442180	9443179	-2116	ENSG00000284693	9425094	9440564	-	0	0	1	0	1
725	chr1	9443530	9444529	-3466	ENSG00000284693	9425094	9440564	-	1	1	1	1	1
726	chr1	9443790	9444789	-3726	ENSG00000284693	9425094	9440564	-	1	1	1	1	1
727	chr1	9448180	9449179	-8116	ENSG00000284693	9425094	9440564	-	1	0	1	0	1
728	chr1	9448350	9449349	-8286	ENSG00000284693	9425094	9440564	-	1	0	1	0	1
729	chr1	9448720	9449719	-8656	ENSG00000284693	9425094	9440564	-	1	0	1	0	1
730	chr1	9449020	9450019	-8956	ENSG00000284693	9425094	9440564	-	1	0	1	0	1
731	chr1	9449180	9450179	-9116	ENSG00000284693	9425094	9440564	-	1	0	1	0	1
732	chr1	9449840	9450839	-9776	ENSG00000284693	9425094	9440564	-	1	0	1	0	1
733	chr1	9452140	9453139	-12076	ENSG00000284693	9425094	9440564	-	1	0	1	0	1
734	chr1	9453070	9454069	-13006	ENSG00000284693	9425094	9440564	-	0	0	1	0	1
735	chr1	9453550	9454549	-13486	ENSG00000284693	9425094	9440564	-	1	0	1	0	1
736	chr1	9455410	9456409	-15346	ENSG00000284693	9425094	9440564	-	0	0	1	0	1
737	chr1	9465220	9466219	-25156	ENSG00000284693	9425094	9440564	-	1	0	0	0	1
738	chr1	9466380	9467379	-26316	ENSG00000284693	9425094	9440564	-	0	0	1	0	1
739	chr1	9466750	9467749	-26686	ENSG00000284693	9425094	9440564	-	0	0	1	0	1
740	chr1	9472840	9473839	30131	ENSG00000235263	9501092	9503471	-	1	0	1	0	1
741	chr1	9476370	9477369	26601	ENSG00000235263	9501092	9503471	-	1	0	1	1	1
742	chr1	9482190	9483189	20781	ENSG00000235263	9501092	9503471	-	1	0	1	0	1
743	chr1	9482760	9483759	20211	ENSG00000235263	9501092	9503471	-	1	0	1	0	1
744	chr1	9490180	9491179	12791	ENSG00000235263	9501092	9503471	-	1	0	1	0	1
745	chr1	9490740	9491739	12231	ENSG00000235263	9501092	9503471	-	1	0	1	0	1
746	chr1	9494980	9495979	7991	ENSG00000235263	9501092	9503471	-	1	0	1	0	1
747	chr1	9495420	9496419	7551	ENSG00000235263	9501092	9503471	-	1	0	1	0	1
748	chr1	9504940	9505939	-1969	ENSG00000235263	9501092	9503471	-	0	0	1	0	1
749	chr1	9518300	9519299	-15329	ENSG00000235263	9501092	9503471	-	0	0	1	0	1
750	chr1	9519300	9520299	-16329	ENSG00000235263	9501092	9503471	-	0	0	1	0	1
751	chr1	9526360	9527359	-12605	ENSG00000171612	9539465	9585173	+	0	0	0	0	1
752	chr1	9528850	9529849	-10115	ENSG00000171612	9539465	9585173	+	1	0	0	0	1
753	chr1	9530800	9531799	-8165	ENSG00000171612	9539465	9585173	+	1	0	1	0	1
754	chr1	9532500	9533499	-6465	ENSG00000171612	9539465	9585173	+	1	0	1	0	1
755	chr1	9537380	9538379	-1585	ENSG00000171612	9539465	9585173	+	1	0	1	0	0
756	chr1	9537670	9538669	-1295	ENSG00000171612	9539465	9585173	+	1	0	1	0	0
757	chr1	9586050	9587049	-2361	ENSG00000188807	9588911	9614877	+	1	0	1	0	0
758	chr1	9586460	9587459	-1951	ENSG00000188807	9588911	9614877	+	0	0	1	0	0
759	chr1	9586990	9587989	-1421	ENSG00000188807	9588911	9614877	+	0	0	0	0	0
760	chr1	9615520	9616519	-13869	ENSG00000171608	9629889	9729114	+	1	0	1	0	1
761	chr1	9615810	9616809	-13579	ENSG00000171608	9629889	9729114	+	1	0	1	0	1
762	chr1	9616490	9617489	-12899	ENSG00000171608	9629889	9729114	+	0	0	1	0	1
763	chr1	9617410	9618409	-11979	ENSG00000171608	9629889	9729114	+	1	0	1	0	1
764	chr1	9617700	9618699	-11689	ENSG00000171608	9629889	9729114	+	1	0	1	0	1
765	chr1	9618490	9619489	-10899	ENSG00000171608	9629889	9729114	+	1	0	0	0	1
766	chr1	9618790	9619789	-10599	ENSG00000171608	9629889	9729114	+	1	0	0	0	1
767	chr1	9619740	9620739	-9649	ENSG00000171608	9629889	9729114	+	1	0	0	0	1
768	chr1	9620510	9621509	-8879	ENSG00000171608	9629889	9729114	+	1	0	1	0	1
769	chr1	9620880	9621879	-8509	ENSG00000171608	9629889	9729114	+	1	0	1	0	1
770	chr1	9621440	9622439	-7949	ENSG00000171608	9629889	9729114	+	1	0	1	0	1
771	chr1	9621650	9622649	-7739	ENSG00000171608	9629889	9729114	+	1	0	1	0	1
772	chr1	9622150	9623149	-7239	ENSG00000171608	9629889	9729114	+	1	0	0	0	1
773	chr1	9623270	9624269	-6119	ENSG00000171608	9629889	9729114	+	1	0	0	0	1
774	chr1	9625500	9626499	-3889	ENSG00000171608	9629889	9729114	+	1	0	1	0	1
775	chr1	9625910	9626909	-3479	ENSG00000171608	9629889	9729114	+	1	0	1	0	1
776	chr1	9626680	9627679	-2709	ENSG00000171608	9629889	9729114	+	1	0	1	1	1
777	chr1	9627370	9628369	-2019	ENSG00000171608	9629889	9729114	+	1	0	1	1	1
778	chr1	9628140	9629139	-1249	ENSG00000171608	9629889	9729114	+	0	0	1	0	1
779	chr1	9628680	9629679	-709	ENSG00000171608	9629889	9729114	+	0	1	1	1	1
780	chr1	9629400	9630399	11	ENSG00000171608	9629889	9729114	+	1	1	1	1	1
781	chr1	9630240	9631239	851	ENSG00000171608	9629889	9729114	+	1	0	1	0	1
782	chr1	9630560	9631559	1171	ENSG00000171608	9629889	9729114	+	1	0	1	0	1
783	chr1	9638860	9639859	9471	ENSG00000171608	9629889	9729114	+	0	0	0	0	1
784	chr1	9643550	9644549	10536	ENSG00000179840	9652610	9654586	-	1	0	1	0	1
785	chr1	9644350	9645349	9736	ENSG00000179840	9652610	9654586	-	1	0	1	0	1
786	chr1	9645820	9646819	8266	ENSG00000179840	9652610	9654586	-	1	0	0	0	1
787	chr1	9647350	9648349	6736	ENSG00000179840	9652610	9654586	-	1	0	0	0	0
788	chr1	9649120	9650119	4966	ENSG00000179840	9652610	9654586	-	1	0	0	0	0
789	chr1	9649300	9650299	4786	ENSG00000179840	9652610	9654586	-	1	0	0	0	0
790	chr1	9834180	9835179	-6409	ENSG00000280113	9826289	9828271	-	0	0	1	0	1
791	chr1	9835480	9836479	-7709	ENSG00000280113	9826289	9828271	-	1	0	1	0	1
792	chr1	9835820	9836819	-8049	ENSG00000280113	9826289	9828271	-	1	1	1	0	1
793	chr1	9836150	9837149	-8379	ENSG00000280113	9826289	9828271	-	1	1	1	0	1
794	chr1	9838700	9839699	-9118	ENSG00000223989	9848318	9850154	+	1	0	1	0	1
795	chr1	9839870	9840869	-7948	ENSG00000223989	9848318	9850154	+	1	0	1	0	1
796	chr1	9841630	9842629	-6188	ENSG00000223989	9848318	9850154	+	0	0	1	1	1
797	chr1	9842630	9843629	-5188	ENSG00000223989	9848318	9850154	+	1	0	1	0	1
798	chr1	9843250	9844249	-4568	ENSG00000223989	9848318	9850154	+	1	1	1	0	1
799	chr1	9843870	9844869	-3948	ENSG00000223989	9848318	9850154	+	0	1	1	0	1
800	chr1	9844370	9845369	-3448	ENSG00000223989	9848318	9850154	+	1	0	1	0	1
801	chr1	9846400	9847399	-1418	ENSG00000223989	9848318	9850154	+	0	0	1	0	1
802	chr1	9911840	9912839	-2004	ENSG00000178585	9848276	9910336	-	1	0	1	1	0
803	chr1	9989710	9990709	-6996	ENSG00000162444	9997206	10016021	+	0	0	0	0	1
804	chr1	9990140	9991139	-6566	ENSG00000162444	9997206	10016021	+	0	0	1	0	1
805	chr1	9990540	9991539	-6166	ENSG00000162444	9997206	10016021	+	0	0	1	0	1
806	chr1	9992630	9993629	-4076	ENSG00000162444	9997206	10016021	+	0	0	0	0	0
807	chr1	10031130	10032129	-1202	ENSG00000130939	10032832	10181239	+	1	0	1	0	0
808	chr1	10181840	10182839	19072	ENSG00000201746	10163268	10163374	+	1	0	1	0	1
809	chr1	10182050	10183049	19282	ENSG00000201746	10163268	10163374	+	1	0	1	0	1
810	chr1	10182300	10183299	19532	ENSG00000201746	10163268	10163374	+	1	0	1	0	1
811	chr1	10183390	10184389	20622	ENSG00000201746	10163268	10163374	+	1	0	0	0	1
812	chr1	10183620	10184619	20852	ENSG00000201746	10163268	10163374	+	1	0	0	0	1
813	chr1	10186430	10187429	-23640	ENSG00000054523	10210570	10381603	+	1	0	1	0	1
814	chr1	10189370	10190369	-20700	ENSG00000054523	10210570	10381603	+	1	0	1	0	1
815	chr1	10192880	10193879	-17190	ENSG00000054523	10210570	10381603	+	1	0	0	0	1
816	chr1	10193670	10194669	-16400	ENSG00000054523	10210570	10381603	+	1	0	1	0	1
817	chr1	10195110	10196109	-14960	ENSG00000054523	10210570	10381603	+	0	0	0	0	1
818	chr1	10196730	10197729	-13340	ENSG00000054523	10210570	10381603	+	1	0	1	0	1
819	chr1	10200170	10201169	-9900	ENSG00000054523	10210570	10381603	+	0	0	1	0	1
820	chr1	10200310	10201309	-9760	ENSG00000054523	10210570	10381603	+	0	0	1	0	1
821	chr1	10203920	10204919	-6150	ENSG00000054523	10210570	10381603	+	0	0	1	0	1
822	chr1	10208320	10209319	-1750	ENSG00000054523	10210570	10381603	+	1	0	1	0	0
823	chr1	10387870	10388869	-1220	ENSG00000284735	10381906	10387150	-	1	0	1	1	1
824	chr1	10388270	10389269	-1620	ENSG00000284735	10381906	10387150	-	1	0	1	1	1
825	chr1	10388940	10389939	-2290	ENSG00000284735	10381906	10387150	-	1	0	0	0	1
826	chr1	10390410	10391409	-3760	ENSG00000284735	10381906	10387150	-	1	0	1	0	1
827	chr1	10391370	10392369	-3546	ENSG00000284642	10395416	10397432	+	0	0	0	0	1
828	chr1	10392160	10393159	-2756	ENSG00000284642	10395416	10397432	+	1	0	0	1	1
829	chr1	10393380	10394379	-1536	ENSG00000284642	10395416	10397432	+	0	0	0	1	1
830	chr1	10421270	10422269	-8332	ENSG00000251503	10430102	10452153	+	1	0	0	0	1
831	chr1	10421510	10422509	-8092	ENSG00000251503	10430102	10452153	+	1	0	0	0	1
832	chr1	10421700	10422699	-7902	ENSG00000251503	10430102	10452153	+	0	0	0	0	1
833	chr1	10422000	10422999	-7602	ENSG00000251503	10430102	10452153	+	0	0	0	0	1
834	chr1	10422710	10423709	-6892	ENSG00000251503	10430102	10452153	+	0	0	0	0	1
835	chr1	10423370	10424369	-6232	ENSG00000251503	10430102	10452153	+	0	0	1	0	1
836	chr1	10423690	10424689	-5912	ENSG00000251503	10430102	10452153	+	0	0	1	0	1
837	chr1	10424220	10425219	-5382	ENSG00000251503	10430102	10452153	+	0	0	1	0	1
838	chr1	10425140	10426139	-4462	ENSG00000251503	10430102	10452153	+	1	0	1	0	0
839	chr1	10425420	10426419	-4182	ENSG00000251503	10430102	10452153	+	1	0	1	0	0
840	chr1	10427710	10428709	-1892	ENSG00000251503	10430102	10452153	+	0	0	1	0	0
841	chr1	10452840	10453839	3309	ENSG00000241563	10450031	10451998	+	1	0	0	0	1
842	chr1	10453270	10454269	3739	ENSG00000241563	10450031	10451998	+	0	0	0	0	1
843	chr1	10453510	10454509	3979	ENSG00000241563	10450031	10451998	+	1	0	0	0	1
844	chr1	10454020	10455019	-4035	ENSG00000203469	10458555	10459338	+	1	0	0	0	1
845	chr1	10454300	10455299	-3755	ENSG00000203469	10458555	10459338	+	1	0	0	0	1
846	chr1	10454880	10455879	-3175	ENSG00000203469	10458555	10459338	+	1	0	0	0	1
847	chr1	10631480	10632479	-7261	ENSG00000272078	10639241	10654333	+	1	0	1	0	1
848	chr1	10631910	10632909	-6831	ENSG00000272078	10639241	10654333	+	1	0	1	0	1
849	chr1	10632360	10633359	-6381	ENSG00000272078	10639241	10654333	+	1	0	1	0	1
850	chr1	10633160	10634159	-5581	ENSG00000272078	10639241	10654333	+	0	0	0	0	1
851	chr1	10633650	10634649	-5091	ENSG00000272078	10639241	10654333	+	1	1	0	0	1
852	chr1	10634020	10635019	-4721	ENSG00000272078	10639241	10654333	+	1	1	1	0	1
853	chr1	10634510	10635509	-4231	ENSG00000272078	10639241	10654333	+	1	1	1	1	1
854	chr1	10802810	10803809	-6660	ENSG00000130940	10636604	10796650	-	1	0	1	0	1
855	chr1	10803570	10804569	-7420	ENSG00000130940	10636604	10796650	-	1	1	1	1	1
856	chr1	10803960	10804959	-7810	ENSG00000130940	10636604	10796650	-	1	1	1	1	1
857	chr1	10814650	10815649	-18500	ENSG00000130940	10636604	10796650	-	1	0	1	0	1
858	chr1	10815120	10816119	-18970	ENSG00000130940	10636604	10796650	-	1	0	1	0	1
859	chr1	10818280	10819279	-22130	ENSG00000130940	10636604	10796650	-	0	0	1	0	1
860	chr1	10818510	10819509	-22360	ENSG00000130940	10636604	10796650	-	0	0	1	0	1
861	chr1	10822550	10823549	-26400	ENSG00000130940	10636604	10796650	-	0	0	1	0	1
862	chr1	10822750	10823749	-26600	ENSG00000130940	10636604	10796650	-	0	0	1	0	1
863	chr1	10824560	10825559	-28410	ENSG00000130940	10636604	10796650	-	1	0	1	0	1
864	chr1	10825340	10826339	-29190	ENSG00000130940	10636604	10796650	-	1	0	1	0	1
865	chr1	10830690	10831689	-34540	ENSG00000130940	10636604	10796650	-	0	0	0	0	1
866	chr1	10831000	10831999	-34850	ENSG00000130940	10636604	10796650	-	0	0	0	0	1
867	chr1	10835020	10836019	-38870	ENSG00000130940	10636604	10796650	-	1	0	1	0	1
868	chr1	10835450	10836449	-39300	ENSG00000130940	10636604	10796650	-	1	0	1	0	1
869	chr1	10837090	10838089	-40940	ENSG00000130940	10636604	10796650	-	1	0	0	0	1
870	chr1	10840680	10841679	-44530	ENSG00000130940	10636604	10796650	-	0	0	1	0	1
871	chr1	10852380	10853379	-42881	ENSG00000225158	10895761	10895998	+	0	0	0	0	1
872	chr1	10856620	10857619	-38641	ENSG00000225158	10895761	10895998	+	0	0	0	0	1
873	chr1	10857400	10858399	-37861	ENSG00000225158	10895761	10895998	+	0	0	1	0	1
874	chr1	10860390	10861389	-34871	ENSG00000225158	10895761	10895998	+	1	0	0	0	1
875	chr1	10865290	10866289	-29971	ENSG00000225158	10895761	10895998	+	0	0	1	0	1
876	chr1	10866710	10867709	-28551	ENSG00000225158	10895761	10895998	+	1	0	1	1	1
877	chr1	10867520	10868519	-27741	ENSG00000225158	10895761	10895998	+	1	0	1	0	1
878	chr1	10872750	10873749	-22511	ENSG00000225158	10895761	10895998	+	1	0	0	0	1
879	chr1	10888020	10889019	-7241	ENSG00000225158	10895761	10895998	+	1	0	1	0	1
880	chr1	10888480	10889479	-6781	ENSG00000225158	10895761	10895998	+	1	0	1	0	1
881	chr1	10890330	10891329	-4931	ENSG00000225158	10895761	10895998	+	1	0	1	0	1
882	chr1	10891840	10892839	-3421	ENSG00000225158	10895761	10895998	+	1	1	1	0	1
883	chr1	10892920	10893919	-2341	ENSG00000225158	10895761	10895998	+	1	0	0	0	1
884	chr1	10897730	10898729	2469	ENSG00000225158	10895761	10895998	+	1	0	1	0	1
885	chr1	10898190	10899189	2929	ENSG00000225158	10895761	10895998	+	0	0	1	0	1
886	chr1	10899370	10900369	4109	ENSG00000225158	10895761	10895998	+	1	1	1	1	1
887	chr1	10899780	10900779	4519	ENSG00000225158	10895761	10895998	+	1	1	1	1	1
888	chr1	10900130	10901129	4869	ENSG00000225158	10895761	10895998	+	1	1	1	1	1
889	chr1	10900310	10901309	5049	ENSG00000225158	10895761	10895998	+	1	1	1	1	1
890	chr1	10900720	10901719	5459	ENSG00000225158	10895761	10895998	+	1	1	1	0	1
891	chr1	10901120	10902119	5859	ENSG00000225158	10895761	10895998	+	1	1	1	0	1
892	chr1	10903120	10904119	7859	ENSG00000225158	10895761	10895998	+	1	0	1	0	1
893	chr1	10903500	10904499	8239	ENSG00000225158	10895761	10895998	+	0	0	1	0	1
894	chr1	10904520	10905519	9259	ENSG00000225158	10895761	10895998	+	1	0	1	0	1
895	chr1	10912030	10913029	16769	ENSG00000225158	10895761	10895998	+	0	0	0	0	1
896	chr1	10917530	10918529	22269	ENSG00000225158	10895761	10895998	+	0	0	1	0	1
897	chr1	10918300	10919299	23039	ENSG00000225158	10895761	10895998	+	0	0	0	0	1
898	chr1	10931880	10932879	36619	ENSG00000225158	10895761	10895998	+	1	0	0	0	1
899	chr1	10933950	10934949	38689	ENSG00000225158	10895761	10895998	+	1	0	0	0	1
900	chr1	10936890	10937889	41629	ENSG00000225158	10895761	10895998	+	1	0	1	1	1
901	chr1	10937070	10938069	41809	ENSG00000225158	10895761	10895998	+	1	0	1	1	1
902	chr1	10939660	10940659	41916	ENSG00000175262	10946471	10982076	-	1	0	1	0	1
903	chr1	10941590	10942589	39986	ENSG00000175262	10946471	10982076	-	0	0	1	0	1
904	chr1	10943820	10944819	37756	ENSG00000175262	10946471	10982076	-	1	0	1	0	1
905	chr1	10944090	10945089	37486	ENSG00000175262	10946471	10982076	-	1	0	1	0	1
906	chr1	10985310	10986309	-3734	ENSG00000175262	10946471	10982076	-	1	0	1	1	0
907	chr1	10986120	10987119	-4544	ENSG00000175262	10946471	10982076	-	1	0	1	1	1
908	chr1	11009920	11010919	-1924	ENSG00000120948	11012344	11030528	+	0	0	0	0	0
909	chr1	11048280	11049279	-1541	ENSG00000009724	11022009	11047239	-	0	0	0	0	0
910	chr1	11048560	11049559	-1821	ENSG00000009724	11022009	11047239	-	0	0	0	0	0
911	chr1	11049190	11050189	-2451	ENSG00000009724	11022009	11047239	-	0	0	0	0	0
912	chr1	11049630	11050629	-2891	ENSG00000009724	11022009	11047239	-	1	0	0	0	0
913	chr1	11049850	11050849	-3111	ENSG00000009724	11022009	11047239	-	1	0	0	0	0
914	chr1	11050290	11051289	-3551	ENSG00000009724	11022009	11047239	-	1	0	0	0	0
915	chr1	11050660	11051659	-3921	ENSG00000009724	11022009	11047239	-	1	0	1	0	0
916	chr1	11051820	11052819	-5081	ENSG00000009724	11022009	11047239	-	1	0	1	0	1
917	chr1	11052210	11053209	-5471	ENSG00000009724	11022009	11047239	-	1	0	1	0	1
918	chr1	11052520	11053519	-5781	ENSG00000009724	11022009	11047239	-	1	0	1	0	1
919	chr1	11052830	11053829	-6091	ENSG00000009724	11022009	11047239	-	1	0	1	0	1
920	chr1	11060580	11061579	-1060	ENSG00000116649	11054584	11060020	-	0	0	1	0	0
921	chr1	11061230	11062229	-1710	ENSG00000116649	11054584	11060020	-	1	0	1	0	0
922	chr1	11061470	11062469	-1950	ENSG00000116649	11054584	11060020	-	1	0	1	0	0
923	chr1	11061690	11062689	-2170	ENSG00000116649	11054584	11060020	-	1	0	1	0	0
924	chr1	11062580	11063579	-3060	ENSG00000116649	11054584	11060020	-	1	0	1	1	0
925	chr1	11062880	11063879	-3360	ENSG00000116649	11054584	11060020	-	1	0	1	1	0
926	chr1	11063630	11064629	-4110	ENSG00000116649	11054584	11060020	-	1	0	1	0	0
927	chr1	11064670	11065669	-3301	ENSG00000226849	11068471	11073097	+	1	0	0	1	1
928	chr1	11103070	11104069	-3701	ENSG00000171824	11066618	11099869	-	1	0	0	0	0
929	chr1	11103340	11104339	-3971	ENSG00000171824	11066618	11099869	-	1	0	0	0	0
930	chr1	11267320	11268319	-5264	ENSG00000198793	11106535	11262556	-	1	0	1	0	1
931	chr1	11298420	11299419	-19569	ENSG00000238199	11278616	11279351	-	1	0	0	0	1
932	chr1	11298600	11299599	-19749	ENSG00000238199	11278616	11279351	-	1	0	0	0	1
933	chr1	11298760	11299759	19833	ENSG00000284646	11311734	11319093	-	1	0	0	0	1
934	chr1	11301150	11302149	17443	ENSG00000284646	11311734	11319093	-	1	0	1	0	1
935	chr1	11324770	11325769	-6177	ENSG00000284646	11311734	11319093	-	0	0	0	0	1
936	chr1	11328570	11329569	-9977	ENSG00000284646	11311734	11319093	-	0	0	1	0	1
937	chr1	11334250	11335249	-15657	ENSG00000284646	11311734	11319093	-	0	0	0	0	1
938	chr1	11337130	11338129	-18537	ENSG00000284646	11311734	11319093	-	0	0	1	0	1
939	chr1	11339010	11340009	-20417	ENSG00000284646	11311734	11319093	-	1	0	1	0	1
940	chr1	11339360	11340359	-20767	ENSG00000284646	11311734	11319093	-	1	0	1	0	1
941	chr1	11339650	11340649	-21057	ENSG00000284646	11311734	11319093	-	1	0	1	0	1
942	chr1	11341960	11342959	-23367	ENSG00000284646	11311734	11319093	-	1	0	1	0	1
943	chr1	11342380	11343379	-23787	ENSG00000284646	11311734	11319093	-	1	0	1	0	1
944	chr1	11349860	11350859	-31267	ENSG00000284646	11311734	11319093	-	0	0	1	1	1
945	chr1	11352680	11353679	-34087	ENSG00000284646	11311734	11319093	-	1	0	1	0	1
946	chr1	11352880	11353879	-34287	ENSG00000284646	11311734	11319093	-	1	0	1	0	1
947	chr1	11354980	11355979	-36387	ENSG00000284646	11311734	11319093	-	1	1	1	1	1
948	chr1	11355410	11356409	-36817	ENSG00000284646	11311734	11319093	-	1	1	1	1	1
949	chr1	11355700	11356699	-37107	ENSG00000284646	11311734	11319093	-	1	1	1	1	1
950	chr1	11357010	11358009	-38417	ENSG00000284646	11311734	11319093	-	1	1	1	0	1
951	chr1	11363850	11364849	-45257	ENSG00000284646	11311734	11319093	-	1	0	1	0	1
952	chr1	11365650	11366649	-47057	ENSG00000284646	11311734	11319093	-	1	0	1	0	1
953	chr1	11373200	11374199	52121	ENSG00000224338	11425257	11425821	-	1	0	0	0	1
954	chr1	11375330	11376329	49991	ENSG00000224338	11425257	11425821	-	1	0	1	0	1
955	chr1	11375490	11376489	49831	ENSG00000224338	11425257	11425821	-	1	0	1	0	1
956	chr1	11383390	11384389	41931	ENSG00000224338	11425257	11425821	-	1	0	0	0	1
957	chr1	11383910	11384909	41411	ENSG00000224338	11425257	11425821	-	1	0	0	0	1
958	chr1	11403670	11404669	21651	ENSG00000224338	11425257	11425821	-	1	0	1	0	1
959	chr1	11403870	11404869	21451	ENSG00000224338	11425257	11425821	-	1	0	1	0	1
960	chr1	11406950	11407949	18371	ENSG00000224338	11425257	11425821	-	1	0	0	0	1
961	chr1	11413620	11414619	11701	ENSG00000224338	11425257	11425821	-	1	0	1	0	1
962	chr1	11416820	11417819	8501	ENSG00000224338	11425257	11425821	-	0	0	1	0	1
963	chr1	11420860	11421859	4461	ENSG00000224338	11425257	11425821	-	0	0	1	0	1
964	chr1	11434140	11435139	-8819	ENSG00000224338	11425257	11425821	-	1	0	1	0	1
965	chr1	11448070	11449069	-22749	ENSG00000224338	11425257	11425821	-	1	0	1	0	1
966	chr1	11448560	11449559	-23239	ENSG00000224338	11425257	11425821	-	1	0	1	0	1
967	chr1	11453740	11454739	-24915	ENSG00000204624	11479155	11537551	+	0	0	1	0	1
968	chr1	11455480	11456479	-23175	ENSG00000204624	11479155	11537551	+	1	0	1	0	1
969	chr1	11455860	11456859	-22795	ENSG00000204624	11479155	11537551	+	1	0	1	0	1
970	chr1	11456030	11457029	-22625	ENSG00000204624	11479155	11537551	+	1	0	1	0	1
971	chr1	11458590	11459589	-20065	ENSG00000204624	11479155	11537551	+	0	0	1	0	1
972	chr1	11462810	11463809	-15845	ENSG00000204624	11479155	11537551	+	0	0	1	0	1
973	chr1	11473340	11474339	-5315	ENSG00000204624	11479155	11537551	+	0	0	0	0	1
974	chr1	11538500	11539499	-36984	ENSG00000285833	11500803	11502016	-	0	0	1	0	1
975	chr1	11539310	11540309	-37794	ENSG00000285833	11500803	11502016	-	0	0	1	0	1
976	chr1	11539830	11540829	-38314	ENSG00000285833	11500803	11502016	-	0	0	1	0	1
977	chr1	11539960	11540959	-38444	ENSG00000285833	11500803	11502016	-	0	0	1	0	1
978	chr1	11540940	11541939	-39424	ENSG00000285833	11500803	11502016	-	0	0	0	0	1
979	chr1	11550330	11551329	-48814	ENSG00000285833	11500803	11502016	-	0	0	0	0	1
980	chr1	11557900	11558899	-51068	ENSG00000235643	11609468	11613358	+	1	0	0	0	1
981	chr1	11562550	11563549	-46418	ENSG00000235643	11609468	11613358	+	1	0	1	0	1
982	chr1	11563280	11564279	-45688	ENSG00000235643	11609468	11613358	+	1	0	1	0	1
983	chr1	11566110	11567109	-42858	ENSG00000235643	11609468	11613358	+	1	0	1	0	1
984	chr1	11568480	11569479	-40488	ENSG00000235643	11609468	11613358	+	1	0	1	0	1
985	chr1	11569230	11570229	-39738	ENSG00000235643	11609468	11613358	+	1	0	0	0	1
986	chr1	11579620	11580619	-29348	ENSG00000235643	11609468	11613358	+	1	0	1	0	1
987	chr1	11581460	11582459	-27508	ENSG00000235643	11609468	11613358	+	1	0	1	0	1
988	chr1	11593840	11594839	-15128	ENSG00000235643	11609468	11613358	+	1	0	1	0	1
989	chr1	11614760	11615759	5792	ENSG00000235643	11609468	11613358	+	0	0	0	0	1
990	chr1	11616960	11617959	-6098	ENSG00000284708	11623558	11643416	+	0	0	1	0	1
991	chr1	11729330	11730329	-6254	ENSG00000177674	11736084	11754802	+	1	0	1	0	1
992	chr1	11730110	11731109	-5474	ENSG00000177674	11736084	11754802	+	1	1	1	0	1
993	chr1	11731500	11732499	-4084	ENSG00000177674	11736084	11754802	+	1	1	1	1	1
994	chr1	11755500	11756499	-5787	ENSG00000215910	11761787	11789585	+	1	0	1	0	1
995	chr1	11756870	11757869	-4417	ENSG00000215910	11761787	11789585	+	1	0	0	0	1
996	chr1	11848950	11849949	-1105	ENSG00000175206	11845709	11848345	-	1	0	0	0	0
997	chr1	11849350	11850349	-1505	ENSG00000175206	11845709	11848345	-	0	0	1	0	0
998	chr1	11849880	11850879	-2035	ENSG00000175206	11845709	11848345	-	0	0	1	0	0
999	chr1	11850510	11851509	-2665	ENSG00000175206	11845709	11848345	-	1	0	1	0	0
1000	chr1	11850850	11851849	-3005	ENSG00000175206	11845709	11848345	-	1	0	1	0	0
1001	chr1	11851530	11852529	-3685	ENSG00000175206	11845709	11848345	-	1	0	1	0	0
1002	chr1	11852620	11853619	-4775	ENSG00000175206	11845709	11848345	-	0	0	0	0	1
1003	chr1	11853270	11854269	5175	ENSG00000120937	11857464	11858945	-	1	0	0	0	1
1004	chr1	11854270	11855269	4175	ENSG00000120937	11857464	11858945	-	1	0	1	0	1
1005	chr1	11854570	11855569	3875	ENSG00000120937	11857464	11858945	-	0	0	1	0	1
1006	chr1	11860260	11861259	-1815	ENSG00000120937	11857464	11858945	-	0	1	0	0	0
1007	chr1	11862560	11863559	-4115	ENSG00000120937	11857464	11858945	-	0	0	0	0	0
1008	chr1	11873650	11874649	-3620	ENSG00000224904	11877770	11880406	+	1	0	0	0	1
1009	chr1	11882550	11883549	5280	ENSG00000224904	11877770	11880406	+	1	1	1	1	1
1010	chr1	11890720	11891719	13450	ENSG00000224904	11877770	11880406	+	1	0	0	0	1
1011	chr1	11891560	11892559	14290	ENSG00000224904	11877770	11880406	+	1	0	0	0	1
1012	chr1	11893150	11894149	-14290	ENSG00000285646	11907940	11914298	+	1	0	1	0	1
1013	chr1	11893550	11894549	-13890	ENSG00000285646	11907940	11914298	+	1	0	1	0	1
1014	chr1	11898410	11899409	-9030	ENSG00000285646	11907940	11914298	+	0	0	1	0	1
1015	chr1	11901040	11902039	-6400	ENSG00000285646	11907940	11914298	+	1	0	1	0	1
1016	chr1	11905260	11906259	-2180	ENSG00000285646	11907940	11914298	+	0	0	0	0	1
1017	chr1	11915260	11916259	-5833	ENSG00000201801	11909808	11909927	-	0	0	1	0	1
1018	chr1	11916150	11917149	-6723	ENSG00000201801	11909808	11909927	-	1	0	0	0	1
1019	chr1	11916480	11917479	-7053	ENSG00000201801	11909808	11909927	-	1	0	0	0	1
1020	chr1	11917070	11918069	-7643	ENSG00000201801	11909808	11909927	-	1	0	0	0	1
1021	chr1	11917630	11918629	-8203	ENSG00000201801	11909808	11909927	-	1	0	0	0	1
1022	chr1	11927690	11928689	-1762	ENSG00000116685	11919591	11926428	-	0	0	1	0	0
1023	chr1	11929520	11930519	-3592	ENSG00000116685	11919591	11926428	-	1	1	1	1	0
1024	chr1	11930190	11931189	-3515	ENSG00000083444	11934205	11975538	+	1	1	1	1	0
1025	chr1	11930790	11931789	-2915	ENSG00000083444	11934205	11975538	+	1	0	1	0	0
1026	chr1	11977370	11978369	2257	ENSG00000287384	11979533	11980127	-	1	0	1	0	0
1027	chr1	12033000	12033999	3514	ENSG00000243539	12036740	12037014	-	1	0	0	0	1
1028	chr1	12034090	12035089	2424	ENSG00000243539	12036740	12037014	-	1	1	1	0	1
1029	chr1	12034950	12035949	1564	ENSG00000243539	12036740	12037014	-	1	0	0	0	1
1030	chr1	12037860	12038859	-1346	ENSG00000243539	12036740	12037014	-	1	0	1	1	1
1031	chr1	12038180	12039179	-1666	ENSG00000243539	12036740	12037014	-	1	0	1	1	1
1032	chr1	12038350	12039349	-1836	ENSG00000243539	12036740	12037014	-	1	0	1	1	1
1033	chr1	12040250	12041249	-3736	ENSG00000243539	12036740	12037014	-	1	1	1	1	1
1034	chr1	12046540	12047539	-10026	ENSG00000243539	12036740	12037014	-	1	0	1	0	1
1035	chr1	12047070	12048069	-10556	ENSG00000243539	12036740	12037014	-	1	0	1	0	1
1036	chr1	12047360	12048359	-10846	ENSG00000243539	12036740	12037014	-	1	0	1	0	1
1037	chr1	12049390	12050389	-12876	ENSG00000243539	12036740	12037014	-	1	0	1	0	1
1038	chr1	12051640	12052639	-11163	ENSG00000120949	12063303	12144207	+	1	1	1	1	1
1039	chr1	12052630	12053629	-10173	ENSG00000120949	12063303	12144207	+	1	0	1	0	1
1040	chr1	12053000	12053999	-9803	ENSG00000120949	12063303	12144207	+	0	0	1	0	1
1041	chr1	12053860	12054859	-8943	ENSG00000120949	12063303	12144207	+	1	1	1	1	1
1042	chr1	12056130	12057129	-6673	ENSG00000120949	12063303	12144207	+	1	0	1	1	1
1043	chr1	12145630	12146629	-20813	ENSG00000283789	12166943	12167038	+	1	0	1	0	1
1044	chr1	12146080	12147079	-20363	ENSG00000283789	12166943	12167038	+	0	0	1	0	1
1045	chr1	12146370	12147369	-20073	ENSG00000283789	12166943	12167038	+	0	0	1	0	1
1046	chr1	12146810	12147809	-19633	ENSG00000283789	12166943	12167038	+	1	0	1	0	1
1047	chr1	12147950	12148949	-18493	ENSG00000283789	12166943	12167038	+	1	0	1	0	1
1048	chr1	12148420	12149419	-18023	ENSG00000283789	12166943	12167038	+	1	0	1	0	1
1049	chr1	12148740	12149739	-17703	ENSG00000283789	12166943	12167038	+	1	0	1	0	1
1050	chr1	12148960	12149959	-17483	ENSG00000283789	12166943	12167038	+	1	0	1	0	1
1051	chr1	12150180	12151179	-16263	ENSG00000283789	12166943	12167038	+	1	1	1	1	1
1052	chr1	12150600	12151599	-15843	ENSG00000283789	12166943	12167038	+	1	1	1	1	1
1053	chr1	12151710	12152709	-14733	ENSG00000283789	12166943	12167038	+	1	0	1	1	1
1054	chr1	12152100	12153099	-14343	ENSG00000283789	12166943	12167038	+	1	1	1	1	1
1055	chr1	12152720	12153719	-13723	ENSG00000283789	12166943	12167038	+	1	1	1	1	1
1056	chr1	12153030	12154029	-13413	ENSG00000283789	12166943	12167038	+	1	1	1	1	1
1057	chr1	12157030	12158029	-9413	ENSG00000283789	12166943	12167038	+	1	0	1	1	1
1058	chr1	12157420	12158419	-9023	ENSG00000283789	12166943	12167038	+	1	0	1	1	1
1059	chr1	12158290	12159289	-8153	ENSG00000283789	12166943	12167038	+	1	1	1	0	1
1060	chr1	12159550	12160549	-6893	ENSG00000283789	12166943	12167038	+	1	0	1	0	1
1061	chr1	12160820	12161819	-5623	ENSG00000283789	12166943	12167038	+	1	0	1	0	1
1062	chr1	12161020	12162019	-5423	ENSG00000283789	12166943	12167038	+	1	1	1	1	1
1063	chr1	12161490	12162489	-4953	ENSG00000283789	12166943	12167038	+	1	1	1	1	1
1064	chr1	12161920	12162919	-4523	ENSG00000283789	12166943	12167038	+	1	1	1	1	1
1065	chr1	12162110	12163109	-4333	ENSG00000283789	12166943	12167038	+	1	1	1	1	0
1066	chr1	12163760	12164759	-2683	ENSG00000283789	12166943	12167038	+	0	0	1	0	0
1067	chr1	12165100	12166099	-1343	ENSG00000283789	12166943	12167038	+	1	1	0	1	0
1068	chr1	12210210	12211209	10399	ENSG00000225196	12220794	12221109	-	1	0	1	0	1
1069	chr1	12210890	12211889	9719	ENSG00000225196	12220794	12221109	-	0	0	1	0	1
1070	chr1	12211770	12212769	8839	ENSG00000225196	12220794	12221109	-	1	0	0	0	1
1071	chr1	12212100	12213099	8509	ENSG00000225196	12220794	12221109	-	1	0	0	0	1
1072	chr1	12212380	12213379	8229	ENSG00000225196	12220794	12221109	-	1	0	0	0	1
1073	chr1	12212940	12213939	7669	ENSG00000225196	12220794	12221109	-	1	0	0	0	1
1074	chr1	12213990	12214989	6619	ENSG00000225196	12220794	12221109	-	0	0	0	0	1
1075	chr1	12214480	12215479	6129	ENSG00000225196	12220794	12221109	-	0	0	0	0	1
1076	chr1	12214690	12215689	5919	ENSG00000225196	12220794	12221109	-	0	0	0	0	1
1077	chr1	12215130	12216129	5479	ENSG00000225196	12220794	12221109	-	1	0	0	0	1
1078	chr1	12218160	12219159	2449	ENSG00000225196	12220794	12221109	-	1	0	1	0	1
1079	chr1	12512800	12513799	6054	ENSG00000239149	12507246	12507397	+	0	0	0	0	1
1080	chr1	12512970	12513969	6224	ENSG00000239149	12507246	12507397	+	1	0	0	0	1
1081	chr1	12513170	12514169	6424	ENSG00000239149	12507246	12507397	+	1	0	0	0	1
1082	chr1	12518310	12519309	-6906	ENSG00000229484	12525716	12530691	+	1	1	1	1	1
1083	chr1	12518580	12519579	-6636	ENSG00000229484	12525716	12530691	+	1	1	1	1	1
1084	chr1	12519060	12520059	-6156	ENSG00000229484	12525716	12530691	+	1	1	1	1	1
1085	chr1	12519400	12520399	-5816	ENSG00000229484	12525716	12530691	+	0	0	0	0	1
1086	chr1	12519970	12520969	-5246	ENSG00000229484	12525716	12530691	+	1	0	0	0	1
1087	chr1	12525190	12526189	-26	ENSG00000229484	12525716	12530691	+	1	0	1	0	1
1088	chr1	12525750	12526749	534	ENSG00000229484	12525716	12530691	+	1	0	1	0	1
1089	chr1	12529040	12530039	3824	ENSG00000229484	12525716	12530691	+	1	1	1	1	1
1090	chr1	12539640	12540639	14424	ENSG00000229484	12525716	12530691	+	1	1	1	1	1
1091	chr1	12539920	12540919	14704	ENSG00000229484	12525716	12530691	+	1	1	1	1	1
1092	chr1	12540920	12541919	15704	ENSG00000229484	12525716	12530691	+	0	0	1	0	1
1093	chr1	12541180	12542179	15964	ENSG00000229484	12525716	12530691	+	0	0	1	0	1
1094	chr1	12541840	12542839	16624	ENSG00000229484	12525716	12530691	+	0	0	1	0	1
1095	chr1	12542530	12543529	17314	ENSG00000229484	12525716	12530691	+	0	0	1	0	1
1096	chr1	12544670	12545669	19454	ENSG00000229484	12525716	12530691	+	0	0	0	0	1
1097	chr1	12547480	12548479	22092	ENSG00000221340	12569972	12570072	-	0	0	0	0	1
1098	chr1	12548790	12549789	20782	ENSG00000221340	12569972	12570072	-	1	1	1	1	1
1099	chr1	12549230	12550229	20342	ENSG00000221340	12569972	12570072	-	1	1	1	1	1
1100	chr1	12549510	12550509	20062	ENSG00000221340	12569972	12570072	-	1	1	1	1	1
1101	chr1	12552980	12553979	16592	ENSG00000221340	12569972	12570072	-	1	0	1	0	1
1102	chr1	12553700	12554699	15872	ENSG00000221340	12569972	12570072	-	1	1	1	1	1
1103	chr1	12556150	12557149	13422	ENSG00000221340	12569972	12570072	-	1	1	1	1	1
1104	chr1	12557170	12558169	12402	ENSG00000221340	12569972	12570072	-	0	0	1	0	1
1105	chr1	12558710	12559709	10862	ENSG00000221340	12569972	12570072	-	1	0	0	0	1
1106	chr1	12564530	12565529	5042	ENSG00000221340	12569972	12570072	-	1	0	0	0	1
1107	chr1	12564790	12565789	4782	ENSG00000221340	12569972	12570072	-	1	0	0	0	1
1108	chr1	12565570	12566569	4002	ENSG00000221340	12569972	12570072	-	1	0	0	0	1
1109	chr1	12565890	12566889	3682	ENSG00000221340	12569972	12570072	-	1	0	0	0	1
1110	chr1	12619900	12620899	-420	ENSG00000272482	12618900	12619980	-	1	0	1	0	0
1111	chr1	12620140	12621139	-660	ENSG00000272482	12618900	12619980	-	1	0	0	0	0
1112	chr1	12620310	12621309	-830	ENSG00000272482	12618900	12619980	-	0	0	0	0	0
1113	chr1	12621070	12622069	-1590	ENSG00000272482	12618900	12619980	-	0	0	1	1	0
1114	chr1	12621470	12622469	-1990	ENSG00000272482	12618900	12619980	-	0	0	1	1	0
1115	chr1	12621710	12622709	-2230	ENSG00000272482	12618900	12619980	-	0	0	1	1	0
1116	chr1	12622050	12623049	-2570	ENSG00000272482	12618900	12619980	-	0	0	1	1	1
1117	chr1	12622360	12623359	-2880	ENSG00000272482	12618900	12619980	-	0	0	1	0	1
1118	chr1	12622770	12623769	-3290	ENSG00000272482	12618900	12619980	-	0	0	1	0	1
1119	chr1	12622990	12623989	-3510	ENSG00000272482	12618900	12619980	-	0	0	0	0	1
1120	chr1	12623850	12624849	-4370	ENSG00000272482	12618900	12619980	-	1	0	0	0	1
1121	chr1	12624180	12625179	-4700	ENSG00000272482	12618900	12619980	-	1	0	0	0	1
1122	chr1	12624940	12625939	-5460	ENSG00000272482	12618900	12619980	-	0	0	0	0	1
1123	chr1	12626340	12627339	-6860	ENSG00000272482	12618900	12619980	-	1	0	0	0	1
1124	chr1	12626610	12627609	-7130	ENSG00000272482	12618900	12619980	-	1	0	1	0	1
1125	chr1	12627050	12628049	-7570	ENSG00000272482	12618900	12619980	-	1	0	1	0	1
1126	chr1	12628200	12629199	-8720	ENSG00000272482	12618900	12619980	-	1	0	0	0	1
1127	chr1	12628940	12629939	-9460	ENSG00000272482	12618900	12619980	-	1	0	1	0	1
1128	chr1	12629250	12630249	-9770	ENSG00000272482	12618900	12619980	-	1	0	1	0	1
1129	chr1	12629460	12630459	-9980	ENSG00000272482	12618900	12619980	-	0	0	1	0	1
1130	chr1	12629760	12630759	-10280	ENSG00000272482	12618900	12619980	-	0	0	1	0	1
1131	chr1	12630650	12631649	-11170	ENSG00000272482	12618900	12619980	-	1	0	1	0	1
1132	chr1	12633850	12634849	-9735	ENSG00000204518	12644085	12667076	+	0	0	1	0	1
1133	chr1	12634810	12635809	-8775	ENSG00000204518	12644085	12667076	+	1	0	1	0	1
1134	chr1	12636140	12637139	-7445	ENSG00000204518	12644085	12667076	+	1	0	1	0	1
1135	chr1	12708180	12709179	-7430	ENSG00000188984	12716110	12728760	+	1	0	1	0	1
1136	chr1	12711860	12712859	-3750	ENSG00000188984	12716110	12728760	+	1	0	1	0	0
1137	chr1	12714250	12715249	-1360	ENSG00000188984	12716110	12728760	+	0	0	1	0	0
1138	chr1	12810010	12811009	12649	ENSG00000228338	12822686	12823159	-	1	0	1	0	1
1139	chr1	12810410	12811409	12249	ENSG00000228338	12822686	12823159	-	1	0	1	0	1
1140	chr1	12810980	12811979	11679	ENSG00000228338	12822686	12823159	-	1	0	1	0	1
1141	chr1	12851340	12852339	-3120	ENSG00000179172	12847377	12848720	-	1	0	1	0	0
1142	chr1	13449990	13450989	40040	ENSG00000204478	13410450	13421328	+	0	0	0	0	1
1143	chr1	13451380	13452379	41430	ENSG00000204478	13410450	13421328	+	0	0	1	0	1
1144	chr1	13529680	13530679	-16177	ENSG00000162494	13474973	13514003	-	1	0	1	0	1
1145	chr1	13530250	13531249	-16747	ENSG00000162494	13474973	13514003	-	1	0	1	0	1
1146	chr1	13538510	13539509	-15991	ENSG00000215909	13555001	13555694	+	1	0	1	0	1
1147	chr1	13540480	13541479	-14021	ENSG00000215909	13555001	13555694	+	1	0	1	0	1
1148	chr1	13543210	13544209	-11291	ENSG00000215909	13555001	13555694	+	1	0	1	0	1
1149	chr1	13543590	13544589	-10911	ENSG00000215909	13555001	13555694	+	1	0	1	0	1
1150	chr1	13543870	13544869	-10631	ENSG00000215909	13555001	13555694	+	1	0	1	0	1
1151	chr1	13581370	13582369	-1595	ENSG00000162493	13583465	13617957	+	0	0	0	0	0
1152	chr1	13619480	13620479	3304	ENSG00000222952	13623184	13623284	-	1	0	1	0	1
1153	chr1	13619880	13620879	2904	ENSG00000222952	13623184	13623284	-	1	0	1	0	1
1154	chr1	13642310	13643309	17100	ENSG00000237445	13657311	13659910	-	1	0	1	0	1
1155	chr1	13650970	13651969	8440	ENSG00000237445	13657311	13659910	-	1	0	1	0	1
1156	chr1	13661280	13662279	-1870	ENSG00000237445	13657311	13659910	-	1	0	1	0	1
1157	chr1	13662090	13663089	-2680	ENSG00000237445	13657311	13659910	-	1	0	1	0	1
1158	chr1	13664080	13665079	-4670	ENSG00000237445	13657311	13659910	-	0	0	1	0	1
1159	chr1	13665350	13666349	-5940	ENSG00000237445	13657311	13659910	-	1	0	1	0	1
1160	chr1	13665580	13666579	-6170	ENSG00000237445	13657311	13659910	-	1	0	1	0	1
1161	chr1	13666000	13666999	-6590	ENSG00000237445	13657311	13659910	-	1	0	1	0	1
1162	chr1	13667300	13668299	-7890	ENSG00000237445	13657311	13659910	-	1	0	1	0	1
1163	chr1	13697400	13698399	-1701	ENSG00000253085	13696070	13696199	-	0	0	1	0	0
1164	chr1	13697790	13698789	-1898	ENSG00000116731	13700188	13825079	+	1	0	1	0	0
1165	chr1	13825790	13826789	-66502	ENSG00000189337	13892792	15118043	+	1	0	0	0	1
1166	chr1	13826410	13827409	-65882	ENSG00000189337	13892792	15118043	+	1	0	0	0	1
1167	chr1	13826700	13827699	-65592	ENSG00000189337	13892792	15118043	+	1	0	1	0	1
1168	chr1	13827020	13828019	-65272	ENSG00000189337	13892792	15118043	+	0	0	1	0	1
1169	chr1	13827270	13828269	-65022	ENSG00000189337	13892792	15118043	+	0	0	1	0	1
1170	chr1	13827560	13828559	-64732	ENSG00000189337	13892792	15118043	+	0	1	1	1	1
1171	chr1	13828060	13829059	-64232	ENSG00000189337	13892792	15118043	+	1	1	1	1	1
1172	chr1	13828590	13829589	-63702	ENSG00000189337	13892792	15118043	+	1	1	1	1	1
1173	chr1	13829040	13830039	-63252	ENSG00000189337	13892792	15118043	+	1	0	1	0	1
1174	chr1	13832190	13833189	-60102	ENSG00000189337	13892792	15118043	+	1	0	0	0	1
1175	chr1	13832750	13833749	-59542	ENSG00000189337	13892792	15118043	+	0	0	0	0	1
1176	chr1	13859640	13860639	-32652	ENSG00000189337	13892792	15118043	+	0	0	0	0	1
1177	chr1	13864470	13865469	-27822	ENSG00000189337	13892792	15118043	+	1	0	0	0	1
1178	chr1	13868850	13869849	-23442	ENSG00000189337	13892792	15118043	+	1	0	0	0	1
1179	chr1	13871560	13872559	-20732	ENSG00000189337	13892792	15118043	+	1	0	1	0	1
1180	chr1	15222420	15223419	-3453	ENSG00000278480	15226373	15227549	+	1	0	1	0	1
1181	chr1	15222680	15223679	-3193	ENSG00000278480	15226373	15227549	+	1	0	1	0	1
1182	chr1	15223560	15224559	-2313	ENSG00000278480	15226373	15227549	+	1	0	1	0	1
1183	chr1	15223800	15224799	-2073	ENSG00000278480	15226373	15227549	+	1	0	1	0	1
1184	chr1	15224020	15225019	-1853	ENSG00000278480	15226373	15227549	+	1	0	1	0	1
1185	chr1	15229270	15230269	3397	ENSG00000278480	15226373	15227549	+	1	0	1	0	1
1186	chr1	15229550	15230549	3677	ENSG00000278480	15226373	15227549	+	1	0	1	0	1
1187	chr1	15231280	15232279	-4741	ENSG00000142621	15236521	15400283	+	1	0	1	0	1
1188	chr1	15431000	15431999	-6942	ENSG00000162438	15438442	15449242	+	1	0	1	0	1
1189	chr1	15431300	15432299	-6642	ENSG00000162438	15438442	15449242	+	1	0	1	0	1
1190	chr1	15431880	15432879	-6062	ENSG00000162438	15438442	15449242	+	1	0	1	0	1
1191	chr1	15432150	15433149	-5792	ENSG00000162438	15438442	15449242	+	1	0	1	0	1
1192	chr1	15432450	15433449	-5492	ENSG00000162438	15438442	15449242	+	1	0	1	0	1
1193	chr1	15433190	15434189	-4752	ENSG00000162438	15438442	15449242	+	1	0	0	0	1
1194	chr1	15433960	15434959	-3982	ENSG00000162438	15438442	15449242	+	1	0	1	0	0
1195	chr1	15434480	15435479	-3462	ENSG00000162438	15438442	15449242	+	1	0	1	0	0
1196	chr1	15434880	15435879	-3062	ENSG00000162438	15438442	15449242	+	1	1	1	1	0
1197	chr1	15435430	15436429	-2512	ENSG00000162438	15438442	15449242	+	1	1	0	1	0
1198	chr1	15436340	15437339	-1602	ENSG00000162438	15438442	15449242	+	1	0	1	0	0
1199	chr1	15436690	15437689	-1252	ENSG00000162438	15438442	15449242	+	1	0	1	0	0
1200	chr1	15450890	15451889	-5338	ENSG00000142615	15456728	15472091	+	1	0	0	0	1
1201	chr1	15609850	15610849	-2205	ENSG00000252417	15608078	15608145	-	0	0	1	0	1
1202	chr1	15669790	15670789	10577	ENSG00000215695	15659713	15662033	+	0	0	0	0	1
1203	chr1	15670400	15671399	11187	ENSG00000215695	15659713	15662033	+	1	0	0	0	1
1204	chr1	15671220	15672219	11408	ENSG00000271742	15682873	15683128	-	1	0	1	0	1
1205	chr1	15672260	15673259	10368	ENSG00000271742	15682873	15683128	-	0	0	0	0	1
1206	chr1	15674470	15675469	8158	ENSG00000271742	15682873	15683128	-	1	0	1	0	1
1207	chr1	15678300	15679299	4328	ENSG00000271742	15682873	15683128	-	1	0	1	0	1
1208	chr1	15679800	15680799	2828	ENSG00000271742	15682873	15683128	-	1	1	1	1	0
1209	chr1	15680350	15681349	2278	ENSG00000271742	15682873	15683128	-	1	1	1	1	0
1210	chr1	15680610	15681609	2018	ENSG00000271742	15682873	15683128	-	1	1	1	1	0
1211	chr1	15681010	15682009	1618	ENSG00000271742	15682873	15683128	-	1	1	1	1	0
1212	chr1	15788400	15789399	-3896	ENSG00000224321	15792796	15793285	+	1	0	1	0	1
1213	chr1	15794590	15795589	2294	ENSG00000224321	15792796	15793285	+	1	0	1	0	1
1214	chr1	15794940	15795939	2644	ENSG00000224321	15792796	15793285	+	1	0	1	0	1
1215	chr1	15795530	15796529	3234	ENSG00000224321	15792796	15793285	+	1	0	1	0	1
1216	chr1	15796280	15797279	3984	ENSG00000224321	15792796	15793285	+	1	0	1	0	1
1217	chr1	15797330	15798329	5034	ENSG00000224321	15792796	15793285	+	1	0	1	0	1
1218	chr1	15797740	15798739	5444	ENSG00000224321	15792796	15793285	+	1	0	1	0	1
1219	chr1	15798690	15799689	6394	ENSG00000224321	15792796	15793285	+	1	1	1	1	1
1220	chr1	15799180	15800179	6884	ENSG00000224321	15792796	15793285	+	1	1	1	1	1
1221	chr1	15799750	15800749	7454	ENSG00000224321	15792796	15793285	+	1	0	1	0	1
1222	chr1	15800150	15801149	7854	ENSG00000224321	15792796	15793285	+	1	0	1	0	1
1223	chr1	15800710	15801709	8138	ENSG00000233954	15807169	15809348	-	1	0	1	0	1
1224	chr1	15801310	15802309	7538	ENSG00000233954	15807169	15809348	-	0	0	1	0	1
1225	chr1	15801990	15802989	6858	ENSG00000233954	15807169	15809348	-	1	0	1	0	1
1226	chr1	15802260	15803259	6588	ENSG00000233954	15807169	15809348	-	1	0	1	0	1
1227	chr1	15810920	15811919	-2072	ENSG00000233954	15807169	15809348	-	1	0	0	0	0
1228	chr1	15811090	15812089	-2242	ENSG00000233954	15807169	15809348	-	1	0	0	0	0
1229	chr1	15811740	15812739	-2892	ENSG00000233954	15807169	15809348	-	1	0	1	0	1
1230	chr1	15815170	15816169	-6322	ENSG00000233954	15807169	15809348	-	1	0	1	0	1
1231	chr1	15816260	15817259	-7412	ENSG00000233954	15807169	15809348	-	0	0	0	0	1
1232	chr1	15820170	15821169	-7562	ENSG00000178715	15828232	15828669	+	1	0	0	0	1
1233	chr1	15822140	15823139	-5592	ENSG00000178715	15828232	15828669	+	1	0	0	0	1
1234	chr1	15823170	15824169	-4562	ENSG00000178715	15828232	15828669	+	0	0	0	1	1
1235	chr1	15825350	15826349	-2382	ENSG00000178715	15828232	15828669	+	1	0	1	0	1
1236	chr1	15829540	15830539	1808	ENSG00000178715	15828232	15828669	+	1	1	1	1	1
1237	chr1	15829920	15830919	2188	ENSG00000178715	15828232	15828669	+	1	1	1	1	1
1238	chr1	15830120	15831119	2388	ENSG00000178715	15828232	15828669	+	1	0	1	0	1
1239	chr1	15830370	15831369	2638	ENSG00000178715	15828232	15828669	+	1	0	1	0	1
1240	chr1	15830630	15831629	2898	ENSG00000178715	15828232	15828669	+	1	0	1	0	1
1241	chr1	15831480	15832479	3748	ENSG00000178715	15828232	15828669	+	0	1	1	1	1
1242	chr1	15832070	15833069	-3525	ENSG00000065526	15836095	15940456	+	1	1	1	1	1
1243	chr1	15832700	15833699	-2895	ENSG00000065526	15836095	15940456	+	1	0	1	0	1
1244	chr1	15982590	15983589	-5092	ENSG00000231353	15988182	15988441	+	1	0	1	0	1
1245	chr1	15985240	15986239	-2442	ENSG00000231353	15988182	15988441	+	1	0	1	0	1
1246	chr1	15985600	15986599	-2082	ENSG00000231353	15988182	15988441	+	1	0	1	0	1
1247	chr1	16009420	16010419	-3249	ENSG00000233078	16006160	16006671	-	1	0	1	0	1
1248	chr1	16011830	16012829	-5659	ENSG00000233078	16006160	16006671	-	1	0	1	0	1
1249	chr1	16012280	16013279	-6095	ENSG00000186510	16018875	16034050	+	1	1	1	1	1
1250	chr1	16074990	16075989	-1839	ENSG00000185519	16057769	16073651	-	1	1	1	1	0
1251	chr1	16075610	16076609	-2459	ENSG00000185519	16057769	16073651	-	1	0	1	0	0
1252	chr1	16076050	16077049	-2899	ENSG00000185519	16057769	16073651	-	1	0	1	1	0
1253	chr1	16076380	16077379	-3229	ENSG00000185519	16057769	16073651	-	1	0	1	1	0
1254	chr1	16076630	16077629	-3479	ENSG00000185519	16057769	16073651	-	1	0	1	1	0
1255	chr1	16078670	16079669	-5519	ENSG00000185519	16057769	16073651	-	1	0	1	0	1
1256	chr1	16082010	16083009	-8859	ENSG00000185519	16057769	16073651	-	1	0	1	0	1
1257	chr1	16088060	16089059	-14909	ENSG00000185519	16057769	16073651	-	1	0	1	0	1
1258	chr1	16088330	16089329	-15179	ENSG00000185519	16057769	16073651	-	1	0	1	0	1
1259	chr1	16088690	16089689	-15539	ENSG00000185519	16057769	16073651	-	1	0	1	0	1
1260	chr1	16090840	16091839	-17689	ENSG00000185519	16057769	16073651	-	1	0	0	0	1
1261	chr1	16092190	16093189	-19039	ENSG00000185519	16057769	16073651	-	1	0	1	0	1
1262	chr1	16095270	16096269	-22119	ENSG00000185519	16057769	16073651	-	1	0	1	0	1
1263	chr1	16097070	16098069	-23919	ENSG00000185519	16057769	16073651	-	0	0	0	0	1
1264	chr1	16109460	16110459	-36309	ENSG00000185519	16057769	16073651	-	0	0	0	0	1
1265	chr1	16110610	16111609	-37459	ENSG00000185519	16057769	16073651	-	1	0	0	0	1
1266	chr1	16111380	16112379	-38229	ENSG00000185519	16057769	16073651	-	1	1	1	1	1
1267	chr1	16111720	16112719	-38569	ENSG00000185519	16057769	16073651	-	1	1	1	1	1
1268	chr1	16112470	16113469	-39319	ENSG00000185519	16057769	16073651	-	1	1	1	1	1
1269	chr1	16112710	16113709	-39559	ENSG00000185519	16057769	16073651	-	1	1	1	1	1
1270	chr1	16114360	16115359	-40316	ENSG00000227959	16155176	16158148	+	1	0	0	0	1
1271	chr1	16115290	16116289	-39386	ENSG00000227959	16155176	16158148	+	1	1	1	1	1
1272	chr1	16115720	16116719	-38956	ENSG00000227959	16155176	16158148	+	1	1	1	1	1
1273	chr1	16116160	16117159	-38516	ENSG00000227959	16155176	16158148	+	1	1	1	1	1
1274	chr1	16117060	16118059	-37616	ENSG00000227959	16155176	16158148	+	1	0	0	0	1
1275	chr1	16117250	16118249	-37426	ENSG00000227959	16155176	16158148	+	0	0	0	0	1
1276	chr1	16118520	16119519	-36156	ENSG00000227959	16155176	16158148	+	0	0	0	0	1
1277	chr1	16119310	16120309	-35366	ENSG00000227959	16155176	16158148	+	0	0	0	0	1
1278	chr1	16119630	16120629	-35046	ENSG00000227959	16155176	16158148	+	0	0	1	0	1
1279	chr1	16120020	16121019	-34656	ENSG00000227959	16155176	16158148	+	0	0	1	0	1
1280	chr1	16120370	16121369	-34306	ENSG00000227959	16155176	16158148	+	0	0	1	0	1
1281	chr1	16120650	16121649	-34026	ENSG00000227959	16155176	16158148	+	0	0	1	0	1
1282	chr1	16120890	16121889	-33786	ENSG00000227959	16155176	16158148	+	0	0	1	0	1
1283	chr1	16121520	16122519	-33156	ENSG00000227959	16155176	16158148	+	1	0	1	0	1
1284	chr1	16121760	16122759	-32916	ENSG00000227959	16155176	16158148	+	1	0	1	0	1
1285	chr1	16122180	16123179	-32496	ENSG00000227959	16155176	16158148	+	1	0	1	0	1
1286	chr1	16122570	16123569	-32106	ENSG00000227959	16155176	16158148	+	1	0	1	0	1
1287	chr1	16163290	16164289	4524	ENSG00000224621	16159266	16161883	+	1	0	1	1	1
1288	chr1	16163910	16164909	5144	ENSG00000224621	16159266	16161883	+	1	0	1	1	1
1289	chr1	16164430	16165429	5664	ENSG00000224621	16159266	16161883	+	1	0	1	0	1
1290	chr1	16164800	16165799	6034	ENSG00000224621	16159266	16161883	+	1	0	1	0	1
1291	chr1	16165250	16166249	6484	ENSG00000224621	16159266	16161883	+	1	0	1	1	1
1292	chr1	16165980	16166979	7214	ENSG00000224621	16159266	16161883	+	1	0	0	1	1
1293	chr1	16166970	16167969	8204	ENSG00000224621	16159266	16161883	+	1	0	1	0	1
1294	chr1	16167370	16168369	8604	ENSG00000224621	16159266	16161883	+	1	0	1	0	1
1295	chr1	16168400	16169399	9634	ENSG00000224621	16159266	16161883	+	1	0	1	0	1
1296	chr1	16168980	16169979	10214	ENSG00000224621	16159266	16161883	+	1	0	1	0	1
1297	chr1	16170040	16171039	11274	ENSG00000224621	16159266	16161883	+	0	0	0	0	1
1298	chr1	16171290	16172289	12524	ENSG00000224621	16159266	16161883	+	1	0	1	0	1
1299	chr1	16171630	16172629	12864	ENSG00000224621	16159266	16161883	+	1	0	1	0	1
1300	chr1	16172000	16172999	13234	ENSG00000224621	16159266	16161883	+	1	1	1	0	1
1301	chr1	16172750	16173749	13984	ENSG00000224621	16159266	16161883	+	1	1	1	1	1
1302	chr1	16173060	16174059	14294	ENSG00000224621	16159266	16161883	+	1	1	1	1	1
1303	chr1	16173910	16174909	15144	ENSG00000224621	16159266	16161883	+	1	0	1	1	1
1304	chr1	16174170	16175169	15404	ENSG00000224621	16159266	16161883	+	1	0	1	1	1
1305	chr1	16174630	16175629	15864	ENSG00000224621	16159266	16161883	+	1	0	1	1	1
1306	chr1	16175510	16176509	16744	ENSG00000224621	16159266	16161883	+	1	1	1	1	1
1307	chr1	16176040	16177039	17274	ENSG00000224621	16159266	16161883	+	1	1	1	1	1
1308	chr1	16176360	16177359	17594	ENSG00000224621	16159266	16161883	+	0	0	1	0	1
1309	chr1	16178190	16179189	-19164	ENSG00000234166	16197854	16198357	+	1	0	1	0	1
1310	chr1	16178570	16179569	-18784	ENSG00000234166	16197854	16198357	+	1	0	1	0	1
1311	chr1	16178800	16179799	-18554	ENSG00000234166	16197854	16198357	+	1	0	1	0	1
1312	chr1	16180050	16181049	-17304	ENSG00000234166	16197854	16198357	+	0	0	1	0	1
1313	chr1	16180710	16181709	-16644	ENSG00000234166	16197854	16198357	+	0	0	1	0	1
1314	chr1	16181500	16182499	-15854	ENSG00000234166	16197854	16198357	+	1	1	1	1	1
1315	chr1	16182110	16183109	-15244	ENSG00000234166	16197854	16198357	+	1	1	1	1	1
1316	chr1	16182780	16183779	-14574	ENSG00000234166	16197854	16198357	+	1	0	1	0	1
1317	chr1	16183280	16184279	-14074	ENSG00000234166	16197854	16198357	+	1	0	1	0	1
1318	chr1	16183680	16184679	-13674	ENSG00000234166	16197854	16198357	+	1	0	1	0	1
1319	chr1	16183900	16184899	-13454	ENSG00000234166	16197854	16198357	+	1	0	1	1	1
1320	chr1	16184270	16185269	-13084	ENSG00000234166	16197854	16198357	+	1	0	1	1	1
1321	chr1	16184730	16185729	-12624	ENSG00000234166	16197854	16198357	+	1	0	1	1	1
1322	chr1	16187400	16188399	-9954	ENSG00000234166	16197854	16198357	+	1	0	1	0	1
1323	chr1	16188680	16189679	-8674	ENSG00000234166	16197854	16198357	+	1	0	1	0	1
1324	chr1	16189490	16190489	-7864	ENSG00000234166	16197854	16198357	+	0	0	0	0	1
1325	chr1	16189680	16190679	-7674	ENSG00000234166	16197854	16198357	+	0	0	0	0	1
1326	chr1	16189860	16190859	-7494	ENSG00000234166	16197854	16198357	+	0	0	1	0	1
1327	chr1	16190130	16191129	-7224	ENSG00000234166	16197854	16198357	+	0	0	1	0	1
1328	chr1	16190330	16191329	-7024	ENSG00000234166	16197854	16198357	+	0	0	1	0	1
1329	chr1	16190520	16191519	-6834	ENSG00000234166	16197854	16198357	+	0	0	1	0	1
1330	chr1	16191120	16192119	-6234	ENSG00000234166	16197854	16198357	+	0	0	1	0	1
1331	chr1	16191410	16192409	-5944	ENSG00000234166	16197854	16198357	+	0	0	0	0	1
1332	chr1	16191690	16192689	-5664	ENSG00000234166	16197854	16198357	+	0	0	0	0	1
1333	chr1	16191890	16192889	-5464	ENSG00000234166	16197854	16198357	+	0	0	0	0	1
1334	chr1	16193170	16194169	-4184	ENSG00000234166	16197854	16198357	+	1	0	0	0	1
1335	chr1	16194830	16195829	-2524	ENSG00000234166	16197854	16198357	+	1	0	1	0	1
1336	chr1	16195010	16196009	-2344	ENSG00000234166	16197854	16198357	+	1	0	1	0	1
1337	chr1	16195220	16196219	-2134	ENSG00000234166	16197854	16198357	+	1	0	1	0	1
1338	chr1	16196120	16197119	-1234	ENSG00000234166	16197854	16198357	+	1	0	0	0	1
1339	chr1	16213630	16214629	-1478	ENSG00000142632	16197854	16212652	-	0	0	0	0	0
1340	chr1	16238310	16239309	-1627	ENSG00000132881	16231692	16237183	-	0	0	0	0	0
1341	chr1	16242040	16243039	-1142	ENSG00000233929	16241213	16241398	-	0	0	0	0	1
1342	chr1	16242640	16243639	-1742	ENSG00000233929	16241213	16241398	-	1	0	0	0	1
1343	chr1	16243320	16244319	-2422	ENSG00000233929	16241213	16241398	-	1	0	0	0	1
1344	chr1	16243570	16244569	-2672	ENSG00000233929	16241213	16241398	-	0	0	1	0	1
1345	chr1	16243990	16244989	-3092	ENSG00000233929	16241213	16241398	-	0	0	1	0	1
1346	chr1	16244530	16245529	-3632	ENSG00000233929	16241213	16241398	-	1	0	1	0	1
1347	chr1	16245130	16246129	-4232	ENSG00000233929	16241213	16241398	-	1	0	0	0	1
1348	chr1	16511600	16512599	2185	ENSG00000206652	16514122	16514285	-	1	0	1	0	1
1349	chr1	16512330	16513329	1455	ENSG00000206652	16514122	16514285	-	1	0	1	0	1
1350	chr1	16614380	16615379	-1318	ENSG00000219481	16562319	16613562	-	0	0	1	1	0
1351	chr1	16614980	16615979	-1911	ENSG00000271732	16617391	16617729	+	0	0	0	0	0
1352	chr1	16615210	16616209	-1681	ENSG00000271732	16617391	16617729	+	0	0	0	0	0
1353	chr1	16615510	16616509	-1381	ENSG00000271732	16617391	16617729	+	1	0	0	0	0
1354	chr1	16676550	16677549	9005	ENSG00000236698	16685621	16686055	-	1	0	0	0	0
1355	chr1	16677780	16678779	7775	ENSG00000236698	16685621	16686055	-	1	0	1	0	0
1356	chr1	16724710	16725709	-5053	ENSG00000268869	16692280	16720157	-	1	0	0	0	1
1357	chr1	16726820	16727819	-7163	ENSG00000268869	16692280	16720157	-	1	0	1	0	1
1358	chr1	16727090	16728089	-7433	ENSG00000268869	16692280	16720157	-	1	0	1	0	1
1359	chr1	17012640	17013639	-1212	ENSG00000159363	16985958	17011928	-	1	0	1	0	0
1360	chr1	17012800	17013799	-1372	ENSG00000159363	16985958	17011928	-	1	0	1	0	0
1361	chr1	17013550	17014549	-2122	ENSG00000159363	16985958	17011928	-	0	0	1	0	0
1362	chr1	17015940	17016939	-4512	ENSG00000159363	16985958	17011928	-	1	0	1	0	0
1363	chr1	17054980	17055979	-1448	ENSG00000117118	17018664	17054032	-	1	0	1	0	0
1364	chr1	17059340	17060339	-5808	ENSG00000117118	17018664	17054032	-	1	0	1	0	1
1365	chr1	17060100	17061099	-6568	ENSG00000117118	17018664	17054032	-	1	1	1	1	1
1366	chr1	17063190	17064189	-9658	ENSG00000117118	17018664	17054032	-	1	0	1	0	1
1367	chr1	17120960	17121959	-2009	ENSG00000117115	17066761	17119451	-	1	0	1	0	0
1368	chr1	17121180	17122179	-2229	ENSG00000117115	17066761	17119451	-	1	0	1	0	0
1369	chr1	17121590	17122589	-2639	ENSG00000117115	17066761	17119451	-	1	0	1	0	0
1370	chr1	17122080	17123079	-3129	ENSG00000117115	17066761	17119451	-	1	0	1	0	1
1371	chr1	17122480	17123479	-3529	ENSG00000117115	17066761	17119451	-	1	0	1	0	1
1372	chr1	17125460	17126459	-6509	ENSG00000117115	17066761	17119451	-	1	0	1	0	1
1373	chr1	17127240	17128239	-8289	ENSG00000117115	17066761	17119451	-	1	0	1	0	1
1374	chr1	17127820	17128819	-8869	ENSG00000117115	17066761	17119451	-	1	1	1	1	1
1375	chr1	17128180	17129179	-9229	ENSG00000117115	17066761	17119451	-	1	1	1	1	1
1376	chr1	17128730	17129729	-9779	ENSG00000117115	17066761	17119451	-	1	1	1	1	1
1377	chr1	17132910	17133909	-13959	ENSG00000117115	17066761	17119451	-	1	0	0	0	1
1378	chr1	17134400	17135399	-15449	ENSG00000117115	17066761	17119451	-	1	0	0	0	1
1379	chr1	17140980	17141979	-22029	ENSG00000117115	17066761	17119451	-	1	1	1	1	1
1380	chr1	17141610	17142609	-22659	ENSG00000117115	17066761	17119451	-	1	1	1	1	1
1381	chr1	17148740	17149739	-29789	ENSG00000117115	17066761	17119451	-	0	0	0	0	1
1382	chr1	17155880	17156879	-33403	ENSG00000204362	17189783	17197617	+	1	0	1	0	1
1383	chr1	17160930	17161929	-28353	ENSG00000204362	17189783	17197617	+	1	0	1	0	1
1384	chr1	17162590	17163589	-26693	ENSG00000204362	17189783	17197617	+	1	0	1	0	1
1385	chr1	17167820	17168819	-21463	ENSG00000204362	17189783	17197617	+	1	1	1	1	1
1386	chr1	17168230	17169229	-21053	ENSG00000204362	17189783	17197617	+	1	1	1	1	1
1387	chr1	17170280	17171279	-19003	ENSG00000204362	17189783	17197617	+	1	0	1	0	1
1388	chr1	17181450	17182449	-7833	ENSG00000204362	17189783	17197617	+	1	0	1	0	1
1389	chr1	17183730	17184729	-5553	ENSG00000204362	17189783	17197617	+	1	0	0	0	1
1390	chr1	17285560	17286559	8171	ENSG00000266634	17277889	17277975	+	0	0	0	0	1
1391	chr1	17287090	17288089	9701	ENSG00000266634	17277889	17277975	+	1	0	1	0	1
1392	chr1	17288390	17289389	11001	ENSG00000266634	17277889	17277975	+	1	0	1	0	1
1393	chr1	17289490	17290489	12101	ENSG00000266634	17277889	17277975	+	1	0	1	0	1
1394	chr1	17292290	17293289	14901	ENSG00000266634	17277889	17277975	+	1	0	1	0	1
1395	chr1	17292640	17293639	-15055	ENSG00000159339	17308195	17364004	+	0	0	1	0	1
1396	chr1	17297550	17298549	-10145	ENSG00000159339	17308195	17364004	+	1	0	1	0	1
1397	chr1	17297730	17298729	-9965	ENSG00000159339	17308195	17364004	+	1	0	1	0	1
1398	chr1	17304000	17304999	-3695	ENSG00000159339	17308195	17364004	+	1	0	1	0	0
1399	chr1	17369210	17370209	-2486	ENSG00000276747	17372196	17401699	+	1	0	1	0	0
1400	chr1	17402680	17403679	-3580	ENSG00000227751	17406760	17407382	+	1	0	1	0	1
1401	chr1	17402960	17403959	-3300	ENSG00000227751	17406760	17407382	+	1	0	1	0	1
1402	chr1	17403830	17404829	-2430	ENSG00000227751	17406760	17407382	+	1	0	1	0	1
1403	chr1	17404540	17405539	-1720	ENSG00000227751	17406760	17407382	+	1	0	1	0	1
1404	chr1	17405050	17406049	-1210	ENSG00000227751	17406760	17407382	+	1	0	1	0	1
1405	chr1	17440280	17441279	-1103	ENSG00000179051	17406760	17439677	-	0	0	1	1	0
1406	chr1	17440470	17441469	-1293	ENSG00000179051	17406760	17439677	-	1	1	1	1	0
1407	chr1	17441090	17442089	-1913	ENSG00000179051	17406760	17439677	-	1	1	1	1	0
1408	chr1	17442420	17443419	-3243	ENSG00000179051	17406760	17439677	-	1	0	0	0	0
1409	chr1	17443100	17444099	-3923	ENSG00000179051	17406760	17439677	-	1	0	1	0	0
1410	chr1	17447230	17448229	-8053	ENSG00000179051	17406760	17439677	-	0	0	0	0	1
1411	chr1	17447680	17448679	-8503	ENSG00000179051	17406760	17439677	-	0	0	0	0	1
1412	chr1	17449810	17450809	-10633	ENSG00000179051	17406760	17439677	-	0	0	0	0	1
1413	chr1	17451210	17452209	-12033	ENSG00000179051	17406760	17439677	-	1	0	0	0	1
1414	chr1	17451490	17452489	-12313	ENSG00000179051	17406760	17439677	-	1	0	1	0	1
1415	chr1	17452390	17453389	-13213	ENSG00000179051	17406760	17439677	-	0	0	1	0	1
1416	chr1	17459990	17460989	-20813	ENSG00000179051	17406760	17439677	-	1	0	1	1	1
1417	chr1	17468880	17469879	-29703	ENSG00000179051	17406760	17439677	-	1	0	1	0	1
1418	chr1	17469640	17470639	-30463	ENSG00000179051	17406760	17439677	-	1	1	1	1	1
1419	chr1	17475420	17476419	-36243	ENSG00000179051	17406760	17439677	-	1	0	1	0	1
1420	chr1	17475680	17476679	-36503	ENSG00000179051	17406760	17439677	-	1	0	1	0	1
1421	chr1	17477170	17478169	-37993	ENSG00000179051	17406760	17439677	-	1	0	1	0	1
1422	chr1	17487570	17488569	-48393	ENSG00000179051	17406760	17439677	-	1	0	1	0	1
1423	chr1	17488650	17489649	-49473	ENSG00000179051	17406760	17439677	-	0	0	1	0	1
1424	chr1	17493890	17494889	-45308	ENSG00000074964	17539698	17697874	+	1	0	1	0	1
1425	chr1	17497870	17498869	-41328	ENSG00000074964	17539698	17697874	+	1	0	0	0	1
1426	chr1	17502030	17503029	-37168	ENSG00000074964	17539698	17697874	+	1	0	1	0	1
1427	chr1	17505950	17506949	-33248	ENSG00000074964	17539698	17697874	+	0	0	0	0	1
1428	chr1	17507360	17508359	-31838	ENSG00000074964	17539698	17697874	+	1	0	1	0	1
1429	chr1	17507610	17508609	-31588	ENSG00000074964	17539698	17697874	+	0	0	1	0	1
1430	chr1	17509190	17510189	-30008	ENSG00000074964	17539698	17697874	+	1	0	0	0	1
1431	chr1	17509400	17510399	-29798	ENSG00000074964	17539698	17697874	+	1	0	0	0	1
1432	chr1	17511300	17512299	-27898	ENSG00000074964	17539698	17697874	+	0	0	1	0	1
1433	chr1	17512910	17513909	-26288	ENSG00000074964	17539698	17697874	+	1	0	1	0	1
1434	chr1	17514040	17515039	-25158	ENSG00000074964	17539698	17697874	+	1	0	1	0	1
1435	chr1	17514440	17515439	-24758	ENSG00000074964	17539698	17697874	+	1	0	1	0	1
1436	chr1	17516040	17517039	-23158	ENSG00000074964	17539698	17697874	+	1	0	1	0	1
1437	chr1	17516470	17517469	-22728	ENSG00000074964	17539698	17697874	+	1	0	1	0	1
1438	chr1	17517760	17518759	-21438	ENSG00000074964	17539698	17697874	+	1	0	0	0	1
1439	chr1	17518740	17519739	-20458	ENSG00000074964	17539698	17697874	+	0	0	0	0	1
1440	chr1	17519760	17520759	-19438	ENSG00000074964	17539698	17697874	+	1	0	1	0	1
1441	chr1	17520240	17521239	-18958	ENSG00000074964	17539698	17697874	+	1	0	1	0	1
1442	chr1	17521250	17522249	-17948	ENSG00000074964	17539698	17697874	+	1	0	1	0	1
1443	chr1	17521540	17522539	-17658	ENSG00000074964	17539698	17697874	+	1	0	1	0	1
1444	chr1	17523370	17524369	-15828	ENSG00000074964	17539698	17697874	+	0	0	1	0	1
1445	chr1	17524570	17525569	-14628	ENSG00000074964	17539698	17697874	+	1	0	1	0	1
1446	chr1	17527120	17528119	-12078	ENSG00000074964	17539698	17697874	+	1	0	1	0	1
1447	chr1	17529070	17530069	-10128	ENSG00000074964	17539698	17697874	+	1	0	1	1	1
1448	chr1	17529660	17530659	-9538	ENSG00000074964	17539698	17697874	+	1	0	1	1	1
1449	chr1	17531250	17532249	-7948	ENSG00000074964	17539698	17697874	+	1	0	1	0	1
1450	chr1	17531660	17532659	-7538	ENSG00000074964	17539698	17697874	+	1	0	1	0	1
1451	chr1	17535690	17536689	-3508	ENSG00000074964	17539698	17697874	+	1	0	1	0	0
1452	chr1	17536060	17537059	-3138	ENSG00000074964	17539698	17697874	+	1	0	1	0	0
1453	chr1	17537980	17538979	-1218	ENSG00000074964	17539698	17697874	+	0	1	1	1	0
1454	chr1	17698660	17699659	-18465	ENSG00000236648	17717625	17749978	+	0	0	0	0	1
1455	chr1	17698860	17699859	-18265	ENSG00000236648	17717625	17749978	+	0	0	0	0	1
1456	chr1	17699260	17700259	-17865	ENSG00000236648	17717625	17749978	+	0	0	0	0	1
1457	chr1	17700100	17701099	-17025	ENSG00000236648	17717625	17749978	+	0	0	0	0	1
1458	chr1	17833770	17834769	78937	ENSG00000117148	17755333	17827063	+	1	0	0	0	1
1459	chr1	17837320	17838319	82487	ENSG00000117148	17755333	17827063	+	1	0	0	0	1
1460	chr1	17843940	17844939	89107	ENSG00000117148	17755333	17827063	+	0	0	0	0	1
1461	chr1	17848950	17849949	94117	ENSG00000117148	17755333	17827063	+	0	0	1	0	1
1462	chr1	17861360	17862359	106527	ENSG00000117148	17755333	17827063	+	1	0	0	0	1
1463	chr1	17866090	17867089	111257	ENSG00000117148	17755333	17827063	+	1	0	1	0	1
1464	chr1	17872990	17873989	118157	ENSG00000117148	17755333	17827063	+	1	0	0	0	1
1465	chr1	17873920	17874919	119087	ENSG00000117148	17755333	17827063	+	1	1	1	1	1
1466	chr1	17874560	17875559	119727	ENSG00000117148	17755333	17827063	+	1	0	1	0	1
1467	chr1	17875100	17876099	120267	ENSG00000117148	17755333	17827063	+	1	0	1	0	1
1468	chr1	17875510	17876509	120677	ENSG00000117148	17755333	17827063	+	1	0	1	0	1
1469	chr1	17877660	17878659	122827	ENSG00000117148	17755333	17827063	+	0	0	1	0	1
1470	chr1	17878510	17879509	123677	ENSG00000117148	17755333	17827063	+	1	0	1	0	1
1471	chr1	17885820	17886819	-129392	ENSG00000284653	18015712	18045612	+	0	0	0	0	1
1472	chr1	17891970	17892969	-123242	ENSG00000284653	18015712	18045612	+	1	0	1	0	1
1473	chr1	17911560	17912559	-103652	ENSG00000284653	18015712	18045612	+	1	0	0	0	1
1474	chr1	18009160	18010159	-6052	ENSG00000284653	18015712	18045612	+	0	0	1	0	1
1475	chr1	18058900	18059899	-6257	ENSG00000261781	18065657	18074412	+	0	0	1	0	1
1476	chr1	18077430	18078429	12273	ENSG00000261781	18065657	18074412	+	1	0	0	0	1
1477	chr1	18078330	18079329	13173	ENSG00000261781	18065657	18074412	+	0	0	0	0	1
1478	chr1	18090360	18091359	-16938	ENSG00000117154	18107798	18378483	+	1	0	1	0	1
1479	chr1	18100180	18101179	-7118	ENSG00000117154	18107798	18378483	+	0	0	1	0	1
1480	chr1	18395940	18396939	10611	ENSG00000225387	18385829	18388514	+	0	0	0	0	1
1481	chr1	18410140	18411139	24811	ENSG00000225387	18385829	18388514	+	1	0	1	0	1
1482	chr1	18411580	18412579	26251	ENSG00000225387	18385829	18388514	+	1	0	1	0	1
1483	chr1	18413590	18414589	28261	ENSG00000225387	18385829	18388514	+	1	0	1	0	1
1484	chr1	18413960	18414959	28631	ENSG00000225387	18385829	18388514	+	1	0	1	0	1
1485	chr1	18416940	18417939	31611	ENSG00000225387	18385829	18388514	+	1	0	1	0	1
1486	chr1	18417520	18418519	32191	ENSG00000225387	18385829	18388514	+	1	0	1	0	1
1487	chr1	18418040	18419039	32711	ENSG00000225387	18385829	18388514	+	0	0	1	0	1
1488	chr1	18418850	18419849	33521	ENSG00000225387	18385829	18388514	+	1	0	1	0	1
1489	chr1	18419300	18420299	33971	ENSG00000225387	18385829	18388514	+	1	0	1	0	1
1490	chr1	18440390	18441389	-40040	ENSG00000179023	18480930	18485974	+	1	0	0	0	1
1491	chr1	18452260	18453259	-28170	ENSG00000179023	18480930	18485974	+	1	0	0	0	1
1492	chr1	18457910	18458909	-22520	ENSG00000179023	18480930	18485974	+	1	0	1	0	1
1493	chr1	18461320	18462319	-19110	ENSG00000179023	18480930	18485974	+	0	0	0	0	1
1494	chr1	18463910	18464909	-16520	ENSG00000179023	18480930	18485974	+	1	0	1	0	1
1495	chr1	18464330	18465329	-16100	ENSG00000179023	18480930	18485974	+	1	0	1	0	1
1496	chr1	18486810	18487809	6380	ENSG00000179023	18480930	18485974	+	0	0	0	0	1
1497	chr1	18488080	18489079	7650	ENSG00000179023	18480930	18485974	+	0	0	0	0	1
1498	chr1	18488520	18489519	8090	ENSG00000179023	18480930	18485974	+	0	0	0	0	1
1499	chr1	18509450	18510449	-3168	ENSG00000235282	18513118	18513383	+	1	0	0	1	1
1500	chr1	18529380	18530379	16762	ENSG00000235282	18513118	18513383	+	0	0	0	0	1
1501	chr1	18530650	18531649	18032	ENSG00000235282	18513118	18513383	+	1	0	1	0	1
1502	chr1	18534120	18535119	21502	ENSG00000235282	18513118	18513383	+	1	0	1	0	1
1503	chr1	18535230	18536229	22612	ENSG00000235282	18513118	18513383	+	1	0	0	0	1
1504	chr1	18542020	18543019	29402	ENSG00000235282	18513118	18513383	+	1	0	1	0	1
1505	chr1	18546870	18547869	34252	ENSG00000235282	18513118	18513383	+	0	0	1	0	1
1506	chr1	18557350	18558349	-37564	ENSG00000225478	18595414	18595636	+	1	0	1	1	1
1507	chr1	18557840	18558839	-37074	ENSG00000225478	18595414	18595636	+	1	0	1	1	1
1508	chr1	18571760	18572759	-23154	ENSG00000225478	18595414	18595636	+	1	0	1	0	1
1509	chr1	18575190	18576189	-19724	ENSG00000225478	18595414	18595636	+	1	0	1	0	1
1510	chr1	18580440	18581439	-14474	ENSG00000225478	18595414	18595636	+	1	0	0	0	1
1511	chr1	18581070	18582069	-13844	ENSG00000225478	18595414	18595636	+	1	0	1	0	1
1512	chr1	18584430	18585429	-10484	ENSG00000225478	18595414	18595636	+	0	0	1	0	1
1513	chr1	18597090	18598089	2176	ENSG00000225478	18595414	18595636	+	0	0	1	0	1
1514	chr1	18598800	18599799	3886	ENSG00000225478	18595414	18595636	+	1	1	1	0	1
1515	chr1	18602520	18603519	7606	ENSG00000225478	18595414	18595636	+	0	0	1	0	1
1516	chr1	18607120	18608119	12206	ENSG00000225478	18595414	18595636	+	1	0	1	0	1
1517	chr1	18618270	18619269	-12076	ENSG00000009709	18630846	18748866	+	1	0	1	0	1
1518	chr1	18762450	18763449	96710	ENSG00000179002	18839599	18859660	-	0	0	0	0	1
1519	chr1	18763990	18764989	95170	ENSG00000179002	18839599	18859660	-	0	0	0	0	1
1520	chr1	18768190	18769189	90970	ENSG00000179002	18839599	18859660	-	0	0	0	0	1
1521	chr1	18778120	18779119	81040	ENSG00000179002	18839599	18859660	-	0	0	0	0	1
1522	chr1	18783770	18784769	75390	ENSG00000179002	18839599	18859660	-	1	0	1	0	1
1523	chr1	18798790	18799789	60370	ENSG00000179002	18839599	18859660	-	0	0	0	0	1
1524	chr1	18804880	18805879	54280	ENSG00000179002	18839599	18859660	-	0	0	1	0	1
1525	chr1	18806920	18807919	52240	ENSG00000179002	18839599	18859660	-	1	0	1	1	1
1526	chr1	18807180	18808179	51980	ENSG00000179002	18839599	18859660	-	1	0	1	1	1
1527	chr1	18814070	18815069	45090	ENSG00000179002	18839599	18859660	-	0	0	0	0	1
1528	chr1	18820430	18821429	38730	ENSG00000179002	18839599	18859660	-	1	0	1	0	1
1529	chr1	18830320	18831319	28840	ENSG00000179002	18839599	18859660	-	0	0	1	0	1
1530	chr1	18867690	18868689	-8530	ENSG00000179002	18839599	18859660	-	0	0	0	0	1
1531	chr1	18868540	18869539	-9380	ENSG00000179002	18839599	18859660	-	0	0	0	0	1
1532	chr1	18869500	18870499	-10340	ENSG00000179002	18839599	18859660	-	0	0	0	0	1
1533	chr1	18961960	18962959	-5784	ENSG00000169991	18904280	18956676	-	1	1	1	0	1
1534	chr1	18965390	18966389	-9214	ENSG00000169991	18904280	18956676	-	1	0	1	0	1
1535	chr1	18972250	18973249	-16074	ENSG00000169991	18904280	18956676	-	1	0	1	0	1
1536	chr1	18972640	18973639	-16464	ENSG00000169991	18904280	18956676	-	1	0	1	0	1
1537	chr1	18978290	18979289	-22114	ENSG00000169991	18904280	18956676	-	0	0	1	0	1
1538	chr1	18988550	18989549	-32374	ENSG00000169991	18904280	18956676	-	1	0	1	0	1
1539	chr1	18997900	18998899	-41724	ENSG00000169991	18904280	18956676	-	1	1	1	1	1
1540	chr1	18998120	18999119	-41944	ENSG00000169991	18904280	18956676	-	1	1	1	1	1
1541	chr1	18998950	18999949	-42774	ENSG00000169991	18904280	18956676	-	0	0	0	0	1
1542	chr1	19000880	19001879	-44704	ENSG00000169991	18904280	18956676	-	0	0	0	0	1
1543	chr1	19003060	19004059	-46884	ENSG00000169991	18904280	18956676	-	1	0	1	0	1
1544	chr1	19005650	19006649	-49474	ENSG00000169991	18904280	18956676	-	1	0	1	0	1
1545	chr1	19007150	19008149	-50974	ENSG00000169991	18904280	18956676	-	1	1	1	1	1
1546	chr1	19007450	19008449	-51274	ENSG00000169991	18904280	18956676	-	1	1	1	1	1
1547	chr1	19007850	19008849	-51674	ENSG00000169991	18904280	18956676	-	1	0	1	0	1
1548	chr1	19009390	19010389	-53214	ENSG00000169991	18904280	18956676	-	1	1	1	1	1
1549	chr1	19009680	19010679	-53504	ENSG00000169991	18904280	18956676	-	1	1	1	1	1
1550	chr1	19010240	19011239	-54064	ENSG00000169991	18904280	18956676	-	1	1	1	1	1
1551	chr1	19010590	19011589	-54414	ENSG00000169991	18904280	18956676	-	1	1	1	1	1
1552	chr1	19011120	19012119	-54944	ENSG00000169991	18904280	18956676	-	1	1	1	1	1
1553	chr1	19011530	19012529	-55354	ENSG00000169991	18904280	18956676	-	1	0	1	0	1
1554	chr1	19011980	19012979	-55804	ENSG00000169991	18904280	18956676	-	1	0	1	0	1
1555	chr1	19013440	19014439	-57264	ENSG00000169991	18904280	18956676	-	1	0	1	0	1
1556	chr1	19013770	19014769	-57594	ENSG00000169991	18904280	18956676	-	1	0	1	0	1
1557	chr1	19027740	19028739	47271	ENSG00000272084	19072110	19075511	-	0	0	1	0	1
1558	chr1	19029060	19030059	45951	ENSG00000272084	19072110	19075511	-	1	0	1	0	1
1559	chr1	19033010	19034009	42001	ENSG00000272084	19072110	19075511	-	1	1	1	1	1
1560	chr1	19033550	19034549	41461	ENSG00000272084	19072110	19075511	-	1	1	1	1	1
1561	chr1	19033830	19034829	41181	ENSG00000272084	19072110	19075511	-	1	1	1	1	1
1562	chr1	19034050	19035049	40961	ENSG00000272084	19072110	19075511	-	1	1	1	1	1
1563	chr1	19037770	19038769	37241	ENSG00000272084	19072110	19075511	-	0	0	0	0	1
1564	chr1	19044840	19045839	30171	ENSG00000272084	19072110	19075511	-	1	0	1	0	1
1565	chr1	19045000	19045999	30011	ENSG00000272084	19072110	19075511	-	1	0	1	0	1
1566	chr1	19045490	19046489	29521	ENSG00000272084	19072110	19075511	-	1	0	1	0	1
1567	chr1	19046800	19047799	28211	ENSG00000272084	19072110	19075511	-	0	0	1	0	1
1568	chr1	19050460	19051459	24551	ENSG00000272084	19072110	19075511	-	1	0	1	0	1
1569	chr1	19052210	19053209	22801	ENSG00000272084	19072110	19075511	-	1	0	0	0	1
1570	chr1	19053950	19054949	21061	ENSG00000272084	19072110	19075511	-	1	0	0	0	1
1571	chr1	19055390	19056389	19621	ENSG00000272084	19072110	19075511	-	0	0	1	0	1
1572	chr1	19057560	19058559	17451	ENSG00000272084	19072110	19075511	-	1	0	1	0	1
1573	chr1	19057860	19058859	17151	ENSG00000272084	19072110	19075511	-	1	0	0	0	1
1574	chr1	19058200	19059199	16811	ENSG00000272084	19072110	19075511	-	1	0	0	0	1
1575	chr1	19061880	19062879	13131	ENSG00000272084	19072110	19075511	-	1	0	0	0	1
1576	chr1	19062150	19063149	12861	ENSG00000272084	19072110	19075511	-	1	0	0	0	1
1577	chr1	19062730	19063729	12281	ENSG00000272084	19072110	19075511	-	1	0	0	0	1
1578	chr1	19064330	19065329	10681	ENSG00000272084	19072110	19075511	-	0	0	0	0	1
1579	chr1	19064600	19065599	10411	ENSG00000272084	19072110	19075511	-	0	0	0	0	1
1580	chr1	19065290	19066289	9721	ENSG00000272084	19072110	19075511	-	1	0	1	0	1
1581	chr1	19065460	19066459	9551	ENSG00000272084	19072110	19075511	-	1	0	1	0	1
1582	chr1	19065930	19066929	9081	ENSG00000272084	19072110	19075511	-	1	0	1	0	1
1583	chr1	19066610	19067609	8401	ENSG00000272084	19072110	19075511	-	1	1	1	0	1
1584	chr1	19067010	19068009	8001	ENSG00000272084	19072110	19075511	-	1	1	1	0	1
1585	chr1	19067770	19068769	7241	ENSG00000272084	19072110	19075511	-	1	0	0	0	1
1586	chr1	19068070	19069069	6941	ENSG00000272084	19072110	19075511	-	0	0	0	0	1
1587	chr1	19068340	19069339	6671	ENSG00000272084	19072110	19075511	-	1	0	0	0	1
1588	chr1	19068610	19069609	6401	ENSG00000272084	19072110	19075511	-	1	0	0	0	1
1589	chr1	19069250	19070249	5761	ENSG00000272084	19072110	19075511	-	1	0	0	0	1
1590	chr1	19069570	19070569	5441	ENSG00000272084	19072110	19075511	-	0	0	0	0	1
1591	chr1	19070040	19071039	4971	ENSG00000272084	19072110	19075511	-	0	0	0	0	1
1592	chr1	19070420	19071419	4591	ENSG00000272084	19072110	19075511	-	0	0	1	0	1
1593	chr1	19262920	19263919	-1113	ENSG00000286064	19260521	19262307	-	1	0	0	0	1
1594	chr1	19263410	19264409	-1603	ENSG00000286064	19260521	19262307	-	1	0	0	0	1
1595	chr1	19264080	19265079	-2273	ENSG00000286064	19260521	19262307	-	0	0	0	0	1
1596	chr1	19298560	19299559	1980	ENSG00000270728	19297080	19297903	+	1	0	0	0	0
1597	chr1	19299070	19300069	2490	ENSG00000270728	19297080	19297903	+	1	0	0	0	0
1598	chr1	19299630	19300629	3050	ENSG00000270728	19297080	19297903	+	1	0	1	0	0
1599	chr1	19299970	19300969	3390	ENSG00000270728	19297080	19297903	+	1	0	1	0	1
1600	chr1	19301010	19302009	3672	ENSG00000200403	19305076	19305182	-	1	0	0	0	1
1601	chr1	19301350	19302349	3332	ENSG00000200403	19305076	19305182	-	0	0	0	0	1
1602	chr1	19301890	19302889	2792	ENSG00000200403	19305076	19305182	-	0	0	0	0	1
1603	chr1	19330280	19331279	18454	ENSG00000040487	19312326	19329300	+	0	0	1	0	1
1604	chr1	19331190	19332189	19364	ENSG00000040487	19312326	19329300	+	1	0	0	0	1
1605	chr1	19331630	19332629	19804	ENSG00000040487	19312326	19329300	+	1	0	0	0	1
1606	chr1	19332290	19333289	20464	ENSG00000040487	19312326	19329300	+	0	0	0	0	1
1607	chr1	19332510	19333509	20684	ENSG00000040487	19312326	19329300	+	1	0	0	0	1
1608	chr1	19333110	19334109	21284	ENSG00000040487	19312326	19329300	+	1	0	1	0	1
1609	chr1	19333680	19334679	21854	ENSG00000040487	19312326	19329300	+	1	0	1	0	1
1610	chr1	19334510	19335509	22684	ENSG00000040487	19312326	19329300	+	1	0	0	0	1
1611	chr1	19335370	19336369	23544	ENSG00000040487	19312326	19329300	+	1	0	0	0	1
1612	chr1	19336250	19337249	24424	ENSG00000040487	19312326	19329300	+	1	0	1	0	1
1613	chr1	19336890	19337889	25064	ENSG00000040487	19312326	19329300	+	1	0	1	0	1
1614	chr1	19337090	19338089	25264	ENSG00000040487	19312326	19329300	+	1	0	1	0	1
1615	chr1	19659340	19660339	-5035	ENSG00000158748	19664875	19680966	+	1	0	1	0	1
1616	chr1	19660100	19661099	-4275	ENSG00000158748	19664875	19680966	+	0	0	1	0	1
1617	chr1	19660470	19661469	-3905	ENSG00000158748	19664875	19680966	+	0	0	1	0	0
1618	chr1	19661400	19662399	-2975	ENSG00000158748	19664875	19680966	+	0	0	1	0	0
1619	chr1	19661940	19662939	-2435	ENSG00000158748	19664875	19680966	+	0	0	1	0	0
1620	chr1	19662800	19663799	-1575	ENSG00000158748	19664875	19680966	+	0	0	0	0	0
1621	chr1	19800750	19801749	-1305	ENSG00000162542	19682240	19799945	-	0	0	1	0	0
1622	chr1	19804480	19805479	-5035	ENSG00000162542	19682240	19799945	-	1	0	1	0	1
1623	chr1	19809180	19810179	-4687	ENSG00000235434	19814367	19819502	+	1	0	0	0	1
1624	chr1	19810980	19811979	-2887	ENSG00000235434	19814367	19819502	+	1	0	1	0	1
1625	chr1	19811260	19812259	-2607	ENSG00000235434	19814367	19819502	+	1	0	1	0	1
1626	chr1	19825030	19826029	-10247	ENSG00000178828	19814029	19815283	-	1	0	1	0	1
1627	chr1	19844860	19845859	-30077	ENSG00000178828	19814029	19815283	-	1	0	1	0	1
1628	chr1	19860760	19861759	-21135	ENSG00000169914	19882395	19912945	+	1	0	1	0	1
1629	chr1	19863510	19864509	-18385	ENSG00000169914	19882395	19912945	+	1	0	1	0	1
1630	chr1	19866510	19867509	-15385	ENSG00000169914	19882395	19912945	+	1	0	1	0	1
1631	chr1	19869670	19870669	-12225	ENSG00000169914	19882395	19912945	+	1	0	1	0	1
1632	chr1	19871970	19872969	-9925	ENSG00000169914	19882395	19912945	+	1	0	1	0	1
1633	chr1	19876830	19877829	-5065	ENSG00000169914	19882395	19912945	+	1	0	1	0	1
1634	chr1	19877760	19878759	-4135	ENSG00000169914	19882395	19912945	+	1	1	1	1	0
1635	chr1	19878030	19879029	-3865	ENSG00000169914	19882395	19912945	+	1	1	1	1	0
1636	chr1	19878310	19879309	-3585	ENSG00000169914	19882395	19912945	+	1	1	1	1	0
1637	chr1	19878920	19879919	-2975	ENSG00000169914	19882395	19912945	+	0	0	1	0	0
1638	chr1	19913700	19914699	9417	ENSG00000188784	19920009	19923617	-	1	0	1	0	1
1639	chr1	19913850	19914849	9267	ENSG00000188784	19920009	19923617	-	1	0	1	0	1
1640	chr1	19914240	19915239	8877	ENSG00000188784	19920009	19923617	-	1	0	0	0	1
1641	chr1	19914660	19915659	8457	ENSG00000188784	19920009	19923617	-	1	0	0	0	1
1642	chr1	19914930	19915929	8187	ENSG00000188784	19920009	19923617	-	0	0	0	0	1
1643	chr1	19915080	19916079	8037	ENSG00000188784	19920009	19923617	-	0	0	0	0	1
1644	chr1	19915330	19916329	7787	ENSG00000188784	19920009	19923617	-	0	0	0	0	1
1645	chr1	19915610	19916609	7507	ENSG00000188784	19920009	19923617	-	0	0	0	0	1
1646	chr1	19917380	19918379	5737	ENSG00000188784	19920009	19923617	-	1	0	1	0	1
1647	chr1	19917660	19918659	5457	ENSG00000188784	19920009	19923617	-	1	0	1	0	1
1648	chr1	19925000	19925999	-1883	ENSG00000188784	19920009	19923617	-	1	0	1	0	1
1649	chr1	19925210	19926209	-2093	ENSG00000188784	19920009	19923617	-	1	0	1	0	1
1650	chr1	19926300	19927299	-3183	ENSG00000188784	19920009	19923617	-	1	0	1	0	0
1651	chr1	19934670	19935669	-11553	ENSG00000188784	19920009	19923617	-	1	0	0	0	1
1652	chr1	19948640	19949639	-21829	ENSG00000242688	19970969	19971269	+	1	0	1	0	1
1653	chr1	19955530	19956529	-14939	ENSG00000242688	19970969	19971269	+	1	0	0	0	1
1654	chr1	19959230	19960229	-11239	ENSG00000242688	19970969	19971269	+	0	0	1	0	1
1655	chr1	19973350	19974349	2881	ENSG00000242688	19970969	19971269	+	1	0	0	0	1
1656	chr1	19981180	19982179	-1264	ENSG00000188257	19975431	19980416	-	1	1	1	1	1
1657	chr1	19981370	19982369	-1454	ENSG00000188257	19975431	19980416	-	1	1	1	1	1
1658	chr1	19990410	19991409	-10494	ENSG00000188257	19975431	19980416	-	1	0	1	0	1
1659	chr1	19990870	19991869	-10954	ENSG00000188257	19975431	19980416	-	1	0	1	0	1
1660	chr1	20007940	20008939	-19739	ENSG00000127472	20028179	20091911	+	1	1	1	1	1
1661	chr1	20094050	20095049	25016	ENSG00000117215	20111939	20119566	-	1	0	1	0	1
1662	chr1	20100670	20101669	18396	ENSG00000117215	20111939	20119566	-	1	0	1	0	1
1663	chr1	20102520	20103519	16546	ENSG00000117215	20111939	20119566	-	0	0	1	0	1
1664	chr1	20110320	20111319	8746	ENSG00000117215	20111939	20119566	-	1	0	1	1	1
1665	chr1	20123760	20124759	-4694	ENSG00000117215	20111939	20119566	-	1	0	1	0	1
1666	chr1	20124150	20125149	-5084	ENSG00000117215	20111939	20119566	-	1	0	1	0	1
1667	chr1	20125750	20126749	-6684	ENSG00000117215	20111939	20119566	-	1	1	1	1	1
1668	chr1	20125910	20126909	-6844	ENSG00000117215	20111939	20119566	-	1	1	1	1	1
1669	chr1	20128780	20129779	-9714	ENSG00000117215	20111939	20119566	-	0	0	0	0	1
1670	chr1	20135940	20136939	-2883	ENSG00000158786	20139323	20150381	+	0	0	0	0	0
1671	chr1	20136750	20137749	-2073	ENSG00000158786	20139323	20150381	+	1	0	1	0	0
1672	chr1	20137310	20138309	-1513	ENSG00000158786	20139323	20150381	+	1	0	1	0	0
1673	chr1	20151880	20152879	-1791	ENSG00000227066	20154171	20160568	+	1	0	1	0	1
1674	chr1	20197170	20198169	-11152	ENSG00000187980	20161253	20186518	-	1	0	1	0	1
1675	chr1	20198660	20199659	-12642	ENSG00000187980	20161253	20186518	-	1	0	1	0	1
1676	chr1	20210850	20211849	-24832	ENSG00000187980	20161253	20186518	-	1	0	1	0	1
1677	chr1	20211360	20212359	-25342	ENSG00000187980	20161253	20186518	-	1	0	1	0	1
1678	chr1	20211790	20212789	-25772	ENSG00000187980	20161253	20186518	-	1	0	1	0	1
1679	chr1	20212240	20213239	-26222	ENSG00000187980	20161253	20186518	-	1	0	1	1	1
1680	chr1	20212660	20213659	-26642	ENSG00000187980	20161253	20186518	-	1	0	1	1	1
1681	chr1	20223570	20224569	-19025	ENSG00000228105	20243095	20244664	+	0	0	0	0	1
1682	chr1	20233040	20234039	-9555	ENSG00000228105	20243095	20244664	+	1	0	1	0	1
1683	chr1	20233600	20234599	-8995	ENSG00000228105	20243095	20244664	+	1	0	1	0	1
1684	chr1	20248670	20249669	6075	ENSG00000228105	20243095	20244664	+	1	0	1	0	1
1685	chr1	20249520	20250519	6925	ENSG00000228105	20243095	20244664	+	0	0	1	0	1
1686	chr1	20250140	20251139	7545	ENSG00000228105	20243095	20244664	+	1	0	1	0	1
1687	chr1	20250400	20251399	7805	ENSG00000228105	20243095	20244664	+	1	0	1	0	1
1688	chr1	20254940	20255939	12345	ENSG00000228105	20243095	20244664	+	1	0	1	0	1
1689	chr1	20255410	20256409	12815	ENSG00000228105	20243095	20244664	+	1	0	1	0	1
1690	chr1	20255860	20256859	13265	ENSG00000228105	20243095	20244664	+	1	0	1	0	1
1691	chr1	20259300	20260299	-12218	ENSG00000284710	20272018	20275005	+	1	0	1	0	1
1692	chr1	20265000	20265999	-6518	ENSG00000284710	20272018	20275005	+	1	0	0	0	1
1693	chr1	20278580	20279579	7062	ENSG00000284710	20272018	20275005	+	1	0	1	0	1
1694	chr1	20279260	20280259	7742	ENSG00000284710	20272018	20275005	+	1	0	1	0	1
1695	chr1	20280580	20281579	9062	ENSG00000284710	20272018	20275005	+	1	0	1	0	1
1696	chr1	20281270	20282269	-9105	ENSG00000158816	20290875	20359518	+	1	0	1	0	1
1697	chr1	20437720	20438719	-6986	ENSG00000236963	20360579	20431234	-	0	0	0	0	1
1698	chr1	20440400	20441399	-9666	ENSG00000236963	20360579	20431234	-	1	0	0	0	1
1699	chr1	20446550	20447549	-15816	ENSG00000236963	20360579	20431234	-	1	0	0	0	1
1700	chr1	20466080	20467079	-9642	ENSG00000284641	20476222	20478937	+	0	0	0	0	1
1701	chr1	20469890	20470889	-5832	ENSG00000284641	20476222	20478937	+	1	0	1	0	1
1702	chr1	20472850	20473849	-2872	ENSG00000284641	20476222	20478937	+	1	0	1	0	1
1703	chr1	20474390	20475389	-1332	ENSG00000284641	20476222	20478937	+	0	0	1	0	1
1704	chr1	20493530	20494529	-6625	ENSG00000289402	20486358	20487405	-	1	0	1	0	1
1705	chr1	20493940	20494939	-7035	ENSG00000289402	20486358	20487405	-	1	0	1	0	1
1706	chr1	20494570	20495569	-7665	ENSG00000289402	20486358	20487405	-	1	0	1	0	1
1707	chr1	20494800	20495799	-7895	ENSG00000289402	20486358	20487405	-	1	0	1	0	1
1708	chr1	20495090	20496089	-8185	ENSG00000289402	20486358	20487405	-	1	0	1	0	1
1709	chr1	20495800	20496799	-8895	ENSG00000289402	20486358	20487405	-	1	0	1	0	1
1710	chr1	20496190	20497189	-9285	ENSG00000289402	20486358	20487405	-	1	0	1	0	1
1711	chr1	20496430	20497429	-9525	ENSG00000289402	20486358	20487405	-	1	0	1	0	1
1712	chr1	20496940	20497939	-10035	ENSG00000289402	20486358	20487405	-	1	0	1	0	1
1713	chr1	20497220	20498219	-10315	ENSG00000289402	20486358	20487405	-	1	0	0	0	1
1714	chr1	20497440	20498439	10211	ENSG00000090432	20499448	20508151	-	1	0	0	0	1
1715	chr1	20497740	20498739	9911	ENSG00000090432	20499448	20508151	-	1	0	0	0	1
1716	chr1	20522040	20523039	-3449	ENSG00000215520	20525989	20526751	+	1	0	1	0	1
1717	chr1	20530640	20531639	5151	ENSG00000215520	20525989	20526751	+	1	0	1	0	1
1718	chr1	20530840	20531839	5351	ENSG00000215520	20525989	20526751	+	1	0	1	0	1
1719	chr1	20537950	20538949	12461	ENSG00000215520	20525989	20526751	+	0	0	1	0	1
1720	chr1	20538410	20539409	12921	ENSG00000215520	20525989	20526751	+	0	0	1	0	1
1721	chr1	20574930	20575929	-13656	ENSG00000158825	20589086	20618903	+	1	0	1	0	1
1722	chr1	20576160	20577159	-12426	ENSG00000158825	20589086	20618903	+	1	0	1	0	1
1723	chr1	20577830	20578829	-10756	ENSG00000158825	20589086	20618903	+	1	0	1	0	1
1724	chr1	20578680	20579679	-9906	ENSG00000158825	20589086	20618903	+	1	0	1	0	1
1725	chr1	20586810	20587809	-1776	ENSG00000158825	20589086	20618903	+	1	1	1	0	0
1726	chr1	20586980	20587979	-1606	ENSG00000158825	20589086	20618903	+	1	1	1	0	0
1727	chr1	20587270	20588269	-1316	ENSG00000158825	20589086	20618903	+	1	1	1	0	0
1728	chr1	20619650	20620649	-13308	ENSG00000158828	20633458	20651511	+	0	0	1	0	1
1729	chr1	20620670	20621669	-12288	ENSG00000158828	20633458	20651511	+	1	0	0	0	1
1730	chr1	20624940	20625939	-8018	ENSG00000158828	20633458	20651511	+	1	0	1	0	1
1731	chr1	20625280	20626279	-7678	ENSG00000158828	20633458	20651511	+	1	0	1	0	1
1732	chr1	20626210	20627209	-6748	ENSG00000158828	20633458	20651511	+	1	0	1	0	1
1733	chr1	20629620	20630619	-3338	ENSG00000158828	20633458	20651511	+	0	0	0	0	0
1734	chr1	20631510	20632509	-1448	ENSG00000158828	20633458	20651511	+	1	0	1	0	0
1735	chr1	20662230	20663229	-1186	ENSG00000244038	20651767	20661544	-	1	0	1	0	0
1736	chr1	20735090	20736089	2710	ENSG00000233069	20732880	20733952	+	1	0	1	0	0
1737	chr1	20735520	20736519	3140	ENSG00000233069	20732880	20733952	+	1	0	1	0	0
1738	chr1	20736110	20737109	3730	ENSG00000233069	20732880	20733952	+	1	0	0	0	0
1739	chr1	20736530	20737529	4150	ENSG00000233069	20732880	20733952	+	1	0	0	0	0
1740	chr1	20736780	20737779	4400	ENSG00000233069	20732880	20733952	+	1	0	0	0	1
1741	chr1	20737110	20738109	4730	ENSG00000233069	20732880	20733952	+	1	0	0	0	1
1742	chr1	20737730	20738729	5350	ENSG00000233069	20732880	20733952	+	0	0	0	0	1
1743	chr1	20738210	20739209	5830	ENSG00000233069	20732880	20733952	+	1	0	0	0	1
1744	chr1	20738510	20739509	6130	ENSG00000233069	20732880	20733952	+	1	0	1	0	1
1745	chr1	20788320	20789319	-1497	ENSG00000127483	20740266	20787323	-	0	0	1	0	0
1746	chr1	20789680	20790679	-2857	ENSG00000127483	20740266	20787323	-	1	0	0	0	0
1747	chr1	20790350	20791349	-3527	ENSG00000127483	20740266	20787323	-	1	0	0	0	0
1748	chr1	20790770	20791769	-3947	ENSG00000127483	20740266	20787323	-	1	0	0	0	1
1749	chr1	20791380	20792379	-4557	ENSG00000127483	20740266	20787323	-	1	0	1	0	1
1750	chr1	20791680	20792679	-4857	ENSG00000127483	20740266	20787323	-	1	0	1	0	1
1751	chr1	20791930	20792929	-5107	ENSG00000127483	20740266	20787323	-	1	0	1	0	1
1752	chr1	20792840	20793839	-6017	ENSG00000127483	20740266	20787323	-	0	0	0	0	1
1753	chr1	20793340	20794339	-6517	ENSG00000127483	20740266	20787323	-	1	0	0	0	1
1754	chr1	20795210	20796209	-8387	ENSG00000127483	20740266	20787323	-	1	0	0	0	1
1755	chr1	20795830	20796829	-9007	ENSG00000127483	20740266	20787323	-	1	0	0	0	1
1756	chr1	20796840	20797839	-10017	ENSG00000127483	20740266	20787323	-	0	0	0	0	1
1757	chr1	20797390	20798389	-10567	ENSG00000127483	20740266	20787323	-	0	0	0	0	1
1758	chr1	20797710	20798709	-10887	ENSG00000127483	20740266	20787323	-	0	0	0	0	1
1759	chr1	20798560	20799559	-11737	ENSG00000127483	20740266	20787323	-	0	0	0	0	1
1760	chr1	20799780	20800779	-12957	ENSG00000127483	20740266	20787323	-	1	0	0	0	1
1761	chr1	20801410	20802409	-14587	ENSG00000127483	20740266	20787323	-	0	0	0	0	1
1762	chr1	20802380	20803379	-15557	ENSG00000127483	20740266	20787323	-	0	0	0	0	1
1763	chr1	20803230	20804229	-16407	ENSG00000127483	20740266	20787323	-	0	0	1	0	1
1764	chr1	20803990	20804989	-17167	ENSG00000127483	20740266	20787323	-	1	0	0	0	1
1765	chr1	20804200	20805199	-17377	ENSG00000127483	20740266	20787323	-	1	0	0	0	1
1766	chr1	20804390	20805389	-17567	ENSG00000127483	20740266	20787323	-	1	0	0	0	1
1767	chr1	21178920	21179919	-2135	ENSG00000075151	20806292	21177285	-	0	0	0	0	0
1768	chr1	21180460	21181459	-3675	ENSG00000075151	20806292	21177285	-	0	0	0	0	0
1769	chr1	21181900	21182899	-5115	ENSG00000075151	20806292	21177285	-	1	0	1	0	1
1770	chr1	21183700	21184699	-6915	ENSG00000075151	20806292	21177285	-	1	1	1	1	1
1771	chr1	21183850	21184849	-7065	ENSG00000075151	20806292	21177285	-	1	1	1	1	1
1772	chr1	21184070	21185069	-7285	ENSG00000075151	20806292	21177285	-	1	1	1	1	1
1773	chr1	21185470	21186469	-8685	ENSG00000075151	20806292	21177285	-	0	0	0	0	1
1774	chr1	21187320	21188319	-10535	ENSG00000075151	20806292	21177285	-	0	1	0	1	1
1775	chr1	21188880	21189879	-12095	ENSG00000075151	20806292	21177285	-	0	0	0	0	1
1776	chr1	21189130	21190129	-12345	ENSG00000075151	20806292	21177285	-	0	0	0	0	1
1777	chr1	21190540	21191539	-13755	ENSG00000075151	20806292	21177285	-	1	0	1	0	1
1778	chr1	21192050	21193049	-15265	ENSG00000075151	20806292	21177285	-	1	0	1	0	1
1779	chr1	21194020	21195019	-17235	ENSG00000075151	20806292	21177285	-	0	0	1	0	1
1780	chr1	21194530	21195529	-17745	ENSG00000075151	20806292	21177285	-	1	0	1	0	1
1781	chr1	21194810	21195809	-18025	ENSG00000075151	20806292	21177285	-	1	0	1	0	1
1782	chr1	21196060	21197059	-19275	ENSG00000075151	20806292	21177285	-	0	0	0	0	1
1783	chr1	21200410	21201409	-23625	ENSG00000075151	20806292	21177285	-	1	0	1	0	1
1784	chr1	21200950	21201949	-24165	ENSG00000075151	20806292	21177285	-	1	0	1	0	1
1785	chr1	21201270	21202269	-24485	ENSG00000075151	20806292	21177285	-	1	0	1	0	1
1786	chr1	21201550	21202549	-24765	ENSG00000075151	20806292	21177285	-	1	0	1	0	1
1787	chr1	21206410	21207409	-29625	ENSG00000075151	20806292	21177285	-	1	0	0	0	1
1788	chr1	21212860	21213859	-36075	ENSG00000075151	20806292	21177285	-	1	0	0	0	1
1789	chr1	21213130	21214129	-36345	ENSG00000075151	20806292	21177285	-	1	0	0	0	1
1790	chr1	21213350	21214349	-36565	ENSG00000075151	20806292	21177285	-	1	0	0	0	1
1791	chr1	21214120	21215119	-37335	ENSG00000075151	20806292	21177285	-	0	0	0	0	1
1792	chr1	21214770	21215769	-37985	ENSG00000075151	20806292	21177285	-	0	0	0	0	1
1793	chr1	21215510	21216509	-38725	ENSG00000075151	20806292	21177285	-	0	0	0	0	1
1794	chr1	21347620	21348619	-2548	ENSG00000117298	21217247	21345572	-	0	0	0	0	0
1795	chr1	21348640	21349639	-3568	ENSG00000117298	21217247	21345572	-	1	0	1	0	0
1796	chr1	21349030	21350029	-3958	ENSG00000117298	21217247	21345572	-	1	0	1	0	0
1797	chr1	21349380	21350379	-4308	ENSG00000117298	21217247	21345572	-	1	0	1	0	0
1798	chr1	21349620	21350619	-4548	ENSG00000117298	21217247	21345572	-	1	0	1	0	1
1799	chr1	21350110	21351109	-5038	ENSG00000117298	21217247	21345572	-	1	0	0	0	1
1800	chr1	21350610	21351609	-5538	ENSG00000117298	21217247	21345572	-	1	0	0	0	1
1801	chr1	21351830	21352829	-6758	ENSG00000117298	21217247	21345572	-	0	0	0	0	1
1802	chr1	21353110	21354109	-8038	ENSG00000117298	21217247	21345572	-	1	0	0	0	1
1803	chr1	21355680	21356679	-10608	ENSG00000117298	21217247	21345572	-	0	0	0	0	1
1804	chr1	21364210	21365209	-19138	ENSG00000117298	21217247	21345572	-	0	0	1	0	1
1805	chr1	21368130	21369129	-23058	ENSG00000117298	21217247	21345572	-	1	0	1	0	1
1806	chr1	21370230	21371229	-25158	ENSG00000117298	21217247	21345572	-	1	0	1	0	1
1807	chr1	21378470	21379469	-19017	ENSG00000236216	21397987	21398362	+	1	0	1	0	1
1808	chr1	21378690	21379689	-18797	ENSG00000236216	21397987	21398362	+	1	0	1	0	1
1809	chr1	21378890	21379889	-18597	ENSG00000236216	21397987	21398362	+	1	0	1	0	1
1810	chr1	21381030	21382029	-16457	ENSG00000236216	21397987	21398362	+	1	0	1	0	1
1811	chr1	21384430	21385429	-13057	ENSG00000236216	21397987	21398362	+	1	0	1	0	1
1812	chr1	21396140	21397139	-1347	ENSG00000236216	21397987	21398362	+	1	0	1	0	1
1813	chr1	21404490	21405489	7003	ENSG00000236216	21397987	21398362	+	1	0	1	0	1
1814	chr1	21488480	21489479	-20417	ENSG00000162551	21509397	21578410	+	1	0	1	0	1
1815	chr1	21490430	21491429	-18467	ENSG00000162551	21509397	21578410	+	0	0	1	0	1
1816	chr1	21583840	21584839	-2132	ENSG00000233431	21586472	21591187	+	0	0	0	0	1
1817	chr1	21584630	21585629	-1342	ENSG00000233431	21586472	21591187	+	1	0	0	0	1
1818	chr1	21584780	21585779	-1192	ENSG00000233431	21586472	21591187	+	1	0	1	0	1
1819	chr1	21592920	21593919	6948	ENSG00000233431	21586472	21591187	+	1	1	0	1	1
1820	chr1	21593460	21594459	7488	ENSG00000233431	21586472	21591187	+	1	1	0	1	1
1821	chr1	21593810	21594809	7838	ENSG00000233431	21586472	21591187	+	1	1	0	1	1
1822	chr1	21670010	21671009	-1153	ENSG00000076864	21596221	21669357	-	1	0	1	0	0
1823	chr1	21670250	21671249	-1393	ENSG00000076864	21596221	21669357	-	1	0	1	0	0
1824	chr1	21670680	21671679	-1823	ENSG00000076864	21596221	21669357	-	1	0	1	0	0
1825	chr1	21671250	21672249	-2393	ENSG00000076864	21596221	21669357	-	1	0	1	0	0
1826	chr1	21671580	21672579	-2723	ENSG00000076864	21596221	21669357	-	1	0	1	0	0
1827	chr1	21671860	21672859	-3003	ENSG00000076864	21596221	21669357	-	1	0	1	0	0
1828	chr1	21672140	21673139	-3283	ENSG00000076864	21596221	21669357	-	1	0	1	0	0
1829	chr1	21672460	21673459	-3603	ENSG00000076864	21596221	21669357	-	1	0	1	0	0
1830	chr1	21672700	21673699	-3843	ENSG00000076864	21596221	21669357	-	1	0	1	0	0
1831	chr1	21673090	21674089	-4233	ENSG00000076864	21596221	21669357	-	1	0	1	0	0
1832	chr1	21673480	21674479	-4623	ENSG00000076864	21596221	21669357	-	1	0	1	0	1
1833	chr1	21674360	21675359	-5503	ENSG00000076864	21596221	21669357	-	1	0	0	0	1
1834	chr1	21674580	21675579	-5723	ENSG00000076864	21596221	21669357	-	1	0	0	0	1
1835	chr1	21674920	21675919	-6063	ENSG00000076864	21596221	21669357	-	1	0	0	0	1
1836	chr1	21675340	21676339	-6483	ENSG00000076864	21596221	21669357	-	1	0	1	1	1
1837	chr1	21675560	21676559	-6703	ENSG00000076864	21596221	21669357	-	1	0	1	1	1
1838	chr1	21675960	21676959	-7103	ENSG00000076864	21596221	21669357	-	1	0	1	1	1
1839	chr1	21676530	21677529	-7673	ENSG00000076864	21596221	21669357	-	0	0	1	0	1
1840	chr1	21785570	21786569	-2464	ENSG00000090686	21678298	21783606	-	1	0	1	0	0
1841	chr1	21791000	21791999	-7894	ENSG00000090686	21678298	21783606	-	1	0	1	1	1
1842	chr1	21791380	21792379	-8274	ENSG00000090686	21678298	21783606	-	1	0	1	1	1
1843	chr1	21800800	21801799	-10965	ENSG00000187942	21812265	21825225	+	0	0	1	0	1
1844	chr1	21805010	21806009	-6755	ENSG00000187942	21812265	21825225	+	1	0	0	0	1
1845	chr1	21807200	21808199	-4565	ENSG00000187942	21812265	21825225	+	0	0	0	0	1
1846	chr1	21809910	21810909	-1855	ENSG00000187942	21812265	21825225	+	1	0	0	0	0
1847	chr1	21810430	21811429	-1335	ENSG00000187942	21812265	21825225	+	1	0	0	0	0
1848	chr1	21938290	21939289	-1480	ENSG00000142798	21822244	21937310	-	1	0	1	0	0
1849	chr1	21938850	21939849	-2040	ENSG00000142798	21822244	21937310	-	1	1	1	1	0
1850	chr1	21939260	21940259	-2450	ENSG00000142798	21822244	21937310	-	1	1	1	1	0
1851	chr1	21942200	21943199	-5390	ENSG00000142798	21822244	21937310	-	1	0	1	0	1
1852	chr1	21942740	21943739	-5930	ENSG00000142798	21822244	21937310	-	1	0	1	0	1
1853	chr1	21943990	21944989	7088	ENSG00000283234	21950735	21951578	-	1	1	1	1	1
1854	chr1	21944170	21945169	6908	ENSG00000283234	21950735	21951578	-	1	1	1	1	1
1855	chr1	21946540	21947539	4538	ENSG00000283234	21950735	21951578	-	1	0	1	0	1
1856	chr1	21957970	21958969	-1599	ENSG00000293453	21950679	21956871	-	1	0	0	0	1
1857	chr1	21958460	21959459	-2089	ENSG00000293453	21950679	21956871	-	1	0	0	0	1
1858	chr1	21961550	21962549	-5179	ENSG00000293453	21950679	21956871	-	1	0	0	0	1
1859	chr1	21963570	21964569	-7199	ENSG00000293453	21950679	21956871	-	1	0	1	0	1
1860	chr1	21965890	21966889	-9519	ENSG00000293453	21950679	21956871	-	1	0	1	0	1
1861	chr1	21966100	21967099	-9729	ENSG00000293453	21950679	21956871	-	1	0	1	0	1
1862	chr1	21972150	21973149	-4372	ENSG00000219073	21977022	21998642	+	1	0	1	0	0
1863	chr1	21972840	21973839	-3682	ENSG00000219073	21977022	21998642	+	1	0	1	0	0
1864	chr1	22102160	22103159	-33833	ENSG00000271428	22068340	22068827	-	1	0	1	0	1
1865	chr1	22102840	22103839	-34513	ENSG00000271428	22068340	22068827	-	0	0	0	0	1
1866	chr1	22103220	22104219	-34893	ENSG00000271428	22068340	22068827	-	0	0	0	0	1
1867	chr1	22103910	22104909	-35583	ENSG00000271428	22068340	22068827	-	0	0	1	0	1
1868	chr1	22104210	22105209	-35883	ENSG00000271428	22068340	22068827	-	0	0	1	0	1
1869	chr1	22104580	22105579	-36253	ENSG00000271428	22068340	22068827	-	0	0	1	0	1
1870	chr1	22104780	22105779	-36453	ENSG00000271428	22068340	22068827	-	0	0	1	0	1
1871	chr1	22104950	22105949	-36623	ENSG00000271428	22068340	22068827	-	0	0	1	0	1
1872	chr1	22105360	22106359	-36990	ENSG00000285873	22142850	22157401	+	0	0	1	0	1
1873	chr1	22105840	22106839	-36510	ENSG00000285873	22142850	22157401	+	0	0	1	0	1
1874	chr1	22105990	22106989	-36360	ENSG00000285873	22142850	22157401	+	0	0	0	0	1
1875	chr1	22106300	22107299	-36050	ENSG00000285873	22142850	22157401	+	0	0	0	0	1
1876	chr1	22106500	22107499	-35850	ENSG00000285873	22142850	22157401	+	0	0	0	0	1
1877	chr1	22106730	22107729	-35620	ENSG00000285873	22142850	22157401	+	0	0	0	0	1
1878	chr1	22106940	22107939	-35410	ENSG00000285873	22142850	22157401	+	0	0	0	0	1
1879	chr1	22107620	22108619	-34730	ENSG00000285873	22142850	22157401	+	0	0	1	0	1
1880	chr1	22107860	22108859	-34490	ENSG00000285873	22142850	22157401	+	1	0	1	0	1
1881	chr1	22108180	22109179	-34170	ENSG00000285873	22142850	22157401	+	1	0	1	0	1
1882	chr1	22108600	22109599	-33750	ENSG00000285873	22142850	22157401	+	1	0	1	0	1
1883	chr1	22108910	22109909	-33440	ENSG00000285873	22142850	22157401	+	1	0	1	0	1
1884	chr1	22109200	22110199	-33150	ENSG00000285873	22142850	22157401	+	1	0	1	0	1
1885	chr1	22109490	22110489	-32860	ENSG00000285873	22142850	22157401	+	1	0	1	0	1
1886	chr1	22110180	22111179	-32170	ENSG00000285873	22142850	22157401	+	1	0	0	0	1
1887	chr1	22110800	22111799	-31550	ENSG00000285873	22142850	22157401	+	1	0	1	0	1
1888	chr1	22110980	22111979	-31370	ENSG00000285873	22142850	22157401	+	1	0	1	0	1
1889	chr1	22111340	22112339	-31010	ENSG00000285873	22142850	22157401	+	1	0	1	0	1
1890	chr1	22111700	22112699	-30650	ENSG00000285873	22142850	22157401	+	1	0	1	0	1
1891	chr1	22112440	22113439	-29910	ENSG00000285873	22142850	22157401	+	0	0	1	0	1
1892	chr1	22112740	22113739	-29610	ENSG00000285873	22142850	22157401	+	0	0	1	0	1
1893	chr1	22113550	22114549	-28800	ENSG00000285873	22142850	22157401	+	0	0	1	0	1
1894	chr1	22113840	22114839	-28510	ENSG00000285873	22142850	22157401	+	0	0	1	0	1
1895	chr1	22114220	22115219	-28130	ENSG00000285873	22142850	22157401	+	0	0	1	0	1
1896	chr1	22114590	22115589	-27760	ENSG00000285873	22142850	22157401	+	1	0	1	0	1
1897	chr1	22114940	22115939	-27410	ENSG00000285873	22142850	22157401	+	1	0	1	0	1
1898	chr1	22115360	22116359	-26990	ENSG00000285873	22142850	22157401	+	1	0	1	0	1
1899	chr1	22115610	22116609	-26740	ENSG00000285873	22142850	22157401	+	0	0	0	0	1
1900	chr1	22158490	22159489	-15021	ENSG00000162552	22117313	22143969	-	0	0	0	0	1
1901	chr1	22162900	22163899	-19431	ENSG00000162552	22117313	22143969	-	1	0	1	0	1
1902	chr1	22163270	22164269	-19801	ENSG00000162552	22117313	22143969	-	1	0	1	0	1
1903	chr1	22164540	22165539	-21071	ENSG00000162552	22117313	22143969	-	1	0	0	1	1
1904	chr1	22168330	22169329	-24861	ENSG00000162552	22117313	22143969	-	1	0	1	0	1
1905	chr1	22174180	22175179	-30711	ENSG00000162552	22117313	22143969	-	1	0	1	0	1
1906	chr1	22176000	22176999	-32531	ENSG00000162552	22117313	22143969	-	1	0	1	0	1
1907	chr1	22176930	22177929	-33461	ENSG00000162552	22117313	22143969	-	1	1	1	1	1
1908	chr1	22185020	22186019	-41551	ENSG00000162552	22117313	22143969	-	0	0	1	0	1
1909	chr1	22204630	22205629	-61109	ENSG00000266564	22266239	22266300	+	0	0	0	0	1
1910	chr1	22207500	22208499	-58239	ENSG00000266564	22266239	22266300	+	1	1	1	1	1
1911	chr1	22208630	22209629	-57109	ENSG00000266564	22266239	22266300	+	1	1	1	1	1
1912	chr1	22209910	22210909	-55829	ENSG00000266564	22266239	22266300	+	1	0	0	0	1
1913	chr1	22212360	22213359	-53379	ENSG00000266564	22266239	22266300	+	1	0	1	0	1
1914	chr1	22225910	22226909	-39829	ENSG00000266564	22266239	22266300	+	1	0	1	0	1
1915	chr1	22227980	22228979	-37759	ENSG00000266564	22266239	22266300	+	1	0	1	0	1
1916	chr1	22229590	22230589	-36149	ENSG00000266564	22266239	22266300	+	1	0	1	0	1
1917	chr1	22249720	22250719	-16019	ENSG00000266564	22266239	22266300	+	0	0	0	0	1
1918	chr1	22257080	22258079	-8659	ENSG00000266564	22266239	22266300	+	1	0	1	0	1
1919	chr1	22257530	22258529	-8209	ENSG00000266564	22266239	22266300	+	1	0	1	0	1
1920	chr1	22259340	22260339	-6399	ENSG00000266564	22266239	22266300	+	1	0	1	0	1
1921	chr1	22259540	22260539	-6199	ENSG00000266564	22266239	22266300	+	1	0	1	0	1
1922	chr1	22262300	22263299	-3439	ENSG00000266564	22266239	22266300	+	0	1	1	0	1
1923	chr1	22274720	22275719	8981	ENSG00000266564	22266239	22266300	+	1	0	1	0	1
1924	chr1	22275000	22275999	9261	ENSG00000266564	22266239	22266300	+	1	0	1	0	1
1925	chr1	22275500	22276499	9761	ENSG00000266564	22266239	22266300	+	1	0	1	0	1
1926	chr1	22285270	22286269	19531	ENSG00000266564	22266239	22266300	+	1	1	1	1	1
1927	chr1	22296410	22297409	26421	ENSG00000234397	22322840	22323331	-	1	0	1	0	1
1928	chr1	22298080	22299079	24751	ENSG00000234397	22322840	22323331	-	0	0	1	0	1
1929	chr1	22302670	22303669	20161	ENSG00000234397	22322840	22323331	-	0	0	0	0	1
1930	chr1	22318130	22319129	4701	ENSG00000234397	22322840	22323331	-	1	0	1	0	1
1931	chr1	22320490	22321489	2341	ENSG00000234397	22322840	22323331	-	1	1	1	1	1
1932	chr1	22325280	22326279	-2449	ENSG00000234397	22322840	22323331	-	1	1	1	1	1
1933	chr1	22332820	22333819	-9989	ENSG00000234397	22322840	22323331	-	1	0	0	0	1
1934	chr1	22341740	22342739	-18909	ENSG00000234397	22322840	22323331	-	1	0	1	0	1
1935	chr1	22348060	22349059	17922	ENSG00000279625	22364630	22366482	-	1	0	1	0	1
1936	chr1	22349900	22350899	16082	ENSG00000279625	22364630	22366482	-	1	0	1	0	1
1937	chr1	22350320	22351319	15662	ENSG00000279625	22364630	22366482	-	1	0	1	0	1
1938	chr1	22359190	22360189	6792	ENSG00000279625	22364630	22366482	-	0	0	0	0	1
1939	chr1	22375310	22376309	-9328	ENSG00000279625	22364630	22366482	-	1	0	1	0	1
1940	chr1	22376080	22377079	-10098	ENSG00000279625	22364630	22366482	-	1	0	1	0	1
1941	chr1	22380010	22381009	-14028	ENSG00000279625	22364630	22366482	-	1	0	1	0	1
1942	chr1	22383590	22384589	-17608	ENSG00000279625	22364630	22366482	-	1	0	1	0	1
1943	chr1	22387930	22388929	-21948	ENSG00000279625	22364630	22366482	-	1	0	1	0	1
1944	chr1	22388280	22389279	-22298	ENSG00000279625	22364630	22366482	-	1	0	1	0	1
1945	chr1	22398560	22399559	-29778	ENSG00000184677	22428838	22531157	+	0	0	1	0	1
1946	chr1	22402240	22403239	-26098	ENSG00000184677	22428838	22531157	+	0	0	1	0	1
1947	chr1	22408130	22409129	-20208	ENSG00000184677	22428838	22531157	+	0	0	1	0	1
1948	chr1	22412220	22413219	-16118	ENSG00000184677	22428838	22531157	+	1	0	1	0	1
1949	chr1	22412670	22413669	-15668	ENSG00000184677	22428838	22531157	+	1	0	1	0	1
1950	chr1	22413830	22414829	-14508	ENSG00000184677	22428838	22531157	+	1	1	1	1	1
1951	chr1	22416270	22417269	-12068	ENSG00000184677	22428838	22531157	+	1	0	1	0	1
1952	chr1	22417130	22418129	-11208	ENSG00000184677	22428838	22531157	+	1	0	0	0	1
1953	chr1	22418370	22419369	-9968	ENSG00000184677	22428838	22531157	+	1	0	1	0	1
1954	chr1	22418750	22419749	-9588	ENSG00000184677	22428838	22531157	+	1	0	1	0	1
1955	chr1	22419860	22420859	-8478	ENSG00000184677	22428838	22531157	+	1	0	1	0	1
1956	chr1	22420150	22421149	-8188	ENSG00000184677	22428838	22531157	+	1	0	1	0	1
1957	chr1	22531930	22532929	14956	ENSG00000237200	22517474	22519708	+	1	0	0	0	1
1958	chr1	22532350	22533349	15376	ENSG00000237200	22517474	22519708	+	1	0	0	0	1
1959	chr1	22532600	22533599	15626	ENSG00000237200	22517474	22519708	+	1	0	0	0	1
1960	chr1	22533190	22534189	16216	ENSG00000237200	22517474	22519708	+	1	0	0	0	1
1961	chr1	22533510	22534509	16536	ENSG00000237200	22517474	22519708	+	1	0	0	0	1
1962	chr1	22534960	22535959	17986	ENSG00000237200	22517474	22519708	+	1	0	0	0	1
1963	chr1	22536150	22537149	19176	ENSG00000237200	22517474	22519708	+	1	1	0	1	1
1964	chr1	22537690	22538689	20716	ENSG00000237200	22517474	22519708	+	0	0	1	0	1
1965	chr1	22537890	22538889	20916	ENSG00000237200	22517474	22519708	+	0	0	0	0	1
1966	chr1	22538080	22539079	21106	ENSG00000237200	22517474	22519708	+	0	0	0	0	1
1967	chr1	22538230	22539229	21256	ENSG00000237200	22517474	22519708	+	0	0	0	0	1
1968	chr1	22538410	22539409	21436	ENSG00000237200	22517474	22519708	+	0	0	0	0	1
1969	chr1	22538770	22539769	21796	ENSG00000237200	22517474	22519708	+	0	0	1	0	1
1970	chr1	22539240	22540239	22266	ENSG00000237200	22517474	22519708	+	0	0	1	0	1
1971	chr1	22540100	22541099	-22889	ENSG00000070886	22563489	22603595	+	0	0	0	0	1
1972	chr1	22540820	22541819	-22169	ENSG00000070886	22563489	22603595	+	0	0	0	0	1
1973	chr1	22541170	22542169	-21819	ENSG00000070886	22563489	22603595	+	0	0	0	0	1
1974	chr1	22542110	22543109	-20879	ENSG00000070886	22563489	22603595	+	1	0	0	0	1
1975	chr1	22542610	22543609	-20379	ENSG00000070886	22563489	22603595	+	0	0	0	0	1
1976	chr1	22542880	22543879	-20109	ENSG00000070886	22563489	22603595	+	0	0	1	0	1
1977	chr1	22544930	22545929	-18059	ENSG00000070886	22563489	22603595	+	0	0	0	0	1
1978	chr1	22547410	22548409	-15579	ENSG00000070886	22563489	22603595	+	1	0	1	0	1
1979	chr1	22553420	22554419	-9569	ENSG00000070886	22563489	22603595	+	0	0	1	0	1
1980	chr1	22555940	22556939	-7049	ENSG00000070886	22563489	22603595	+	1	1	1	0	1
1981	chr1	22556280	22557279	-6709	ENSG00000070886	22563489	22603595	+	1	1	1	0	1
1982	chr1	22557320	22558319	-5669	ENSG00000070886	22563489	22603595	+	0	0	1	0	1
1983	chr1	22605860	22606859	27006	ENSG00000276835	22633258	22633366	-	0	0	0	0	1
1984	chr1	22611110	22612109	21756	ENSG00000276835	22633258	22633366	-	0	0	0	0	1
1985	chr1	22612260	22613259	20606	ENSG00000276835	22633258	22633366	-	0	0	1	0	1
1986	chr1	22613740	22614739	19126	ENSG00000276835	22633258	22633366	-	0	0	1	0	1
1987	chr1	22618950	22619949	13916	ENSG00000276835	22633258	22633366	-	0	0	0	0	1
1988	chr1	22619390	22620389	13476	ENSG00000276835	22633258	22633366	-	0	0	0	0	1
1989	chr1	22628680	22629679	4186	ENSG00000276835	22633258	22633366	-	1	0	1	1	1
1990	chr1	22641660	22642659	-854	ENSG00000159189	22643014	22648110	+	1	0	1	0	0
1991	chr1	22649990	22650989	-2272	ENSG00000173369	22652762	22661637	+	0	0	0	0	0
1992	chr1	22662750	22663749	10488	ENSG00000173369	22652762	22661637	+	0	0	0	0	1
1993	chr1	22663550	22664549	11288	ENSG00000173369	22652762	22661637	+	0	0	0	0	1
1994	chr1	22665480	22666479	13218	ENSG00000173369	22652762	22661637	+	0	0	1	0	1
1995	chr1	22673230	22674229	20968	ENSG00000173369	22652762	22661637	+	1	0	1	0	1
1996	chr1	22673830	22674829	21568	ENSG00000173369	22652762	22661637	+	1	0	1	0	1
[truncated: 179,173 more rows]
