# Supplementary material for: Transcriptional coordination between intergenic RNA polymerase II-bound regions and nearby genes reveals functional specialization and disease associations in peripheral blood
Source: Comput Struct Biotechnol J. 2025 Nov 28;27:5523–36. doi: 10.1016/j.csbj.2025.11.060 (PMC12722025; doi:10.1016/j.csbj.2025.11.060)
Supplement: Supplementary file 2 — Dataset S2: SummarizedExperiment object containing RNA-seq read counts mapped to intergenic RNAPII-bound regions (iRNAPII-BRs) in human peripheral blood samples from healthy donors and MDD patients. The dataset integrates region-level count matrices (assays), genomic coordinates for each iRNAPII-BR (rowData), and detailed sample metadata (colData). [file mmc2.zip]

Archive with 1 entries (1 files):
- DatasetS2.rds
