# Supplementary material for: Transcriptional coordination between intergenic RNA polymerase II-bound regions and nearby genes reveals functional specialization and disease associations in peripheral blood
Source: Comput Struct Biotechnol J. 2025 Nov 28;27:5523–36. doi: 10.1016/j.csbj.2025.11.060 (PMC12722025; doi:10.1016/j.csbj.2025.11.060)
Supplement: Supplementary file 3 — Dataset S3: SummarizedExperiment object containing gene-level RNA-seq read counts from human peripheral blood samples obtained from healthy individuals and patients diagnosed with major depressive disorder (MDD). The dataset includes raw read counts (assays), comprehensive gene annotations (rowData), and curated sample metadata (colData). [file mmc3.zip]

Archive with 1 entries (1 files):
- DatasetS3.rds
