# Supplementary material for: Transcriptional coordination between intergenic RNA polymerase II-bound regions and nearby genes reveals functional specialization and disease associations in peripheral blood
Source: Comput Struct Biotechnol J. 2025 Nov 28;27:5523–36. doi: 10.1016/j.csbj.2025.11.060 (PMC12722025; doi:10.1016/j.csbj.2025.11.060)
Supplement: Supplementary file 4 — Dataset S4: Dataset reports transcription factor binding sites (TFBS) detected within intergenic RNAPII-bound regions (iRNAPII-BRs) and within the promoters (1 kb upstream of the TSS) of their nearest Ensembl-annotated genes. For each iRNAPII-BR, the table includes the original region identifier (de Langen et al., 2024, PMID: 37868033), chromosomal coordinates (chromosome, start, end), and the list of significant TFBS identified within the region. The distance from the region midpoint to the gene transcription start site is provided for reference, along with the Ensembl gene ID. TFBS detected within the corresponding gene promoter are listed, and the final column reports the intersection of TFBS present in both the iRNAPII-BR and its nearest gene promoter. This dataset enables comparative analysis of shared regulatory motifs between regulatory regions and gene promoters. [file mmc4.xlsx]

## Sheet: Sheet1
Supplementary Dataset 4. Transcription factor binding sites (TFBS) were identified within iRNAPII-BRs and within gene promoters (defined as 1 kb upstream of the TSS) using the PWMEnrich package in R/Bioconductor. Only iRNAPII-BR–gene pairs showing significant expression correlation were analysed. The distance from each iRNAPII-BR to the gene TSS, calculated using the midpoint of the iRNAPII-BR, i…
iRNAPII-BRs					Nearest genes
Orignal ID	chromosome	start	end	TFBS in iRNAPII-BR	distance to TSS	Ensembl ID	TFBS in gene promoter	TFBS Intersection
133	chr1	1371710	1372709	PLAG1, UW.Motif.0246, UW.Motif.0311, ZIC1, UW.Motif.0421, REST, UW.Motif.0490, UW.Motif.0140, UW.Motif.0523, UW.Motif.0675, UW.Motif.0581, UW.Motif.0520, UW.Motif.0253, UW.Motif.0364, UW.Motif.0335, UW.Motif.0298, CTCF, UW.Motif.0487, UW.Motif.0551, UW.Motif.0032, UW.Motif.0456, UW.Motif.0377, UW.Motif.0399, UW.Motif.0291, NHLH1, UW.Motif.0114, UW.Motif.0247, ZIC4, TFAP2B, UW.Motif.0655, TFAP2A, …	2997	ENSG00000175756	FOXC1, FOXL1, FOXC2, FOXC2, UW.Motif.0531, UW.Motif.0566, UW.Motif.0448, UW.Motif.0570, UW.Motif.0239, UW.Motif.0174, NR2F1, FOXC1, UW.Motif.0035, UW.Motif.0295, UW.Motif.0197, ETV2, UW.Motif.0429, UW.Motif.0240, UW.Motif.0580, UW.Motif.0632, CSTF2, UW.Motif.0283, UW.Motif.0058, UW.Motif.0393, UW.Motif.0415, POU3F1, UW.Motif.0408, UW.Motif.0070, FLI1, ERG, ERG, UW.Motif.0629, UW.Motif.0258, FLI1,…	GLI2, USF1, ATF6, CREB1, CEBPG, NR2F1, TBX21, THRB
172	chr1	1748450	1749449	ESRRA, POU4F2, ESRRG, Oct-1, POU2F1, UW.Motif.0061, UW.Motif.0611, UW.Motif.0278, POU4F2, UW.Motif.0372, UW.Motif.0326, RARG, ESRRA, UW.Motif.0647, UW.Motif.0168, UW.Motif.0316, UW.Motif.0283, UW.Motif.0431, UW.Motif.0131, UW.Motif.0199, UW.Motif.0354, GBX2, UW.Motif.0043, UW.Motif.0035, UW.Motif.0160, UW.Motif.0294, UW.Motif.0161, ESRRA, UW.Motif.0172, POU2F2, POU5F1P1, UW.Motif.0046, UW.Motif.0…	-2958	ENSG00000290854	NFYA, SP1, KLF5, NFYB, KLF16, SP1, UW.Motif.0475, UW.Motif.0600, TFAP2C, STAT1, TFAP2A, CTCF, ETV6, TFAP2A, TFAP2A, EGR1, UW.Motif.0003, TFAP2A, SMPX, TFAP2B, EGR3, TFAP2A, ATF3, UW.Motif.0088, ELK4, TFAP2A, UW.Motif.0115, TFAP2A, TFAP2C, UW.Motif.0103, ZIC4, UW.Motif.0128, UW.Motif.0389, ZIC3, TFAP2C, EGR2, MEIS3, NHLH1, TFAP2C, BHLHE40, JDP2, TAGLN2, JUND, EGR2, BATF3, TRIM69, UW.Motif.0205, BH…	UW.Motif.0600, UW.Motif.0389, XBP1, CREB1, RARA
323	chr1	3886040	3887039	UW.Motif.0322, UW.Motif.0507, MYC::MAX, UW.Motif.0327, UW.Motif.0346, UW.Motif.0080, UW.Motif.0627, UW.Motif.0315, UW.Motif.0313, UW.Motif.0304, UW.Motif.0286, UW.Motif.0572, UW.Motif.0466, UW.Motif.0367, CREB3L1, CREB3L1, UW.Motif.0664, UW.Motif.0530, UW.Motif.0392, UW.Motif.0264, UW.Motif.0380, UW.Motif.0566, UW.Motif.0007, UW.Motif.0388, UW.Motif.0074, UW.Motif.0510, UW.Motif.0365, UW.Motif.01…	13753	ENSG00000198912	ZNF740, UW.Motif.0009, SP1, ZNF740, E2F1, YY1, E2F6, GLIS2, E2F4, E2F1, E2F1, UW.Motif.0190, CEBPA, UW.Motif.0614, UW.Motif.0576, UW.Motif.0388, UW.Motif.0068, YY2, UW.Motif.0098, UW.Motif.0451, E2F1, ELF1, UW.Motif.0199, UW.Motif.0594, UW.Motif.0028, UW.Motif.0658, FOS, CENPB, CEBPB, UW.Motif.0505, USF2, GPD1, UW.Motif.0577, UW.Motif.0162, TFAP4, UW.Motif.0352, ESRRA, E2F1, UW.Motif.0322, UW.Mot…	UW.Motif.0322, UW.Motif.0388, MAX, JDP2, ETS1, USF1, FOS, TFE3, USF2, UBE2V1
468	chr1	7886060	7887059	POU4F1, HOXB13, POU4F3, UW.Motif.0460, UW.Motif.0600, UW.Motif.0586, NFYB, UW.Motif.0232, UW.Motif.0429, UW.Motif.0276, UW.Motif.0400, UW.Motif.0016, ZNF238, UW.Motif.0620, UW.Motif.0184, UW.Motif.0308, UW.Motif.0321, UW.Motif.0123, UW.Motif.0558, UW.Motif.0002, YY2, IRF1, UW.Motif.0566, ZNF238, UW.Motif.0170, UW.Motif.0672, UW.Motif.0141, UW.Motif.0095, STAT2::STAT1, UW.Motif.0587, NHLH1, UW.Mot…	-33048	ENSG00000049247	HES7, HES5, HES5, HEY1, HEY2, HEY2, BHLHB3, UW.Motif.0012, UW.Motif.0090, UW.Motif.0067, UW.Motif.0075, UW.Motif.0507, UW.Motif.0380, BHLHB2, UW.Motif.0316, UW.Motif.0388, UW.Motif.0466, UW.Motif.0386, BHLHE41, UW.Motif.0079, UW.Motif.0533, UW.Motif.0027, UW.Motif.0188, NFIL3, UW.Motif.0219, UW.Motif.0173, UW.Motif.0210, UW.Motif.0674, UW.Motif.0014, UW.Motif.0185, UW.Motif.0041, UW.Motif.0031, U…	UW.Motif.0123, UW.Motif.0188, UW.Motif.0388, MAX, DDX20
469	chr1	7888310	7889309	UW.Motif.0507, ATF3, MYC, UW.Motif.0371, UW.Motif.0466, UW.Motif.0682, UW.Motif.0093, UW.Motif.0549, USF1, UW.Motif.0275, UW.Motif.0272, UW.Motif.0114, ARNT, UW.Motif.0388, UW.Motif.0036, UW.Motif.0656, UW.Motif.0315, UW.Motif.0360, UW.Motif.0624, UW.Motif.0173, UW.Motif.0002, UW.Motif.0414, UW.Motif.0512, UW.Motif.0109, UW.Motif.0122, UW.Motif.0046, UW.Motif.0171, UW.Motif.0461, UW.Motif.0101, U…	-35298	ENSG00000049247	HES7, HES5, HES5, HEY1, HEY2, HEY2, BHLHB3, UW.Motif.0012, UW.Motif.0090, UW.Motif.0067, UW.Motif.0075, UW.Motif.0507, UW.Motif.0380, BHLHB2, UW.Motif.0316, UW.Motif.0388, UW.Motif.0466, UW.Motif.0386, BHLHE41, UW.Motif.0079, UW.Motif.0533, UW.Motif.0027, UW.Motif.0188, NFIL3, UW.Motif.0219, UW.Motif.0173, UW.Motif.0210, UW.Motif.0674, UW.Motif.0014, UW.Motif.0185, UW.Motif.0041, UW.Motif.0031, U…	UW.Motif.0507, ATF3, UW.Motif.0466, USF1, UW.Motif.0388, UW.Motif.0173, UW.Motif.0123, FOS, TEAD1, UW.Motif.0118, USF2, SOX2
473	chr1	7902340	7903339	ZNF263, CTCF, EWSR1-FLI1, SP1, RARG, NR2F1, UW.Motif.0046, UW.Motif.0139, E2F6, MZF1_5-13, UW.Motif.0269, UW.Motif.0348, LEF1, BHLHE41, SREBF2, UW.Motif.0003, UW.Motif.0199, UW.Motif.0604, UW.Motif.0125, UW.Motif.0357, ARX, UW.Motif.0241, MAX, UW.Motif.0559, UW.Motif.0013, PROP1, PRRX1, UW.Motif.0539, AFF4, TCF7L2, BHLHB2, PHOX2B, ISX, PHOX2A, UW.Motif.0273, RARG, UW.Motif.0110, TFEC, UW.Motif.05…	-39532	ENSG00000270330	ZNF263, FOSL1, JUND, UW.Motif.0099, UW.Motif.0246, JUNB, UW.Motif.0348, FOS, FOSL2, UW.Motif.0206, UW.Motif.0184, ANXA11, UW.Motif.0358, UW.Motif.0546, UW.Motif.0027, UW.Motif.0677, UW.Motif.0155, MED30, NFE2, UW.Motif.0394, UW.Motif.0382, UW.Motif.0345, UW.Motif.0229, UW.Motif.0572, UW.Motif.0159, UW.Motif.0500, ELF1, UW.Motif.0005, UW.Motif.0173, UW.Motif.0281, UW.Motif.0103, JDP2, UW.Motif.037…	ZNF263, UW.Motif.0348, MAX, PHOX2A, BHLHE40, RARA, USF2, PDLIM5, CEBPB, SPIB, JUNB, RBM7, RAN, PTPMT1, TFE3, MCTP2, MRPL2, KIAA0907, HES5, MED30, CLOCK, MYC, EZR, WISP2, FOS, ETFB, CAT, SREBF1, CEBPD, CEBPG, ETS1, PLAGL1, JDP2, CREB3L1, HES7
475	chr1	7911960	7912959	POU2F2, POU3F2, POU1F1, HAND1, POU3F1, RARG, Oct-1, UW.Motif.0509, RARA, ELK1, ELK1, POU3F3, RARG, FOXC2, UW.Motif.0053, POU3F4, ELK4, POU2F1, UW.Motif.0677, UW.Motif.0386, UW.Motif.0427, UW.Motif.0444, GABPA, DUX4, UW.Motif.0315, UW.Motif.0592, UW.Motif.0532, ELK1, UW.Motif.0391, ELK3, UW.Motif.0658, UW.Motif.0290, POU2F2, UW.Motif.0079, UW.Motif.0582, UW.Motif.0587, NFYA, UW.Motif.0511, UW.Moti…	-29912	ENSG00000270330	ZNF263, FOSL1, JUND, UW.Motif.0099, UW.Motif.0246, JUNB, UW.Motif.0348, FOS, FOSL2, UW.Motif.0206, UW.Motif.0184, ANXA11, UW.Motif.0358, UW.Motif.0546, UW.Motif.0027, UW.Motif.0677, UW.Motif.0155, MED30, NFE2, UW.Motif.0394, UW.Motif.0382, UW.Motif.0345, UW.Motif.0229, UW.Motif.0572, UW.Motif.0159, UW.Motif.0500, ELF1, UW.Motif.0005, UW.Motif.0173, UW.Motif.0281, UW.Motif.0103, JDP2, UW.Motif.037…	RARA, UW.Motif.0677, JDP2, ETS1, MAX, CREB3L1, USF2, UW.Motif.0044, BHLHE40, CAT, CEBPD, CEBPG, CEBPB
477	chr1	7912720	7913719	FOXP1, UW.Motif.0509, UW.Motif.0053, UW.Motif.0408, UW.Motif.0427, DUX4, USF1, UW.Motif.0357, UW.Motif.0079, UW.Motif.0658, UW.Motif.0128, UW.Motif.0546, UW.Motif.0596, UW.Motif.0567, UW.Motif.0210, UW.Motif.0058, UW.Motif.0444, UW.Motif.0587, UW.Motif.0212, UW.Motif.0480, UW.Motif.0091, ARNT, UW.Motif.0349, NR4A2, UW.Motif.0323, UW.Motif.0465, UW.Motif.0109, UW.Motif.0236, UW.Motif.0393, UW.Moti…	-29152	ENSG00000270330	ZNF263, FOSL1, JUND, UW.Motif.0099, UW.Motif.0246, JUNB, UW.Motif.0348, FOS, FOSL2, UW.Motif.0206, UW.Motif.0184, ANXA11, UW.Motif.0358, UW.Motif.0546, UW.Motif.0027, UW.Motif.0677, UW.Motif.0155, MED30, NFE2, UW.Motif.0394, UW.Motif.0382, UW.Motif.0345, UW.Motif.0229, UW.Motif.0572, UW.Motif.0159, UW.Motif.0500, ELF1, UW.Motif.0005, UW.Motif.0173, UW.Motif.0281, UW.Motif.0103, JDP2, UW.Motif.037…	UW.Motif.0546, TFE3, USF2, JDP2, CEBPA, NFE2, CEBPB, WISP2, FOS
485	chr1	8126640	8127639	IRF1, IRF3, IRF2, PRDM1, POU2F2, HNF4A, UW.Motif.0626, LEF1, SPIC, UW.Motif.0534, STAT2::STAT1, HNF4G, UW.Motif.0485, UW.Motif.0274, TCF7L1, UW.Motif.0449, UW.Motif.0661, UW.Motif.0173, UW.Motif.0155, UW.Motif.0133, UW.Motif.0413, UW.Motif.0635, UW.Motif.0452, UW.Motif.0405, UW.Motif.0158, UW.Motif.0122, UW.Motif.0382, UW.Motif.0468, POU2F1, UW.Motif.0046, UW.Motif.0296, POU3F3, UW.Motif.0109, UW…	-62684	ENSG00000229305	UW.Motif.0092, UW.Motif.0022, UW.Motif.0386, UW.Motif.0272, UW.Motif.0238, UW.Motif.0367, UW.Motif.0080, UW.Motif.0346, UW.Motif.0180, UW.Motif.0229, UW.Motif.0099, UW.Motif.0665, UW.Motif.0507, UW.Motif.0199, UW.Motif.0109, UW.Motif.0220, UW.Motif.0388, UW.Motif.0644, UW.Motif.0618, UW.Motif.0393, UW.Motif.0587, UW.Motif.0173, UW.Motif.0415, UW.Motif.0156, UW.Motif.0188, UW.Motif.0246, UW.Motif.…	UW.Motif.0173, UW.Motif.0109, EOMES, TBX20, TBX1, FOXG1, SOX8, SOX9
495	chr1	8146900	8147899	EGR1, RREB1, UW.Motif.0155, UW.Motif.0027, MAFK, RELA, UW.Motif.0544, NFKB1, UW.Motif.0600, MAFK, UW.Motif.0569, CEBPB, UW.Motif.0039, UW.Motif.0316, UW.Motif.0666, UW.Motif.0540, UW.Motif.0344, UW.Motif.0422, UW.Motif.0229, ARNT, UW.Motif.0107, UW.Motif.0365, UW.Motif.0259, UW.Motif.0041, ZNF75A, UW.Motif.0509, UW.Motif.0055, UW.Motif.0195, UW.Motif.0158, UW.Motif.0029, UW.Motif.0088, UW.Motif.0…	-42424	ENSG00000229305	UW.Motif.0092, UW.Motif.0022, UW.Motif.0386, UW.Motif.0272, UW.Motif.0238, UW.Motif.0367, UW.Motif.0080, UW.Motif.0346, UW.Motif.0180, UW.Motif.0229, UW.Motif.0099, UW.Motif.0665, UW.Motif.0507, UW.Motif.0199, UW.Motif.0109, UW.Motif.0220, UW.Motif.0388, UW.Motif.0644, UW.Motif.0618, UW.Motif.0393, UW.Motif.0587, UW.Motif.0173, UW.Motif.0415, UW.Motif.0156, UW.Motif.0188, UW.Motif.0246, UW.Motif.…	UW.Motif.0229, UW.Motif.0033, FOXG1
506	chr1	8161790	8162789	ZNF740, ZNF740, UW.Motif.0321, UW.Motif.0677, UW.Motif.0413, UW.Motif.0508, UW.Motif.0626, UW.Motif.0357, HOXB13, HOXC13, PLAG1, UW.Motif.0452, UW.Motif.0073, UW.Motif.0123, UW.Motif.0043, UW.Motif.0171, HOXD13, UW.Motif.0199, UW.Motif.0100, UW.Motif.0565, TCF7L2, UW.Motif.0144, UW.Motif.0605, TFAP2C, UW.Motif.0600, UW.Motif.0013, HOXA13, UW.Motif.0663, UW.Motif.0672, UW.Motif.0302, CEBPA, UW.Mot…	-27534	ENSG00000229305	UW.Motif.0092, UW.Motif.0022, UW.Motif.0386, UW.Motif.0272, UW.Motif.0238, UW.Motif.0367, UW.Motif.0080, UW.Motif.0346, UW.Motif.0180, UW.Motif.0229, UW.Motif.0099, UW.Motif.0665, UW.Motif.0507, UW.Motif.0199, UW.Motif.0109, UW.Motif.0220, UW.Motif.0388, UW.Motif.0644, UW.Motif.0618, UW.Motif.0393, UW.Motif.0587, UW.Motif.0173, UW.Motif.0415, UW.Motif.0156, UW.Motif.0188, UW.Motif.0246, UW.Motif.…	UW.Motif.0199, TFAP2C, GMEB2, FOXI1, SOX9
603	chr1	8881020	8882019	IRF1, UW.Motif.0092, UW.Motif.0496, UW.Motif.0012, UW.Motif.0145, UW.Motif.0176, UW.Motif.0669, UW.Motif.0078, UW.Motif.0238, UW.Motif.0346, UW.Motif.0460, UW.Motif.0084, UW.Motif.0021, UW.Motif.0269, UW.Motif.0080, UW.Motif.0173, UW.Motif.0067, UW.Motif.0563, UW.Motif.0188, UW.Motif.0185, UW.Motif.0207, UW.Motif.0184, UW.Motif.0620, UW.Motif.0272, UW.Motif.0569, UW.Motif.0656, UW.Motif.0518, UW.…	2013	ENSG00000201725	RARA, RARA, RARG, UW.Motif.0541, NR2F1, UW.Motif.0406, RARG, UW.Motif.0335, UW.Motif.0658, UW.Motif.0326, UW.Motif.0571, UW.Motif.0657, UW.Motif.0186, UW.Motif.0075, UW.Motif.0415, UW.Motif.0344, UW.Motif.0341, UW.Motif.0632, UW.Motif.0551, UW.Motif.0229, UW.Motif.0625, UW.Motif.0097, UW.Motif.0490, ARNT, UW.Motif.0172, NR2F1, UW.Motif.0208, UW.Motif.0349, UW.Motif.0434, EBF1, UW.Motif.0639, UW.M…	UW.Motif.0172, JUND, HES7, HES5
612	chr1	8902110	8903109	UW.Motif.0549, UW.Motif.0042, UW.Motif.0321, UW.Motif.0199, UW.Motif.0625, UW.Motif.0156, UW.Motif.0480, UW.Motif.0420, UW.Motif.0381, UW.Motif.0668, UW.Motif.0271, UW.Motif.0149, UW.Motif.0024, UW.Motif.0209, UW.Motif.0026, UW.Motif.0425, UW.Motif.0278, UW.Motif.0290, UW.Motif.0091, PSMC2, UW.Motif.0634, UW.Motif.0674, UW.Motif.0639, UW.Motif.0072, UW.Motif.0196, UW.Motif.0089, UW.Motif.0643, UW…	5134	ENSG00000232208	SPDEF, NR2F1, SPDEF, TBX2, UW.Motif.0246, NR2F6, UW.Motif.0362, UW.Motif.0599, UW.Motif.0397, UW.Motif.0234, UW.Motif.0226, UW.Motif.0295, UW.Motif.0224, UW.Motif.0299, UW.Motif.0621, UW.Motif.0553, UW.Motif.0186, MGA, UW.Motif.0141, UW.Motif.0255, UW.Motif.0209, UW.Motif.0200, UW.Motif.0122, UW.Motif.0588, UW.Motif.0029, UW.Motif.0519, TP53, UW.Motif.0265, CUX2, CUX1, UW.Motif.0551, NFE2L2, MAGE…	UW.Motif.0209, UW.Motif.0397, NR2F1
616	chr1	8905230	8906229	IRF1, UW.Motif.0207, UW.Motif.0386, UW.Motif.0053, UW.Motif.0673, UW.Motif.0371, USF1, UW.Motif.0532, UW.Motif.0326, UW.Motif.0402, UW.Motif.0663, UW.Motif.0200, UW.Motif.0114, UW.Motif.0558, NFAT5, UW.Motif.0104, UW.Motif.0445, UW.Motif.0168, UW.Motif.0147, UW.Motif.0471, UW.Motif.0183, UW.Motif.0100, UW.Motif.0651, UW.Motif.0388, UW.Motif.0356, TFEB, USF1, USF2, UW.Motif.0245, UW.Motif.0037, UW…	2014	ENSG00000232208	SPDEF, NR2F1, SPDEF, TBX2, UW.Motif.0246, NR2F6, UW.Motif.0362, UW.Motif.0599, UW.Motif.0397, UW.Motif.0234, UW.Motif.0226, UW.Motif.0295, UW.Motif.0224, UW.Motif.0299, UW.Motif.0621, UW.Motif.0553, UW.Motif.0186, MGA, UW.Motif.0141, UW.Motif.0255, UW.Motif.0209, UW.Motif.0200, UW.Motif.0122, UW.Motif.0588, UW.Motif.0029, UW.Motif.0519, TP53, UW.Motif.0265, CUX2, CUX1, UW.Motif.0551, NFE2L2, MAGE…	UW.Motif.0200, TFE3
624	chr1	8937820	8938819	ESRRA, TCF7L1, TCF7L2, LEF1, ELF1, POU3F2, UW.Motif.0602, UW.Motif.0372, UW.Motif.0156, UW.Motif.0003, POU6F2, RARA, UW.Motif.0345, UW.Motif.0467, UW.Motif.0422, RXR::RAR_DR5, UW.Motif.0472, FOXC2, POU3F1, UW.Motif.0349, UW.Motif.0310, UW.Motif.0207, UW.Motif.0408, UW.Motif.0638, UW.Motif.0671, ZNF740, UW.Motif.0291, UW.Motif.0441, UW.Motif.0110, BARX1, UW.Motif.0091, FOXF2, UW.Motif.0173, UW.Mot…	-7547	ENSG00000131686	NFYB, UW.Motif.0612, UW.Motif.0220, UW.Motif.0228, UW.Motif.0316, UW.Motif.0108, UW.Motif.0647, UW.Motif.0309, UW.Motif.0364, TFAP2A, UW.Motif.0181, UW.Motif.0378, UW.Motif.0278, UW.Motif.0639, UW.Motif.0527, FOXK1, UW.Motif.0425, UW.Motif.0257, UW.Motif.0583, THRB, UW.Motif.0088, TEAD1, UW.Motif.0019, UW.Motif.0248, UW.Motif.0062, UW.Motif.0045, UW.Motif.0519, ESRRB, UW.Motif.0204, UW.Motif.0207…	ESRRA, UW.Motif.0207, UW.Motif.0278, DUX4, MAFK, DUXA, RHOXF1, ESRRG, BATF, SMAD3
625	chr1	8939290	8940289	FOXC1, NR4A2, FOXD2, FOXD3, FOXC2, UW.Motif.0166, UW.Motif.0677, UW.Motif.0450, UW.Motif.0422, GRHL1, UW.Motif.0119, UW.Motif.0209, UW.Motif.0401, UW.Motif.0208, UW.Motif.0544, UW.Motif.0349, UW.Motif.0105, UW.Motif.0439, UW.Motif.0470, TFCP2, UW.Motif.0017, UW.Motif.0504, UW.Motif.0035, UW.Motif.0671, UW.Motif.0420, UW.Motif.0598, UW.Motif.0574, UW.Motif.0675, UW.Motif.0656, RARB, UW.Motif.0159,…	-6077	ENSG00000131686	NFYB, UW.Motif.0612, UW.Motif.0220, UW.Motif.0228, UW.Motif.0316, UW.Motif.0108, UW.Motif.0647, UW.Motif.0309, UW.Motif.0364, TFAP2A, UW.Motif.0181, UW.Motif.0378, UW.Motif.0278, UW.Motif.0639, UW.Motif.0527, FOXK1, UW.Motif.0425, UW.Motif.0257, UW.Motif.0583, THRB, UW.Motif.0088, TEAD1, UW.Motif.0019, UW.Motif.0248, UW.Motif.0062, UW.Motif.0045, UW.Motif.0519, ESRRB, UW.Motif.0204, UW.Motif.0207…	UW.Motif.0574, MAFK, ETS1
628	chr1	8943260	8944259	UW.Motif.0108, UW.Motif.0130, UW.Motif.0418, SCRT1, UW.Motif.0141, UW.Motif.0640, UW.Motif.0331, UW.Motif.0680, UW.Motif.0159, TP53, UW.Motif.0360, UW.Motif.0191, UW.Motif.0298, UW.Motif.0573, UW.Motif.0079, UW.Motif.0154, UW.Motif.0334, UW.Motif.0318, UW.Motif.0627, ESR1, UW.Motif.0057, UW.Motif.0541, UW.Motif.0376, UW.Motif.0405, UW.Motif.0243, UW.Motif.0035, UW.Motif.0475, UW.Motif.0407, UW.Mo…	-2107	ENSG00000131686	NFYB, UW.Motif.0612, UW.Motif.0220, UW.Motif.0228, UW.Motif.0316, UW.Motif.0108, UW.Motif.0647, UW.Motif.0309, UW.Motif.0364, TFAP2A, UW.Motif.0181, UW.Motif.0378, UW.Motif.0278, UW.Motif.0639, UW.Motif.0527, FOXK1, UW.Motif.0425, UW.Motif.0257, UW.Motif.0583, THRB, UW.Motif.0088, TEAD1, UW.Motif.0019, UW.Motif.0248, UW.Motif.0062, UW.Motif.0045, UW.Motif.0519, ESRRB, UW.Motif.0204, UW.Motif.0207…	UW.Motif.0108, TP53, UW.Motif.0360, UW.Motif.0154, USF2, ZC3H7A, CEBPB, RHOXF1, ATF3
754	chr1	9532500	9533499	UW.Motif.0286, UW.Motif.0561, UW.Motif.0460, UW.Motif.0597, UW.Motif.0620, UW.Motif.0345, UW.Motif.0342, UW.Motif.0500, UW.Motif.0614, UW.Motif.0535, UW.Motif.0305, UW.Motif.0184, UW.Motif.0585, UW.Motif.0161, UW.Motif.0456, UW.Motif.0283, UW.Motif.0419, UW.Motif.0321, UW.Motif.0007, UW.Motif.0254, UW.Motif.0559, NFATC1, UW.Motif.0239, UW.Motif.0288, TFAP2C, TFAP2A, TFAP2A, UW.Motif.0471, MYOD1, …	-6465	ENSG00000171612	TBX5, TBX4, TBX2, MGA, MEOX2, PDX1, NFYA, FOXJ3, UW.Motif.0629, UW.Motif.0480, CREB3, UW.Motif.0378, UW.Motif.0627, TBX15, ZBTB33, UW.Motif.0420, UW.Motif.0677, TBX1, UW.Motif.0657, UW.Motif.0511, USF1, UW.Motif.0002, FOS, UW.Motif.0109, UW.Motif.0246, UW.Motif.0290, NFYB, UW.Motif.0055, UW.Motif.0491, UW.Motif.0303, UW.Motif.0439, TFEB, ATF7, JDP2, UW.Motif.0032, UW.Motif.0329, UW.Motif.0271, PO…	MYOD1, SREBF2, PAX3, XBP1, AGAP2, EIF5A2
762	chr1	9616490	9617489	FOXC1, FOXL1, FOXC2, FOXC2, TP63, UW.Motif.0176, UW.Motif.0648, UW.Motif.0090, FOXC1, UW.Motif.0460, UW.Motif.0186, UW.Motif.0341, UW.Motif.0545, CEBPB, UW.Motif.0600, UW.Motif.0485, POU3F1, UW.Motif.0666, UW.Motif.0173, POU3F3, UW.Motif.0630, UW.Motif.0040, CSTF2, UW.Motif.0518, UW.Motif.0597, UW.Motif.0542, UW.Motif.0407, FOXB1, UW.Motif.0582, UW.Motif.0147, UW.Motif.0212, UW.Motif.0030, UW.Mot…	-12899	ENSG00000171608	THRB, EGR1, SPIB, ELF1, RARA, RARG, ESRRA, RARG, SPI1, TFAP2A, TFAP2B, TFAP2C, FLI1, RREB1, TFAP2A, TFAP2A, TFAP2C, ZNF740, TFAP2C, UW.Motif.0599, SPIC, ZNF740, UW.Motif.0326, ESR2, UW.Motif.0137, ESR1, EBF1, SP3, UW.Motif.0286, UW.Motif.0272, UW.Motif.0048, UW.Motif.0344, TBX20, TBX15, UW.Motif.0304, UW.Motif.0129, PLAG1, UW.Motif.0535, UW.Motif.0521, UW.Motif.0059, UW.Motif.0376, UW.Motif.0335,…	CEBPB, UW.Motif.0630, CEBPA, SOCS4, RPS10, TCF12, CBX7, THRA, THRB
763	chr1	9617410	9618409	FOXC1, FOXL1, FOXC2, FOXC2, ESR2, FOXI1, FOXC1, EN1, UW.Motif.0531, UW.Motif.0215, POU3F1, UW.Motif.0362, POU3F3, UW.Motif.0652, FOXB1, UW.Motif.0488, GBX2, UW.Motif.0633, UW.Motif.0306, UW.Motif.0666, UW.Motif.0596, UW.Motif.0248, UW.Motif.0347, ESR1, CSTF2, EN1, UW.Motif.0583, RELA, UW.Motif.0007, ESR2, UW.Motif.0085, UW.Motif.0533, UW.Motif.0071, UW.Motif.0592, USF1, ARX, UW.Motif.0064, EMX2, …	-11979	ENSG00000171608	THRB, EGR1, SPIB, ELF1, RARA, RARG, ESRRA, RARG, SPI1, TFAP2A, TFAP2B, TFAP2C, FLI1, RREB1, TFAP2A, TFAP2A, TFAP2C, ZNF740, TFAP2C, UW.Motif.0599, SPIC, ZNF740, UW.Motif.0326, ESR2, UW.Motif.0137, ESR1, EBF1, SP3, UW.Motif.0286, UW.Motif.0272, UW.Motif.0048, UW.Motif.0344, TBX20, TBX15, UW.Motif.0304, UW.Motif.0129, PLAG1, UW.Motif.0535, UW.Motif.0521, UW.Motif.0059, UW.Motif.0376, UW.Motif.0335,…	ESR2, ESR1, USF1, UW.Motif.0535, MYOD1, UW.Motif.0521, UW.Motif.0344, RXRA, TPI1, TFAP2C, BCL6B, TBX1
783	chr1	9638860	9639859	MEF2A, MEF2D, MEF2B, MEF2C, MEF2A, MEF2A, UW.Motif.0507, UW.Motif.0238, UW.Motif.0577, FOXI1, MLX, UW.Motif.0460, UW.Motif.0220, UW.Motif.0466, UW.Motif.0564, UW.Motif.0669, UW.Motif.0590, ZNF385A, UW.Motif.0304, UW.Motif.0360, UW.Motif.0655, UW.Motif.0620, UW.Motif.0627, UW.Motif.0184, UW.Motif.0589, UW.Motif.0002, UW.Motif.0585, UW.Motif.0386, UW.Motif.0393, UW.Motif.0595, UW.Motif.0010, UW.Mot…	9471	ENSG00000171608	THRB, EGR1, SPIB, ELF1, RARA, RARG, ESRRA, RARG, SPI1, TFAP2A, TFAP2B, TFAP2C, FLI1, RREB1, TFAP2A, TFAP2A, TFAP2C, ZNF740, TFAP2C, UW.Motif.0599, SPIC, ZNF740, UW.Motif.0326, ESR2, UW.Motif.0137, ESR1, EBF1, SP3, UW.Motif.0286, UW.Motif.0272, UW.Motif.0048, UW.Motif.0344, TBX20, TBX15, UW.Motif.0304, UW.Motif.0129, PLAG1, UW.Motif.0535, UW.Motif.0521, UW.Motif.0059, UW.Motif.0376, UW.Motif.0335,…	UW.Motif.0466, UW.Motif.0304, UW.Motif.0010, PITX1, USF1, CEBPA, SREBF1, MGA
788	chr1	9649120	9650119	PLAG1, UW.Motif.0507, UW.Motif.0012, UW.Motif.0466, POU3F1, UW.Motif.0323, UW.Motif.0204, POU3F2, UW.Motif.0005, MSC, UW.Motif.0569, UW.Motif.0310, UW.Motif.0117, UW.Motif.0316, UW.Motif.0171, UW.Motif.0187, UW.Motif.0576, UW.Motif.0549, UW.Motif.0662, UW.Motif.0206, UW.Motif.0524, UW.Motif.0116, UW.Motif.0679, UW.Motif.0197, UW.Motif.0131, UW.Motif.0032, POU3F3, UW.Motif.0369, UW.Motif.0583, POU…	4966	ENSG00000179840	SP2, UW.Motif.0600, FOXC1, NR2F1, RELA, ZNF740, MYC, UW.Motif.0646, NFKB1, TFAP2A, EBF1, UW.Motif.0315, UW.Motif.0482, ZNF740, UW.Motif.0183, UW.Motif.0451, UW.Motif.0561, UW.Motif.0520, UW.Motif.0096, UW.Motif.0603, UW.Motif.0343, FOXC2, UW.Motif.0210, UW.Motif.0108, UW.Motif.0159, UW.Motif.0540, UW.Motif.0196, UW.Motif.0312, UW.Motif.0304, UW.Motif.0187, MYBL1, UW.Motif.0660, PAX5, UW.Motif.020…	UW.Motif.0187, UW.Motif.0283, UW.Motif.0210, ARID5B
803	chr1	9989710	9990709	GCM1, NFKB2, UW.Motif.0096, UW.Motif.0487, UW.Motif.0362, UW.Motif.0254, UW.Motif.0477, UW.Motif.0205, UW.Motif.0066, UW.Motif.0420, UW.Motif.0574, UW.Motif.0260, UW.Motif.0442, UW.Motif.0475, UW.Motif.0166, UW.Motif.0007, UW.Motif.0198, MAFK, UW.Motif.0331, UW.Motif.0473, UW.Motif.0072, UW.Motif.0314, UW.Motif.0122, UW.Motif.0037, UW.Motif.0476, UW.Motif.0159, UW.Motif.0029, UW.Motif.0364, UW.Mo…	-6996	ENSG00000162444	NR2E1, ONECUT3, ONECUT1, ONECUT1, ONECUT2, UW.Motif.0677, UW.Motif.0294, UW.Motif.0266, UW.Motif.0497, UW.Motif.0488, POU3F2, UW.Motif.0669, UW.Motif.0326, UW.Motif.0650, UW.Motif.0570, UW.Motif.0172, UW.Motif.0165, UW.Motif.0563, UW.Motif.0480, UW.Motif.0443, UW.Motif.0504, UW.Motif.0445, UW.Motif.0619, POU3F1, UW.Motif.0007, UW.Motif.0155, POU1F1, UW.Motif.0222, UW.Motif.0073, NHLH1, UW.Motif.0…	UW.Motif.0007, UW.Motif.0476, UW.Motif.0029, NHLH1, JUN, JUND, PAXIP1, TFAP2C, ZNF282, LHX6, TBX21
805	chr1	9990540	9991539	RARA, RARG, RARG, RARA, RARG, ESRRA, NR2F1, ESRRA, NR2F6, RARB, UW.Motif.0027, UW.Motif.0484, CEBPB, IRF7, MEF2B, UW.Motif.0247, UW.Motif.0437, POU6F2, SPDEF, UW.Motif.0352, RARA, UW.Motif.0141, UW.Motif.0620, UW.Motif.0416, JUN, POU3F3, UW.Motif.0549, UW.Motif.0666, UW.Motif.0002, UW.Motif.0662, ESRRG, UW.Motif.0602, UW.Motif.0351, UW.Motif.0409, UW.Motif.0392, UW.Motif.0172, UW.Motif.0252, UW.M…	-6166	ENSG00000162444	NR2E1, ONECUT3, ONECUT1, ONECUT1, ONECUT2, UW.Motif.0677, UW.Motif.0294, UW.Motif.0266, UW.Motif.0497, UW.Motif.0488, POU3F2, UW.Motif.0669, UW.Motif.0326, UW.Motif.0650, UW.Motif.0570, UW.Motif.0172, UW.Motif.0165, UW.Motif.0563, UW.Motif.0480, UW.Motif.0443, UW.Motif.0504, UW.Motif.0445, UW.Motif.0619, POU3F1, UW.Motif.0007, UW.Motif.0155, POU1F1, UW.Motif.0222, UW.Motif.0073, NHLH1, UW.Motif.0…	RARG, NR2F1, RARB, JUN, POU3F3, UW.Motif.0172, UW.Motif.0113, CEBPA, POU3F4, ZSWIM1, ZNF306
806	chr1	9992630	9993629	PAX5, UW.Motif.0015, UW.Motif.0327, UW.Motif.0316, UW.Motif.0067, UW.Motif.0625, SOX2, UW.Motif.0521, FOSL2, UW.Motif.0103, SOX14, UW.Motif.0556, UW.Motif.0304, UW.Motif.0315, UW.Motif.0643, UW.Motif.0232, UW.Motif.0173, UW.Motif.0155, UW.Motif.0297, UW.Motif.0208, UW.Motif.0094, UW.Motif.0296, UW.Motif.0259, UW.Motif.0293, UW.Motif.0185, UW.Motif.0385, UW.Motif.0623, UW.Motif.0241, UW.Motif.0062…	-4076	ENSG00000162444	NR2E1, ONECUT3, ONECUT1, ONECUT1, ONECUT2, UW.Motif.0677, UW.Motif.0294, UW.Motif.0266, UW.Motif.0497, UW.Motif.0488, POU3F2, UW.Motif.0669, UW.Motif.0326, UW.Motif.0650, UW.Motif.0570, UW.Motif.0172, UW.Motif.0165, UW.Motif.0563, UW.Motif.0480, UW.Motif.0443, UW.Motif.0504, UW.Motif.0445, UW.Motif.0619, POU3F1, UW.Motif.0007, UW.Motif.0155, POU1F1, UW.Motif.0222, UW.Motif.0073, NHLH1, UW.Motif.0…	UW.Motif.0155, UW.Motif.0259, TBX21, TIA1, JUND, SRY
817	chr1	10195110	10196109	TP53, UW.Motif.0390, IRF1, UW.Motif.0092, UW.Motif.0675, UW.Motif.0063, UW.Motif.0386, UW.Motif.0021, UW.Motif.0067, UW.Motif.0507, UW.Motif.0413, UW.Motif.0587, UW.Motif.0027, UW.Motif.0041, UW.Motif.0437, UW.Motif.0243, UW.Motif.0180, UW.Motif.0388, UW.Motif.0316, UW.Motif.0315, UW.Motif.0440, UW.Motif.0679, UW.Motif.0132, UW.Motif.0363, UW.Motif.0630, UW.Motif.0518, UW.Motif.0231, NR2F1, UW.Mo…	-14960	ENSG00000054523	CTCF, CTCF, UW.Motif.0003, UW.Motif.0508, UW.Motif.0576, FOXJ2, UW.Motif.0574, INSM1, UW.Motif.0608, TFAP2A, TFAP2B, TFAP2C, UW.Motif.0523, UW.Motif.0364, UW.Motif.0372, UW.Motif.0441, UW.Motif.0406, UW.Motif.0280, TFAP2A, UW.Motif.0035, UW.Motif.0650, NHLH1, UW.Motif.0020, UW.Motif.0048, UW.Motif.0207, UW.Motif.0670, FOXJ3, UW.Motif.0480, UW.Motif.0167, UW.Motif.0359, EGR2, UW.Motif.0569, UW.Mot…	UW.Motif.0679, UW.Motif.0207, UW.Motif.0035, NHLH1, BACH1, CEBPD, RHOXF1
823	chr1	10387870	10388869	MAFF, Oct-1, SPIC, NR2C2, ONECUT3, MAFK, ONECUT1, HNF4A, UW.Motif.0380, ONECUT1, SPIB, NFAT5, UW.Motif.0166, UW.Motif.0634, UW.Motif.0024, UW.Motif.0440, POU3F4, UW.Motif.0450, ONECUT2, UW.Motif.0297, UW.Motif.0574, UW.Motif.0183, UW.Motif.0180, AR, RXRG, UW.Motif.0128, UW.Motif.0545, UW.Motif.0387, MAFK, UW.Motif.0584, UW.Motif.0286, ESR1, UW.Motif.0629, UW.Motif.0593, UW.Motif.0446, UW.Motif.04…	-1220	ENSG00000284735	RARA, RARG, RARG, RARA, RARG, UW.Motif.0507, UW.Motif.0238, ATF3, UW.Motif.0660, UW.Motif.0549, UW.Motif.0067, UW.Motif.0375, UW.Motif.0080, NFAT5, UW.Motif.0644, UW.Motif.0626, UW.Motif.0645, UW.Motif.0466, USF1, UW.Motif.0574, UW.Motif.0075, UW.Motif.0450, UW.Motif.0183, UW.Motif.0272, UW.Motif.0326, UW.Motif.0503, UW.Motif.0210, UW.Motif.0584, ESR1, UW.Motif.0342, UW.Motif.0629, UW.Motif.0307,…	MAFK, NFAT5, UW.Motif.0450, UW.Motif.0574, UW.Motif.0183, UW.Motif.0584, ESR1, UW.Motif.0629, UW.Motif.0479, UW.Motif.0120, Sox4, UW.Motif.0539, UW.Motif.0411, UW.Motif.0075, UW.Motif.0240, UW.Motif.0255, UW.Motif.0683, ESR2, UW.Motif.0453, BHLHE23, SREBF1, NKX2-3, PRDM1, NFATC3, NFATC4, AVEN, MAFG, EVX1, MAGED4B, MYLK, AGAP2, SCAND2P, TFAP2A, PHLDA2, TCF4, MYC
827	chr1	10391370	10392369	UW.Motif.0038, TBX2, TBX4, FOXP1, UW.Motif.0092, UW.Motif.0238, ATF3, UW.Motif.0145, UW.Motif.0063, UW.Motif.0315, MYC, TBX5, UW.Motif.0669, UW.Motif.0012, USF1, UW.Motif.0327, UW.Motif.0388, NR2F1, UW.Motif.0021, UW.Motif.0080, UW.Motif.0199, UW.Motif.0617, UW.Motif.0034, UW.Motif.0321, UW.Motif.0094, UW.Motif.0587, UW.Motif.0466, TBX15, NR2E1, UW.Motif.0272, UW.Motif.0101, UW.Motif.0620, UW.Mot…	-3546	ENSG00000284642	PRDM1, UW.Motif.0090, ATF3, UW.Motif.0497, RUNX2, UW.Motif.0180, MYC, UW.Motif.0067, UW.Motif.0173, USF1, UW.Motif.0229, UW.Motif.0660, UW.Motif.0386, UW.Motif.0616, UW.Motif.0521, UW.Motif.0261, UW.Motif.0185, UW.Motif.0438, UW.Motif.0532, UW.Motif.0290, UW.Motif.0413, RUNX3, UW.Motif.0272, UW.Motif.0293, FOXJ2, UW.Motif.0291, UW.Motif.0299, UW.Motif.0179, UW.Motif.0081, FOXB1, TFAP2C, TFAP2A, U…	ATF3, MYC, USF1, UW.Motif.0272, UW.Motif.0290, UW.Motif.0081, UW.Motif.0331, UW.Motif.0229, FOXJ3, TCF3, TFAP2C, NKX2-3, ATF2, PRKRIR, TFAP2B, TFE3, NFIL3, SREBF1, XBP1, ATF5
829	chr1	10393380	10394379	UW.Motif.0180, UW.Motif.0067, UW.Motif.0084, UW.Motif.0562, UW.Motif.0413, UW.Motif.0388, UW.Motif.0349, UW.Motif.0188, UW.Motif.0446, UW.Motif.0316, UW.Motif.0173, UW.Motif.0587, UW.Motif.0229, UW.Motif.0321, RARG, UW.Motif.0075, UW.Motif.0385, NR2F1, UW.Motif.0511, UW.Motif.0050, ZNF524, UW.Motif.0438, UW.Motif.0383, UW.Motif.0548, Sox4, GRHL1, SOX21, ATF2, HSF4, NKX2-3, TFCP2, SREBF1, NR4A2, H…	-1536	ENSG00000284642	PRDM1, UW.Motif.0090, ATF3, UW.Motif.0497, RUNX2, UW.Motif.0180, MYC, UW.Motif.0067, UW.Motif.0173, USF1, UW.Motif.0229, UW.Motif.0660, UW.Motif.0386, UW.Motif.0616, UW.Motif.0521, UW.Motif.0261, UW.Motif.0185, UW.Motif.0438, UW.Motif.0532, UW.Motif.0290, UW.Motif.0413, RUNX3, UW.Motif.0272, UW.Motif.0293, FOXJ2, UW.Motif.0291, UW.Motif.0299, UW.Motif.0179, UW.Motif.0081, FOXB1, TFAP2C, TFAP2A, U…	UW.Motif.0180, UW.Motif.0067, UW.Motif.0413, UW.Motif.0188, UW.Motif.0173, UW.Motif.0229, UW.Motif.0075, UW.Motif.0385, UW.Motif.0438, GRHL1, ATF2, NKX2-3, SREBF1, NFIL3, BACH1, ZBTB46, SOX9
1057	chr1	12157030	12158029	POU2F2, FOXP1, UW.Motif.0411, UW.Motif.0681, UW.Motif.0653, UW.Motif.0332, UW.Motif.0607, UW.Motif.0512, UW.Motif.0097, UW.Motif.0196, UW.Motif.0442, UW.Motif.0287, UW.Motif.0346, UW.Motif.0448, FOXC2, UW.Motif.0418, FOXP2, UW.Motif.0133, UW.Motif.0394, UW.Motif.0408, TBX20, UW.Motif.0566, FOXO3, UW.Motif.0383, POU3F2, UW.Motif.0336, UW.Motif.0049, POU1F1, HSF1, UW.Motif.0678, TFAP2A, UW.Motif.00…	-9413	ENSG00000283789	HSF2, HSF4, HSF1, UW.Motif.0246, UW.Motif.0238, UW.Motif.0389, UW.Motif.0645, HSF1, UW.Motif.0677, TBX15, UW.Motif.0572, UW.Motif.0582, UW.Motif.0386, TBX1, UW.Motif.0040, UW.Motif.0158, UW.Motif.0054, UW.Motif.0030, UW.Motif.0152, UW.Motif.0131, ZNF503, MGA, POU3F3, UW.Motif.0147, MAX, UW.Motif.0068, MEIS3, NKX3-1, FOSL2, TBX4, MSC, JDP2, SNAI2, FIGLA, UW.Motif.0288, TBX5, FOSL2, ATF2, FOXL1, MY…	HSF1, MLXIPL, MAX, TCF3, SOX21
1073	chr1	12212940	12213939	UW.Motif.0038, FOXP1, ATF3, UW.Motif.0089, MYC, UW.Motif.0067, USF1, UW.Motif.0549, UW.Motif.0173, UW.Motif.0609, UW.Motif.0246, UW.Motif.0386, UW.Motif.0349, UW.Motif.0563, UW.Motif.0528, TBX15, UW.Motif.0682, UW.Motif.0274, TBX1, UW.Motif.0634, UW.Motif.0310, IRF1, UW.Motif.0073, CEBPA, UW.Motif.0587, UW.Motif.0397, UW.Motif.0266, UW.Motif.0603, UW.Motif.0422, UW.Motif.0610, UW.Motif.0511, UW.M…	7669	ENSG00000225196	HAND1, UW.Motif.0404, ESRRB, UW.Motif.0229, HSF1, UW.Motif.0593, UW.Motif.0344, UW.Motif.0634, ESRRA, UW.Motif.0541, UW.Motif.0440, UW.Motif.0602, UW.Motif.0239, UW.Motif.0235, UW.Motif.0304, UW.Motif.0442, UW.Motif.0444, UW.Motif.0345, UW.Motif.0276, UW.Motif.0010, UW.Motif.0144, UW.Motif.0173, ESRRA, UW.Motif.0104, UW.Motif.0250, UW.Motif.0639, UW.Motif.0117, UW.Motif.0135, UW.Motif.0285, UW.Mo…	UW.Motif.0173, UW.Motif.0634, NHLH1, MAX, SOX14, RAN, HSF1, YY1, MAFK
1091	chr1	12539920	12540919	UW.Motif.0626, UW.Motif.0617, UW.Motif.0542, UW.Motif.0599, UW.Motif.0666, UW.Motif.0469, UW.Motif.0289, UW.Motif.0655, UW.Motif.0023, UW.Motif.0254, UW.Motif.0508, UW.Motif.0594, UW.Motif.0169, UW.Motif.0237, UW.Motif.0474, UW.Motif.0005, UW.Motif.0131, UW.Motif.0135, UW.Motif.0222, UW.Motif.0650, UW.Motif.0484, UW.Motif.0058, UW.Motif.0266, UW.Motif.0212, UW.Motif.0109, UW.Motif.0363, UW.Motif.…	14704	ENSG00000229484	FOXC1, FOXL1, FOXC2, FOXP1, IRF1, UW.Motif.0067, PAX5, UW.Motif.0456, MLX, UW.Motif.0176, FOXI1, UW.Motif.0620, UW.Motif.0547, UW.Motif.0460, UW.Motif.0084, UW.Motif.0474, UW.Motif.0315, FOXC2, UW.Motif.0577, UW.Motif.0487, UW.Motif.0180, UW.Motif.0647, UW.Motif.0173, UW.Motif.0341, UW.Motif.0210, UW.Motif.0412, UW.Motif.0317, UW.Motif.0257, UW.Motif.0184, UW.Motif.0433, UW.Motif.0212, UW.Motif.0…	UW.Motif.0474, UW.Motif.0212, UW.Motif.0050, UW.Motif.0547, NFIX, RXRG
1096	chr1	12544670	12545669	EWSR1-FLI1, NFKB1, FLI1, EBF1, ZIC1, UW.Motif.0017, UW.Motif.0662, UW.Motif.0027, UW.Motif.0607, UW.Motif.0259, UW.Motif.0299, TFAP4, UW.Motif.0231, UW.Motif.0099, UW.Motif.0234, UW.Motif.0085, RELA, POU6F2, UW.Motif.0071, UW.Motif.0046, HOMEZ, UW.Motif.0057, ELF1, UW.Motif.0263, ETV6, UW.Motif.0125, ZIC4, TFE3, UW.Motif.0381, UW.Motif.0077, UW.Motif.0568, UW.Motif.0010, ZNF75A, TFAP2B, UW.Motif.…	19454	ENSG00000229484	FOXC1, FOXL1, FOXC2, FOXP1, IRF1, UW.Motif.0067, PAX5, UW.Motif.0456, MLX, UW.Motif.0176, FOXI1, UW.Motif.0620, UW.Motif.0547, UW.Motif.0460, UW.Motif.0084, UW.Motif.0474, UW.Motif.0315, FOXC2, UW.Motif.0577, UW.Motif.0487, UW.Motif.0180, UW.Motif.0647, UW.Motif.0173, UW.Motif.0341, UW.Motif.0210, UW.Motif.0412, UW.Motif.0317, UW.Motif.0257, UW.Motif.0184, UW.Motif.0433, UW.Motif.0212, UW.Motif.0…	UW.Motif.0071, UW.Motif.0010, RXRG
1137	chr1	12714250	12715249	ONECUT3, ONECUT1, UW.Motif.0011, ONECUT2, IRF1, ONECUT1, UW.Motif.0027, UW.Motif.0084, UW.Motif.0053, UW.Motif.0460, UW.Motif.0325, UW.Motif.0381, UW.Motif.0117, UW.Motif.0295, UW.Motif.0016, CEBPB, UW.Motif.0126, UW.Motif.0545, UW.Motif.0189, UW.Motif.0304, UW.Motif.0666, UW.Motif.0316, UW.Motif.0162, UW.Motif.0147, UW.Motif.0563, UW.Motif.0576, UW.Motif.0643, UW.Motif.0573, UW.Motif.0584, UW.Mo…	-1360	ENSG00000188984	ZNF263, ZNF740, ZNF740, HSF1, ZEB1, UW.Motif.0041, UW.Motif.0319, UW.Motif.0237, TFAP4, UW.Motif.0415, UW.Motif.0374, UW.Motif.0363, UW.Motif.0532, HSF4, CEBPA, TBX15, NR2F1, UW.Motif.0651, UW.Motif.0104, UW.Motif.0573, UW.Motif.0337, UW.Motif.0461, TBX1, UW.Motif.0040, UW.Motif.0550, UW.Motif.0246, UW.Motif.0325, UW.Motif.0600, UW.Motif.0117, RORA_1, UW.Motif.0609, UW.Motif.0304, UW.Motif.0274, …	UW.Motif.0325, UW.Motif.0117, CEBPB, UW.Motif.0304, UW.Motif.0573, UW.Motif.0363, NR2C2, UW.Motif.0319, UW.Motif.0566, UW.Motif.0524, UW.Motif.0274, CEBPA, UW.Motif.0374, IL24, NMI, MAX, LARP1, NR2E1, LUZP2, PURG, ZNF238, DGCR8, AVEN, SRBD1, EVX1, CREB1, NR2F6, ZNF250, MEIS3, FOSL1, CNOT6, HHAT, GIT2, MSRB3, FEZ1, NR2F1, RPS6KA5, RXRA, RXRG, RXRB, BATF3
1175	chr1	13832750	13833749	FOXI1, TEAD1, UW.Motif.0626, UW.Motif.0505, UW.Motif.0418, ESRRB, UW.Motif.0639, CREB3L1, UW.Motif.0408, CREB3L1, UW.Motif.0627, UW.Motif.0530, UW.Motif.0477, UW.Motif.0066, UW.Motif.0541, UW.Motif.0344, UW.Motif.0508, ESRRA, ESRRG, UW.Motif.0183, UW.Motif.0195, UW.Motif.0058, UW.Motif.0392, UW.Motif.0055, UW.Motif.0023, ESRRA, UW.Motif.0325, UW.Motif.0577, FOXB1, UW.Motif.0261, UW.Motif.0574, UW…	-59542	ENSG00000189337	TCF7L2, UW.Motif.0461, UW.Motif.0130, UW.Motif.0528, UW.Motif.0550, TCF7L1, UW.Motif.0552, UW.Motif.0319, USF1, UW.Motif.0200, UW.Motif.0540, UW.Motif.0230, UW.Motif.0151, UW.Motif.0170, UW.Motif.0500, UW.Motif.0676, UW.Motif.0376, UW.Motif.0113, UW.Motif.0198, UW.Motif.0114, ARNT, UW.Motif.0035, UW.Motif.0229, UW.Motif.0516, UW.Motif.0610, UW.Motif.0398, UW.Motif.0438, UW.Motif.0072, UW.Motif.00…	UW.Motif.0183, FOXB1, UW.Motif.0035, UW.Motif.0438, MYC, USF1, ATF1, TFE3
1190	chr1	15431880	15432879	FOXC1, FOXI1, UW.Motif.0092, MLX, FOXC2, FOXJ3, UW.Motif.0599, UW.Motif.0645, UW.Motif.0175, UW.Motif.0549, UW.Motif.0656, UW.Motif.0660, UW.Motif.0114, UW.Motif.0354, UW.Motif.0053, FOXJ2, UW.Motif.0100, UW.Motif.0422, UW.Motif.0073, UW.Motif.0290, UW.Motif.0418, UW.Motif.0679, MYBL2, UW.Motif.0386, UW.Motif.0094, UW.Motif.0199, UW.Motif.0315, UW.Motif.0661, UW.Motif.0413, UW.Motif.0608, UW.Moti…	-6062	ENSG00000162438	FOXC1, FOXL1, FOXC2, PAX5, UW.Motif.0549, UW.Motif.0645, UW.Motif.0094, ESRRA, UW.Motif.0194, UW.Motif.0621, FOXC2, UW.Motif.0315, UW.Motif.0027, UW.Motif.0304, UW.Motif.0269, UW.Motif.0272, TBX15, UW.Motif.0471, UW.Motif.0507, UW.Motif.0349, TBX1, UW.Motif.0662, UW.Motif.0511, CSTF2, UW.Motif.0580, UW.Motif.0518, UW.Motif.0065, UW.Motif.0167, UW.Motif.0185, UW.Motif.0314, TEAD1, NFKB1, UW.Motif.…	FOXC1, FOXC2, UW.Motif.0645, UW.Motif.0549, UW.Motif.0100, UW.Motif.0094, UW.Motif.0315, UW.Motif.0194, UW.Motif.0109, UW.Motif.0272, NFE2L2, RARG, RARA, PRDM4, TBX1
1194	chr1	15433960	15434959	IRF1, NFATC1, UW.Motif.0015, PRDM1, UW.Motif.0145, UW.Motif.0507, UW.Motif.0021, UW.Motif.0645, UW.Motif.0067, UW.Motif.0563, UW.Motif.0466, UW.Motif.0485, UW.Motif.0443, UW.Motif.0490, UW.Motif.0104, UW.Motif.0549, PRDM1, UW.Motif.0387, UW.Motif.0272, UW.Motif.0616, UW.Motif.0662, UW.Motif.0173, UW.Motif.0502, CPEB1, UW.Motif.0016, UW.Motif.0385, UW.Motif.0565, UW.Motif.0188, UW.Motif.0229, UW.M…	-3982	ENSG00000162438	FOXC1, FOXL1, FOXC2, PAX5, UW.Motif.0549, UW.Motif.0645, UW.Motif.0094, ESRRA, UW.Motif.0194, UW.Motif.0621, FOXC2, UW.Motif.0315, UW.Motif.0027, UW.Motif.0304, UW.Motif.0269, UW.Motif.0272, TBX15, UW.Motif.0471, UW.Motif.0507, UW.Motif.0349, TBX1, UW.Motif.0662, UW.Motif.0511, CSTF2, UW.Motif.0580, UW.Motif.0518, UW.Motif.0065, UW.Motif.0167, UW.Motif.0185, UW.Motif.0314, TEAD1, NFKB1, UW.Motif.…	UW.Motif.0507, UW.Motif.0645, UW.Motif.0549, UW.Motif.0272, UW.Motif.0662, UW.Motif.0185, UW.Motif.0210, UW.Motif.0075, BACH1, NFE2L2, RARG, XBP1, GTF2B, RARB, RARA
1291	chr1	16165250	16166249	ZNF263, UW.Motif.0011, UW.Motif.0452, PLAG1, ELF1, UW.Motif.0464, SRF, UW.Motif.0599, UW.Motif.0457, UW.Motif.0539, UW.Motif.0242, UW.Motif.0354, UW.Motif.0035, UW.Motif.0185, USF1, UW.Motif.0248, TGIF2LX, UW.Motif.0107, UW.Motif.0137, ELF5, UW.Motif.0435, POLE3, UW.Motif.0202, UW.Motif.0656, UW.Motif.0098, UW.Motif.0283, UW.Motif.0116, UW.Motif.0667, FLI1, UW.Motif.0007, UW.Motif.0046, UW.Motif.…	6484	ENSG00000224621	UW.Motif.0530, UW.Motif.0564, Trp53, UW.Motif.0599, UW.Motif.0151, UW.Motif.0374, UW.Motif.0532, UW.Motif.0590, UW.Motif.0406, MAX, UW.Motif.0212, UW.Motif.0593, UW.Motif.0633, UW.Motif.0047, UW.Motif.0116, UW.Motif.0060, UW.Motif.0314, UW.Motif.0410, UW.Motif.0025, UW.Motif.0045, UW.Motif.0122, UW.Motif.0054, UW.Motif.0402, UW.Motif.0158, TFAP2C, UW.Motif.0117, NHLH1, UW.Motif.0617, UW.Motif.012…	UW.Motif.0599, USF1, UW.Motif.0116, UW.Motif.0374, JUND, DDX53, CREB3L1, CREB1, HES5, DUS3L, PPP5C, SNAPC5, MAX, MEIS1, ARNT, CELF4, CEBPG
1339	chr1	16213630	16214629	FOXC1, FOXL1, FOXC2, FOXC2, IRF1, FOXC1, UW.Motif.0507, FOXI1, POU3F1, CSTF2, RARB, POU3F3, FOXB1, POU2F2, IRF2, UW.Motif.0346, UW.Motif.0171, UW.Motif.0080, FOXJ2, CPEB1, NR2F1, UW.Motif.0466, UW.Motif.0570, UW.Motif.0549, POU3F2, IRF7, FOXA1, OLIG2, UW.Motif.0173, UW.Motif.0188, ARX, UW.Motif.0349, FOXJ2, UW.Motif.0456, UW.Motif.0662, UW.Motif.0014, UW.Motif.0091, UW.Motif.0419, UW.Motif.0244, …	-1478	ENSG00000142632	ZNF263, GRHL1, TAL1::GATA1, GRHL1, HSF1, TFCP2, UW.Motif.0457, ZNF238, GRHL1, UW.Motif.0121, UW.Motif.0343, UW.Motif.0421, UW.Motif.0217, UW.Motif.0171, MXI1, UW.Motif.0164, UW.Motif.0611, UW.Motif.0441, ZNF238, UW.Motif.0279, UW.Motif.0485, UW.Motif.0285, UW.Motif.0388, UW.Motif.0065, UW.Motif.0648, HSF2, UW.Motif.0202, UW.Motif.0132, UW.Motif.0565, NR2E1, JUN, UW.Motif.0004, UW.Motif.0627, UW.M…	UW.Motif.0171, NR2F1, RARG, CEBPA, NEUROG2, EEF1D, RARA, MAX
1342	chr1	16242640	16243639	UW.Motif.0361, UW.Motif.0535, UW.Motif.0326, UW.Motif.0600, UW.Motif.0312, UW.Motif.0487, UW.Motif.0289, NR2F1, UW.Motif.0079, UW.Motif.0097, EBF1, UW.Motif.0639, UW.Motif.0185, UW.Motif.0058, UW.Motif.0612, UW.Motif.0592, UW.Motif.0426, UW.Motif.0242, UW.Motif.0603, UW.Motif.0191, UW.Motif.0565, UW.Motif.0475, RELA, UW.Motif.0010, UW.Motif.0587, ETV2, UW.Motif.0283, UW.Motif.0224, UW.Motif.0445,…	-1742	ENSG00000233929	SRF, SRF, POU6F2, SRF, FOXD2, SRF, UW.Motif.0532, TFAP2A, UW.Motif.0547, UW.Motif.0320, UW.Motif.0229, UW.Motif.0255, UW.Motif.0125, UW.Motif.0199, UW.Motif.0222, UW.Motif.0504, UW.Motif.0260, UW.Motif.0161, FOXD3, UW.Motif.0054, UW.Motif.0659, UW.Motif.0259, FOXC1, UW.Motif.0120, UW.Motif.0409, UW.Motif.0043, UW.Motif.0566, UW.Motif.0051, FOXO6, UW.Motif.0562, UW.Motif.0520, RFX5, UW.Motif.0183,…	UW.Motif.0222, TFAP2A, NA, PRDX5, FOXI1
1348	chr1	16511600	16512599	UW.Motif.0053, UW.Motif.0277, UW.Motif.0409, UW.Motif.0457, UW.Motif.0099, UW.Motif.0290, UW.Motif.0428, UW.Motif.0097, UW.Motif.0592, UW.Motif.0499, PRDM1, UW.Motif.0623, UW.Motif.0256, UW.Motif.0209, UW.Motif.0382, UW.Motif.0470, UW.Motif.0127, UW.Motif.0076, NHLH1, RUNX2, UW.Motif.0077, UW.Motif.0293, UW.Motif.0193, UW.Motif.0020, UW.Motif.0091, UW.Motif.0008, UW.Motif.0170, UW.Motif.0192, UW.…	2185	ENSG00000206652	GRHL1, TFCP2, E2F6, GRHL1, UW.Motif.0380, UW.Motif.0581, UW.Motif.0579, E2F4, UW.Motif.0222, HNF4A, UW.Motif.0338, UW.Motif.0353, UW.Motif.0454, HNF4G, UW.Motif.0207, UW.Motif.0089, UW.Motif.0043, UW.Motif.0192, UW.Motif.0435, UW.Motif.0072, UW.Motif.0403, UW.Motif.0574, UW.Motif.0028, UW.Motif.0171, UW.Motif.0258, UW.Motif.0167, UW.Motif.0626, UW.Motif.0147, UW.Motif.0056, UW.Motif.0682, UW.Moti…	UW.Motif.0592, UW.Motif.0499, UW.Motif.0192, UW.Motif.0255, NR4A2, UW.Motif.0317, SRY, GRHL1, MAX, TFAP2C, XBP1, HSFY2
1355	chr1	16677780	16678779	SPDEF, SPDEF, UW.Motif.0377, UW.Motif.0541, UW.Motif.0197, UW.Motif.0493, UW.Motif.0414, UW.Motif.0428, UW.Motif.0573, GCM1, UW.Motif.0596, FOSL2, UW.Motif.0070, UW.Motif.0643, UW.Motif.0276, UW.Motif.0293, HOXC13, FOSL1, UW.Motif.0498, UW.Motif.0491, HNF4A, JUNB, RUNX3, JUND, UW.Motif.0357, UW.Motif.0375, UW.Motif.0161, UW.Motif.0660, UW.Motif.0250, FOS, XG, UW.Motif.0158, UW.Motif.0103, HOXA13,…	7775	ENSG00000236698	UW.Motif.0472, UW.Motif.0242, UW.Motif.0295, UW.Motif.0344, UW.Motif.0526, MAFB, UW.Motif.0438, UW.Motif.0313, UW.Motif.0182, UW.Motif.0059, UW.Motif.0593, UW.Motif.0120, UW.Motif.0209, UW.Motif.0215, UW.Motif.0137, UW.Motif.0489, UW.Motif.0121, UW.Motif.0119, UW.Motif.0411, UW.Motif.0647, UW.Motif.0604, UW.Motif.0479, UW.Motif.0211, UW.Motif.0397, UW.Motif.0024, UW.Motif.0183, Myf, UW.Motif.0467…	GLI2, TCF3
1364	chr1	17059340	17060339	UW.Motif.0011, UW.Motif.0581, NR2E1, UW.Motif.0141, SP8, UW.Motif.0106, UW.Motif.0275, UW.Motif.0058, UW.Motif.0493, UW.Motif.0164, UW.Motif.0631, UW.Motif.0528, ARNT, UW.Motif.0570, UW.Motif.0177, UW.Motif.0348, UW.Motif.0525, UW.Motif.0264, TFAP2A, NHLH1, UW.Motif.0152, TFAP2C, UW.Motif.0473, UW.Motif.0243, UW.Motif.0032, TFAP2B, UW.Motif.0392, UW.Motif.0389, UW.Motif.0435, EPAS1, UW.Motif.0069…	-5808	ENSG00000117118	UW.Motif.0176, UW.Motif.0145, UW.Motif.0554, NR2F1, ATF3, MYC, UW.Motif.0316, FOXI1, UW.Motif.0093, UW.Motif.0349, UW.Motif.0175, UW.Motif.0669, UW.Motif.0040, UW.Motif.0315, USF1, NRF1, PAX5, UW.Motif.0331, UW.Motif.0532, MLX, UW.Motif.0025, UW.Motif.0600, UW.Motif.0582, UW.Motif.0199, UW.Motif.0035, UW.Motif.0191, TBX20, ELK4, UW.Motif.0587, UW.Motif.0151, INSM1, UW.Motif.0631, UW.Motif.0511, U…	UW.Motif.0631, UW.Motif.0570, UW.Motif.0175, MYC, INSM1, CREB1
1372	chr1	17125460	17126459	CTCF, CTCF, UW.Motif.0011, UW.Motif.0532, UW.Motif.0290, UW.Motif.0361, UW.Motif.0217, UW.Motif.0421, UW.Motif.0574, UW.Motif.0589, UW.Motif.0600, UW.Motif.0003, UW.Motif.0610, UW.Motif.0442, UW.Motif.0186, UW.Motif.0129, UW.Motif.0211, UW.Motif.0048, UW.Motif.0572, UW.Motif.0458, UW.Motif.0296, UW.Motif.0242, UW.Motif.0336, UW.Motif.0174, UW.Motif.0466, NHLH1, GLI2, UW.Motif.0029, UW.Motif.0235,…	-6509	ENSG00000117115	ZNF263, POU2F2, ZBTB7A, UW.Motif.0361, ZBTB7B, SP8, UW.Motif.0469, UW.Motif.0615, UW.Motif.0013, EBF1, UW.Motif.0577, UW.Motif.0539, UW.Motif.0032, EBF1, UW.Motif.0624, UW.Motif.0598, POU1F1, UW.Motif.0264, UW.Motif.0673, UW.Motif.0137, UW.Motif.0108, UW.Motif.0505, CTCF, UW.Motif.0677, UW.Motif.0231, ZBTB7C, UW.Motif.0100, UW.Motif.0165, UW.Motif.0537, UW.Motif.0045, UW.Motif.0125, UW.Motif.0640…	CTCF, UW.Motif.0361, UW.Motif.0574, GLI2, GCM2, FAM127B, GCM1, MAX, NA, E2F1, RARG
1379	chr1	17140980	17141979	CREB3L1, CREB3L1, CREB3L1, FOXC1, TBX4, Oct-1, TBX21, CREB3, IRF1, UW.Motif.0602, UW.Motif.0252, UW.Motif.0391, UW.Motif.0411, TBX5, UW.Motif.0089, MEF2A, TFAP2B, UW.Motif.0442, UW.Motif.0034, UW.Motif.0128, UW.Motif.0641, EWSR1-FLI1, TFAP2C, MLXIPL, UW.Motif.0497, UW.Motif.0215, UW.Motif.0051, UW.Motif.0304, UW.Motif.0182, TFAP2A, TBX2, UW.Motif.0495, UW.Motif.0528, UW.Motif.0618, TFAP2A, UW.Mot…	-22029	ENSG00000117115	ZNF263, POU2F2, ZBTB7A, UW.Motif.0361, ZBTB7B, SP8, UW.Motif.0469, UW.Motif.0615, UW.Motif.0013, EBF1, UW.Motif.0577, UW.Motif.0539, UW.Motif.0032, EBF1, UW.Motif.0624, UW.Motif.0598, POU1F1, UW.Motif.0264, UW.Motif.0673, UW.Motif.0137, UW.Motif.0108, UW.Motif.0505, CTCF, UW.Motif.0677, UW.Motif.0231, ZBTB7C, UW.Motif.0100, UW.Motif.0165, UW.Motif.0537, UW.Motif.0045, UW.Motif.0125, UW.Motif.0640…	UW.Motif.0100, CEBPB, BHLHE40, USF2, EBF1, MAX, USF1, TFAP4, NFATC1
1417	chr1	17468880	17469879	RREB1, EGR1, UW.Motif.0015, ZNF740, ZNF740, UW.Motif.0669, UW.Motif.0092, UW.Motif.0580, UW.Motif.0084, SP8, UW.Motif.0587, UW.Motif.0460, ZNF524, UW.Motif.0039, UW.Motif.0572, UW.Motif.0388, UW.Motif.0604, UW.Motif.0335, UW.Motif.0334, UW.Motif.0184, UW.Motif.0222, UW.Motif.0409, UW.Motif.0144, TFAP4, UW.Motif.0229, UW.Motif.0201, UW.Motif.0188, UW.Motif.0157, CEBPA, UW.Motif.0041, UW.Motif.0207…	-29703	ENSG00000179051	SMAD3, CTCF, POU4F3, POU4F2, POU4F1, POU4F2, UW.Motif.0558, RARA, UW.Motif.0469, E2F6, BARX1, CTCF, E2F1, UW.Motif.0650, UW.Motif.0025, UW.Motif.0420, UW.Motif.0378, UW.Motif.0573, USF2, UW.Motif.0465, PAX7, UW.Motif.0237, USF1, UW.Motif.0347, UW.Motif.0511, UW.Motif.0481, FOXO3, UW.Motif.0453, UW.Motif.0029, POU2F1, POU3F3, FOXD3, POU1F1, POU3F2, UW.Motif.0086, PAX3, TFAP2A, UW.Motif.0033, UW.Mo…	UW.Motif.0229, CEBPA, FOXO3, RARG, FOXD1, MAX, FOXI1, Trp73, RARA, FOXO6
1542	chr1	19000880	19001879	TAL1::TCF3, UW.Motif.0460, UW.Motif.0130, UW.Motif.0562, UW.Motif.0179, UW.Motif.0411, UW.Motif.0245, UW.Motif.0053, UW.Motif.0034, UW.Motif.0301, UW.Motif.0590, UW.Motif.0509, UW.Motif.0669, UW.Motif.0295, UW.Motif.0502, UW.Motif.0236, UW.Motif.0086, UW.Motif.0166, UW.Motif.0156, MXI1, FLI1, UW.Motif.0564, UW.Motif.0287, UW.Motif.0152, UW.Motif.0584, UW.Motif.0420, UW.Motif.0155, UW.Motif.0409, …	-44704	ENSG00000169991	EGR1, RREB1, SP2, SP4, SP1, KLF16, SP1, KLF5, SP8, TBX20, EOMES, KLF14, SP1, SP3, TBX21, TBX21, TFAP2A, UW.Motif.0408, TFAP2B, UW.Motif.0576, SREBF2, TBX2, TFAP2C, UW.Motif.0421, TBX15, UW.Motif.0597, TFAP2A, ZNF740, NHLH1, UW.Motif.0678, UW.Motif.0204, UW.Motif.0335, UW.Motif.0153, UW.Motif.0581, UW.Motif.0462, TBX1, UW.Motif.0456, UW.Motif.0552, UW.Motif.0184, UW.Motif.0644, TFAP2C, UW.Motif.02…	UW.Motif.0562, MXI1, UW.Motif.0456, ZBTB7A, TBX2, MAFK, TFAP2B, MGA, MAX, TFAP2A, USF1
1596	chr1	19298560	19299559	TAL1::GATA1, UW.Motif.0022, NFYA, PROP1, PAX5, UW.Motif.0428, UW.Motif.0400, CPEB1, UW.Motif.0155, UW.Motif.0178, UW.Motif.0218, UW.Motif.0358, UW.Motif.0431, UW.Motif.0124, UW.Motif.0348, UW.Motif.0315, ARX, CSTF2, DRGX, ALX3, PHOX2B, PHOX2A, ONECUT3, ONECUT2, UW.Motif.0274, UW.Motif.0174, UW.Motif.0235, PHOX2B, ONECUT1, ONECUT1, UW.Motif.0300, ID4, UW.Motif.0394, MAFB, UW.Motif.0119, POU3F3, AL…	1980	ENSG00000270728	RARG, UW.Motif.0038, RARG, RARA, NR2F1, HOXB13, FOXA1, FOXB1, FOXC1, ATF3, UW.Motif.0067, UW.Motif.0317, UW.Motif.0027, USF1, UW.Motif.0558, UW.Motif.0170, UW.Motif.0342, FOXA1, UW.Motif.0045, UW.Motif.0297, UW.Motif.0480, UW.Motif.0124, UW.Motif.0116, NR2F6, UW.Motif.0215, UW.Motif.0570, UW.Motif.0151, UW.Motif.0018, UW.Motif.0070, UW.Motif.0333, UW.Motif.0108, UW.Motif.0028, UW.Motif.0173, UW.M…	UW.Motif.0124, USF2, XBP1, SREBF2, USF1
1597	chr1	19299070	19300069	UW.Motif.0496, EMX2, UW.Motif.0022, NR2F1, EMX1, UW.Motif.0067, UW.Motif.0090, UW.Motif.0039, PAX5, UW.Motif.0460, UW.Motif.0034, CPEB1, UW.Motif.0443, UW.Motif.0428, CSTF2, UW.Motif.0218, UW.Motif.0645, UW.Motif.0431, UW.Motif.0027, UW.Motif.0147, UW.Motif.0124, UW.Motif.0348, ONECUT3, UW.Motif.0315, UW.Motif.0199, ONECUT2, UW.Motif.0173, POU3F3, UW.Motif.0274, HESX1, UW.Motif.0264, UW.Motif.040…	2490	ENSG00000270728	RARG, UW.Motif.0038, RARG, RARA, NR2F1, HOXB13, FOXA1, FOXB1, FOXC1, ATF3, UW.Motif.0067, UW.Motif.0317, UW.Motif.0027, USF1, UW.Motif.0558, UW.Motif.0170, UW.Motif.0342, FOXA1, UW.Motif.0045, UW.Motif.0297, UW.Motif.0480, UW.Motif.0124, UW.Motif.0116, NR2F6, UW.Motif.0215, UW.Motif.0570, UW.Motif.0151, UW.Motif.0018, UW.Motif.0070, UW.Motif.0333, UW.Motif.0108, UW.Motif.0028, UW.Motif.0173, UW.M…	NR2F1, UW.Motif.0067, UW.Motif.0027, UW.Motif.0124, UW.Motif.0173, UW.Motif.0570, RARG, NR2F6, RARA
1675	chr1	20198660	20199659	TBX15, UW.Motif.0360, TBX1, UW.Motif.0536, UW.Motif.0099, UW.Motif.0079, UW.Motif.0287, TAL1::GATA1, EPAS1, UW.Motif.0593, UW.Motif.0592, UW.Motif.0503, UW.Motif.0305, MGA, UW.Motif.0131, SOX21, Sox4, UW.Motif.0680, MXI1, UW.Motif.0231, UW.Motif.0653, UW.Motif.0587, UW.Motif.0199, UW.Motif.0089, UW.Motif.0445, UW.Motif.0491, UW.Motif.0121, UW.Motif.0023, UW.Motif.0028, UW.Motif.0198, UW.Motif.018…	-12642	ENSG00000187980	RREB1, SOX7, SP1, HSF1, TBX21, TBX21, EOMES, PHOX2B, STAT3, MSC, UW.Motif.0010, FOXP2, UW.Motif.0131, MYF6, UW.Motif.0089, PHOX2A, ZNF740, UW.Motif.0588, PHOX2B, TBX15, FOXA1, UW.Motif.0235, UW.Motif.0101, UW.Motif.0051, UW.Motif.0671, DRGX, UW.Motif.0608, UW.Motif.0017, CART1, SOX21, UW.Motif.0456, TBX1, UW.Motif.0429, UW.Motif.0189, ALX3, UW.Motif.0558, ZNF740, ALX4, UW.Motif.0094, TBX20, UW.Mo…	TBX15, TBX1, UW.Motif.0592, MGA, UW.Motif.0131, SOX21, UW.Motif.0089, TBX4, UW.Motif.0299, TBX20, TBX21, TBX5, HNF4A, TBX2, SOX9, UW.Motif.0588, SSBP3, EOMES, SOX7, SOX8
1704	chr1	20493530	20494529	CTCF, POU1F1, POU2F2, POU3F2, POU2F1, Oct-1, POU3F3, POU3F1, Myf, UW.Motif.0380, UW.Motif.0298, POU3F4, FOXD2, UW.Motif.0549, UW.Motif.0384, UW.Motif.0522, POU3F2, POU2F2, UW.Motif.0626, UW.Motif.0521, UW.Motif.0354, UW.Motif.0576, UW.Motif.0046, UW.Motif.0006, UW.Motif.0434, UW.Motif.0636, UW.Motif.0529, UW.Motif.0174, UW.Motif.0016, POU2F3, POU5F1P1, UW.Motif.0264, UW.Motif.0121, POU3F3, UW.Mot…	-6625	ENSG00000289402	ESRRA, UW.Motif.0675, UW.Motif.0062, UW.Motif.0505, UW.Motif.0193, UW.Motif.0550, UW.Motif.0130, UW.Motif.0512, UW.Motif.0580, UW.Motif.0099, UW.Motif.0191, UW.Motif.0097, ESRRA, UW.Motif.0631, UW.Motif.0574, UW.Motif.0106, UW.Motif.0564, UW.Motif.0293, ESRRB, ESRRG, UW.Motif.0420, MEIS3, UW.Motif.0207, UW.Motif.0242, UW.Motif.0279, POU1F1, UW.Motif.0094, UW.Motif.0463, UW.Motif.0555, UW.Motif.00…	POU1F1, POU3F2, UW.Motif.0016, MAX, USF1, USF2, ESRRA, OLIG1, RPL6, NFKB1, ESRRG
1787	chr1	21206410	21207409	THRB, THRA, UW.Motif.0011, UW.Motif.0176, UW.Motif.0042, FOXB1, UW.Motif.0180, UW.Motif.0628, FOXJ3, TBX15, UW.Motif.0291, UW.Motif.0620, DUX4, UW.Motif.0656, UW.Motif.0061, UW.Motif.0184, UW.Motif.0582, UW.Motif.0304, TBX1, UW.Motif.0217, ATF2, UW.Motif.0141, UW.Motif.0403, UW.Motif.0504, UW.Motif.0188, UW.Motif.0409, UW.Motif.0565, DUXA, UW.Motif.0681, UW.Motif.0372, UW.Motif.0596, UW.Motif.028…	-29625	ENSG00000075151	GLIS2, ZIC4, ZIC3, ZIC1, ESRRA, RXRG, RUNX2, NR2F1, UW.Motif.0386, UW.Motif.0564, UW.Motif.0074, UW.Motif.0574, UW.Motif.0512, RXRA, UW.Motif.0631, UW.Motif.0441, UW.Motif.0645, UW.Motif.0682, UW.Motif.0247, UW.Motif.0113, UW.Motif.0395, UW.Motif.0076, UW.Motif.0209, ESRRA, UW.Motif.0232, UW.Motif.0584, UW.Motif.0219, UW.Motif.0207, UW.Motif.0199, UW.Motif.0409, FOSL1, UW.Motif.0587, RXRA, UW.Mot…	THRB, THRA, UW.Motif.0409, UW.Motif.0520, NR2F1, BHLHE40, EOMES, MAX
1788	chr1	21212860	21213859	CUX1, HES7, HES5, HES5, FOXC1, PBX1, FOXL1, UW.Motif.0092, UW.Motif.0496, FOXC2, HEY2, HEY1, HEY2, UW.Motif.0027, CUX2, MYF6, USF2, BHLHB3, UW.Motif.0067, UW.Motif.0012, UW.Motif.0563, UW.Motif.0021, UW.Motif.0084, UW.Motif.0080, FOXC2, UW.Motif.0507, MAFG, CEBPB, BHLHB2, UW.Motif.0549, UW.Motif.0518, UW.Motif.0620, UW.Motif.0193, UW.Motif.0315, UW.Motif.0295, UW.Motif.0199, UW.Motif.0645, BHLHE4…	-36075	ENSG00000075151	GLIS2, ZIC4, ZIC3, ZIC1, ESRRA, RXRG, RUNX2, NR2F1, UW.Motif.0386, UW.Motif.0564, UW.Motif.0074, UW.Motif.0574, UW.Motif.0512, RXRA, UW.Motif.0631, UW.Motif.0441, UW.Motif.0645, UW.Motif.0682, UW.Motif.0247, UW.Motif.0113, UW.Motif.0395, UW.Motif.0076, UW.Motif.0209, ESRRA, UW.Motif.0232, UW.Motif.0584, UW.Motif.0219, UW.Motif.0207, UW.Motif.0199, UW.Motif.0409, FOSL1, UW.Motif.0587, RXRA, UW.Mot…	CEBPB, UW.Motif.0199, UW.Motif.0645, UW.Motif.0035, UW.Motif.0008, UW.Motif.0232, MAX, FOSL1, TGIF2, CREB1, PKNOX2, THRB, PKNOX1, TBX20, THRA, TGIF1
1791	chr1	21214120	21215119	UW.Motif.0390, UW.Motif.0015, UW.Motif.0090, NR2F1, UW.Motif.0063, UW.Motif.0327, UW.Motif.0460, UW.Motif.0669, UW.Motif.0413, UW.Motif.0034, UW.Motif.0067, UW.Motif.0645, UW.Motif.0620, UW.Motif.0184, MSX2, UW.Motif.0199, UW.Motif.0346, UW.Motif.0200, UW.Motif.0315, UW.Motif.0344, PAX5, UW.Motif.0549, UW.Motif.0456, UW.Motif.0336, UW.Motif.0676, BARX1, UW.Motif.0155, UW.Motif.0173, MSX1, UW.Moti…	-37335	ENSG00000075151	GLIS2, ZIC4, ZIC3, ZIC1, ESRRA, RXRG, RUNX2, NR2F1, UW.Motif.0386, UW.Motif.0564, UW.Motif.0074, UW.Motif.0574, UW.Motif.0512, RXRA, UW.Motif.0631, UW.Motif.0441, UW.Motif.0645, UW.Motif.0682, UW.Motif.0247, UW.Motif.0113, UW.Motif.0395, UW.Motif.0076, UW.Motif.0209, ESRRA, UW.Motif.0232, UW.Motif.0584, UW.Motif.0219, UW.Motif.0207, UW.Motif.0199, UW.Motif.0409, FOSL1, UW.Motif.0587, RXRA, UW.Mot…	NR2F1, UW.Motif.0645, UW.Motif.0199, RARG, TFAP2A, MAX, BHLHE40, NR2F6, ZNF655, RPS10, CBX7, NUP133, RARA, SOX21, RARB, SOX18, SRY, SOX7, RXRG, SOX9, SOX10
1793	chr1	21215510	21216509	HNF4A, HNF4A, UW.Motif.0067, UW.Motif.0176, UW.Motif.0460, UW.Motif.0180, HNF4G, UW.Motif.0173, UW.Motif.0249, UW.Motif.0549, UW.Motif.0532, UW.Motif.0386, UW.Motif.0185, UW.Motif.0456, UW.Motif.0620, UW.Motif.0310, UW.Motif.0184, POU6F2, UW.Motif.0182, UW.Motif.0662, UW.Motif.0188, UW.Motif.0263, UW.Motif.0529, UW.Motif.0294, UW.Motif.0373, PSMC2, UW.Motif.0504, UW.Motif.0338, UW.Motif.0002, UW.…	-38725	ENSG00000075151	GLIS2, ZIC4, ZIC3, ZIC1, ESRRA, RXRG, RUNX2, NR2F1, UW.Motif.0386, UW.Motif.0564, UW.Motif.0074, UW.Motif.0574, UW.Motif.0512, RXRA, UW.Motif.0631, UW.Motif.0441, UW.Motif.0645, UW.Motif.0682, UW.Motif.0247, UW.Motif.0113, UW.Motif.0395, UW.Motif.0076, UW.Motif.0209, ESRRA, UW.Motif.0232, UW.Motif.0584, UW.Motif.0219, UW.Motif.0207, UW.Motif.0199, UW.Motif.0409, FOSL1, UW.Motif.0587, RXRA, UW.Mot…	UW.Motif.0386, UW.Motif.0529, NR2F1, JUN, VAX2, CEBPB, RARG, PKNOX2
1816	chr1	21583840	21584839	ZNF232, UW.Motif.0266, UW.Motif.0067, UW.Motif.0418, UW.Motif.0492, UW.Motif.0312, UW.Motif.0400, UW.Motif.0147, UW.Motif.0589, UW.Motif.0422, UW.Motif.0356, UW.Motif.0600, UW.Motif.0392, UW.Motif.0433, UW.Motif.0638, UW.Motif.0207, UW.Motif.0386, ARNT, ETV6, UW.Motif.0498, UW.Motif.0637, UW.Motif.0007, RFX5, USF1, UW.Motif.0357, UW.Motif.0591, UW.Motif.0222, UW.Motif.0261, UW.Motif.0029, UW.Moti…	-2132	ENSG00000233431	UW.Motif.0092, UW.Motif.0576, NR2F1, UW.Motif.0681, UW.Motif.0242, UW.Motif.0156, UW.Motif.0180, UW.Motif.0236, UW.Motif.0532, ESR1, UW.Motif.0188, UW.Motif.0114, UW.Motif.0558, EBF1, UW.Motif.0552, UW.Motif.0169, UW.Motif.0638, UW.Motif.0564, ESR2, POU6F2, TBX4, UW.Motif.0199, UW.Motif.0389, UW.Motif.0368, UW.Motif.0035, UW.Motif.0452, UW.Motif.0596, UW.Motif.0271, SREBF1, UW.Motif.0148, UW.Moti…	UW.Motif.0638, PITX1, SREBF2, OTX2, RHOXF1, RARA, OTX1, CEBPB, CEBPG
1818	chr1	21584780	21585779	NR2F1, UW.Motif.0084, UW.Motif.0281, UW.Motif.0612, UW.Motif.0621, UW.Motif.0180, MEIS3, UW.Motif.0532, UW.Motif.0188, UW.Motif.0374, ARNT, UW.Motif.0484, UW.Motif.0627, TBX4, UW.Motif.0347, UW.Motif.0054, UW.Motif.0451, UW.Motif.0584, UW.Motif.0199, UW.Motif.0023, UW.Motif.0639, UW.Motif.0480, UW.Motif.0675, SREBF1, UW.Motif.0075, UW.Motif.0363, UW.Motif.0070, UW.Motif.0050, RARG, UW.Motif.0077,…	-1192	ENSG00000233431	UW.Motif.0092, UW.Motif.0576, NR2F1, UW.Motif.0681, UW.Motif.0242, UW.Motif.0156, UW.Motif.0180, UW.Motif.0236, UW.Motif.0532, ESR1, UW.Motif.0188, UW.Motif.0114, UW.Motif.0558, EBF1, UW.Motif.0552, UW.Motif.0169, UW.Motif.0638, UW.Motif.0564, ESR2, POU6F2, TBX4, UW.Motif.0199, UW.Motif.0389, UW.Motif.0368, UW.Motif.0035, UW.Motif.0452, UW.Motif.0596, UW.Motif.0271, SREBF1, UW.Motif.0148, UW.Moti…	NR2F1, UW.Motif.0180, UW.Motif.0532, UW.Motif.0188, TBX4, UW.Motif.0054, UW.Motif.0199, SREBF1, RARG, UW.Motif.0041, SREBF2, TBX2, CREB1, TBX5, NR2F6, MGA, ZNF655, CBX7, NUP133, CELF6, RNF114, NFKB1, RARB, RARA
1865	chr1	22102840	22103839	UW.Motif.0648, UW.Motif.0428, UW.Motif.0304, UW.Motif.0355, UW.Motif.0554, FOXJ3, UW.Motif.0244, UW.Motif.0679, UW.Motif.0537, UW.Motif.0644, MSC, UW.Motif.0200, UW.Motif.0075, UW.Motif.0046, UW.Motif.0202, UW.Motif.0211, UW.Motif.0404, UW.Motif.0195, UW.Motif.0511, UW.Motif.0006, UW.Motif.0198, SREBF1, UW.Motif.0415, UW.Motif.0010, TFAP4, TAL1::GATA1, UW.Motif.0462, USF2, SREBF2, SOX7, UW.Motif.…	-34513	ENSG00000271428	UW.Motif.0038, FOXP1, UW.Motif.0496, ATF3, UW.Motif.0092, MYC, UW.Motif.0669, USF1, FOXI1, TBX4, UW.Motif.0084, UW.Motif.0090, UW.Motif.0660, UW.Motif.0386, MLX, UW.Motif.0312, UW.Motif.0596, UW.Motif.0413, UW.Motif.0497, UW.Motif.0599, UW.Motif.0141, TBX15, UW.Motif.0359, UW.Motif.0168, UW.Motif.0582, UW.Motif.0621, TBX1, UW.Motif.0679, TBX2, UW.Motif.0222, UW.Motif.0338, UW.Motif.0184, UW.Motif…	FOXJ3, UW.Motif.0679, USF2, SOX7, FOXI1, NFE2, MYC, MAFF, TFAP2C, FOS, MAX, ATF3, SOX21, SOX8, RARA, SOX9
1890	chr1	22111700	22112699	FOXC1, UW.Motif.0507, UW.Motif.0288, UW.Motif.0169, UW.Motif.0136, STAT2::STAT1, UW.Motif.0557, UW.Motif.0473, UW.Motif.0399, UW.Motif.0217, UW.Motif.0469, UW.Motif.0299, UW.Motif.0123, UW.Motif.0072, UW.Motif.0057, UW.Motif.0202, UW.Motif.0066, UW.Motif.0291, UW.Motif.0046, UW.Motif.0081, UW.Motif.0381, UW.Motif.0028, UW.Motif.0041, UW.Motif.0135, UW.Motif.0109, UW.Motif.0069, UW.Motif.0120, UW.…	-30650	ENSG00000285873	TFAP2C, KLF5, TFAP2C, TFAP2A, UW.Motif.0576, TFAP2B, TFAP2A, UW.Motif.0327, UW.Motif.0528, UW.Motif.0108, UW.Motif.0464, UW.Motif.0406, UW.Motif.0433, UW.Motif.0045, UW.Motif.0032, UW.Motif.0171, UW.Motif.0298, PGAM2, UW.Motif.0580, UW.Motif.0136, UW.Motif.0526, UW.Motif.0057, UW.Motif.0191, UW.Motif.0494, UW.Motif.0510, UW.Motif.0214, UW.Motif.0058, HINFP1, UW.Motif.0523, SMPX, ATF3, RARG, TFAP2…	UW.Motif.0136, UW.Motif.0057, USF2, TGIF2LX, USF1, FOS
1899	chr1	22115610	22116609	NR2E1, UW.Motif.0553, ESR1, UW.Motif.0027, UW.Motif.0515, UW.Motif.0564, UW.Motif.0379, RARG, UW.Motif.0243, UW.Motif.0321, UW.Motif.0620, UW.Motif.0236, UW.Motif.0376, UW.Motif.0632, UW.Motif.0142, UW.Motif.0392, UW.Motif.0550, UW.Motif.0525, UW.Motif.0563, HNF4A, NR2E1, UW.Motif.0173, UW.Motif.0423, UW.Motif.0453, UW.Motif.0028, UW.Motif.0676, UW.Motif.0233, UW.Motif.0628, UW.Motif.0336, UW.Mot…	-26740	ENSG00000285873	TFAP2C, KLF5, TFAP2C, TFAP2A, UW.Motif.0576, TFAP2B, TFAP2A, UW.Motif.0327, UW.Motif.0528, UW.Motif.0108, UW.Motif.0464, UW.Motif.0406, UW.Motif.0433, UW.Motif.0045, UW.Motif.0032, UW.Motif.0171, UW.Motif.0298, PGAM2, UW.Motif.0580, UW.Motif.0136, UW.Motif.0526, UW.Motif.0057, UW.Motif.0191, UW.Motif.0494, UW.Motif.0510, UW.Motif.0214, UW.Motif.0058, HINFP1, UW.Motif.0523, SMPX, ATF3, RARG, TFAP2…	RARG, JUND, RARA, MYC
1976	chr1	22542880	22543879	TBX20, TBX20, GLIS2, TBX15, UW.Motif.0337, UW.Motif.0549, TBX1, UW.Motif.0611, UW.Motif.0342, JUN (var.2), UW.Motif.0440, UW.Motif.0041, UW.Motif.0108, UW.Motif.0142, ZIC3, UW.Motif.0508, UW.Motif.0565, UW.Motif.0288, UW.Motif.0576, UW.Motif.0495, UW.Motif.0054, UW.Motif.0530, UW.Motif.0156, UW.Motif.0317, UW.Motif.0385, UW.Motif.0376, MGA, UW.Motif.0600, UW.Motif.0383, UW.Motif.0592, UW.Motif.02…	-20109	ENSG00000070886	NFYA, FOXO3, IRF5, NFYB, UW.Motif.0229, UW.Motif.0330, UW.Motif.0512, UW.Motif.0199, UW.Motif.0252, UW.Motif.0598, UW.Motif.0576, UW.Motif.0427, UW.Motif.0650, UW.Motif.0123, UW.Motif.0109, UW.Motif.0025, UW.Motif.0202, UW.Motif.0493, UW.Motif.0255, UW.Motif.0500, UW.Motif.0023, UW.Motif.0593, UW.Motif.0394, UW.Motif.0608, UW.Motif.0007, UW.Motif.0251, UW.Motif.0212, UW.Motif.0309, UW.Motif.0244,…	TBX1, UW.Motif.0576, UW.Motif.0202, UW.Motif.0109, TCF3, UW.Motif.0244, NFIX, USF2, MRPL2, THRA, USF1, MAX
1977	chr1	22544930	22545929	TFAP2C, TFAP2A, PRDM1, TFAP2B, UW.Motif.0568, UW.Motif.0130, UW.Motif.0469, UW.Motif.0579, TFAP2A, UW.Motif.0151, PRDM1, UW.Motif.0455, UW.Motif.0312, UW.Motif.0647, UW.Motif.0434, UW.Motif.0112, UW.Motif.0142, UW.Motif.0222, UW.Motif.0365, UW.Motif.0271, UW.Motif.0144, HOXD13, UW.Motif.0362, UW.Motif.0451, UW.Motif.0431, UW.Motif.0184, UW.Motif.0435, UW.Motif.0325, UW.Motif.0438, UW.Motif.0135, …	-18059	ENSG00000070886	NFYA, FOXO3, IRF5, NFYB, UW.Motif.0229, UW.Motif.0330, UW.Motif.0512, UW.Motif.0199, UW.Motif.0252, UW.Motif.0598, UW.Motif.0576, UW.Motif.0427, UW.Motif.0650, UW.Motif.0123, UW.Motif.0109, UW.Motif.0025, UW.Motif.0202, UW.Motif.0493, UW.Motif.0255, UW.Motif.0500, UW.Motif.0023, UW.Motif.0593, UW.Motif.0394, UW.Motif.0608, UW.Motif.0007, UW.Motif.0251, UW.Motif.0212, UW.Motif.0309, UW.Motif.0244,…	TFAP2A, USF2, HEY2, USF1, HEY1, MAX, CEBPA, CEBPB, CREB1
2026	chr1	23188520	23189519	PPARG, IRF1, UW.Motif.0011, NFIX, NFIX, UW.Motif.0002, YY2, UW.Motif.0398, NFIA, UW.Motif.0284, FOXJ2, UW.Motif.0259, NFIB, UW.Motif.0202, NR2E1, UW.Motif.0027, PAX5, UW.Motif.0349, RFX5, FOXJ3, UW.Motif.0272, HNF4A, UW.Motif.0079, UW.Motif.0388, UW.Motif.0491, UW.Motif.0394, UW.Motif.0423, UW.Motif.0242, UW.Motif.0014, HNF4G, UW.Motif.0355, HNF4A, TLX1::NFIC, UW.Motif.0041, UW.Motif.0520, UW.Mot…	-11212	ENSG00000169641	ESRRA, UW.Motif.0360, ESRRG, ESRRA, ESRRB, UW.Motif.0280, UW.Motif.0530, UW.Motif.0024, UW.Motif.0131, ESRRA, CREB3, UW.Motif.0062, UW.Motif.0664, UW.Motif.0511, UW.Motif.0086, UW.Motif.0521, UW.Motif.0568, ARNT, UW.Motif.0162, UW.Motif.0325, UW.Motif.0107, ZNF75A, UW.Motif.0259, UW.Motif.0028, UW.Motif.0330, UW.Motif.0152, UW.Motif.0030, UW.Motif.0085, UW.Motif.0396, HOXD13, UW.Motif.0258, UW.Mo…	UW.Motif.0398, UW.Motif.0259, CEBPB, HSPA5, HES5
2052	chr1	23279520	23280519	STAT2::STAT1, UW.Motif.0531, UW.Motif.0155, NR2F1, UW.Motif.0099, POU5F1P1, UW.Motif.0274, UW.Motif.0673, UW.Motif.0089, UW.Motif.0377, UW.Motif.0419, UW.Motif.0157, UW.Motif.0256, UW.Motif.0324, UW.Motif.0420, UW.Motif.0401, UW.Motif.0680, POU2F3, UW.Motif.0568, UW.Motif.0230, POU2F1, UW.Motif.0456, UW.Motif.0305, BHLHE40, UW.Motif.0187, UW.Motif.0479, UW.Motif.0227, UW.Motif.0255, UW.Motif.0110…	7468	ENSG00000261326	FOXJ2, STAT1, UW.Motif.0531, ELF1, UW.Motif.0034, UW.Motif.0274, UW.Motif.0446, UW.Motif.0245, UW.Motif.0465, UW.Motif.0419, UW.Motif.0134, UW.Motif.0017, TFAP2A, UW.Motif.0488, UW.Motif.0263, UW.Motif.0486, POU3F1, UW.Motif.0597, UW.Motif.0558, UW.Motif.0284, STAT1, UW.Motif.0353, UW.Motif.0215, UW.Motif.0192, POU3F3, UW.Motif.0064, POU3F2, UW.Motif.0461, UW.Motif.0492, FOXB1, UW.Motif.0089, UW.…	UW.Motif.0531, UW.Motif.0274, UW.Motif.0089, UW.Motif.0419, UW.Motif.0256, BHLHE23, USF2, UW.Motif.0134, SUCLG1, TEAD1, TCF3, FOXB1, POU4F3, IRF1, CLK1, DUSP22, OLIG1, MAP4K2, LSM6, ZMAT4, NELFB, CEBPD, RNF138, SPATS2, ZSCAN9, DDX4, JUND, BHLHE41, ABCF2, GPANK1, GATA3, TEF, JDP2, TWIST1, SOX18
2072	chr1	23353990	23354989	MAFK, MAFG, MAFK, MAFF, MEF2D, UW.Motif.0563, UW.Motif.0532, MEF2A, UW.Motif.0323, UW.Motif.0106, UW.Motif.0315, CEBPB, CPEB1, UW.Motif.0570, UW.Motif.0271, UW.Motif.0345, UW.Motif.0379, UW.Motif.0314, MEF2A, MLX, TP63, UW.Motif.0207, FLI1, UW.Motif.0133, UW.Motif.0007, UW.Motif.0504, CSTF2, UW.Motif.0014, GATA2, UW.Motif.0405, NHLH1, UW.Motif.0420, UW.Motif.0182, UW.Motif.0120, UW.Motif.0210, ME…	-10154	ENSG00000125944	SP1, FOXO1, KLF16, FOXO4, FOXO3, STAT1, SP8, BATF::JUN, SP4, NFYA, NFYB, UW.Motif.0375, UW.Motif.0484, UW.Motif.0385, KLF14, UW.Motif.0266, UW.Motif.0218, UW.Motif.0208, UW.Motif.0195, STAT1, UW.Motif.0601, UW.Motif.0286, UW.Motif.0559, UW.Motif.0170, ZNF524, UW.Motif.0457, STAT3, Oct-1, UW.Motif.0524, UW.Motif.0411, UW.Motif.0071, UW.Motif.0475, UW.Motif.0425, SMAD2::SMAD3::SMAD4, UW.Motif.0650,…	MAFK, HOXC12, UW.Motif.0215, HOXC11, MAX, HOXD11, HES5
2186	chr1	24151310	24152309	SRF, UW.Motif.0322, UW.Motif.0379, UW.Motif.0075, Oct-1, UW.Motif.0274, UW.Motif.0111, UW.Motif.0272, UW.Motif.0636, UW.Motif.0438, UW.Motif.0173, UW.Motif.0073, Sox4, UW.Motif.0091, UW.Motif.0608, UW.Motif.0115, UW.Motif.0019, UW.Motif.0041, UW.Motif.0071, UW.Motif.0031, RUNX2, UW.Motif.0068, EGR4, POU2F1, NFYB, UW.Motif.0250, POU5F1P1, UW.Motif.0171, POU2F2, H2AFZ, HIC2, SRF, UW.Motif.0449, TEA…	-8670	ENSG00000142677	UW.Motif.0322, UW.Motif.0170, UW.Motif.0313, UW.Motif.0443, UW.Motif.0445, SPDEF, UW.Motif.0093, UW.Motif.0383, UW.Motif.0131, UW.Motif.0114, TFAP2C, UW.Motif.0354, UW.Motif.0169, UW.Motif.0314, UW.Motif.0286, UW.Motif.0533, UW.Motif.0655, UW.Motif.0480, UW.Motif.0663, UW.Motif.0363, UW.Motif.0535, UW.Motif.0023, UW.Motif.0609, EBF1, UW.Motif.0351, UW.Motif.0658, UW.Motif.0135, UW.Motif.0262, UW.…	UW.Motif.0322, ZBTB25, NFATC1, MYC, E2F2
2211	chr1	24283830	24284829	FOXC1, FOXP1, FOXL1, UW.Motif.0361, FOXC2, FOXC2, FOXP2, FOSL2, FOSL1, AR, JUNB, UW.Motif.0328, UW.Motif.0067, UW.Motif.0521, UW.Motif.0520, FOXC1, UW.Motif.0491, UW.Motif.0529, FOXB1, UW.Motif.0405, UW.Motif.0659, UW.Motif.0066, UW.Motif.0211, UW.Motif.0332, UW.Motif.0189, UW.Motif.0124, UW.Motif.0141, UW.Motif.0272, UW.Motif.0518, UW.Motif.0662, UW.Motif.0111, FOXA1, STAT1, UW.Motif.0587, UW.Mo…	37571	ENSG00000232298	UW.Motif.0508, UW.Motif.0283, MAFK, UW.Motif.0003, UW.Motif.0108, UW.Motif.0298, UW.Motif.0586, UW.Motif.0430, UW.Motif.0032, Myf, UW.Motif.0254, ELK4, UW.Motif.0542, ID4, UW.Motif.0175, UW.Motif.0396, UW.Motif.0505, TFAP2B, JDP2, TFAP2A, UW.Motif.0008, UW.Motif.0083, TFAP2A, ZIC1, TFAP2C, ELK1, UW.Motif.0442, MAFK, UW.Motif.0285, MEIS2, MYOD1, MAFF, ZIC3, TRIM69, RXR::RAR_DR5, C9orf156, UW.Motif…	TFAP2A, MAFG, MAFK, DBP, MAX, JDP2, HLF, JUN, TBX1, RARA
2226	chr1	24485980	24486979	ELF1, FLI1, UW.Motif.0669, UW.Motif.0371, UW.Motif.0423, UW.Motif.0159, UW.Motif.0593, UW.Motif.0294, UW.Motif.0639, UW.Motif.0091, UW.Motif.0581, UW.Motif.0240, UW.Motif.0567, UW.Motif.0491, SREBF2, UW.Motif.0461, UW.Motif.0608, UW.Motif.0398, UW.Motif.0401, UW.Motif.0597, UW.Motif.0148, UW.Motif.0132, UW.Motif.0471, UW.Motif.0431, UW.Motif.0383, UW.Motif.0438, UW.Motif.0319, UW.Motif.0594, SPIC…	10118	ENSG00000288982	UW.Motif.0486, UW.Motif.0614, UW.Motif.0545, Oct-1, UW.Motif.0556, UW.Motif.0358, UW.Motif.0514, UW.Motif.0171, UW.Motif.0085, EBF1, UW.Motif.0504, UW.Motif.0250, UW.Motif.0458, UW.Motif.0056, UW.Motif.0661, UW.Motif.0014, MSX1, UW.Motif.0103, HNF4G, UW.Motif.0123, UW.Motif.0548, UW.Motif.0665, FOXJ2, UW.Motif.0192, UW.Motif.0302, H2AFZ, UW.Motif.0031, UW.Motif.0558, UW.Motif.0086, SREBF2, HNF4A,…	SREBF2, MYBL1, ZNF131, RHOXF1, STUB1, MBTPS2, USF1
2227	chr1	24486330	24487329	ELF1, FLI1, UW.Motif.0423, UW.Motif.0371, UW.Motif.0597, UW.Motif.0159, UW.Motif.0593, UW.Motif.0294, UW.Motif.0160, UW.Motif.0669, UW.Motif.0398, UW.Motif.0581, UW.Motif.0639, UW.Motif.0091, UW.Motif.0336, UW.Motif.0335, UW.Motif.0240, UW.Motif.0621, UW.Motif.0572, UW.Motif.0567, UW.Motif.0461, SREBF2, UW.Motif.0401, MEF2A, UW.Motif.0631, UW.Motif.0017, UW.Motif.0431, UW.Motif.0471, UW.Motif.016…	10468	ENSG00000288982	UW.Motif.0486, UW.Motif.0614, UW.Motif.0545, Oct-1, UW.Motif.0556, UW.Motif.0358, UW.Motif.0514, UW.Motif.0171, UW.Motif.0085, EBF1, UW.Motif.0504, UW.Motif.0250, UW.Motif.0458, UW.Motif.0056, UW.Motif.0661, UW.Motif.0014, MSX1, UW.Motif.0103, HNF4G, UW.Motif.0123, UW.Motif.0548, UW.Motif.0665, FOXJ2, UW.Motif.0192, UW.Motif.0302, H2AFZ, UW.Motif.0031, UW.Motif.0558, UW.Motif.0086, SREBF2, HNF4A,…	SREBF2, MYBL1, NR4A2, MBTPS2, PAXIP1, ZNF131, USF1
2228	chr1	24490210	24491209	NFYA, NFYB, SRF, HAND1, NHLH1, UW.Motif.0442, UW.Motif.0088, UW.Motif.0282, HOXD13, UW.Motif.0377, UW.Motif.0474, UW.Motif.0050, UW.Motif.0599, UW.Motif.0315, UW.Motif.0151, UW.Motif.0362, UW.Motif.0343, HOXB13, HOXC13, UW.Motif.0485, UW.Motif.0149, UW.Motif.0356, UW.Motif.0191, UW.Motif.0028, UW.Motif.0353, UW.Motif.0274, PSMC2, HMGA1, HOXA13, UW.Motif.0586, USF1, UW.Motif.0292, TFAP2A, UW.Motif…	-11641	ENSG00000117602	ZNF263, TCF7L2, TCF7L1, Myf, UW.Motif.0508, UW.Motif.0640, UW.Motif.0212, FLI1, UW.Motif.0556, UW.Motif.0596, FOXH1, ELF1, LEF1, UW.Motif.0535, UW.Motif.0479, IRF2, ELF3, UW.Motif.0315, UW.Motif.0107, UW.Motif.0024, UW.Motif.0267, UW.Motif.0222, UW.Motif.0141, UW.Motif.0326, UW.Motif.0007, UW.Motif.0054, UW.Motif.0301, UW.Motif.0213, UW.Motif.0162, UW.Motif.0365, UW.Motif.0158, ELF3, UW.Motif.016…	UW.Motif.0315, TFAP2A, RUNX2, RUNX3, MAX, CREB3L1
2229	chr1	24491270	24492269	HOXB13, UW.Motif.0677, UW.Motif.0669, UW.Motif.0147, UW.Motif.0272, UW.Motif.0662, UW.Motif.0409, UW.Motif.0221, UW.Motif.0205, UW.Motif.0293, POU6F2, UW.Motif.0217, UW.Motif.0624, UW.Motif.0220, POU3F4, UW.Motif.0393, UW.Motif.0336, UW.Motif.0152, UW.Motif.0377, POU5F1P1, TCF7L1, UW.Motif.0018, UW.Motif.0113, UW.Motif.0124, UW.Motif.0340, UW.Motif.0367, UW.Motif.0283, UW.Motif.0123, UW.Motif.023…	-10581	ENSG00000117602	ZNF263, TCF7L2, TCF7L1, Myf, UW.Motif.0508, UW.Motif.0640, UW.Motif.0212, FLI1, UW.Motif.0556, UW.Motif.0596, FOXH1, ELF1, LEF1, UW.Motif.0535, UW.Motif.0479, IRF2, ELF3, UW.Motif.0315, UW.Motif.0107, UW.Motif.0024, UW.Motif.0267, UW.Motif.0222, UW.Motif.0141, UW.Motif.0326, UW.Motif.0007, UW.Motif.0054, UW.Motif.0301, UW.Motif.0213, UW.Motif.0162, UW.Motif.0365, UW.Motif.0158, ELF3, UW.Motif.016…	TCF7L1, KCNIP1, LHX6, TEAD4
2309	chr1	24860470	24861469	POU2F2, POU1F1, POU3F2, Oct-1, POU3F3, POU3F1, RFX2, POU2F1, POU2F2, UW.Motif.0596, POU3F4, RFX5, UW.Motif.0634, UW.Motif.0345, UW.Motif.0482, UW.Motif.0172, UW.Motif.0254, UW.Motif.0604, UW.Motif.0377, UW.Motif.0347, UW.Motif.0125, UW.Motif.0569, POU2F3, UW.Motif.0385, POU5F1P1, UW.Motif.0139, UW.Motif.0615, UW.Motif.0109, UW.Motif.0463, UW.Motif.0211, UW.Motif.0014, POU3F3, UW.Motif.0081, UW.Mo…	58446	ENSG00000278034	MEF2A, MEF2A, HSF1, MEF2D, MEF2C, HSF2, HSF1, HSF4, ZNF740, HSF1, ZNF740, MEF2B, MEF2A, PRDM1, HOXB13, UW.Motif.0546, FOXB1, UW.Motif.0585, UW.Motif.0375, UW.Motif.0128, UW.Motif.0550, UW.Motif.0408, UW.Motif.0079, UW.Motif.0454, UW.Motif.0198, FOXC1, UW.Motif.0510, UW.Motif.0607, FOXA1, CEBPA, UW.Motif.0305, UW.Motif.0160, STAT3, UW.Motif.0629, ESR2, UW.Motif.0425, STAT2::STAT1, E2F4, UW.Motif.0…	CEBPA, GLI2, XBP1, E2F1, E2F4, E2F2, E2F3
2312	chr1	24864070	24865069	IRF1, FOXP1, Trp53, STAT2::STAT1, TP63, HOXD13, IRF3, UW.Motif.0474, NR2F1, UW.Motif.0003, UW.Motif.0526, UW.Motif.0618, UW.Motif.0413, UW.Motif.0066, UW.Motif.0599, HOXB13, HOXC13, UW.Motif.0524, UW.Motif.0014, UW.Motif.0229, UW.Motif.0336, UW.Motif.0207, UW.Motif.0400, HOXA13, RARG, UW.Motif.0641, TP53, UW.Motif.0435, UW.Motif.0151, UW.Motif.0388, UW.Motif.0468, UW.Motif.0407, UW.Motif.0086, UW…	54846	ENSG00000278034	MEF2A, MEF2A, HSF1, MEF2D, MEF2C, HSF2, HSF1, HSF4, ZNF740, HSF1, ZNF740, MEF2B, MEF2A, PRDM1, HOXB13, UW.Motif.0546, FOXB1, UW.Motif.0585, UW.Motif.0375, UW.Motif.0128, UW.Motif.0550, UW.Motif.0408, UW.Motif.0079, UW.Motif.0454, UW.Motif.0198, FOXC1, UW.Motif.0510, UW.Motif.0607, FOXA1, CEBPA, UW.Motif.0305, UW.Motif.0160, STAT3, UW.Motif.0629, ESR2, UW.Motif.0425, STAT2::STAT1, E2F4, UW.Motif.0…	STAT2::STAT1, HOXB13, MSI1, HOXC11, NEUROG2, TFAP2A, TCF3
2320	chr1	24888170	24889169	FOXC1, FOXL1, FOXC2, FOXC2, FOXI1, FOXC1, UW.Motif.0515, POU3F1, POU3F3, UW.Motif.0331, CSTF2, FOXB1, UW.Motif.0431, UW.Motif.0599, UW.Motif.0673, UW.Motif.0178, MXI1, UW.Motif.0311, UW.Motif.0132, UW.Motif.0058, MYC::MAX, ONECUT3, CLOCK, POU3F3, NFIL3, UW.Motif.0066, UW.Motif.0120, UW.Motif.0607, POU4F1, UW.Motif.0010, UW.Motif.0032, ARX, POU3F2, UW.Motif.0113, UW.Motif.0252, UW.Motif.0517, UW.M…	30746	ENSG00000278034	MEF2A, MEF2A, HSF1, MEF2D, MEF2C, HSF2, HSF1, HSF4, ZNF740, HSF1, ZNF740, MEF2B, MEF2A, PRDM1, HOXB13, UW.Motif.0546, FOXB1, UW.Motif.0585, UW.Motif.0375, UW.Motif.0128, UW.Motif.0550, UW.Motif.0408, UW.Motif.0079, UW.Motif.0454, UW.Motif.0198, FOXC1, UW.Motif.0510, UW.Motif.0607, FOXA1, CEBPA, UW.Motif.0305, UW.Motif.0160, STAT3, UW.Motif.0629, ESR2, UW.Motif.0425, STAT2::STAT1, E2F4, UW.Motif.0…	FOXC1, CSTF2, FOXB1, NFIL3, UW.Motif.0607, MAX, OLIG2, UW.Motif.0329, HOXC10, MGA, TCF4, E2F1, FOXD3, METTL21B, MYF6, RIOK2, FOXD2, NEUROG2, XBP1, FOS, TEF, HLF, TFAP2A, E2F2
2334	chr1	24984750	24985749	UW.Motif.0316, TFAP2C, UW.Motif.0327, ELF1, UW.Motif.0215, UW.Motif.0200, USF1, USF2, UW.Motif.0360, UW.Motif.0577, MAFG, UW.Motif.0191, UW.Motif.0218, UW.Motif.0528, MAFK, UW.Motif.0529, UW.Motif.0385, MAFK, TFAP2A, UW.Motif.0666, UW.Motif.0169, UW.Motif.0356, UW.Motif.0185, UW.Motif.0485, UW.Motif.0393, GATA2, TFAP2C, UW.Motif.0352, UW.Motif.0072, UW.Motif.0482, SMAD2::SMAD3::SMAD4, UW.Motif.05…	-14385	ENSG00000261025	MEF2A, MEF2A, MEF2D, UW.Motif.0011, MEF2B, MEF2C, MEF2A, T, TFAP2A, TFAP2C, UW.Motif.0490, UW.Motif.0600, HOXD13, UW.Motif.0169, UW.Motif.0576, UW.Motif.0617, UW.Motif.0142, UW.Motif.0266, UW.Motif.0348, UW.Motif.0304, UW.Motif.0209, UW.Motif.0539, TBX15, USF1, UW.Motif.0014, INSM1, UW.Motif.0635, UW.Motif.0680, TBX1, NFIX, HOXC13, UW.Motif.0259, UW.Motif.0590, JUN (var.2), LEF1, UW.Motif.0575, U…	TFAP2C, USF1, TFAP2A, UW.Motif.0169, UW.Motif.0542, TP63, UW.Motif.0588, UW.Motif.0575, ARNTL, HES5, MAX, ATF3, CEBPG, MAFF
2353	chr1	25021590	25022589	ZIC1, ZIC3, ESRRA, SP1, UW.Motif.0009, UW.Motif.0669, UW.Motif.0675, UW.Motif.0084, ZIC4, UW.Motif.0010, UW.Motif.0242, UW.Motif.0007, UW.Motif.0512, PLAG1, UW.Motif.0411, UW.Motif.0376, UW.Motif.0459, UW.Motif.0498, ESRRA, UW.Motif.0394, UW.Motif.0278, UW.Motif.0340, STAT1, UW.Motif.0535, ZNF740, UW.Motif.0580, UW.Motif.0620, UW.Motif.0116, UW.Motif.0197, USF1, UW.Motif.0201, UW.Motif.0147, UW.M…	-1413	ENSG00000264371	ZNF263, JUND, FOSL1, FOSL2, JUNB, UW.Motif.0580, TBX19, UW.Motif.0169, UW.Motif.0361, FOS, UW.Motif.0079, UW.Motif.0365, UW.Motif.0316, GBX2, UW.Motif.0448, NFE2, UW.Motif.0581, UW.Motif.0356, UW.Motif.0007, ZHX3, UW.Motif.0546, UW.Motif.0156, RXR::RAR_DR5, UW.Motif.0644, UW.Motif.0639, UW.Motif.0325, UW.Motif.0189, UW.Motif.0281, UW.Motif.0229, UW.Motif.0360, UW.Motif.0010, UW.Motif.0389, UW.Mot…	UW.Motif.0010, UW.Motif.0007, UW.Motif.0580, USF1, UW.Motif.0360, UW.Motif.0229, TFAP4, TFAP2A, UW.Motif.0407, USF2, JUND, UW.Motif.0114, NFE2, JDP2, SREBF2, ID4, ERG, ARNTL, FLI1, FOS, KDM5A, PIK3C3, MYC, PDCD11, EWSR1
2354	chr1	25028380	25029379	E2F1, E2F1, E2F1, ELF3, TFAP2A, UW.Motif.0578, UW.Motif.0568, ELF3, UW.Motif.0228, UW.Motif.0023, UW.Motif.0502, UW.Motif.0193, EHF, UW.Motif.0658, UW.Motif.0605, UW.Motif.0079, TFAP2C, UW.Motif.0398, ELF5, ELF1, UW.Motif.0010, UW.Motif.0098, UW.Motif.0130, TFAP2A, UW.Motif.0197, UW.Motif.0387, UW.Motif.0532, UW.Motif.0529, PLAG1, UW.Motif.0518, TFAP2B, TFAP2C, E2F4, UW.Motif.0523, EBF1, UW.Motif…	5377	ENSG00000264371	ZNF263, JUND, FOSL1, FOSL2, JUNB, UW.Motif.0580, TBX19, UW.Motif.0169, UW.Motif.0361, FOS, UW.Motif.0079, UW.Motif.0365, UW.Motif.0316, GBX2, UW.Motif.0448, NFE2, UW.Motif.0581, UW.Motif.0356, UW.Motif.0007, ZHX3, UW.Motif.0546, UW.Motif.0156, RXR::RAR_DR5, UW.Motif.0644, UW.Motif.0639, UW.Motif.0325, UW.Motif.0189, UW.Motif.0281, UW.Motif.0229, UW.Motif.0360, UW.Motif.0010, UW.Motif.0389, UW.Mot…	TFAP2A, UW.Motif.0079, UW.Motif.0010, UW.Motif.0229, MYOD1, UW.Motif.0106, PIK3C3, ETS1, ARNTL
2370	chr1	25120000	25120999	MEF2A, MEF2D, MEF2A, MEF2B, MEF2C, TFAP2C, TFAP2A, TFAP2B, TFAP2C, MEF2A, TFAP2A, UW.Motif.0632, UW.Motif.0531, UW.Motif.0312, UW.Motif.0381, STAT3, UW.Motif.0130, UW.Motif.0138, UW.Motif.0524, UW.Motif.0223, UW.Motif.0199, UW.Motif.0624, TBX15, UW.Motif.0389, UW.Motif.0655, UW.Motif.0048, UW.Motif.0170, TBX1, UW.Motif.0408, UW.Motif.0107, UW.Motif.0409, STAT1, UW.Motif.0156, UW.Motif.0525, UW.Mo…	4954	ENSG00000233419	UW.Motif.0507, UW.Motif.0546, UW.Motif.0646, UW.Motif.0466, JUND (var.2), POU3F4, UW.Motif.0080, UW.Motif.0565, UW.Motif.0577, UW.Motif.0645, UW.Motif.0461, UW.Motif.0285, UW.Motif.0312, UW.Motif.0416, XG, UW.Motif.0672, TBX15, UW.Motif.0587, UW.Motif.0480, POU2F3, UW.Motif.0509, TBX1, UW.Motif.0172, UW.Motif.0653, POU5F1P1, STAT2::STAT1, UW.Motif.0527, UW.Motif.0539, UW.Motif.0604, UW.Motif.0232…	TFAP2C, UW.Motif.0312, TBX15, TBX1, UW.Motif.0171, MGA, TBX4, XG, TBX5
2398	chr1	25220340	25221339	MEF2D, MEF2B, MEF2A, MEF2C, MEF2A, MEF2A, UW.Motif.0176, NFE2L2, UW.Motif.0067, UW.Motif.0238, UW.Motif.0554, UW.Motif.0021, PAX5, NR2F1, NFKB2, UW.Motif.0155, NFE2::MAF, UW.Motif.0386, UW.Motif.0094, UW.Motif.0645, UW.Motif.0315, TBX15, ZHX3, UW.Motif.0421, UW.Motif.0178, UW.Motif.0483, TBX1, NFKB1, UW.Motif.0343, UW.Motif.0511, UW.Motif.0199, UW.Motif.0132, UW.Motif.0173, UW.Motif.0363, UW.Moti…	11662	ENSG00000117614	SP4, NFYA, SP2, HAND1, STAT1, UW.Motif.0548, UW.Motif.0469, TFAP2C, UW.Motif.0108, UW.Motif.0427, TFAP2A, STAT1, UW.Motif.0107, UW.Motif.0461, UW.Motif.0242, UW.Motif.0326, UW.Motif.0358, UW.Motif.0523, NR2C2, UW.Motif.0607, UW.Motif.0481, UW.Motif.0388, UW.Motif.0153, ID4, UW.Motif.0513, UW.Motif.0503, UW.Motif.0045, UW.Motif.0349, UW.Motif.0057, NHLH1, UW.Motif.0495, TFAP4, UW.Motif.0411, NR2F6…	NR2F1, UW.Motif.0153, JUN, MAX, NR2F6, RARG, RARA, EBF1, HES5, HES7
2437	chr1	25573780	25574779	UW.Motif.0608, FOXB1, FOXD2, UW.Motif.0288, FOXC1, UW.Motif.0611, UW.Motif.0304, UW.Motif.0626, UW.Motif.0326, UW.Motif.0286, FOXD3, UW.Motif.0403, UW.Motif.0153, UW.Motif.0563, UW.Motif.0318, UW.Motif.0680, UW.Motif.0106, UW.Motif.0246, UW.Motif.0508, UW.Motif.0197, UW.Motif.0427, UW.Motif.0164, FOXC2, UW.Motif.0407, UW.Motif.0335, UW.Motif.0174, UW.Motif.0467, UW.Motif.0007, UW.Motif.0072, UW.M…	-7198	ENSG00000225643	SMAD3, UW.Motif.0210, UW.Motif.0556, UW.Motif.0612, UW.Motif.0274, TBX15, UW.Motif.0585, UW.Motif.0239, TBX1, UW.Motif.0300, UW.Motif.0184, UW.Motif.0656, UW.Motif.0488, UW.Motif.0554, UW.Motif.0574, UW.Motif.0272, TBX4, UW.Motif.0107, UW.Motif.0226, TFAP2B, TFAP2A, UW.Motif.0112, UW.Motif.0154, UW.Motif.0398, ZNF784, MGA, UW.Motif.0057, UW.Motif.0403, TFAP2A, UW.Motif.0143, SPIC, UW.Motif.0032, …	UW.Motif.0403, TFAP2A
2441	chr1	25787110	25788109	UW.Motif.0514, STAT3, UW.Motif.0569, STAT1, YY1, UW.Motif.0460, UW.Motif.0555, UW.Motif.0300, UW.Motif.0645, TFAP2A, UW.Motif.0352, TFAP2C, UW.Motif.0274, EBF1, UW.Motif.0310, UW.Motif.0501, UW.Motif.0123, UW.Motif.0098, UW.Motif.0246, UW.Motif.0255, UW.Motif.0595, UW.Motif.0610, UW.Motif.0471, UW.Motif.0406, TFAP2A, UW.Motif.0445, TFAP2B, UW.Motif.0391, UW.Motif.0008, UW.Motif.0035, UW.Motif.022…	-12583	ENSG00000162430	SP2, SP1, KLF5, RREB1, UW.Motif.0009, KLF16, SP1, Myf, SP1, UW.Motif.0669, UW.Motif.0568, UW.Motif.0286, UW.Motif.0486, FLI1, UW.Motif.0002, UW.Motif.0242, UW.Motif.0600, UW.Motif.0326, UW.Motif.0182, SP3, NFIX, UW.Motif.0271, UW.Motif.0523, UW.Motif.0144, UW.Motif.0171, UW.Motif.0451, UW.Motif.0323, NFIX, UW.Motif.0135, UW.Motif.0186, UW.Motif.0114, UW.Motif.0311, UW.Motif.0518, PGAM2, JUND, UW.…	UW.Motif.0035, USF1, USF2, MAX, NFIX
2465	chr1	25957160	25958159	ESRRA, UW.Motif.0558, FOXB1, UW.Motif.0599, FOXC1, ELF1, RARA, MXI1, UW.Motif.0627, ESRRG, ARNT, UW.Motif.0418, UW.Motif.0302, UW.Motif.0493, UW.Motif.0349, UW.Motif.0189, UW.Motif.0511, UW.Motif.0588, UW.Motif.0634, RARG, UW.Motif.0188, UW.Motif.0036, ESRRA, UW.Motif.0017, UW.Motif.0024, UW.Motif.0199, UW.Motif.0475, UW.Motif.0051, UW.Motif.0046, NR2F1, THRA, UW.Motif.0383, UW.Motif.0676, UW.Mot…	-6537	ENSG00000207237	FOXJ2, FOXJ3, UW.Motif.0327, HSF2, FOXI1, HSF1, UW.Motif.0474, HSF4, UW.Motif.0460, MLX, UW.Motif.0676, UW.Motif.0323, UW.Motif.0552, UW.Motif.0550, HSF1, UW.Motif.0377, UW.Motif.0297, UW.Motif.0661, UW.Motif.0200, HSF1, UW.Motif.0386, UW.Motif.0682, UW.Motif.0082, UW.Motif.0283, UW.Motif.0457, UW.Motif.0349, UW.Motif.0456, UW.Motif.0511, UW.Motif.0647, UW.Motif.0102, USF2, UW.Motif.0394, UW.Moti…	ESRRA, ESRRG, UW.Motif.0349, UW.Motif.0511, NR2F1, UW.Motif.0676, UW.Motif.0062, TEAD1, ESRRB, MAX, USF1, THRB
2551	chr1	26489960	26490959	UW.Motif.0661, UW.Motif.0535, UW.Motif.0576, UW.Motif.0071, UW.Motif.0585, UW.Motif.0549, UW.Motif.0309, UW.Motif.0010, UW.Motif.0594, UW.Motif.0415, UW.Motif.0368, UW.Motif.0202, UW.Motif.0559, UW.Motif.0674, UW.Motif.0429, UW.Motif.0029, UW.Motif.0643, UW.Motif.0037, UW.Motif.0449, UW.Motif.0064, UW.Motif.0258, UW.Motif.0253, EMX2, UW.Motif.0052, EMX1, UW.Motif.0546, UW.Motif.0077, UW.Motif.015…	18020	ENSG00000198830	RREB1, Trp53, ZNF740, ZNF740, ETS1, USF1, UW.Motif.0316, UW.Motif.0023, SP4, UW.Motif.0647, UW.Motif.0046, UW.Motif.0205, UW.Motif.0431, UW.Motif.0578, UW.Motif.0541, UW.Motif.0508, UW.Motif.0344, UW.Motif.0197, UW.Motif.0113, UW.Motif.0480, UW.Motif.0366, UW.Motif.0165, CEBPA, UW.Motif.0135, UW.Motif.0213, UW.Motif.0531, TFAP4, UW.Motif.0037, UW.Motif.0081, UW.Motif.0119, UW.Motif.0144, UW.Motif…	UW.Motif.0429, UW.Motif.0037, SCRT1, MZF1_5-13, MAFK
2556	chr1	26492420	26493419	MEF2C, FOXB1, FOXC1, UW.Motif.0034, UW.Motif.0599, ELF1, UW.Motif.0460, UW.Motif.0458, ESRRG, SCRT1, ESRRA, UW.Motif.0035, SMAD2::SMAD3::SMAD4, UW.Motif.0364, UW.Motif.0172, UW.Motif.0352, UW.Motif.0128, UW.Motif.0530, UW.Motif.0119, UW.Motif.0569, UW.Motif.0290, UW.Motif.0211, UW.Motif.0585, ESRRB, ESRRA, CPEB1, UW.Motif.0179, UW.Motif.0445, UW.Motif.0081, FOXA1, UW.Motif.0316, USF1, NR4A2, UW.M…	20480	ENSG00000198830	RREB1, Trp53, ZNF740, ZNF740, ETS1, USF1, UW.Motif.0316, UW.Motif.0023, SP4, UW.Motif.0647, UW.Motif.0046, UW.Motif.0205, UW.Motif.0431, UW.Motif.0578, UW.Motif.0541, UW.Motif.0508, UW.Motif.0344, UW.Motif.0197, UW.Motif.0113, UW.Motif.0480, UW.Motif.0366, UW.Motif.0165, CEBPA, UW.Motif.0135, UW.Motif.0213, UW.Motif.0531, TFAP4, UW.Motif.0037, UW.Motif.0081, UW.Motif.0119, UW.Motif.0144, UW.Motif…	SCRT1, UW.Motif.0119, UW.Motif.0081, UW.Motif.0316, USF1, USF2, TCF3, ATF3, MAX, THRB, ETS1
2569	chr1	26499670	26500669	RFX2, RFX3, RFX5, RFX5, RFX2, RFX4, PLAG1, UW.Motif.0434, UW.Motif.0474, BHLHE41, PAX5, NR2F1, UW.Motif.0641, BHLHB3, UW.Motif.0315, UW.Motif.0126, UW.Motif.0246, UW.Motif.0406, BHLHB2, CTCF, UW.Motif.0217, USF1, UW.Motif.0018, UW.Motif.0574, UW.Motif.0399, UW.Motif.0389, ARNTL, SREBF2, UW.Motif.0199, RFX3, UW.Motif.0587, UW.Motif.0452, RHOXF1, UW.Motif.0296, RFX5, USF1, USF2, DPRX, TFEB, RARG, U…	20080	ENSG00000224129	EWSR1-FLI1, UW.Motif.0027, UW.Motif.0460, CDX2, UW.Motif.0067, UW.Motif.0042, UW.Motif.0591, UW.Motif.0346, UW.Motif.0080, UW.Motif.0587, UW.Motif.0302, UW.Motif.0315, UW.Motif.0532, UW.Motif.0535, UW.Motif.0046, TBX4, CEBPB, UW.Motif.0379, UW.Motif.0570, UW.Motif.0413, UW.Motif.0498, UW.Motif.0202, PAX5, UW.Motif.0507, UW.Motif.0299, UW.Motif.0295, UW.Motif.0272, UW.Motif.0321, TBX2, UW.Motif.05…	PAX5, UW.Motif.0315, UW.Motif.0587, UW.Motif.0296, USF2, MYBL2
2639	chr1	26858330	26859329	UW.Motif.0568, UW.Motif.0612, UW.Motif.0141, UW.Motif.0626, UW.Motif.0618, UW.Motif.0142, UW.Motif.0647, UW.Motif.0365, UW.Motif.0169, UW.Motif.0297, UW.Motif.0035, UW.Motif.0384, UW.Motif.0136, UW.Motif.0436, UW.Motif.0117, UW.Motif.0132, UW.Motif.0047, UW.Motif.0168, UW.Motif.0066, UW.Motif.0359, UW.Motif.0431, UW.Motif.0655, UW.Motif.0408, UW.Motif.0491, HSF1, UW.Motif.0324, UW.Motif.0162, UW.…	-4319	ENSG00000175793	FOXO3, SPDEF, NFIX, FOXO1, UW.Motif.0576, NFIX, UW.Motif.0186, UW.Motif.0130, UW.Motif.0326, UW.Motif.0498, UW.Motif.0568, UW.Motif.0535, UW.Motif.0309, UW.Motif.0002, UW.Motif.0600, UW.Motif.0160, FOXO4, UW.Motif.0635, UW.Motif.0250, UW.Motif.0235, UW.Motif.0541, UW.Motif.0439, UW.Motif.0066, UW.Motif.0213, UW.Motif.0360, NFKB1, UW.Motif.0179, UW.Motif.0393, UW.Motif.0241, NR2F6, UW.Motif.0659, …	UW.Motif.0568, UW.Motif.0647, UW.Motif.0066, UW.Motif.0655, USF1, RELA, UW.Motif.0600, TP63, UW.Motif.0241, NFKB1, UW.Motif.0213, MYOD1, JUND, ZBTB25, OTX1
2641	chr1	26859330	26860329	MYC, UW.Motif.0386, NFKB1, UW.Motif.0156, NFKB2, UW.Motif.0345, UW.Motif.0614, UW.Motif.0427, TFAP4, UW.Motif.0579, UW.Motif.0326, ZNF238, UW.Motif.0106, UW.Motif.0434, UW.Motif.0431, UW.Motif.0278, UW.Motif.0411, UW.Motif.0680, UW.Motif.0532, UW.Motif.0220, UW.Motif.0594, UW.Motif.0645, UW.Motif.0549, UW.Motif.0505, UW.Motif.0236, UW.Motif.0304, UW.Motif.0244, UW.Motif.0512, SPIC, TFAP4, UW.Moti…	-3319	ENSG00000175793	FOXO3, SPDEF, NFIX, FOXO1, UW.Motif.0576, NFIX, UW.Motif.0186, UW.Motif.0130, UW.Motif.0326, UW.Motif.0498, UW.Motif.0568, UW.Motif.0535, UW.Motif.0309, UW.Motif.0002, UW.Motif.0600, UW.Motif.0160, FOXO4, UW.Motif.0635, UW.Motif.0250, UW.Motif.0235, UW.Motif.0541, UW.Motif.0439, UW.Motif.0066, UW.Motif.0213, UW.Motif.0360, NFKB1, UW.Motif.0179, UW.Motif.0393, UW.Motif.0241, NR2F6, UW.Motif.0659, …	NFKB1, UW.Motif.0326, UW.Motif.0106, UW.Motif.0411, THRA, UW.Motif.0057, PURG, FAM127B
2642	chr1	26860950	26861949	TP53, UW.Motif.0507, UW.Motif.0469, INSM1, UW.Motif.0090, UW.Motif.0238, UW.Motif.0346, UW.Motif.0137, UW.Motif.0042, UW.Motif.0586, UW.Motif.0315, UW.Motif.0497, UW.Motif.0645, UW.Motif.0577, UW.Motif.0466, UW.Motif.0630, UW.Motif.0648, UW.Motif.0676, UW.Motif.0565, UW.Motif.0098, UW.Motif.0361, UW.Motif.0156, UW.Motif.0018, UW.Motif.0239, UW.Motif.0611, UW.Motif.0175, UW.Motif.0191, UW.Motif.01…	-1699	ENSG00000175793	FOXO3, SPDEF, NFIX, FOXO1, UW.Motif.0576, NFIX, UW.Motif.0186, UW.Motif.0130, UW.Motif.0326, UW.Motif.0498, UW.Motif.0568, UW.Motif.0535, UW.Motif.0309, UW.Motif.0002, UW.Motif.0600, UW.Motif.0160, FOXO4, UW.Motif.0635, UW.Motif.0250, UW.Motif.0235, UW.Motif.0541, UW.Motif.0439, UW.Motif.0066, UW.Motif.0213, UW.Motif.0360, NFKB1, UW.Motif.0179, UW.Motif.0393, UW.Motif.0241, NR2F6, UW.Motif.0659, …	UW.Motif.0191, UW.Motif.0171, UW.Motif.0186, UW.Motif.0393, TCF7L2, NFIX, USF1, ARNTL, LINC00471, Trp73, NFIB, TP63
2672	chr1	27013690	27014689	FOXC1, UW.Motif.0038, FOXP1, FOXO1, IRF1, ATF3, MYC, FOXC2, USF1, UW.Motif.0021, UW.Motif.0238, FOXO4, NR2F1, UW.Motif.0199, UW.Motif.0150, FOXO6, ZBTB7B, FOXP2, UW.Motif.0338, TCF3, TFAP2A, SMAD3, UW.Motif.0638, UW.Motif.0491, UW.Motif.0290, UW.Motif.0272, UW.Motif.0466, UW.Motif.0054, RUNX2, UW.Motif.0436, FOXB1, CSTF2, GATA2, UW.Motif.0210, UW.Motif.0188, OLIG2, UW.Motif.0147, UW.Motif.0416, U…	-1340	ENSG00000158246	UW.Motif.0038, FOXP1, ATF3, MYC, UW.Motif.0176, UW.Motif.0490, UW.Motif.0322, USF1, UW.Motif.0301, UW.Motif.0090, NFYB, NFIX, UW.Motif.0150, UW.Motif.0460, UW.Motif.0578, UW.Motif.0162, UW.Motif.0668, USF1, UW.Motif.0669, NFIX, UW.Motif.0622, UW.Motif.0476, UW.Motif.0562, UW.Motif.0368, UW.Motif.0601, UW.Motif.0002, UW.Motif.0478, UW.Motif.0422, UW.Motif.0116, UW.Motif.0073, USF1, UW.Motif.0274, …	UW.Motif.0038, FOXP1, ATF3, MYC, USF1, UW.Motif.0150, TFAP2A, SMAD3, UW.Motif.0188, FOXJ3, UW.Motif.0062, ZNF524, USF2, NHLH1, ATF2, NFYA, JDP2, MNT, DNMT3A, E2F1, E2F3
2691	chr1	27047010	27048009	NR2C2, UW.Motif.0469, UW.Motif.0539, UW.Motif.0139, ELK4, UW.Motif.0572, UW.Motif.0322, UW.Motif.0441, UW.Motif.0371, UW.Motif.0643, UW.Motif.0326, UW.Motif.0379, UW.Motif.0048, ELF1, UW.Motif.0162, UW.Motif.0317, TBX15, UW.Motif.0185, UW.Motif.0376, UW.Motif.0395, TFAP2C, UW.Motif.0116, UW.Motif.0220, TBX1, ARNT, UW.Motif.0342, UW.Motif.0197, UW.Motif.0656, UW.Motif.0600, UW.Motif.0367, UW.Motif…	-34660	ENSG00000158246	UW.Motif.0038, FOXP1, ATF3, MYC, UW.Motif.0176, UW.Motif.0490, UW.Motif.0322, USF1, UW.Motif.0301, UW.Motif.0090, NFYB, NFIX, UW.Motif.0150, UW.Motif.0460, UW.Motif.0578, UW.Motif.0162, UW.Motif.0668, USF1, UW.Motif.0669, NFIX, UW.Motif.0622, UW.Motif.0476, UW.Motif.0562, UW.Motif.0368, UW.Motif.0601, UW.Motif.0002, UW.Motif.0478, UW.Motif.0422, UW.Motif.0116, UW.Motif.0073, USF1, UW.Motif.0274, …	UW.Motif.0322, UW.Motif.0162, UW.Motif.0116, SREBF2, TFAP2A, UW.Motif.0426, JDP2, MYC::MAX, CREB3L1, CREB3, CEBPB
2698	chr1	27059030	27060029	ZNF263, TFAP2A, ATF3, UW.Motif.0348, UW.Motif.0052, UW.Motif.0136, UW.Motif.0570, TFAP2C, UW.Motif.0114, FOSL1, UW.Motif.0187, UW.Motif.0595, UW.Motif.0533, UW.Motif.0028, UW.Motif.0490, UW.Motif.0677, NFKB1, UW.Motif.0407, UW.Motif.0484, UW.Motif.0246, TFAP2C, UW.Motif.0203, TFAP2A, UW.Motif.0048, UW.Motif.0188, TFAP2B, UW.Motif.0199, USF1, TFAP2C, UW.Motif.0110, UW.Motif.0148, UW.Motif.0361, TF…	-46680	ENSG00000158246	UW.Motif.0038, FOXP1, ATF3, MYC, UW.Motif.0176, UW.Motif.0490, UW.Motif.0322, USF1, UW.Motif.0301, UW.Motif.0090, NFYB, NFIX, UW.Motif.0150, UW.Motif.0460, UW.Motif.0578, UW.Motif.0162, UW.Motif.0668, USF1, UW.Motif.0669, NFIX, UW.Motif.0622, UW.Motif.0476, UW.Motif.0562, UW.Motif.0368, UW.Motif.0601, UW.Motif.0002, UW.Motif.0478, UW.Motif.0422, UW.Motif.0116, UW.Motif.0073, USF1, UW.Motif.0274, …	TFAP2A, ATF3, UW.Motif.0570, FOSL1, UW.Motif.0490, UW.Motif.0677, UW.Motif.0407, UW.Motif.0188, USF1, UW.Motif.0301, CEBPB, JDP2, CEBPD, JUNB, TFEC, GCM1, XBP1
2729	chr1	27396810	27397809	UW.Motif.0176, UW.Motif.0022, UW.Motif.0460, UW.Motif.0664, UW.Motif.0379, UW.Motif.0246, UW.Motif.0381, UW.Motif.0669, UW.Motif.0315, ZHX3, UW.Motif.0180, UW.Motif.0645, SPDEF, UW.Motif.0572, UW.Motif.0620, UW.Motif.0430, UW.Motif.0468, UW.Motif.0184, UW.Motif.0211, UW.Motif.0222, UW.Motif.0205, UW.Motif.0306, UW.Motif.0229, UW.Motif.0420, UW.Motif.0146, UW.Motif.0075, UW.Motif.0321, UW.Motif.06…	4688	ENSG00000181773	SP2, CREB3, EGR1, TFAP2C, TFAP2B, SP1, TFAP2A, XBP1, TFAP2C, KLF16, CTCF, SP4, SP1, JDP2, ATF7, KLF14, SP1, JDP2, TFAP2A, POU4F1, SREBF1, UW.Motif.0622, UW.Motif.0309, SP8, EBF1, UW.Motif.0035, SREBF2, UW.Motif.0523, UW.Motif.0335, SP3, ESR1, TFAP2A, UW.Motif.0301, UW.Motif.0361, UW.Motif.0545, UW.Motif.0362, POU4F3, UW.Motif.0048, UW.Motif.0533, UW.Motif.0102, UW.Motif.0547, UW.Motif.0489, UW.Mo…	UW.Motif.0306, UW.Motif.0477, SREBF2, PITX1
2733	chr1	27398910	27399909	RREB1, UW.Motif.0011, CREB3, CREB3L1, CREB3L1, CREB3L1, FOXD2, FOXC1, FOXD3, FOXB1, NRF1, XBP1, UW.Motif.0440, UW.Motif.0421, UW.Motif.0600, FOXC2, UW.Motif.0058, UW.Motif.0668, UW.Motif.0365, UW.Motif.0491, UW.Motif.0456, UW.Motif.0658, UW.Motif.0264, UW.Motif.0259, UW.Motif.0136, UW.Motif.0611, UW.Motif.0290, UW.Motif.0246, UW.Motif.0023, TFAP2C, UW.Motif.0528, ARNT, UW.Motif.0159, UW.Motif.000…	6788	ENSG00000181773	SP2, CREB3, EGR1, TFAP2C, TFAP2B, SP1, TFAP2A, XBP1, TFAP2C, KLF16, CTCF, SP4, SP1, JDP2, ATF7, KLF14, SP1, JDP2, TFAP2A, POU4F1, SREBF1, UW.Motif.0622, UW.Motif.0309, SP8, EBF1, UW.Motif.0035, SREBF2, UW.Motif.0523, UW.Motif.0335, SP3, ESR1, TFAP2A, UW.Motif.0301, UW.Motif.0361, UW.Motif.0545, UW.Motif.0362, POU4F3, UW.Motif.0048, UW.Motif.0533, UW.Motif.0102, UW.Motif.0547, UW.Motif.0489, UW.Mo…	CREB3, CREB3L1, XBP1, TFAP2C, ARNT, RARA, TFAP2A, UW.Motif.0035, JUN, CEBPB, RARG, USF1, JDP2, RUNX2, SPAG7, CREB1, CERS4, CEBPG, TP53, SOX8, SOX9
2737	chr1	27400640	27401639	NFATC1, STAT2::STAT1, UW.Motif.0202, UW.Motif.0050, UW.Motif.0630, UW.Motif.0203, UW.Motif.0551, UW.Motif.0604, UW.Motif.0108, UW.Motif.0228, UW.Motif.0288, UW.Motif.0170, UW.Motif.0480, UW.Motif.0281, UW.Motif.0653, UW.Motif.0299, UW.Motif.0649, UW.Motif.0037, UW.Motif.0255, UW.Motif.0168, ZNF238, UW.Motif.0047, UW.Motif.0465, UW.Motif.0639, TP63, UW.Motif.0035, TCF12, UW.Motif.0244, UW.Motif.00…	8518	ENSG00000181773	SP2, CREB3, EGR1, TFAP2C, TFAP2B, SP1, TFAP2A, XBP1, TFAP2C, KLF16, CTCF, SP4, SP1, JDP2, ATF7, KLF14, SP1, JDP2, TFAP2A, POU4F1, SREBF1, UW.Motif.0622, UW.Motif.0309, SP8, EBF1, UW.Motif.0035, SREBF2, UW.Motif.0523, UW.Motif.0335, SP3, ESR1, TFAP2A, UW.Motif.0301, UW.Motif.0361, UW.Motif.0545, UW.Motif.0362, POU4F3, UW.Motif.0048, UW.Motif.0533, UW.Motif.0102, UW.Motif.0547, UW.Motif.0489, UW.Mo…	UW.Motif.0035, TCF12, CREB1, JUN, MAFK, USF1, TFAP2A, H2AFY, CERS4, PPP5C, TFAP2C, SOX8, SOX9
2738	chr1	27401280	27402279	FOXC1, FOXL1, PAX5, FOXC2, NFATC1, STAT2::STAT1, UW.Motif.0304, UW.Motif.0021, UW.Motif.0626, UW.Motif.0645, FOXC2, FOXI1, UW.Motif.0647, UW.Motif.0291, NR2F6, UW.Motif.0532, UW.Motif.0604, UW.Motif.0551, UW.Motif.0442, UW.Motif.0202, FOXC1, UW.Motif.0170, UW.Motif.0480, UW.Motif.0228, UW.Motif.0218, UW.Motif.0288, UW.Motif.0603, UW.Motif.0413, PLAG1, UW.Motif.0281, UW.Motif.0179, UW.Motif.0587, …	9158	ENSG00000181773	SP2, CREB3, EGR1, TFAP2C, TFAP2B, SP1, TFAP2A, XBP1, TFAP2C, KLF16, CTCF, SP4, SP1, JDP2, ATF7, KLF14, SP1, JDP2, TFAP2A, POU4F1, SREBF1, UW.Motif.0622, UW.Motif.0309, SP8, EBF1, UW.Motif.0035, SREBF2, UW.Motif.0523, UW.Motif.0335, SP3, ESR1, TFAP2A, UW.Motif.0301, UW.Motif.0361, UW.Motif.0545, UW.Motif.0362, POU4F3, UW.Motif.0048, UW.Motif.0533, UW.Motif.0102, UW.Motif.0547, UW.Motif.0489, UW.Mo…	PLAG1, UW.Motif.0035, TFAP2B, TCF12, TP53, TFAP2C, MEIS3, ING3, RARG, SOX8
2739	chr1	27402060	27403059	CTCF, STAT1, TEAD1, ELF1, STAT1, UW.Motif.0074, UW.Motif.0645, UW.Motif.0003, UW.Motif.0512, UW.Motif.0159, UW.Motif.0361, UW.Motif.0494, UW.Motif.0411, UW.Motif.0131, UW.Motif.0532, STAT3, UW.Motif.0626, UW.Motif.0338, UW.Motif.0459, FLI1, RFX5, UW.Motif.0304, UW.Motif.0202, UW.Motif.0043, UW.Motif.0057, UW.Motif.0656, UW.Motif.0224, UW.Motif.0587, ESR1, UW.Motif.0061, UW.Motif.0006, UW.Motif.06…	9938	ENSG00000181773	SP2, CREB3, EGR1, TFAP2C, TFAP2B, SP1, TFAP2A, XBP1, TFAP2C, KLF16, CTCF, SP4, SP1, JDP2, ATF7, KLF14, SP1, JDP2, TFAP2A, POU4F1, SREBF1, UW.Motif.0622, UW.Motif.0309, SP8, EBF1, UW.Motif.0035, SREBF2, UW.Motif.0523, UW.Motif.0335, SP3, ESR1, TFAP2A, UW.Motif.0301, UW.Motif.0361, UW.Motif.0545, UW.Motif.0362, POU4F3, UW.Motif.0048, UW.Motif.0533, UW.Motif.0102, UW.Motif.0547, UW.Motif.0489, UW.Mo…	CTCF, UW.Motif.0361, RFX5, ESR1, JUN, USF1, XBP1, CREB1, CREB3L1, SREBF1, LINC00471, CEBPG, MAFK, RARG, SRY
2793	chr1	27854790	27855789	THRB, THRA, IRF1, UW.Motif.0038, ATF3, MYC, UW.Motif.0180, UW.Motif.0222, USF1, UW.Motif.0312, ZNF784, UW.Motif.0166, UW.Motif.0637, UW.Motif.0272, UW.Motif.0549, UW.Motif.0126, UW.Motif.0404, CUX1, UW.Motif.0662, UW.Motif.0503, UW.Motif.0058, UW.Motif.0587, UW.Motif.0104, UW.Motif.0479, UW.Motif.0203, UW.Motif.0231, UW.Motif.0152, UW.Motif.0611, UW.Motif.0217, UW.Motif.0504, UW.Motif.0376, UW.Mo…	-17253	ENSG00000130775	SP2, SP1, SP4, KLF5, SP1, KLF16, UW.Motif.0327, UW.Motif.0009, UW.Motif.0145, SP1, SP8, UW.Motif.0238, UW.Motif.0460, UW.Motif.0377, SP3, UW.Motif.0549, UW.Motif.0130, UW.Motif.0369, UW.Motif.0303, TBX15, UW.Motif.0466, JUND, UW.Motif.0386, UW.Motif.0620, UW.Motif.0416, UW.Motif.0207, TBX1, UW.Motif.0507, UW.Motif.0456, UW.Motif.0184, UW.Motif.0272, UW.Motif.0331, UW.Motif.0048, FOSL1, UW.Motif.0…	UW.Motif.0272, UW.Motif.0549, NHLH1, UW.Motif.0041, MAX, PITX1, PITX3, EBF1
2812	chr1	27888490	27889489	UW.Motif.0015, ONECUT3, UW.Motif.0507, ONECUT1, UW.Motif.0012, ONECUT1, UW.Motif.0145, ONECUT2, UW.Motif.0238, NR2F1, UW.Motif.0661, UW.Motif.0466, TBX15, UW.Motif.0656, UW.Motif.0463, UW.Motif.0132, UW.Motif.0386, TBX1, UW.Motif.0275, PROP1, UW.Motif.0350, UW.Motif.0093, UW.Motif.0473, RARG, UW.Motif.0199, ARX, UW.Motif.0366, SREBF2, UW.Motif.0492, UW.Motif.0596, MGA, UW.Motif.0558, RARG, UW.Mot…	16447	ENSG00000130775	SP2, SP1, SP4, KLF5, SP1, KLF16, UW.Motif.0327, UW.Motif.0009, UW.Motif.0145, SP1, SP8, UW.Motif.0238, UW.Motif.0460, UW.Motif.0377, SP3, UW.Motif.0549, UW.Motif.0130, UW.Motif.0369, UW.Motif.0303, TBX15, UW.Motif.0466, JUND, UW.Motif.0386, UW.Motif.0620, UW.Motif.0416, UW.Motif.0207, TBX1, UW.Motif.0507, UW.Motif.0456, UW.Motif.0184, UW.Motif.0272, UW.Motif.0331, UW.Motif.0048, FOSL1, UW.Motif.0…	UW.Motif.0507, UW.Motif.0145, UW.Motif.0238, UW.Motif.0466, TBX15, UW.Motif.0386, TBX1, MGA, UW.Motif.0041, TBX4, TBX5, MAX, PITX1, PITX3, RHOXF1, GSC2, SREBF1
2813	chr1	27889190	27890189	ONECUT3, ONECUT1, ONECUT1, ONECUT2, UW.Motif.0312, UW.Motif.0224, UW.Motif.0363, TBX15, UW.Motif.0503, UW.Motif.0267, UW.Motif.0132, UW.Motif.0411, UW.Motif.0399, TBX1, UW.Motif.0164, UW.Motif.0386, UW.Motif.0490, UW.Motif.0351, UW.Motif.0421, UW.Motif.0212, UW.Motif.0093, UW.Motif.0639, UW.Motif.0587, STAT3, UW.Motif.0030, UW.Motif.0097, UW.Motif.0492, UW.Motif.0037, UW.Motif.0075, UW.Motif.0100…	17147	ENSG00000130775	SP2, SP1, SP4, KLF5, SP1, KLF16, UW.Motif.0327, UW.Motif.0009, UW.Motif.0145, SP1, SP8, UW.Motif.0238, UW.Motif.0460, UW.Motif.0377, SP3, UW.Motif.0549, UW.Motif.0130, UW.Motif.0369, UW.Motif.0303, TBX15, UW.Motif.0466, JUND, UW.Motif.0386, UW.Motif.0620, UW.Motif.0416, UW.Motif.0207, TBX1, UW.Motif.0507, UW.Motif.0456, UW.Motif.0184, UW.Motif.0272, UW.Motif.0331, UW.Motif.0048, FOSL1, UW.Motif.0…	TBX15, TBX1, UW.Motif.0386, MGA, GRHL1, TBX4, TBX5, PITX1, PITX3, RHOXF1, CEBPA, TBX21, GSC2, CEBPG, YWHAZ, SREBF1, EBF1
2814	chr1	27931520	27932519	NFIA, NFIB, NFIX, NFIX, POU1F1, TLX1::NFIC, POU2F2, UW.Motif.0341, UW.Motif.0440, POU3F3, UW.Motif.0304, UW.Motif.0397, UW.Motif.0641, UW.Motif.0658, UW.Motif.0531, POU3F2, UW.Motif.0635, UW.Motif.0029, UW.Motif.0601, UW.Motif.0466, UW.Motif.0570, UW.Motif.0559, UW.Motif.0357, POU3F1, UW.Motif.0378, UW.Motif.0246, UW.Motif.0102, UW.Motif.0311, UW.Motif.0335, UW.Motif.0573, TFAP4, UW.Motif.0167, U…	-2980	ENSG00000130768	UW.Motif.0015, TEAD1, UW.Motif.0090, UW.Motif.0027, UW.Motif.0507, UW.Motif.0176, UW.Motif.0460, FOXC2, CEBPB, ATF4, UW.Motif.0466, UW.Motif.0464, UW.Motif.0472, UW.Motif.0403, UW.Motif.0289, UW.Motif.0135, UW.Motif.0188, UW.Motif.0620, CPEB1, UW.Motif.0645, UW.Motif.0243, POU3F1, UW.Motif.0387, UW.Motif.0184, POU3F3, UW.Motif.0065, UW.Motif.0171, UW.Motif.0032, UW.Motif.0036, UW.Motif.0019, UW.M…	TLX1::NFIC, POU3F3, POU3F2, UW.Motif.0466, POU3F1, GCM1, YY1
2827	chr1	28125990	28126989	ESRRB, ESRRA, NFATC1, ESRRG, TBX15, TBX20, TBX21, NR2F1, TBX21, TBX1, ESRRA, EOMES, UW.Motif.0534, UW.Motif.0322, UW.Motif.0030, UW.Motif.0346, UW.Motif.0225, UW.Motif.0234, UW.Motif.0272, TBX2, TBX20, UW.Motif.0378, Oct-1, MGA, FOXD3, UW.Motif.0438, TBX4, UW.Motif.0504, UW.Motif.0319, UW.Motif.0498, UW.Motif.0436, UW.Motif.0199, UW.Motif.0321, UW.Motif.0036, UW.Motif.0461, UW.Motif.0123, TBX4, T…	449	ENSG00000289576	SPIB, SPI1, PROP1, STAT1, UW.Motif.0093, STAT1, UW.Motif.0362, STAT3, FOXB1, UW.Motif.0328, UW.Motif.0527, UW.Motif.0076, UW.Motif.0147, UW.Motif.0478, SPIC, UW.Motif.0240, UW.Motif.0422, ALX3, UW.Motif.0248, UW.Motif.0517, POU2F1, UW.Motif.0113, MSC, DRGX, UW.Motif.0393, UW.Motif.0071, UW.Motif.0028, ALX4, UW.Motif.0483, SREBF2, UW.Motif.0086, UW.Motif.0384, USF1, ARX, MLXIPL, UW.Motif.0528, UW.…	TBX15, TBX20, TBX1, MEF2A, TFE3, MYC, USF1, SREBF2, HSF1, OTX2, ARNT, MAX, GRHL1, SREBF1, TFAP4, TFEB
2832	chr1	28134540	28135539	MEF2A, MEF2A, UW.Motif.0432, MEF2A, MEF2B, PRDM1, UW.Motif.0494, MAFK, UW.Motif.0677, EBF1, YY1, UW.Motif.0409, UW.Motif.0375, UW.Motif.0346, UW.Motif.0163, UW.Motif.0386, UW.Motif.0245, UW.Motif.0676, TBX15, UW.Motif.0027, UW.Motif.0170, MAFG, TBX1, UW.Motif.0385, MAFF, UW.Motif.0132, UW.Motif.0613, UW.Motif.0148, POU2F2, UW.Motif.0353, UW.Motif.0065, UW.Motif.0500, UW.Motif.0041, EBF1, UW.Motif…	7801	ENSG00000253005	NR3C2, NR3C1, UW.Motif.0434, MYC, AR, UW.Motif.0440, UW.Motif.0388, UW.Motif.0315, UW.Motif.0328, UW.Motif.0532, UW.Motif.0386, UW.Motif.0050, UW.Motif.0129, UW.Motif.0581, MAFK, PAX5, TBX15, MAFK, UW.Motif.0436, UW.Motif.0471, UW.Motif.0418, UW.Motif.0643, UW.Motif.0107, TBX1, UW.Motif.0394, AR, UW.Motif.0349, UW.Motif.0504, UW.Motif.0286, UW.Motif.0599, UW.Motif.0168, UW.Motif.0600, UW.Motif.00…	MAFK, EBF1, YY1, UW.Motif.0386, TBX15, TBX1, UW.Motif.0041, USF2, MGA, YY2, TBX4, CEBPA, NKX3-1, CEBPB, RXRG
2836	chr1	28144230	28145229	JDP2, JDP2, UW.Motif.0452, JUND, TFAP2C, UW.Motif.0577, BATF::JUN, NFE2, TFAP2A, POU2F2, UW.Motif.0428, UW.Motif.0344, UW.Motif.0561, FOS, JUN (var.2), UW.Motif.0345, UW.Motif.0159, UW.Motif.0495, UW.Motif.0646, FOSL1, UW.Motif.0531, JUNB, UW.Motif.0625, ARNT, UW.Motif.0543, UW.Motif.0606, NFIL3, UW.Motif.0674, UW.Motif.0290, UW.Motif.0333, UW.Motif.0680, UW.Motif.0652, UW.Motif.0434, FOSL2, UW.M…	-1889	ENSG00000253005	NR3C2, NR3C1, UW.Motif.0434, MYC, AR, UW.Motif.0440, UW.Motif.0388, UW.Motif.0315, UW.Motif.0328, UW.Motif.0532, UW.Motif.0386, UW.Motif.0050, UW.Motif.0129, UW.Motif.0581, MAFK, PAX5, TBX15, MAFK, UW.Motif.0436, UW.Motif.0471, UW.Motif.0418, UW.Motif.0643, UW.Motif.0107, TBX1, UW.Motif.0394, AR, UW.Motif.0349, UW.Motif.0504, UW.Motif.0286, UW.Motif.0599, UW.Motif.0168, UW.Motif.0600, UW.Motif.00…	UW.Motif.0434, PAX5, XBP1, YY1, PAXIP1, MAX, PPP5C
2876	chr1	28322060	28323059	UW.Motif.0011, TFAP2B, EN1, GBX2, ONECUT1, TFAP2C, MSX1, UW.Motif.0053, UW.Motif.0315, TFAP2A, ONECUT1, UW.Motif.0531, UW.Motif.0308, UW.Motif.0584, UW.Motif.0511, ONECUT3, UW.Motif.0349, UW.Motif.0573, UW.Motif.0646, ONECUT2, MSX2, UW.Motif.0314, UW.Motif.0055, UW.Motif.0644, UW.Motif.0514, UW.Motif.0117, HNF1A, ATF2, KCNIP1, DUX4, UW.Motif.0071, UW.Motif.0317, UW.Motif.0413, UW.Motif.0214, UW.M…	-6442	ENSG00000130772	NRF1, NRF1, YY1, UW.Motif.0092, UW.Motif.0176, UW.Motif.0322, UW.Motif.0238, UW.Motif.0327, UW.Motif.0360, UW.Motif.0460, UW.Motif.0315, UW.Motif.0147, UW.Motif.0570, UW.Motif.0286, UW.Motif.0376, UW.Motif.0645, UW.Motif.0620, UW.Motif.0604, UW.Motif.0295, UW.Motif.0363, UW.Motif.0344, UW.Motif.0184, UW.Motif.0518, UW.Motif.0068, UW.Motif.0207, UW.Motif.0290, UW.Motif.0218, UW.Motif.0158, UW.Moti…	UW.Motif.0315, NFIL3
2927	chr1	28734560	28735559	FOXC1, FOXL1, PAX5, FOXC2, FOXO3, FOXC2, UW.Motif.0176, TLX1::NFIC, FOXC1, MEF2C, ZNF238, FOXI1, UW.Motif.0460, UW.Motif.0443, FOXA1, UW.Motif.0010, UW.Motif.0034, UW.Motif.0180, UW.Motif.0315, UW.Motif.0669, ZNF238, UW.Motif.0386, UW.Motif.0541, FOXO1, FOXB1, FOXJ2, UW.Motif.0199, UW.Motif.0620, UW.Motif.0184, HNF1A, SREBF2, UW.Motif.0220, UW.Motif.0619, POU3F1, UW.Motif.0594, MLXIPL, CSTF2, TFA…	-1561	ENSG00000198492	EGR1, EBF1, HOXD12, HOXC12, EBF1, KLF16, UW.Motif.0013, HOXD11, HOXC11, EGR3, UW.Motif.0544, STAT3, EGR1, UW.Motif.0256, HOXD12, UW.Motif.0427, UW.Motif.0198, UW.Motif.0456, HOXC11, STAT1, EGR2, UW.Motif.0159, HOXA10, UW.Motif.0557, UW.Motif.0073, UW.Motif.0074, UW.Motif.0123, UW.Motif.0659, POU3F3, STAT1, UW.Motif.0320, BHLHE40, ZBTB33, UW.Motif.0526, UW.Motif.0085, UW.Motif.0600, UW.Motif.0050,…	FOXI1, POU3F3, GRHL1, RARA, EBF1
3095	chr1	30109540	30110539	ESRRA, UW.Motif.0164, TAL1::TCF3, UW.Motif.0517, SREBF2, UW.Motif.0668, UW.Motif.0385, UW.Motif.0347, SREBF1, UW.Motif.0061, UW.Motif.0639, UW.Motif.0374, UW.Motif.0366, UW.Motif.0183, UW.Motif.0192, UW.Motif.0658, UW.Motif.0064, UW.Motif.0561, UW.Motif.0640, UW.Motif.0004, UW.Motif.0208, TBX21, UW.Motif.0029, UW.Motif.0263, UW.Motif.0412, UW.Motif.0070, UW.Motif.0234, UW.Motif.0520, UW.Motif.011…	-30223	ENSG00000233372	UW.Motif.0544, UW.Motif.0594, UW.Motif.0293, UW.Motif.0568, UW.Motif.0147, UW.Motif.0128, UW.Motif.0143, UW.Motif.0612, UW.Motif.0532, UW.Motif.0646, UW.Motif.0470, UW.Motif.0093, UW.Motif.0511, UW.Motif.0349, UW.Motif.0530, MAFB, POU2F2, UW.Motif.0397, UW.Motif.0357, UW.Motif.0517, UW.Motif.0548, NFKB1, POU3F3, CPEB1, FOXB1, UW.Motif.0194, UW.Motif.0510, UW.Motif.0091, UW.Motif.0186, UW.Motif.00…	UW.Motif.0517, SREBF1, CDX2, CDX1, MAX, USF1, NFKB1
3283	chr1	31110990	31111989	UW.Motif.0092, CEBPG, CEBPG, UW.Motif.0027, UW.Motif.0067, UW.Motif.0145, CEBPD, UW.Motif.0238, CEBPB, CEBPB, UW.Motif.0080, CEBPE, CEBPB, UW.Motif.0386, UW.Motif.0666, CEBPA, UW.Motif.0507, UW.Motif.0361, UW.Motif.0561, UW.Motif.0466, RFX2, UW.Motif.0660, UW.Motif.0480, TBX15, UW.Motif.0299, UW.Motif.0272, UW.Motif.0537, UW.Motif.0173, UW.Motif.0549, UW.Motif.0439, UW.Motif.0220, UW.Motif.0366, …	-2867	ENSG00000225142	ZNF263, UW.Motif.0067, UW.Motif.0022, UW.Motif.0460, UW.Motif.0021, UW.Motif.0182, UW.Motif.0180, UW.Motif.0185, UW.Motif.0173, UW.Motif.0130, UW.Motif.0094, UW.Motif.0669, UW.Motif.0039, UW.Motif.0549, UW.Motif.0108, UW.Motif.0386, UW.Motif.0046, UW.Motif.0379, UW.Motif.0349, UW.Motif.0620, UW.Motif.0482, ARNT, UW.Motif.0662, UW.Motif.0385, UW.Motif.0393, UW.Motif.0135, PROX1, UW.Motif.0517, UW.…	CEBPG, UW.Motif.0067, CEBPD, CEBPB, CEBPE, UW.Motif.0386, CEBPA, UW.Motif.0173, UW.Motif.0549, RHOXF1, VAMP3
3307	chr1	31244040	31245039	UW.Motif.0611, NR2C2, UW.Motif.0228, UW.Motif.0553, PAX5, UW.Motif.0395, UW.Motif.0139, UW.Motif.0055, UW.Motif.0484, UW.Motif.0532, UW.Motif.0442, UW.Motif.0371, UW.Motif.0598, UW.Motif.0278, FOSL1, UW.Motif.0203, JUNB, UW.Motif.0391, UW.Motif.0259, UW.Motif.0413, UW.Motif.0132, FOSL2, PAX6, JUN (var.2), UW.Motif.0117, UW.Motif.0427, UW.Motif.0468, UW.Motif.0125, UW.Motif.0474, UW.Motif.0655, UW…	-4653	ENSG00000084628	ESRRA, SOX7, SOX9, UW.Motif.0427, UW.Motif.0116, UW.Motif.0614, UW.Motif.0452, UW.Motif.0344, UW.Motif.0656, UW.Motif.0512, UW.Motif.0596, UW.Motif.0174, MYC::MAX, UW.Motif.0444, STAT3, UW.Motif.0181, UW.Motif.0203, UW.Motif.0191, UW.Motif.0482, UW.Motif.0535, NFKB1, ESRRA, UW.Motif.0462, UW.Motif.0552, UW.Motif.0271, SOX10, UW.Motif.0539, RELA, UW.Motif.0102, UW.Motif.0312, UW.Motif.0202, UW.Mot…	UW.Motif.0203, PAX6, UW.Motif.0427, FOS, JUN, XBP1, EBF1, RNF114, CREB1, MAX, USF1
3430	chr1	31954970	31955969	FOXC1, FOXL1, FOXC2, FOXC2, UW.Motif.0440, UW.Motif.0405, FOXC1, FOXI1, NR2F1, POU3F1, NR2F1, POU3F3, UW.Motif.0617, UW.Motif.0185, UW.Motif.0605, UW.Motif.0493, UW.Motif.0555, UW.Motif.0240, ZIC3, UW.Motif.0349, UW.Motif.0112, UW.Motif.0477, CSTF2, UW.Motif.0521, USF1, UW.Motif.0316, UW.Motif.0132, FOXB1, UW.Motif.0110, UW.Motif.0370, UW.Motif.0189, UW.Motif.0388, UW.Motif.0075, POU3F2, UW.Motif…	-10614	ENSG00000184007	POU2F2, Oct-1, POU3F4, UW.Motif.0516, UW.Motif.0488, POU2F1, FOXD3, UW.Motif.0241, POU2F2, UW.Motif.0487, POU2F3, UW.Motif.0213, UW.Motif.0016, UW.Motif.0276, UW.Motif.0386, POU5F1P1, JUN (var.2), UW.Motif.0036, UW.Motif.0550, UW.Motif.0230, UW.Motif.0371, UW.Motif.0473, UW.Motif.0086, NFE2L2, UW.Motif.0441, UW.Motif.0424, UW.Motif.0245, UW.Motif.0284, UW.Motif.0033, UW.Motif.0112, UW.Motif.0071,…	POU3F1, UW.Motif.0112, USF1, UW.Motif.0016, CEBPD, CEBPG, RARG, CEBPB, CEBPE, YY1, CUX1
3433	chr1	31957950	31958949	EWSR1-FLI1, ZNF263, IRF1, UW.Motif.0496, PAX5, UW.Motif.0046, UW.Motif.0549, UW.Motif.0669, UW.Motif.0080, UW.Motif.0460, ZNF238, UW.Motif.0474, UW.Motif.0645, UW.Motif.0315, ZNF238, UW.Motif.0516, UW.Motif.0272, UW.Motif.0471, UW.Motif.0002, UW.Motif.0290, UW.Motif.0679, UW.Motif.0620, UW.Motif.0295, UW.Motif.0293, UW.Motif.0199, UW.Motif.0421, UW.Motif.0032, UW.Motif.0184, NHLH1, UW.Motif.0624,…	-13594	ENSG00000184007	POU2F2, Oct-1, POU3F4, UW.Motif.0516, UW.Motif.0488, POU2F1, FOXD3, UW.Motif.0241, POU2F2, UW.Motif.0487, POU2F3, UW.Motif.0213, UW.Motif.0016, UW.Motif.0276, UW.Motif.0386, POU5F1P1, JUN (var.2), UW.Motif.0036, UW.Motif.0550, UW.Motif.0230, UW.Motif.0371, UW.Motif.0473, UW.Motif.0086, NFE2L2, UW.Motif.0441, UW.Motif.0424, UW.Motif.0245, UW.Motif.0284, UW.Motif.0033, UW.Motif.0112, UW.Motif.0071,…	UW.Motif.0516, UW.Motif.0002, NHLH1, VSX1, NFE2L2, CEBPB, Pax6, CUX1
3489	chr1	32882000	32882999	PAX5, NRF1, UW.Motif.0242, UW.Motif.0508, EBF1, UW.Motif.0625, E2F1, UW.Motif.0013, UW.Motif.0139, UW.Motif.0023, UW.Motif.0549, UW.Motif.0342, UW.Motif.0316, UW.Motif.0099, HSF1, UW.Motif.0459, EBF1, UW.Motif.0199, UW.Motif.0171, UW.Motif.0058, UW.Motif.0229, UW.Motif.0027, UW.Motif.0124, UW.Motif.0493, UW.Motif.0018, UW.Motif.0315, UW.Motif.0135, UW.Motif.0147, UW.Motif.0640, UW.Motif.0025, UW.…	-3494	ENSG00000121905	ZSCAN4, KLF14, FOXG1, KLF16, SP8, SP4, UW.Motif.0530, TFAP2C, UW.Motif.0414, UW.Motif.0032, UW.Motif.0082, UW.Motif.0335, TBX20, UW.Motif.0218, UW.Motif.0514, UW.Motif.0518, ZNF238, UW.Motif.0131, UW.Motif.0207, UW.Motif.0109, UW.Motif.0147, UW.Motif.0651, RELA, UW.Motif.0647, UW.Motif.0222, UW.Motif.0475, UW.Motif.0094, TBX20, KLF13, EWSR1-FLI1, NHLH1, INSM1, UW.Motif.0045, TFAP2A, TEAD1, UW.Mot…	UW.Motif.0147, UW.Motif.0335, FOSL1, NFKB1, ZNF503, TFAP2A, TOB2, JUND, FOS, TEAD1, AVEN, CEBPD, CBFA2T2, BHLHE41, MYBL2, MYBL1, GLIS1
3490	chr1	32883480	32884479	MTF1, RREB1, UW.Motif.0053, UW.Motif.0309, UW.Motif.0272, UW.Motif.0440, UW.Motif.0632, UW.Motif.0335, UW.Motif.0642, UW.Motif.0408, UW.Motif.0525, UW.Motif.0326, NFKB2, NFKB1, UW.Motif.0356, UW.Motif.0240, UW.Motif.0384, UW.Motif.0066, UW.Motif.0257, FOXO3, UW.Motif.0316, UW.Motif.0122, UW.Motif.0569, UW.Motif.0320, NFKB1, UW.Motif.0121, UW.Motif.0426, UW.Motif.0072, UW.Motif.0369, UW.Motif.0168…	-2014	ENSG00000121905	ZSCAN4, KLF14, FOXG1, KLF16, SP8, SP4, UW.Motif.0530, TFAP2C, UW.Motif.0414, UW.Motif.0032, UW.Motif.0082, UW.Motif.0335, TBX20, UW.Motif.0218, UW.Motif.0514, UW.Motif.0518, ZNF238, UW.Motif.0131, UW.Motif.0207, UW.Motif.0109, UW.Motif.0147, UW.Motif.0651, RELA, UW.Motif.0647, UW.Motif.0222, UW.Motif.0475, UW.Motif.0094, TBX20, KLF13, EWSR1-FLI1, NHLH1, INSM1, UW.Motif.0045, TFAP2A, TEAD1, UW.Mot…	UW.Motif.0335, NFKB1, UW.Motif.0122, UW.Motif.0222, NHLH1, ZNF503, JUND, TFAP2A, ZC3H7A, USF2, ARFGAP1, MYBL1, THRB
3496	chr1	32916020	32917019	SOX2, UW.Motif.0507, UW.Motif.0067, UW.Motif.0227, UW.Motif.0080, UW.Motif.0531, UW.Motif.0411, UW.Motif.0466, FOXJ2, UW.Motif.0103, UW.Motif.0287, SRY, UW.Motif.0657, UW.Motif.0192, UW.Motif.0119, UW.Motif.0273, UW.Motif.0233, SOX21, SOX7, UW.Motif.0244, UW.Motif.0630, GRHL1, UW.Motif.0582, UW.Motif.0397, UW.Motif.0347, FOXJ3, UW.Motif.0350, UW.Motif.0370, UW.Motif.0363, UW.Motif.0065, CPEB1, UW…	-8934	ENSG00000287691	UW.Motif.0576, UW.Motif.0116, UW.Motif.0658, UW.Motif.0578, EBF1, UW.Motif.0661, PRDM1, FOSL1, UW.Motif.0568, UW.Motif.0159, FOXC2, CEBPB, PRDM1, TFAP2C, UW.Motif.0383, UW.Motif.0533, UW.Motif.0345, UW.Motif.0113, UW.Motif.0318, UW.Motif.0473, UW.Motif.0140, NR2F1, UW.Motif.0424, UW.Motif.0007, UW.Motif.0646, UW.Motif.0144, UW.Motif.0310, NHLH1, UW.Motif.0168, UW.Motif.0122, UW.Motif.0163, UW.Mot…	TCF3, OLIG3, NHLH1, TFAP2A, TFAP2C, RARA
3510	chr1	32975630	32976629	UW.Motif.0011, PAX5, PAX5, UW.Motif.0617, UW.Motif.0500, UW.Motif.0532, UW.Motif.0627, UW.Motif.0335, UW.Motif.0322, PAX2, UW.Motif.0459, UW.Motif.0228, UW.Motif.0224, UW.Motif.0194, UW.Motif.0133, UW.Motif.0315, UW.Motif.0512, UW.Motif.0681, UW.Motif.0164, UW.Motif.0593, ESRRA, UW.Motif.0310, UW.Motif.0484, UW.Motif.0388, IRF1, UW.Motif.0253, UW.Motif.0380, UW.Motif.0418, UW.Motif.0487, BACH1, N…	2577	ENSG00000278966	FOXC1, FOXL1, FOXC2, USF2, ESRRB, USF1, ESRRA, FOXC2, UW.Motif.0548, UW.Motif.0155, ESRRG, ESRRA, UW.Motif.0126, ZIC3, UW.Motif.0242, UW.Motif.0658, UW.Motif.0170, UW.Motif.0294, FOXC1, UW.Motif.0518, UW.Motif.0562, UW.Motif.0542, CSTF2, UW.Motif.0147, UW.Motif.0521, UW.Motif.0332, ONECUT3, UW.Motif.0523, UW.Motif.0102, ZNF784, UW.Motif.0154, UW.Motif.0105, UW.Motif.0433, UW.Motif.0231, UW.Motif.…	ESRRA, GRHL1, HCFC2, ZNF160, CBX3
3511	chr1	32976390	32977389	UW.Motif.0011, IRF1, UW.Motif.0176, UW.Motif.0027, UW.Motif.0379, UW.Motif.0460, UW.Motif.0564, UW.Motif.0172, UW.Motif.0532, UW.Motif.0321, UW.Motif.0124, TBX15, UW.Motif.0620, UW.Motif.0456, TBX1, UW.Motif.0184, UW.Motif.0132, UW.Motif.0522, UW.Motif.0527, UW.Motif.0608, UW.Motif.0331, UW.Motif.0388, UW.Motif.0484, UW.Motif.0366, Trp53, UW.Motif.0125, MGA, UW.Motif.0387, UW.Motif.0339, NR4A2, F…	-3057	ENSG00000217644	UW.Motif.0011, TEAD3, UW.Motif.0145, UW.Motif.0053, UW.Motif.0238, UW.Motif.0272, UW.Motif.0034, UW.Motif.0080, UW.Motif.0634, UW.Motif.0556, UW.Motif.0443, UW.Motif.0109, UW.Motif.0199, UW.Motif.0475, UW.Motif.0549, UW.Motif.0507, UW.Motif.0516, UW.Motif.0202, UW.Motif.0304, UW.Motif.0386, UW.Motif.0396, UW.Motif.0315, SPDEF, UW.Motif.0220, UW.Motif.0503, UW.Motif.0595, UW.Motif.0091, UW.Motif.0…	UW.Motif.0011, BACH1, GRHL1, DDX53, GCM1, SREBF1, OTX1
3512	chr1	32977300	32978299	UW.Motif.0628, UW.Motif.0338, UW.Motif.0657, UW.Motif.0168, UW.Motif.0573, UW.Motif.0183, UW.Motif.0675, FOXJ2, FOXJ3, UW.Motif.0179, UW.Motif.0098, UW.Motif.0452, UW.Motif.0493, UW.Motif.0182, UW.Motif.0466, UW.Motif.0606, UW.Motif.0600, UW.Motif.0622, UW.Motif.0441, UW.Motif.0510, UW.Motif.0190, UW.Motif.0112, UW.Motif.0196, UW.Motif.0018, UW.Motif.0070, UW.Motif.0089, UW.Motif.0104, UW.Motif.0…	-2147	ENSG00000217644	UW.Motif.0011, TEAD3, UW.Motif.0145, UW.Motif.0053, UW.Motif.0238, UW.Motif.0272, UW.Motif.0034, UW.Motif.0080, UW.Motif.0634, UW.Motif.0556, UW.Motif.0443, UW.Motif.0109, UW.Motif.0199, UW.Motif.0475, UW.Motif.0549, UW.Motif.0507, UW.Motif.0516, UW.Motif.0202, UW.Motif.0304, UW.Motif.0386, UW.Motif.0396, UW.Motif.0315, SPDEF, UW.Motif.0220, UW.Motif.0503, UW.Motif.0595, UW.Motif.0091, UW.Motif.0…	EVX1
3513	chr1	32981330	32982329	HNF1B, SPIC, HNF1A, MAFK, SPIB, FOXB1, HNF1B, UW.Motif.0572, FOXC1, UW.Motif.0455, FOXA1, NR2F1, UW.Motif.0246, MAFF, UW.Motif.0457, SPI1, FOXC2, FOXB1, TFAP2A, UW.Motif.0459, UW.Motif.0333, UW.Motif.0335, FOXA1, UW.Motif.0293, HNF1B, TBX15, TCF3, UW.Motif.0273, POU4F1, FOXO3, POU4F3, UW.Motif.0106, UW.Motif.0381, UW.Motif.0204, UW.Motif.0319, TBX1, UW.Motif.0534, UW.Motif.0007, UW.Motif.0271, UW…	1883	ENSG00000217644	UW.Motif.0011, TEAD3, UW.Motif.0145, UW.Motif.0053, UW.Motif.0238, UW.Motif.0272, UW.Motif.0034, UW.Motif.0080, UW.Motif.0634, UW.Motif.0556, UW.Motif.0443, UW.Motif.0109, UW.Motif.0199, UW.Motif.0475, UW.Motif.0549, UW.Motif.0507, UW.Motif.0516, UW.Motif.0202, UW.Motif.0304, UW.Motif.0386, UW.Motif.0396, UW.Motif.0315, SPDEF, UW.Motif.0220, UW.Motif.0503, UW.Motif.0595, UW.Motif.0091, UW.Motif.0…	MAFF, UW.Motif.0204, UW.Motif.0199, ZHX3, UW.Motif.0211, MAX, SREBF1, TFAP2C, JUND
3515	chr1	32982700	32983699	UW.Motif.0452, FOXA1, UW.Motif.0457, UW.Motif.0398, UW.Motif.0503, UW.Motif.0207, ZNF238, UW.Motif.0497, UW.Motif.0386, ZNF238, FOXA1, UW.Motif.0377, UW.Motif.0678, UW.Motif.0112, UW.Motif.0191, UW.Motif.0666, UW.Motif.0424, UW.Motif.0202, UW.Motif.0645, UW.Motif.0073, UW.Motif.0362, UW.Motif.0393, UW.Motif.0489, FOXP2, ZBTB18, UW.Motif.0236, UW.Motif.0534, UW.Motif.0122, UW.Motif.0147, RFX4, UW.…	3253	ENSG00000217644	UW.Motif.0011, TEAD3, UW.Motif.0145, UW.Motif.0053, UW.Motif.0238, UW.Motif.0272, UW.Motif.0034, UW.Motif.0080, UW.Motif.0634, UW.Motif.0556, UW.Motif.0443, UW.Motif.0109, UW.Motif.0199, UW.Motif.0475, UW.Motif.0549, UW.Motif.0507, UW.Motif.0516, UW.Motif.0202, UW.Motif.0304, UW.Motif.0386, UW.Motif.0396, UW.Motif.0315, SPDEF, UW.Motif.0220, UW.Motif.0503, UW.Motif.0595, UW.Motif.0091, UW.Motif.0…	UW.Motif.0503, UW.Motif.0207, UW.Motif.0386, UW.Motif.0202, UW.Motif.0147, UW.Motif.0396, TEAD3, MAFF, JUND, TFAP2C
3535	chr1	33139910	33140909	ZNF263, Myf, TFAP2A, TFAP2B, TFAP2C, UW.Motif.0677, UW.Motif.0116, UW.Motif.0186, UW.Motif.0286, UW.Motif.0505, TFAP2A, UW.Motif.0469, UW.Motif.0389, UW.Motif.0606, UW.Motif.0028, TFAP2C, UW.Motif.0421, UW.Motif.0448, UW.Motif.0408, UW.Motif.0493, RUNX3, UW.Motif.0098, UW.Motif.0247, UW.Motif.0024, UW.Motif.0018, UW.Motif.0371, UW.Motif.0159, UW.Motif.0681, UW.Motif.0410, UW.Motif.0162, UW.Motif.…	2820	ENSG00000278997	STAT1, UW.Motif.0490, STAT1, UW.Motif.0189, FOSL1, UW.Motif.0169, UW.Motif.0459, UW.Motif.0139, UW.Motif.0226, UW.Motif.0079, UW.Motif.0311, UW.Motif.0585, UW.Motif.0324, SP4, SREBF2, UW.Motif.0632, UW.Motif.0645, UW.Motif.0319, NFIL3, UW.Motif.0524, FOSL2, UW.Motif.0032, UW.Motif.0002, UW.Motif.0081, JUNB, UW.Motif.0205, UW.Motif.0481, UW.Motif.0258, UW.Motif.0228, UW.Motif.0010, STAT3, UW.Motif…	UW.Motif.0410, FOSL1, JUNB, FOSL2, UW.Motif.0032, NR4A2, UGP2, CEBPG, CEBPB
3536	chr1	33218460	33219459	UW.Motif.0011, UW.Motif.0549, UW.Motif.0557, EBF1, UW.Motif.0193, UW.Motif.0372, HNF4G, UW.Motif.0564, UW.Motif.0147, UW.Motif.0117, UW.Motif.0236, UW.Motif.0134, UW.Motif.0406, MRPL1, UW.Motif.0526, UW.Motif.0580, UW.Motif.0110, UW.Motif.0170, UW.Motif.0609, UW.Motif.0061, UW.Motif.0023, UW.Motif.0045, UW.Motif.0268, UW.Motif.0106, UW.Motif.0004, UW.Motif.0057, UW.Motif.0071, UW.Motif.0622, UW.M…	24172	ENSG00000284721	MEF2B, ZNF784, MEF2D, UW.Motif.0027, MEF2A, UW.Motif.0379, MEF2A, UW.Motif.0660, UW.Motif.0570, CEBPB, UW.Motif.0398, UW.Motif.0461, UW.Motif.0624, UW.Motif.0518, UW.Motif.0201, UW.Motif.0132, UW.Motif.0073, UW.Motif.0419, UW.Motif.0357, UW.Motif.0107, POU4F1, UW.Motif.0136, UW.Motif.0388, BHLHE23, UW.Motif.0208, UW.Motif.0384, UW.Motif.0037, UW.Motif.0137, UW.Motif.0299, MYBL2, UW.Motif.0501, UW…	UW.Motif.0501, BACH1, ZNF784, RPS4X, MSI2, TFAP2C, SOX18, SOX8
3553	chr1	33432630	33433629	FOXC1, FOXL1, FOXC2, ESRRB, FOXC2, ESRRA, ZNF238, SOX14, ESRRA, UW.Motif.0631, UW.Motif.0104, FOXB1, IRF5, UW.Motif.0202, ESRRG, UW.Motif.0178, UW.Motif.0480, UW.Motif.0591, UW.Motif.0147, FOXC1, UW.Motif.0503, UW.Motif.0462, UW.Motif.0435, POU4F3, UW.Motif.0415, UW.Motif.0115, UW.Motif.0358, UW.Motif.0386, UW.Motif.0236, POU3F1, ZNF238, ATF2, ZBTB18, UW.Motif.0615, UW.Motif.0528, UW.Motif.0643, …	-2035	ENSG00000134686	RFX2, RFX5, RFX5, RFX3, RFX2, RORA_2, RFX4, MAX, GBX2, USF2, POU3F4, UW.Motif.0424, UW.Motif.0647, UW.Motif.0681, USF1, USF1, UW.Motif.0128, MYC::MAX, TFEB, UW.Motif.0236, UW.Motif.0192, UW.Motif.0679, UW.Motif.0371, UW.Motif.0293, UW.Motif.0423, MAX, UW.Motif.0024, UW.Motif.0360, UW.Motif.0213, UW.Motif.0018, UW.Motif.0509, RFX3, UW.Motif.0144, MNT, UW.Motif.0152, NR2F6, USF1, UW.Motif.0280, POU…	IRF5, ESRRG, UW.Motif.0236, UW.Motif.0615, RFX5, UW.Motif.0213, SREBF2, IRF8, NFIL3, RFX4, PLAGL1, MAX, CEBPG, RARA, IRF4, RFX3, RFX2
3606	chr1	35117860	35118859	UW.Motif.0669, UW.Motif.0176, UW.Motif.0460, UW.Motif.0090, UW.Motif.0099, MYC, UW.Motif.0486, UW.Motif.0681, UW.Motif.0321, UW.Motif.0349, UW.Motif.0386, UW.Motif.0549, UW.Motif.0620, UW.Motif.0172, UW.Motif.0526, UW.Motif.0184, UW.Motif.0295, UW.Motif.0644, UW.Motif.0511, UW.Motif.0173, UW.Motif.0404, UW.Motif.0558, IRF1, UW.Motif.0123, UW.Motif.0185, HOXC10, UW.Motif.0062, IRF7, NR2E1, FOXJ3, …	-3662	ENSG00000228348	FOXC1, PRDM1, FOXL1, PRDM1, FOXC2, STAT2::STAT1, FOXC2, UW.Motif.0067, FOXC1, UW.Motif.0415, FOXI1, UW.Motif.0650, UW.Motif.0555, UW.Motif.0187, UW.Motif.0639, TBX15, POU3F1, UW.Motif.0298, UW.Motif.0059, POU3F3, TBX1, IRF2, SREBF1, UW.Motif.0131, UW.Motif.0347, UW.Motif.0297, UW.Motif.0171, UW.Motif.0073, UW.Motif.0173, CSTF2, UW.Motif.0214, ONECUT3, IRF1, UW.Motif.0371, TCF4, UW.Motif.0152, MGA…	UW.Motif.0173, IRF1, IRF8
3699	chr1	35804170	35805169	NFATC1, FOXC1, FLI1, FOXL1, FOXC2, UW.Motif.0560, UW.Motif.0176, FOXC2, FOXC1, UW.Motif.0599, ELF1, UW.Motif.0478, UW.Motif.0558, UW.Motif.0053, FOXB1, UW.Motif.0320, UW.Motif.0646, UW.Motif.0637, UW.Motif.0461, UW.Motif.0661, UW.Motif.0439, UW.Motif.0281, UW.Motif.0340, UW.Motif.0414, UW.Motif.0054, UW.Motif.0278, UW.Motif.0199, UW.Motif.0182, UW.Motif.0007, POU1F1, UW.Motif.0329, UW.Motif.0313,…	-3346	ENSG00000134698	IRF1, UW.Motif.0053, TFAP2C, TFAP2A, UW.Motif.0460, YY1, UW.Motif.0375, TFAP2B, UW.Motif.0116, UW.Motif.0353, UW.Motif.0554, UW.Motif.0669, UW.Motif.0058, UW.Motif.0475, TFAP2A, UW.Motif.0620, UW.Motif.0608, UW.Motif.0549, UW.Motif.0170, UW.Motif.0536, UW.Motif.0040, UW.Motif.0282, UW.Motif.0365, UW.Motif.0279, UW.Motif.0007, UW.Motif.0409, UW.Motif.0032, UW.Motif.0521, UW.Motif.0074, ZNF524, UW.…	UW.Motif.0053, UW.Motif.0007, UW.Motif.0058
3700	chr1	35859260	35860259	HOXA13, HOXC13, UW.Motif.0507, UW.Motif.0022, HOXD13, ATF3, UW.Motif.0308, HOXB13, UW.Motif.0238, HOXA13, UW.Motif.0094, UW.Motif.0182, UW.Motif.0466, USF1, UW.Motif.0539, UW.Motif.0544, UW.Motif.0563, POU6F2, UW.Motif.0041, UW.Motif.0315, UW.Motif.0587, UW.Motif.0210, POU6F2, UW.Motif.0173, UW.Motif.0074, UW.Motif.0385, UW.Motif.0511, UW.Motif.0061, UW.Motif.0171, MYOD1, UW.Motif.0075, UW.Motif.…	-10048	ENSG00000092847	NFYA, UW.Motif.0191, NFYB, UW.Motif.0540, UW.Motif.0570, SPDEF, UW.Motif.0545, UW.Motif.0129, FOS, ID4, UW.Motif.0611, ONECUT1, SMAD2::SMAD3::SMAD4, NHLH1, UW.Motif.0261, ONECUT2, UW.Motif.0424, E2F8, ONECUT1, JDP2, ELK1, UW.Motif.0394, UW.Motif.0329, UW.Motif.0579, ONECUT3, EGR2, POU2F1, UW.Motif.0542, MAFF, UW.Motif.0075, UW.Motif.0546, UW.Motif.0065, UW.Motif.0088, ZNF524, UW.Motif.0041, IRF2,…	USF1, UW.Motif.0563, UW.Motif.0041, UW.Motif.0075, UW.Motif.0394, PPP5C, TBX21, SOX9
3701	chr1	35860440	35861439	NR2F1, UW.Motif.0120, TAL1::GATA1, UW.Motif.0213, UW.Motif.0322, UW.Motif.0377, UW.Motif.0438, UW.Motif.0633, UW.Motif.0517, UW.Motif.0380, UW.Motif.0488, HOXC12, UW.Motif.0070, UW.Motif.0416, UW.Motif.0675, UW.Motif.0199, UW.Motif.0598, UW.Motif.0410, UW.Motif.0156, UW.Motif.0101, UW.Motif.0287, UW.Motif.0344, UW.Motif.0031, UW.Motif.0146, HOXD12, HOXA10, UW.Motif.0644, HOXD13, RARG, UW.Motif.03…	-8868	ENSG00000092847	NFYA, UW.Motif.0191, NFYB, UW.Motif.0540, UW.Motif.0570, SPDEF, UW.Motif.0545, UW.Motif.0129, FOS, ID4, UW.Motif.0611, ONECUT1, SMAD2::SMAD3::SMAD4, NHLH1, UW.Motif.0261, ONECUT2, UW.Motif.0424, E2F8, ONECUT1, JDP2, ELK1, UW.Motif.0394, UW.Motif.0329, UW.Motif.0579, ONECUT3, EGR2, POU2F1, UW.Motif.0542, MAFF, UW.Motif.0075, UW.Motif.0546, UW.Motif.0065, UW.Motif.0088, ZNF524, UW.Motif.0041, IRF2,…	NHLH1, USF1, PQBP1, ZDHHC15, HES5
3702	chr1	35861390	35862389	FOXI1, UW.Motif.0432, MLX, UW.Motif.0548, UW.Motif.0315, UW.Motif.0532, NFATC1, UW.Motif.0285, UW.Motif.0535, UW.Motif.0386, UW.Motif.0558, UW.Motif.0237, UW.Motif.0438, UW.Motif.0537, UW.Motif.0316, UW.Motif.0272, UW.Motif.0583, UW.Motif.0428, UW.Motif.0125, UW.Motif.0439, UW.Motif.0415, UW.Motif.0200, UW.Motif.0533, UW.Motif.0036, UW.Motif.0416, UW.Motif.0482, UW.Motif.0202, UW.Motif.0099, UW.M…	-7918	ENSG00000092847	NFYA, UW.Motif.0191, NFYB, UW.Motif.0540, UW.Motif.0570, SPDEF, UW.Motif.0545, UW.Motif.0129, FOS, ID4, UW.Motif.0611, ONECUT1, SMAD2::SMAD3::SMAD4, NHLH1, UW.Motif.0261, ONECUT2, UW.Motif.0424, E2F8, ONECUT1, JDP2, ELK1, UW.Motif.0394, UW.Motif.0329, UW.Motif.0579, ONECUT3, EGR2, POU2F1, UW.Motif.0542, MAFF, UW.Motif.0075, UW.Motif.0546, UW.Motif.0065, UW.Motif.0088, ZNF524, UW.Motif.0041, IRF2,…	ZNF524, OTX2, HES5, ZDHHC15
3744	chr1	36388220	36389219	UW.Motif.0589, UW.Motif.0022, UW.Motif.0145, UW.Motif.0067, TBX21, UW.Motif.0238, UW.Motif.0386, UW.Motif.0460, TBX21, TBX20, UW.Motif.0466, UW.Motif.0170, UW.Motif.0042, UW.Motif.0040, UW.Motif.0147, TBX4, UW.Motif.0272, TBX15, UW.Motif.0645, UW.Motif.0207, UW.Motif.0018, UW.Motif.0028, UW.Motif.0290, UW.Motif.0184, UW.Motif.0679, TBX1, JUND (var.2), UW.Motif.0456, UW.Motif.0666, UW.Motif.0551, …	-2796	ENSG00000196182	ZNF263, SP2, SP1, JUN (var.2), JUND, KLF16, FOSL1, YY1, FOSL2, JUNB, SP1, ATF4, FOS, UW.Motif.0637, KLF14, SP8, UW.Motif.0085, UW.Motif.0041, UW.Motif.0230, PLAG1, UW.Motif.0527, UW.Motif.0438, TBX15, UW.Motif.0517, UW.Motif.0534, NFIL3, UW.Motif.0275, TBX1, NFE2, UW.Motif.0372, UW.Motif.0043, UW.Motif.0617, UW.Motif.0245, HSF1, JDP2, UW.Motif.0087, JDP2, UW.Motif.0068, UW.Motif.0050, UW.Motif.02…	TBX4, TBX15, TBX1, MGA, TBX5, FOSL1, MAX, NFIL3, UBE2V1, E2F1, NR4A2, E2F2, E2F3
3766	chr1	36486590	36487589	IRF1, RXR::RAR_DR5, MSC, UW.Motif.0026, TEAD3, UW.Motif.0643, UW.Motif.0604, MYF6, ETV6, UW.Motif.0532, UW.Motif.0491, RARG, UW.Motif.0526, UW.Motif.0309, UW.Motif.0655, UW.Motif.0521, UW.Motif.0172, UW.Motif.0524, UW.Motif.0184, ID4, FOXA1, UW.Motif.0656, UW.Motif.0185, UW.Motif.0583, AR, UW.Motif.0520, UW.Motif.0005, UW.Motif.0075, UW.Motif.0127, UW.Motif.0398, SPIC, UW.Motif.0259, UW.Motif.058…	-3812	ENSG00000119535	IRF5, PBX1, UW.Motif.0403, UW.Motif.0473, UW.Motif.0106, UW.Motif.0639, UW.Motif.0186, UW.Motif.0302, UW.Motif.0208, UW.Motif.0514, UW.Motif.0142, UW.Motif.0462, UW.Motif.0392, UW.Motif.0393, HLF, SREBF2, UW.Motif.0527, UW.Motif.0093, UW.Motif.0212, UW.Motif.0099, UW.Motif.0465, UW.Motif.0636, UW.Motif.0463, UW.Motif.0166, UW.Motif.0417, POU2F1, UW.Motif.0110, UW.Motif.0033, UW.Motif.0561, UW.Mot…	UW.Motif.0026, MYF6, FOXI1, XBP1, CEBPB, IRF8, ARNTL, IRF4, SOX8
3767	chr1	36492190	36493189	THRB, UW.Motif.0634, ARNT, UW.Motif.0299, UW.Motif.0572, UW.Motif.0551, UW.Motif.0035, UW.Motif.0274, UW.Motif.0288, UW.Motif.0358, UW.Motif.0046, UW.Motif.0278, UW.Motif.0523, UW.Motif.0656, UW.Motif.0533, UW.Motif.0131, UW.Motif.0089, UW.Motif.0402, UW.Motif.0059, UW.Motif.0423, UW.Motif.0169, UW.Motif.0079, UW.Motif.0549, UW.Motif.0682, UW.Motif.0368, UW.Motif.0168, UW.Motif.0384, UW.Motif.024…	-9412	ENSG00000119535	IRF5, PBX1, UW.Motif.0403, UW.Motif.0473, UW.Motif.0106, UW.Motif.0639, UW.Motif.0186, UW.Motif.0302, UW.Motif.0208, UW.Motif.0514, UW.Motif.0142, UW.Motif.0462, UW.Motif.0392, UW.Motif.0393, HLF, SREBF2, UW.Motif.0527, UW.Motif.0093, UW.Motif.0212, UW.Motif.0099, UW.Motif.0465, UW.Motif.0636, UW.Motif.0463, UW.Motif.0166, UW.Motif.0417, POU2F1, UW.Motif.0110, UW.Motif.0033, UW.Motif.0561, UW.Mot…	UW.Motif.0368, UW.Motif.0110, USF2, UW.Motif.0208, ZNF124, PBX1, CEBPG, NR4A2
3771	chr1	36513650	36514649	NFYB, RREB1, NFYA, UW.Motif.0469, UW.Motif.0427, UW.Motif.0521, UW.Motif.0328, UW.Motif.0116, UW.Motif.0479, UW.Motif.0337, UW.Motif.0418, UW.Motif.0272, UW.Motif.0493, UW.Motif.0142, UW.Motif.0088, UW.Motif.0203, UW.Motif.0138, UW.Motif.0539, UW.Motif.0059, UW.Motif.0043, UW.Motif.0576, UW.Motif.0040, UW.Motif.0311, UW.Motif.0117, NHLH1, UW.Motif.0115, UW.Motif.0271, UW.Motif.0066, UW.Motif.0584…	-30872	ENSG00000119535	IRF5, PBX1, UW.Motif.0403, UW.Motif.0473, UW.Motif.0106, UW.Motif.0639, UW.Motif.0186, UW.Motif.0302, UW.Motif.0208, UW.Motif.0514, UW.Motif.0142, UW.Motif.0462, UW.Motif.0392, UW.Motif.0393, HLF, SREBF2, UW.Motif.0527, UW.Motif.0093, UW.Motif.0212, UW.Motif.0099, UW.Motif.0465, UW.Motif.0636, UW.Motif.0463, UW.Motif.0166, UW.Motif.0417, POU2F1, UW.Motif.0110, UW.Motif.0033, UW.Motif.0561, UW.Mot…	UW.Motif.0142, UW.Motif.0066, UW.Motif.0110, CEBPB, ARNTL
3774	chr1	36517080	36518079	TAL1::GATA1, ESRRA, UW.Motif.0507, UW.Motif.0528, FOXA1, UW.Motif.0512, UW.Motif.0242, UW.Motif.0466, UW.Motif.0266, UW.Motif.0568, JUN, UW.Motif.0253, UW.Motif.0124, FOXA1, UW.Motif.0598, UW.Motif.0018, UW.Motif.0535, UW.Motif.0135, ESRRA, UW.Motif.0352, UW.Motif.0169, ESRRA, SREBF1, UW.Motif.0200, FOXP2, UW.Motif.0139, FOXO3, UW.Motif.0116, ESRRB, UW.Motif.0202, UW.Motif.0296, UW.Motif.0229, UW…	-34302	ENSG00000119535	IRF5, PBX1, UW.Motif.0403, UW.Motif.0473, UW.Motif.0106, UW.Motif.0639, UW.Motif.0186, UW.Motif.0302, UW.Motif.0208, UW.Motif.0514, UW.Motif.0142, UW.Motif.0462, UW.Motif.0392, UW.Motif.0393, HLF, SREBF2, UW.Motif.0527, UW.Motif.0093, UW.Motif.0212, UW.Motif.0099, UW.Motif.0465, UW.Motif.0636, UW.Motif.0463, UW.Motif.0166, UW.Motif.0417, POU2F1, UW.Motif.0110, UW.Motif.0033, UW.Motif.0561, UW.Mot…	FOXO3, SREBF2, FOXD1, BARHL2, FOXI1, USF2, SMAD3, Trp53, SOX8, SOX21, SOX7, SOX9, SOX10
3821	chr1	37519160	37520159	FOXO3, UW.Motif.0571, TFAP2B, UW.Motif.0457, UW.Motif.0612, UW.Motif.0053, FOXO1, UW.Motif.0384, UW.Motif.0283, UW.Motif.0451, UW.Motif.0136, UW.Motif.0262, UW.Motif.0569, UW.Motif.0100, ARNT, TFAP2C, USF2, UW.Motif.0361, UW.Motif.0362, UW.Motif.0524, FLI1, UW.Motif.0604, UW.Motif.0567, ZNF75A, UW.Motif.0411, TFAP2C, UW.Motif.0514, UW.Motif.0431, UW.Motif.0173, UW.Motif.0147, UW.Motif.0356, UW.Mo…	-4894	ENSG00000163875	CTCF, IRF2, NRF1, CTCF, PRDM1, UW.Motif.0025, UW.Motif.0606, UW.Motif.0461, UW.Motif.0677, UW.Motif.0462, UW.Motif.0099, PRDM1, UW.Motif.0566, UW.Motif.0191, NRF1, UW.Motif.0596, UW.Motif.0562, UW.Motif.0422, UW.Motif.0395, UW.Motif.0048, H2AFZ, UW.Motif.0125, UW.Motif.0054, UW.Motif.0411, UW.Motif.0329, UW.Motif.0303, NKX3-1, UW.Motif.0127, HSF1, UW.Motif.0531, IRF1, SRY, IRF8, UW.Motif.0628, HI…	USF2, UW.Motif.0411, UW.Motif.0329, XBP1, TBX21
3822	chr1	37519890	37520889	UW.Motif.0496, UW.Motif.0027, UW.Motif.0012, UW.Motif.0078, UW.Motif.0022, UW.Motif.0021, CEBPB, UW.Motif.0067, UW.Motif.0346, ATF4, UW.Motif.0034, UW.Motif.0180, UW.Motif.0669, UW.Motif.0379, UW.Motif.0549, UW.Motif.0315, UW.Motif.0053, UW.Motif.0386, UW.Motif.0666, UW.Motif.0207, UW.Motif.0480, UW.Motif.0354, UW.Motif.0645, UW.Motif.0036, SREBF2, SREBF1, UW.Motif.0567, UW.Motif.0229, UW.Motif.0…	-5624	ENSG00000163875	CTCF, IRF2, NRF1, CTCF, PRDM1, UW.Motif.0025, UW.Motif.0606, UW.Motif.0461, UW.Motif.0677, UW.Motif.0462, UW.Motif.0099, PRDM1, UW.Motif.0566, UW.Motif.0191, NRF1, UW.Motif.0596, UW.Motif.0562, UW.Motif.0422, UW.Motif.0395, UW.Motif.0048, H2AFZ, UW.Motif.0125, UW.Motif.0054, UW.Motif.0411, UW.Motif.0329, UW.Motif.0303, NKX3-1, UW.Motif.0127, HSF1, UW.Motif.0531, IRF1, SRY, IRF8, UW.Motif.0628, HI…	UW.Motif.0411, UW.Motif.0329, CEBPA, CREB3L1, RARG, HNF4A, TBX21
3853	chr1	37994600	37995599	LHX9, HESX1, HNF1A, HNF1B, FLI1, UW.Motif.0131, HNF1B, UW.Motif.0385, UW.Motif.0202, UW.Motif.0180, UW.Motif.0348, UW.Motif.0199, UW.Motif.0031, UW.Motif.0124, UW.Motif.0626, UW.Motif.0465, UW.Motif.0351, UW.Motif.0570, UW.Motif.0578, ELF1, UW.Motif.0143, UW.Motif.0325, UW.Motif.0629, UW.Motif.0676, UW.Motif.0135, UW.Motif.0027, UW.Motif.0076, UW.Motif.0399, UW.Motif.0240, NFIL3, UW.Motif.0061, U…	3638	ENSG00000212541	UW.Motif.0669, UW.Motif.0386, FOXI1, UW.Motif.0460, UW.Motif.0180, UW.Motif.0645, MLX, UW.Motif.0379, UW.Motif.0099, UW.Motif.0213, ZNF524, UW.Motif.0620, UW.Motif.0403, UW.Motif.0184, UW.Motif.0295, UW.Motif.0065, CSTF2, UW.Motif.0441, UW.Motif.0204, FOXA1, UW.Motif.0388, MRPL1, SPDEF, TCF12, UW.Motif.0120, UW.Motif.0249, UW.Motif.0506, UW.Motif.0525, UW.Motif.0287, UW.Motif.0330, UW.Motif.0598,…	UW.Motif.0180, NFIL3, UW.Motif.0065, TCF3, FOXI1
3854	chr1	37994960	37995959	LHX9, HESX1, HNF1A, HNF1B, UW.Motif.0131, HNF1B, UW.Motif.0202, UW.Motif.0348, UW.Motif.0199, UW.Motif.0626, UW.Motif.0124, UW.Motif.0351, UW.Motif.0143, UW.Motif.0578, UW.Motif.0325, UW.Motif.0385, UW.Motif.0629, UW.Motif.0676, UW.Motif.0116, UW.Motif.0399, UW.Motif.0240, NFIL3, UW.Motif.0027, UW.Motif.0061, USF1, UW.Motif.0350, UW.Motif.0023, UW.Motif.0006, UW.Motif.0031, UW.Motif.0065, UW.Moti…	3998	ENSG00000212541	UW.Motif.0669, UW.Motif.0386, FOXI1, UW.Motif.0460, UW.Motif.0180, UW.Motif.0645, MLX, UW.Motif.0379, UW.Motif.0099, UW.Motif.0213, ZNF524, UW.Motif.0620, UW.Motif.0403, UW.Motif.0184, UW.Motif.0295, UW.Motif.0065, CSTF2, UW.Motif.0441, UW.Motif.0204, FOXA1, UW.Motif.0388, MRPL1, SPDEF, TCF12, UW.Motif.0120, UW.Motif.0249, UW.Motif.0506, UW.Motif.0525, UW.Motif.0287, UW.Motif.0330, UW.Motif.0598,…	NFIL3, UW.Motif.0065, TCF3, FOXI1
3869	chr1	38032400	38033399	NR1H2::RXRA, FOXC1, UW.Motif.0092, PAX5, UW.Motif.0496, UW.Motif.0012, UW.Motif.0315, UW.Motif.0084, UW.Motif.0507, UW.Motif.0080, UW.Motif.0067, UW.Motif.0630, UW.Motif.0386, UW.Motif.0582, UW.Motif.0238, UW.Motif.0575, UW.Motif.0549, UW.Motif.0466, UW.Motif.0180, UW.Motif.0040, UW.Motif.0147, UW.Motif.0214, UW.Motif.0557, Trp53, UW.Motif.0421, UW.Motif.0222, UW.Motif.0471, UW.Motif.0643, UW.Mot…	13893	ENSG00000185668	NFYB, TFAP2C, NFYA, TFAP2A, TFAP2A, TFAP2C, TFAP2B, TEAD1, ATF3, FOS, UW.Motif.0198, UW.Motif.0074, PGAM2, UW.Motif.0310, UW.Motif.0050, UW.Motif.0019, UW.Motif.0654, NHLH1, UW.Motif.0088, NFIL3, UW.Motif.0543, BHLHA15, ATF4, HIST1H2BN, USF2, BHLHE40, CREB1, UW.Motif.0474, TEAD1, GRHPR, GTF3C2, MTHFD1, UW.Motif.0636, ARNTL, CREB3L1, GCM2, USF1, TFAP4, ODC1, TEAD3, C9orf156, DIABLO, RAB7A, NNT, BA…	USF1, BACH1, GCM1, MAX, NFIL3, CREB1, RARA, TBX21
3929	chr1	38455800	38456799	TBX2, MGA, MAFG, MAFK, RXRG, MAFF, UW.Motif.0321, UW.Motif.0288, ZNF238, MAFK, UW.Motif.0281, ZNF238, UW.Motif.0307, UW.Motif.0664, UW.Motif.0405, UW.Motif.0418, UW.Motif.0242, UW.Motif.0106, UW.Motif.0658, UW.Motif.0375, UW.Motif.0643, UW.Motif.0476, UW.Motif.0377, UW.Motif.0220, UW.Motif.0023, UW.Motif.0299, UW.Motif.0395, UW.Motif.0142, UW.Motif.0110, UW.Motif.0059, UW.Motif.0089, UW.Motif.004…	-18525	ENSG00000238063	UW.Motif.0383, UW.Motif.0590, CDX2, UW.Motif.0481, UW.Motif.0456, UW.Motif.0104, UW.Motif.0641, UW.Motif.0190, UW.Motif.0316, UW.Motif.0353, UW.Motif.0394, UW.Motif.0273, UW.Motif.0338, UW.Motif.0409, UW.Motif.0428, TCF12, UW.Motif.0310, UW.Motif.0259, MAX, UW.Motif.0594, UW.Motif.0467, RARG, UW.Motif.0605, UW.Motif.0640, UW.Motif.0108, UW.Motif.0086, UW.Motif.0139, UW.Motif.0419, UW.Motif.0197, …	UW.Motif.0276, USF1, BHLHA15, ETS1, OLIG1, SPIB, RARG, MAX, CEBPB, ESRRA, RARA
3970	chr1	39006900	39007899	RFX5, UW.Motif.0546, UW.Motif.0042, UW.Motif.0472, UW.Motif.0222, UW.Motif.0216, UW.Motif.0640, UW.Motif.0250, UW.Motif.0388, UW.Motif.0347, UW.Motif.0287, UW.Motif.0304, UW.Motif.0518, UW.Motif.0102, UW.Motif.0424, DRGX, UW.Motif.0119, UW.Motif.0552, FOXJ3, UW.Motif.0075, GLYCTK, PROP1, UW.Motif.0091, ALX3, UW.Motif.0094, UW.Motif.0353, ALX4, UW.Motif.0054, TBX2, PHOX2B, TP53, IRF1, PROP1, NHLH1…	16124	ENSG00000174574	EGR1, RREB1, NR4A2, UW.Motif.0009, CTCF, CREB3, UW.Motif.0632, TCF7L2, ATF7, UW.Motif.0450, UW.Motif.0215, UW.Motif.0597, UW.Motif.0595, NHLH1, UW.Motif.0242, UW.Motif.0640, TFAP4, UW.Motif.0196, UW.Motif.0249, UW.Motif.0470, UW.Motif.0501, UW.Motif.0221, UW.Motif.0023, UW.Motif.0290, NHLH1, UW.Motif.0424, NME1, UW.Motif.0141, UW.Motif.0197, UW.Motif.0125, USF1, UW.Motif.0079, UW.Motif.0069, UW.M…	UW.Motif.0640, UW.Motif.0287, UW.Motif.0424, NHLH1, RFX3, USF1, CTCF
3975	chr1	39009510	39010509	UW.Motif.0015, UW.Motif.0012, UW.Motif.0666, RUNX2, UW.Motif.0346, UW.Motif.0669, TBX4, UW.Motif.0386, UW.Motif.0098, UW.Motif.0413, UW.Motif.0257, UW.Motif.0518, UW.Motif.0532, UW.Motif.0643, UW.Motif.0202, UW.Motif.0229, UW.Motif.0430, UW.Motif.0250, UW.Motif.0462, UW.Motif.0030, UW.Motif.0402, UW.Motif.0680, UW.Motif.0271, UW.Motif.0292, TBX2, UW.Motif.0075, SREBF2, UW.Motif.0105, UW.Motif.020…	-16308	ENSG00000168653	UW.Motif.0038, FOXP1, UW.Motif.0053, UW.Motif.0092, ATF3, UW.Motif.0558, RFX5, MYC, USF1, MAX, UW.Motif.0541, UW.Motif.0507, UW.Motif.0371, UW.Motif.0065, UW.Motif.0524, UW.Motif.0326, UW.Motif.0346, UW.Motif.0211, UW.Motif.0466, UW.Motif.0018, UW.Motif.0028, UW.Motif.0299, UW.Motif.0173, UW.Motif.0388, UW.Motif.0222, UW.Motif.0481, SREBF2, UW.Motif.0272, UW.Motif.0634, UW.Motif.0447, UW.Motif.00…	UW.Motif.0346, UW.Motif.0075, SREBF2, XBP1, EBF1, YWHAZ, SREBF1, USF1, JDP2
3990	chr1	39035490	39036489	POU1F1, UW.Motif.0496, UW.Motif.0022, UW.Motif.0067, IRF7, UW.Motif.0532, UW.Motif.0549, UW.Motif.0084, PROP1, HOXB13, UW.Motif.0578, UW.Motif.0630, UW.Motif.0511, UW.Motif.0677, TBX15, UW.Motif.0566, UW.Motif.0645, UW.Motif.0548, TBX1, UW.Motif.0017, UW.Motif.0178, Oct-1, UW.Motif.0465, UW.Motif.0089, UW.Motif.0662, DRGX, UW.Motif.0173, PHOX2B, ARX, ALX3, STAU2, TCF4, PHOX2A, UW.Motif.0132, UW.M…	9672	ENSG00000168653	UW.Motif.0038, FOXP1, UW.Motif.0053, UW.Motif.0092, ATF3, UW.Motif.0558, RFX5, MYC, USF1, MAX, UW.Motif.0541, UW.Motif.0507, UW.Motif.0371, UW.Motif.0065, UW.Motif.0524, UW.Motif.0326, UW.Motif.0346, UW.Motif.0211, UW.Motif.0466, UW.Motif.0018, UW.Motif.0028, UW.Motif.0299, UW.Motif.0173, UW.Motif.0388, UW.Motif.0222, UW.Motif.0481, SREBF2, UW.Motif.0272, UW.Motif.0634, UW.Motif.0447, UW.Motif.00…	UW.Motif.0173, UW.Motif.0132, UW.Motif.0212, UW.Motif.0272, UW.Motif.0075, ID4, BACH1, NFIL3, TBX20, TFAP2C, JDP2, SOX15
4002	chr1	39042180	39043179	UW.Motif.0027, UW.Motif.0092, ATF3, UW.Motif.0067, UW.Motif.0084, UW.Motif.0652, UW.Motif.0180, USF1, UW.Motif.0527, UW.Motif.0326, PRDM1, UW.Motif.0331, UW.Motif.0645, UW.Motif.0202, UW.Motif.0641, UW.Motif.0357, UW.Motif.0366, UW.Motif.0656, UW.Motif.0349, UW.Motif.0016, UW.Motif.0047, UW.Motif.0570, UW.Motif.0229, UW.Motif.0209, UW.Motif.0197, UW.Motif.0611, UW.Motif.0500, UW.Motif.0149, UW.Mo…	16362	ENSG00000168653	UW.Motif.0038, FOXP1, UW.Motif.0053, UW.Motif.0092, ATF3, UW.Motif.0558, RFX5, MYC, USF1, MAX, UW.Motif.0541, UW.Motif.0507, UW.Motif.0371, UW.Motif.0065, UW.Motif.0524, UW.Motif.0326, UW.Motif.0346, UW.Motif.0211, UW.Motif.0466, UW.Motif.0018, UW.Motif.0028, UW.Motif.0299, UW.Motif.0173, UW.Motif.0388, UW.Motif.0222, UW.Motif.0481, SREBF2, UW.Motif.0272, UW.Motif.0634, UW.Motif.0447, UW.Motif.00…	UW.Motif.0092, ATF3, USF1, UW.Motif.0326, UW.Motif.0570, UW.Motif.0149, UW.Motif.0212, SOX14, SOX8, SOX15
4023	chr1	39060450	39061449	UW.Motif.0038, FOXP1, UW.Motif.0176, ATF3, UW.Motif.0027, UW.Motif.0021, MYC, UW.Motif.0669, UW.Motif.0460, UW.Motif.0532, UW.Motif.0507, USF1, UW.Motif.0067, OTX2, UW.Motif.0034, UW.Motif.0443, UW.Motif.0094, UW.Motif.0080, UW.Motif.0093, UW.Motif.0608, CEBPB, UW.Motif.0570, UW.Motif.0066, UW.Motif.0413, UW.Motif.0103, UW.Motif.0299, UW.Motif.0184, UW.Motif.0295, CPEB1, UW.Motif.0393, UW.Motif.0…	-20366	ENSG00000127603	KLF16, SP1, SP8, SREBF2, KLF14, SP3, UW.Motif.0246, KLF13, JUND, UW.Motif.0108, UW.Motif.0389, UW.Motif.0195, UW.Motif.0523, UW.Motif.0484, UW.Motif.0395, INSM1, UW.Motif.0283, UW.Motif.0489, BHLHA15, UW.Motif.0495, UW.Motif.0073, ZIC3, UW.Motif.0255, PGAM2, RUNX2, UW.Motif.0019, UW.Motif.0225, RFX5, FOSL1, UW.Motif.0115, UW.Motif.0221, UW.Motif.0060, UW.Motif.0047, CREB1, UW.Motif.0136, NHLH1, B…	MYC, USF1, CEBPB, UW.Motif.0073, FOSL1, MAFF, BHLHE40, OLIG1, NHLH1
4122	chr1	39986230	39987229	FOXC1, FOXL1, FOXC2, IRF1, UW.Motif.0390, FOXC2, FOXC1, FOXI1, UW.Motif.0012, UW.Motif.0078, UW.Motif.0027, POU3F1, UW.Motif.0053, UW.Motif.0460, UW.Motif.0090, POU3F3, UW.Motif.0549, UW.Motif.0327, PRDM1, POU4F1, UW.Motif.0507, UW.Motif.0437, FOXB1, CSTF2, CEBPB, UW.Motif.0570, UW.Motif.0466, UW.Motif.0456, UW.Motif.0518, TBX15, ONECUT3, UW.Motif.0147, UW.Motif.0573, UW.Motif.0089, UW.Motif.0388…	24050	ENSG00000228477	UW.Motif.0356, UW.Motif.0405, UW.Motif.0469, UW.Motif.0614, UW.Motif.0042, UW.Motif.0466, UW.Motif.0345, UW.Motif.0116, FOXD2, HOXD13, ZIC3, UW.Motif.0159, UW.Motif.0229, UW.Motif.0142, UW.Motif.0164, UW.Motif.0551, UW.Motif.0658, UW.Motif.0171, UW.Motif.0632, ARNT, UW.Motif.0257, YY2, HOXB13, UW.Motif.0592, HOXA13, UW.Motif.0627, UW.Motif.0222, UW.Motif.0228, HOXC13, DBP, TEF, FOXD3, UW.Motif.02…	FOXI1, UW.Motif.0466, TBX1, UW.Motif.0132, NFIL3, HOXA13, MEIS3, ATF3, FOXD3, NEUROG2
4222	chr1	40295850	40296849	UW.Motif.0286, UW.Motif.0567, UW.Motif.0460, UW.Motif.0669, UW.Motif.0447, UW.Motif.0448, UW.Motif.0236, TFAP2A, UW.Motif.0251, TFAP2B, UW.Motif.0278, ZNF385A, UW.Motif.0184, UW.Motif.0101, UW.Motif.0161, FOXO3, UW.Motif.0578, TFAP2C, UW.Motif.0024, UW.Motif.0123, UW.Motif.0321, UW.Motif.0243, UW.Motif.0031, UW.Motif.0089, UW.Motif.0259, NKX3-1, TFAP2C, TFAP2A, UW.Motif.0048, UW.Motif.0368, TFAP2…	21463	ENSG00000049089	NFE2, UW.Motif.0015, JDP2, JDP2, JUN (var.2), Myf, UW.Motif.0090, JUND, UW.Motif.0096, FOSL1, UW.Motif.0564, BATF::JUN, JUNB, UW.Motif.0499, FOSL2, UW.Motif.0543, UW.Motif.0413, UW.Motif.0565, UW.Motif.0441, UW.Motif.0066, UW.Motif.0352, UW.Motif.0376, UW.Motif.0657, UW.Motif.0365, UW.Motif.0479, UW.Motif.0361, UW.Motif.0492, UW.Motif.0666, UW.Motif.0170, FOS, UW.Motif.0517, UW.Motif.0108, UW.Mot…	ZNF385A, UW.Motif.0101, UW.Motif.0259, UW.Motif.0026, FOXO1, MAX, NFE2, TCF12
4229	chr1	40321420	40322419	MEF2C, UW.Motif.0272, UW.Motif.0386, STAT2::STAT1, UW.Motif.0645, TBX2, UW.Motif.0676, UW.Motif.0122, TBX4, MAFB, UW.Motif.0613, UW.Motif.0362, UW.Motif.0448, UW.Motif.0147, TBX15, TBX1, EOMES, UW.Motif.0465, UW.Motif.0380, UW.Motif.0290, UW.Motif.0414, GATA2, UW.Motif.0438, UW.Motif.0662, TEF, UW.Motif.0093, CPEB1, UW.Motif.0587, FOXB1, UW.Motif.0183, ATF2, UW.Motif.0656, SMAD2::SMAD3::SMAD4, UW…	-4107	ENSG00000049089	NFE2, UW.Motif.0015, JDP2, JDP2, JUN (var.2), Myf, UW.Motif.0090, JUND, UW.Motif.0096, FOSL1, UW.Motif.0564, BATF::JUN, JUNB, UW.Motif.0499, FOSL2, UW.Motif.0543, UW.Motif.0413, UW.Motif.0565, UW.Motif.0441, UW.Motif.0066, UW.Motif.0352, UW.Motif.0376, UW.Motif.0657, UW.Motif.0365, UW.Motif.0479, UW.Motif.0361, UW.Motif.0492, UW.Motif.0666, UW.Motif.0170, FOS, UW.Motif.0517, UW.Motif.0108, UW.Mot…	ATF2, UW.Motif.0101, FOXL1, ESX1, FOS, MAX, NFE2, FOSL2, JUN, ATF3
4237	chr1	40341810	40342809	RARB, RARA, NR2F1, NR2F6, LEF1, FOXJ2, PAX5, UW.Motif.0526, UW.Motif.0464, UW.Motif.0546, UW.Motif.0549, UW.Motif.0582, UW.Motif.0199, STAT2::STAT1, UW.Motif.0658, UW.Motif.0346, UW.Motif.0645, UW.Motif.0077, UW.Motif.0479, ESRRA, UW.Motif.0532, NR2E1, UW.Motif.0584, UW.Motif.0290, UW.Motif.0076, UW.Motif.0024, NR4A2, GATA2, UW.Motif.0043, UW.Motif.0104, UW.Motif.0261, UW.Motif.0100, UW.Motif.003…	-2540	ENSG00000084070	RREB1, ZNF740, ZNF740, STAT2::STAT1, CEBPA, UW.Motif.0428, UW.Motif.0601, UW.Motif.0270, UW.Motif.0122, UW.Motif.0222, UW.Motif.0358, UW.Motif.0102, ELF1, UW.Motif.0259, UW.Motif.0306, UW.Motif.0656, UW.Motif.0199, TEAD1, UW.Motif.0264, UW.Motif.0591, UW.Motif.0492, UW.Motif.0258, UW.Motif.0465, UW.Motif.0079, MAFK, DUXA, UW.Motif.0109, UW.Motif.0292, UW.Motif.0401, UW.Motif.0510, CEBPB, UW.Motif…	UW.Motif.0199, STAT2::STAT1, GATA2, UW.Motif.0510, MAX, MAFF, MAFK, SOX9, ZCCHC17, SOX10
4256	chr1	40434330	40435329	IRF1, UW.Motif.0620, UW.Motif.0317, UW.Motif.0667, UW.Motif.0055, MLX, MLXIPL, FOXO3, ARNT, UW.Motif.0502, UW.Motif.0221, UW.Motif.0350, UW.Motif.0645, UW.Motif.0304, UW.Motif.0526, NFIX, UW.Motif.0198, UW.Motif.0657, NFIX, UW.Motif.0228, UW.Motif.0521, UW.Motif.0089, UW.Motif.0631, UW.Motif.0287, UW.Motif.0298, UW.Motif.0290, UW.Motif.0556, BHLHB2, UW.Motif.0596, UW.Motif.0033, UW.Motif.0444, UW…	15209	ENSG00000284677	NRF1, Myf, UW.Motif.0507, NRF1, EGR1, ATF4, UW.Motif.0421, UW.Motif.0058, HSF1, UW.Motif.0151, UW.Motif.0505, UW.Motif.0521, UW.Motif.0654, UW.Motif.0407, UW.Motif.0480, UW.Motif.0387, UW.Motif.0262, UW.Motif.0139, UW.Motif.0408, EGR4, UW.Motif.0529, MXI1, UW.Motif.0470, EGR3, UW.Motif.0276, UW.Motif.0381, UW.Motif.0025, UW.Motif.0269, UW.Motif.0641, UW.Motif.0449, UW.Motif.0642, UW.Motif.0161, U…	UW.Motif.0521, USF1, SRF, CEBPB
4290	chr1	40688280	40689279	SMAD3, UW.Motif.0600, UW.Motif.0093, UW.Motif.0418, UW.Motif.0480, UW.Motif.0364, UW.Motif.0385, UW.Motif.0533, ZHX3, UW.Motif.0165, ARX, UW.Motif.0135, UW.Motif.0616, UW.Motif.0648, UW.Motif.0599, ALX3, MEIS3, UW.Motif.0565, UW.Motif.0277, UW.Motif.0306, UW.Motif.0383, UW.Motif.0624, UW.Motif.0275, UW.Motif.0006, DRGX, UW.Motif.0363, UW.Motif.0069, UW.Motif.0204, UW.Motif.0267, CART1, UW.Motif.0…	-1192	ENSG00000237899	SMAD3, TBX4, TBX5, UW.Motif.0460, UW.Motif.0067, NFAT5, UW.Motif.0386, UW.Motif.0037, TBX15, UW.Motif.0196, GRHL1, UW.Motif.0122, UW.Motif.0086, UW.Motif.0385, UW.Motif.0456, TBX1, TBX2, UW.Motif.0184, UW.Motif.0165, UW.Motif.0652, UW.Motif.0173, UW.Motif.0135, UW.Motif.0517, UW.Motif.0620, UW.Motif.0616, PRDM1, UW.Motif.0331, UW.Motif.0275, UW.Motif.0394, UW.Motif.0185, UW.Motif.0592, UW.Motif.0…	SMAD3, UW.Motif.0385, UW.Motif.0165, UW.Motif.0135, UW.Motif.0616, UW.Motif.0565, UW.Motif.0277, UW.Motif.0306, UW.Motif.0275, UW.Motif.0006, UW.Motif.0363, UW.Motif.0204, UW.Motif.0267, UW.Motif.0037, PHOX2A, UW.Motif.0398, UW.Motif.0226, LHX6, TPPP, PTF1A, HOXA13, NELFB, FOXK1
4320	chr1	40848220	40849219	SMAD3, SREBF2, UW.Motif.0053, SREBF1, UW.Motif.0080, UW.Motif.0458, UW.Motif.0093, JUND, UW.Motif.0041, UW.Motif.0491, UW.Motif.0369, UW.Motif.0668, UW.Motif.0217, MLX, UW.Motif.0535, UW.Motif.0386, UW.Motif.0184, UW.Motif.0045, UW.Motif.0399, UW.Motif.0645, UW.Motif.0663, UW.Motif.0587, UW.Motif.0482, UW.Motif.0064, UW.Motif.0171, UW.Motif.0259, FOXJ2, UW.Motif.0546, UW.Motif.0500, UW.Motif.0526…	13643	ENSG00000179862	SP4, STAT1, KLF5, SP1, STAT1, TFAP2C, UW.Motif.0176, NFKB2, UW.Motif.0669, NFKB1, TFAP2B, TFAP2C, UW.Motif.0326, TFAP2A, UW.Motif.0377, STAT3, UW.Motif.0599, UW.Motif.0557, UW.Motif.0337, UW.Motif.0040, TFAP2C, UW.Motif.0338, UW.Motif.0354, UW.Motif.0135, UW.Motif.0303, UW.Motif.0591, TFAP2A, UW.Motif.0490, UW.Motif.0117, UW.Motif.0065, TFAP2B, TFAP2A, CEBPB, TFAP2B, TFAP2A, UW.Motif.0112, TFAP2A…	MYOD1, MAX, TEF, MXI1, FIP1L1, CREB1, MYBL1, TFAP2C, RXRG
4526	chr1	42720980	42721979	HNF1B, HNF1A, HNF1B, HNF1B, Myf, UW.Motif.0182, NHLH1, NHLH1, PDX1, UW.Motif.0635, UW.Motif.0418, UW.Motif.0426, UW.Motif.0631, UW.Motif.0064, UW.Motif.0020, UW.Motif.0677, UW.Motif.0363, UW.Motif.0273, LHX6, UW.Motif.0370, UW.Motif.0263, NR2E1, UW.Motif.0086, UW.Motif.0676, UW.Motif.0606, UW.Motif.0393, UW.Motif.0501, UW.Motif.0103, UW.Motif.0256, UW.Motif.0509, UW.Motif.0060, SPIC, UW.Motif.029…	18774	ENSG00000164007	HNF4A, FOXO1, HNF4G, HNF4A, HNF4A, FOXO4, UW.Motif.0116, FOXO3, UW.Motif.0002, UW.Motif.0666, TFAP2C, UW.Motif.0678, UW.Motif.0343, UW.Motif.0371, UW.Motif.0023, UW.Motif.0490, UW.Motif.0422, UW.Motif.0521, TFAP2A, UW.Motif.0361, UW.Motif.0486, DPRX, UW.Motif.0351, UW.Motif.0527, UW.Motif.0215, UW.Motif.0048, UW.Motif.0171, TFAP2A, UW.Motif.0222, TFAP2C, UW.Motif.0007, EBF1, UW.Motif.0170, UW.Mot…	NHLH1, NR2E1, UW.Motif.0606, UW.Motif.0037, MYC, NFIX, MAX, NFIB, TFAP2C, EBF1, MYBL2
4551	chr1	42855680	42856679	PRDM1, PRDM1, UW.Motif.0516, JUN, UW.Motif.0645, UW.Motif.0437, FOXJ2, UW.Motif.0676, STAT2::STAT1, IRF2, UW.Motif.0386, UW.Motif.0414, DUX4, UW.Motif.0392, UW.Motif.0380, UW.Motif.0525, UW.Motif.0604, UW.Motif.0627, UW.Motif.0565, UW.Motif.0103, JUND (var.2), UW.Motif.0518, UW.Motif.0656, UW.Motif.0511, UW.Motif.0182, UW.Motif.0179, UW.Motif.0572, UW.Motif.0310, UW.Motif.0121, UW.Motif.0058, UW.…	9607	ENSG00000164011	SMAD2::SMAD3::SMAD4, CLOCK, NFKB1, POU2F1, UW.Motif.0497, UW.Motif.0379, UW.Motif.0205, UW.Motif.0503, NFIL3, POU2F2, UW.Motif.0171, UW.Motif.0614, FOXB1, POU3F3, UW.Motif.0052, UW.Motif.0276, POU5F1P1, UW.Motif.0630, UW.Motif.0465, UW.Motif.0373, UW.Motif.0516, UW.Motif.0595, UW.Motif.0109, UW.Motif.0461, POU2F3, UW.Motif.0402, DUX4, UW.Motif.0598, UW.Motif.0241, USF1, HOXD13, HOXB13, ATF2, POU2…	UW.Motif.0516, DUX4, POU6F2, NHLH1, MAX, CLOCK
4639	chr1	43135980	43136979	RFX2, UW.Motif.0427, CEBPG, UW.Motif.0286, UW.Motif.0445, UW.Motif.0314, CEBPG, UW.Motif.0306, CEBPB, UW.Motif.0414, UW.Motif.0027, CEBPD, TFAP2A, UW.Motif.0161, CEBPB, UW.Motif.0101, UW.Motif.0297, UW.Motif.0501, UW.Motif.0171, RARG, UW.Motif.0349, UW.Motif.0007, FOSL1, UW.Motif.0237, UW.Motif.0074, UW.Motif.0423, UW.Motif.0366, UW.Motif.0276, UW.Motif.0293, UW.Motif.0113, UW.Motif.0020, UW.Moti…	-8673	ENSG00000186973	ZNF263, SP4, NFE2, JDP2, JDP2, SP8, JUND, UW.Motif.0121, UW.Motif.0102, FOS, UW.Motif.0441, UW.Motif.0367, JUNB, ARNT, UW.Motif.0472, UW.Motif.0474, UW.Motif.0334, UW.Motif.0305, UW.Motif.0396, FOSL2, FOXH1, UW.Motif.0552, UW.Motif.0219, UW.Motif.0059, UW.Motif.0259, UW.Motif.0419, UW.Motif.0086, UW.Motif.0663, UW.Motif.0028, UW.Motif.0451, UW.Motif.0412, NHLH1, UW.Motif.0566, UW.Motif.0164, UW.M…	FOSL1, MEIS3, UW.Motif.0219, JUNB, MEIS2, FIP1L1, MEIS1, RPL6, MAX, MYOG, MYBL2
4640	chr1	43137140	43138139	PRDM1, PROP1, UW.Motif.0182, RUNX2, ARX, PRDM1, MYF6, UW.Motif.0215, UW.Motif.0342, UW.Motif.0326, ALX3, UW.Motif.0162, DRGX, UW.Motif.0504, UW.Motif.0620, UW.Motif.0178, UW.Motif.0603, UW.Motif.0332, UW.Motif.0165, USF1, UW.Motif.0036, UW.Motif.0501, PHOX2B, PHOX2A, UW.Motif.0616, UW.Motif.0100, ALX4, PHOX2B, UW.Motif.0050, UW.Motif.0146, UW.Motif.0008, SPIC, CART1, UW.Motif.0414, UW.Motif.0271,…	-7513	ENSG00000186973	ZNF263, SP4, NFE2, JDP2, JDP2, SP8, JUND, UW.Motif.0121, UW.Motif.0102, FOS, UW.Motif.0441, UW.Motif.0367, JUNB, ARNT, UW.Motif.0472, UW.Motif.0474, UW.Motif.0334, UW.Motif.0305, UW.Motif.0396, FOSL2, FOXH1, UW.Motif.0552, UW.Motif.0219, UW.Motif.0059, UW.Motif.0259, UW.Motif.0419, UW.Motif.0086, UW.Motif.0663, UW.Motif.0028, UW.Motif.0451, UW.Motif.0412, NHLH1, UW.Motif.0566, UW.Motif.0164, UW.M…	MEIS3, JDP2, NFE2L2, MEIS2, SCMH1, BCL11A, NFE2, TPPP, PICK1, MEIS1, ARNT, ANXA1
4642	chr1	43143120	43144119	NFE2L2, UW.Motif.0003, UW.Motif.0230, UW.Motif.0079, UW.Motif.0528, UW.Motif.0350, UW.Motif.0299, UW.Motif.0076, UW.Motif.0431, UW.Motif.0526, UW.Motif.0004, UW.Motif.0043, UW.Motif.0225, UW.Motif.0070, UW.Motif.0673, UW.Motif.0369, CTCF, UW.Motif.0562, UW.Motif.0127, UW.Motif.0630, UW.Motif.0019, UW.Motif.0120, UW.Motif.0322, UW.Motif.0438, UW.Motif.0099, TCF7L2, KCNIP1, UW.Motif.0518, RAN, SOX1…	-1533	ENSG00000186973	ZNF263, SP4, NFE2, JDP2, JDP2, SP8, JUND, UW.Motif.0121, UW.Motif.0102, FOS, UW.Motif.0441, UW.Motif.0367, JUNB, ARNT, UW.Motif.0472, UW.Motif.0474, UW.Motif.0334, UW.Motif.0305, UW.Motif.0396, FOSL2, FOXH1, UW.Motif.0552, UW.Motif.0219, UW.Motif.0059, UW.Motif.0259, UW.Motif.0419, UW.Motif.0086, UW.Motif.0663, UW.Motif.0028, UW.Motif.0451, UW.Motif.0412, NHLH1, UW.Motif.0566, UW.Motif.0164, UW.M…	NFE2L2, SPIB, DAB2, CNOT6, NELFA, EBF1, CDK2AP1, MYC
4667	chr1	43326500	43327499	UW.Motif.0038, PAX5, UW.Motif.0176, ATF3, PBX1, BARX1, MYC, UW.Motif.0539, UW.Motif.0573, UW.Motif.0093, USF1, UW.Motif.0402, UW.Motif.0430, UW.Motif.0315, UW.Motif.0017, UW.Motif.0316, TBX15, UW.Motif.0287, UW.Motif.0346, POU2F2, TBX2, UW.Motif.0608, UW.Motif.0532, UW.Motif.0559, TBX1, RORA_2, UW.Motif.0097, UW.Motif.0645, UW.Motif.0222, UW.Motif.0068, TBX4, UW.Motif.0241, UW.Motif.0580, UW.Moti…	-10818	ENSG00000117400	UW.Motif.0445, RARB, FOXA1, UW.Motif.0158, UW.Motif.0052, PAX6, UW.Motif.0340, UW.Motif.0133, UW.Motif.0143, UW.Motif.0500, UW.Motif.0660, UW.Motif.0665, UW.Motif.0586, MAFK, UW.Motif.0107, UW.Motif.0199, UW.Motif.0196, UW.Motif.0348, UW.Motif.0155, UW.Motif.0513, UW.Motif.0593, UW.Motif.0418, UW.Motif.0536, UW.Motif.0534, UW.Motif.0111, UW.Motif.0397, UW.Motif.0058, UW.Motif.0575, UW.Motif.0208,…	PAX5, USF1, NFIX
4777	chr1	44781730	44782729	FOXC1, FOXL1, FOXC2, FOXC2, FOXI1, FOXC1, UW.Motif.0145, UW.Motif.0305, POU3F1, POU3F3, NR2F1, RARG, UW.Motif.0180, UW.Motif.0346, CSTF2, FOXB1, UW.Motif.0622, UW.Motif.0221, UW.Motif.0106, UW.Motif.0041, UW.Motif.0091, UW.Motif.0336, ARX, POU3F2, UW.Motif.0016, UW.Motif.0377, POU3F3, UW.Motif.0188, UW.Motif.0662, POU4F1, UW.Motif.0199, UW.Motif.0475, UW.Motif.0250, UW.Motif.0007, POU3F4, HNF1A, …	-1515	ENSG00000234093	UW.Motif.0390, UW.Motif.0092, UW.Motif.0039, UW.Motif.0469, UW.Motif.0090, UW.Motif.0506, UW.Motif.0221, UW.Motif.0042, PAX5, YY2, UW.Motif.0188, UW.Motif.0468, UW.Motif.0514, UW.Motif.0466, UW.Motif.0159, YY1, UW.Motif.0415, UW.Motif.0574, UW.Motif.0518, UW.Motif.0263, UW.Motif.0315, UW.Motif.0199, UW.Motif.0446, UW.Motif.0632, UW.Motif.0673, UW.Motif.0242, UW.Motif.0650, UW.Motif.0363, UW.Motif…	FOXI1, UW.Motif.0221, UW.Motif.0041, UW.Motif.0188, UW.Motif.0199, MXI1, RHOXF1, CUX1, SREBF1, YY1, CUX2, SOX9, SOX10
4781	chr1	44793170	44794169	UW.Motif.0067, LHX6, BARHL2, UW.Motif.0316, PDX1, UW.Motif.0652, UW.Motif.0503, UW.Motif.0631, UW.Motif.0281, UW.Motif.0199, UW.Motif.0304, BARHL2, UW.Motif.0677, UW.Motif.0195, UW.Motif.0645, UW.Motif.0421, UW.Motif.0035, UW.Motif.0574, UW.Motif.0085, UW.Motif.0638, UW.Motif.0107, UW.Motif.0510, UW.Motif.0158, UW.Motif.0657, UW.Motif.0214, UW.Motif.0604, UW.Motif.0010, UW.Motif.0409, UW.Motif.00…	-5500	ENSG00000142959	ESRRA, ESRRA, ESRRG, UW.Motif.0347, UW.Motif.0156, UW.Motif.0654, UW.Motif.0169, UW.Motif.0132, UW.Motif.0642, UW.Motif.0010, TBX15, UW.Motif.0187, UW.Motif.0227, UW.Motif.0475, UW.Motif.0564, UW.Motif.0525, UW.Motif.0259, UW.Motif.0331, TBX1, UW.Motif.0159, UW.Motif.0058, UW.Motif.0427, UW.Motif.0518, UW.Motif.0045, UW.Motif.0298, UW.Motif.0225, UW.Motif.0125, UW.Motif.0007, UW.Motif.0316, UW.Mo…	UW.Motif.0316, UW.Motif.0085, UW.Motif.0010, UW.Motif.0259, SNRPB2, RPS10, CBX7, CELF6, RARA, RORA
4813	chr1	45625420	45626419	PAX5, UW.Motif.0460, ATF3, UW.Motif.0090, MYC, UW.Motif.0188, UW.Motif.0027, UW.Motif.0315, UW.Motif.0549, USF1, UW.Motif.0180, UW.Motif.0630, UW.Motif.0438, TBX15, UW.Motif.0471, UW.Motif.0508, UW.Motif.0582, UW.Motif.0666, UW.Motif.0620, TBX1, UW.Motif.0388, UW.Motif.0562, UW.Motif.0184, UW.Motif.0316, UW.Motif.0518, MYC::MAX, UW.Motif.0477, UW.Motif.0132, UW.Motif.0295, GCM1, UW.Motif.0504, UW…	-1863	ENSG00000159588	FOXO3, UW.Motif.0432, UW.Motif.0376, UW.Motif.0669, UW.Motif.0589, NFIX, NFIX, NFIB, UW.Motif.0042, ESR2, UW.Motif.0239, NFIA, UW.Motif.0500, UW.Motif.0359, REST, UW.Motif.0611, UW.Motif.0160, UW.Motif.0172, UW.Motif.0002, UW.Motif.0089, UW.Motif.0443, UW.Motif.0332, FOXO1, UW.Motif.0344, UW.Motif.0536, UW.Motif.0413, UW.Motif.0086, UW.Motif.0317, UW.Motif.0360, UW.Motif.0349, UW.Motif.0085, UW.M…	UW.Motif.0518, UW.Motif.0413, TCF3, MAX, XG, MRPL2, CBX7
4814	chr1	45752430	45753429	RREB1, UW.Motif.0608, NFYA, UW.Motif.0290, UW.Motif.0199, UW.Motif.0460, UW.Motif.0585, UW.Motif.0040, UW.Motif.0620, UW.Motif.0549, UW.Motif.0456, UW.Motif.0107, UW.Motif.0488, UW.Motif.0363, RFX5, UW.Motif.0344, UW.Motif.0630, GRHL1, UW.Motif.0051, UW.Motif.0184, UW.Motif.0531, UW.Motif.0089, UW.Motif.0416, UW.Motif.0396, TFCP2, UW.Motif.0272, UW.Motif.0465, UW.Motif.0659, UW.Motif.0252, UW.Mot…	-2277	ENSG00000197429	NRF1, UW.Motif.0341, UW.Motif.0677, MEF2C, NRF1, UW.Motif.0034, UW.Motif.0669, TP63, UW.Motif.0596, UW.Motif.0578, UW.Motif.0124, HOXA13, UW.Motif.0397, UW.Motif.0193, CPEB1, UW.Motif.0570, UW.Motif.0171, UW.Motif.0186, UW.Motif.0369, UW.Motif.0007, UW.Motif.0128, UW.Motif.0401, UW.Motif.0475, UW.Motif.0630, UW.Motif.0656, UW.Motif.0518, UW.Motif.0046, UW.Motif.0264, HOXC13, SPIC, UW.Motif.0025, …	UW.Motif.0290, UW.Motif.0630
4825	chr1	46223250	46224249	CTCF, STAT3, UW.Motif.0507, STAT1, UW.Motif.0171, UW.Motif.0080, UW.Motif.0466, UW.Motif.0549, UW.Motif.0570, UW.Motif.0566, UW.Motif.0562, UW.Motif.0298, UW.Motif.0399, UW.Motif.0184, UW.Motif.0200, UW.Motif.0124, UW.Motif.0554, UW.Motif.0455, UW.Motif.0620, UW.Motif.0191, UW.Motif.0394, UW.Motif.0240, UW.Motif.0388, UW.Motif.0518, UW.Motif.0003, UW.Motif.0032, UW.Motif.0208, STAT1, UW.Motif.033…	-3445	ENSG00000085998	FOXC1, RFX2, RFX5, RFX3, RFX5, EBF1, RFX4, RFX2, FOXL1, FOXC2, UW.Motif.0092, FOXC2, UW.Motif.0507, UW.Motif.0010, TP63, UW.Motif.0013, UW.Motif.0630, UW.Motif.0080, UW.Motif.0645, UW.Motif.0466, JUN, UW.Motif.0285, UW.Motif.0277, UW.Motif.0018, UW.Motif.0565, UW.Motif.0107, RFX5, PSMC2, FOXC1, UW.Motif.0493, UW.Motif.0226, MXI1, UW.Motif.0320, UW.Motif.0199, UW.Motif.0582, UW.Motif.0261, FLI1, J…	UW.Motif.0507, UW.Motif.0171, UW.Motif.0080, UW.Motif.0466, UW.Motif.0388, UW.Motif.0208, UW.Motif.0277, MAX, USF2, ONECUT3, HIC2, RPS10, CBX7, YY1
4846	chr1	46366780	46367779	UW.Motif.0419, UW.Motif.0549, UW.Motif.0528, UW.Motif.0312, UW.Motif.0643, UW.Motif.0602, TFAP4, UW.Motif.0244, UW.Motif.0674, UW.Motif.0079, UW.Motif.0077, UW.Motif.0551, UW.Motif.0367, UW.Motif.0257, NR2E1, UW.Motif.0002, UW.Motif.0174, UW.Motif.0439, UW.Motif.0453, UW.Motif.0361, UW.Motif.0566, UW.Motif.0277, UW.Motif.0593, UW.Motif.0235, HOXC12, UW.Motif.0205, UW.Motif.0144, UW.Motif.0536, UW…	-3306	ENSG00000225779	SOX8, UW.Motif.0440, STAT2::STAT1, USF1, SPIB, UW.Motif.0198, USF2, UW.Motif.0545, UW.Motif.0618, UW.Motif.0539, UW.Motif.0610, IRF7, UW.Motif.0345, UW.Motif.0304, UW.Motif.0613, UW.Motif.0516, IRF8, Trp53, UW.Motif.0488, UW.Motif.0079, UW.Motif.0658, UW.Motif.0454, UW.Motif.0588, UW.Motif.0267, UW.Motif.0173, UW.Motif.0604, UW.Motif.0509, ARNT, UW.Motif.0296, UW.Motif.0622, USF1, UW.Motif.0035, …	UW.Motif.0079, NR2E1, UW.Motif.0205, UW.Motif.0516, MAFF, NFE2, SOX9, CLK1, UBXN1, USF1, GATA3
4857	chr1	46380720	46381719	Oct-1, UW.Motif.0661, UW.Motif.0172, HNF1A, UW.Motif.0340, UW.Motif.0257, UW.Motif.0285, UW.Motif.0515, UW.Motif.0418, UW.Motif.0503, UW.Motif.0528, UW.Motif.0521, HNF1B, UW.Motif.0256, UW.Motif.0234, UW.Motif.0206, UW.Motif.0170, UW.Motif.0111, UW.Motif.0242, UW.Motif.0393, HNF1B, UW.Motif.0667, HOXB13, MEOX2, UW.Motif.0371, UW.Motif.0020, UW.Motif.0517, UW.Motif.0006, UW.Motif.0399, UW.Motif.03…	10634	ENSG00000225779	SOX8, UW.Motif.0440, STAT2::STAT1, USF1, SPIB, UW.Motif.0198, USF2, UW.Motif.0545, UW.Motif.0618, UW.Motif.0539, UW.Motif.0610, IRF7, UW.Motif.0345, UW.Motif.0304, UW.Motif.0613, UW.Motif.0516, IRF8, Trp53, UW.Motif.0488, UW.Motif.0079, UW.Motif.0658, UW.Motif.0454, UW.Motif.0588, UW.Motif.0267, UW.Motif.0173, UW.Motif.0604, UW.Motif.0509, ARNT, UW.Motif.0296, UW.Motif.0622, USF1, UW.Motif.0035, …	MYOD1, UW.Motif.0205, OLIG3, AP1, Trp53, MAX, BHLHE23, UBXN1, FOS, SOX9, SOX10
4872	chr1	46423260	46424259	Myf, UW.Motif.0169, UW.Motif.0664, UW.Motif.0089, UW.Motif.0080, UW.Motif.0023, UW.Motif.0469, UW.Motif.0281, UW.Motif.0571, UW.Motif.0223, UW.Motif.0253, UW.Motif.0617, UW.Motif.0675, UW.Motif.0297, UW.Motif.0007, UW.Motif.0267, UW.Motif.0595, UW.Motif.0028, UW.Motif.0024, UW.Motif.0351, FOXO3, UW.Motif.0591, UW.Motif.0309, UW.Motif.0255, UW.Motif.0589, UW.Motif.0447, UW.Motif.0278, NFKB1, NHLH1…	-8369	ENSG00000232022	RFX2, RFX3, RFX4, UW.Motif.0326, UW.Motif.0600, TAL1::TCF3, UW.Motif.0572, UW.Motif.0175, UW.Motif.0007, RFX2, UW.Motif.0182, UW.Motif.0523, UW.Motif.0169, UW.Motif.0375, UW.Motif.0237, UW.Motif.0014, UW.Motif.0570, UW.Motif.0399, UW.Motif.0246, UW.Motif.0185, UW.Motif.0203, UW.Motif.0675, UW.Motif.0139, UW.Motif.0259, ZBTB18, UW.Motif.0403, UW.Motif.0032, UW.Motif.0322, UW.Motif.0107, UW.Motif.0…	UW.Motif.0169, UW.Motif.0675, UW.Motif.0007, UW.Motif.0322, RFX5, MAX, JUN, TFAP2A, ARFGAP1, UGP2, GPAM
5074	chr1	50412730	50413729	FOXJ2, ATF4, FOXJ3, CDX2, TFAP2C, CEBPB, ESR1, UW.Motif.0094, MLX, TFAP2A, UW.Motif.0443, UW.Motif.0107, UW.Motif.0315, HOXC12, UW.Motif.0465, UW.Motif.0670, UW.Motif.0333, UW.Motif.0076, UW.Motif.0603, JUN, CEBPA, ZNF238, HIST2H2BE, UW.Motif.0561, TFAP2C, UW.Motif.0217, CDX2, UW.Motif.0199, BARHL2, POU4F2, HOXA13, BARHL2, UW.Motif.0352, POU4F2, UW.Motif.0399, UW.Motif.0243, UW.Motif.0037, UW.Mot…	-7206	ENSG00000225671	IRF3, STAT2::STAT1, EOMES, SMAD2::SMAD3::SMAD4, TBX21, UW.Motif.0461, EOMES, UW.Motif.0227, IRF5, UW.Motif.0522, UW.Motif.0668, UW.Motif.0416, MAFF, UW.Motif.0209, MAFK, UW.Motif.0290, UW.Motif.0446, UW.Motif.0297, UW.Motif.0659, UW.Motif.0128, MAFG, UW.Motif.0135, NFKB1, UW.Motif.0567, UW.Motif.0570, RELA, UW.Motif.0095, TBX21, UW.Motif.0473, TBX20, UW.Motif.0071, UW.Motif.0244, UW.Motif.0185, M…	FOXJ2, TFAP2C, UW.Motif.0465, UW.Motif.0333, JUN, BARHL2, FOXA1, TCF12, HOXC10, NFE2, SRY, MAFK, MYF6, C19orf25, SOX7
5199	chr1	51350320	51351319	RREB1, TP63, TP53, Trp73, UW.Motif.0507, UW.Motif.0145, UW.Motif.0238, MEF2C, UW.Motif.0386, UW.Motif.0021, UW.Motif.0327, UW.Motif.0034, UW.Motif.0180, UW.Motif.0466, FOXH1, MEF2A, UW.Motif.0169, UW.Motif.0252, Trp53, UW.Motif.0532, UW.Motif.0443, MYOD1, UW.Motif.0054, MSX2, UW.Motif.0239, UW.Motif.0349, UW.Motif.0171, UW.Motif.0014, UW.Motif.0587, UW.Motif.0207, UW.Motif.0109, UW.Motif.0069, SR…	-5704	ENSG00000085831	ESRRA, UW.Motif.0664, UW.Motif.0246, UW.Motif.0260, USF1, UW.Motif.0512, UW.Motif.0058, UW.Motif.0456, UW.Motif.0401, UW.Motif.0423, UW.Motif.0511, UW.Motif.0320, ESRRA, UW.Motif.0286, MXI1, UW.Motif.0638, UW.Motif.0649, UW.Motif.0500, UW.Motif.0656, UW.Motif.0168, UW.Motif.0023, UW.Motif.0133, UW.Motif.0209, NFKB1, UW.Motif.0367, ESRRB, UW.Motif.0029, UW.Motif.0306, UW.Motif.0504, UW.Motif.0196,…	UW.Motif.0239, XBP1, CREB3L1
5273	chr1	52833310	52834309	UW.Motif.0664, UW.Motif.0022, UW.Motif.0176, ATF3, MYC, UW.Motif.0104, UW.Motif.0067, UW.Motif.0084, UW.Motif.0460, UW.Motif.0180, UW.Motif.0669, UW.Motif.0042, FOSL1, UW.Motif.0549, UW.Motif.0034, USF1, UW.Motif.0195, UW.Motif.0532, UW.Motif.0342, YY1, UW.Motif.0433, UW.Motif.0275, UW.Motif.0184, UW.Motif.0602, UW.Motif.0620, UW.Motif.0117, UW.Motif.0388, UW.Motif.0662, FOSL2, UW.Motif.0054, UW.…	-8701	ENSG00000203995	UW.Motif.0011, PAX5, UW.Motif.0130, STAT2::STAT1, EMX1, EMX2, UW.Motif.0482, UW.Motif.0236, UW.Motif.0466, UW.Motif.0315, UW.Motif.0526, UW.Motif.0377, UW.Motif.0367, UW.Motif.0674, UW.Motif.0287, UW.Motif.0471, UW.Motif.0621, UW.Motif.0251, UW.Motif.0224, POU3F1, UW.Motif.0127, UW.Motif.0171, UW.Motif.0678, POU3F3, UW.Motif.0548, UW.Motif.0240, UW.Motif.0234, UW.Motif.0152, UW.Motif.0268, POU3F2…	USF1, TFAP2B, BACH1, MAX, PITX1, MAFG, NFIL3
5309	chr1	53385760	53386759	SOX9, SOX7, UW.Motif.0650, UW.Motif.0675, UW.Motif.0199, UW.Motif.0530, UW.Motif.0490, UW.Motif.0540, UW.Motif.0485, UW.Motif.0051, UW.Motif.0242, UW.Motif.0175, UW.Motif.0140, UW.Motif.0364, UW.Motif.0600, UW.Motif.0593, UW.Motif.0542, UW.Motif.0133, UW.Motif.0043, UW.Motif.0134, UW.Motif.0211, UW.Motif.0072, USF1, UW.Motif.0243, UW.Motif.0008, UW.Motif.0529, UW.Motif.0019, UW.Motif.0491, UW.Mot…	-18015	ENSG00000230138	SPIB, SPIC, TFAP2B, TFAP2C, UW.Motif.0242, UW.Motif.0535, SPI1, Myf, UW.Motif.0658, TFAP2A, UW.Motif.0168, UW.Motif.0274, UW.Motif.0312, UW.Motif.0418, JUN, TFAP2C, UW.Motif.0200, UW.Motif.0433, UW.Motif.0403, UW.Motif.0676, FOXO4, UW.Motif.0010, TFAP2A, UW.Motif.0601, UW.Motif.0222, UW.Motif.0671, UW.Motif.0534, UW.Motif.0550, UW.Motif.0647, UW.Motif.0126, UW.Motif.0259, ARNT, JUND (var.2), UW.M…	UW.Motif.0485, UW.Motif.0242, UW.Motif.0035, UW.Motif.0064, SOX8, SPIB, TEF, OTX2, TCF12, MEIS3, GSC2, DMBX1, ARNT, ZNF435
5337	chr1	53752850	53753849	IRF1, UW.Motif.0094, UW.Motif.0084, UW.Motif.0507, UW.Motif.0021, UW.Motif.0645, UW.Motif.0532, UW.Motif.0450, UW.Motif.0298, UW.Motif.0338, UW.Motif.0320, FOXC2, UW.Motif.0315, UW.Motif.0536, MAFK, MAFK, UW.Motif.0391, UW.Motif.0125, PAX5, UW.Motif.0185, TCF3, UW.Motif.0188, UW.Motif.0537, CPEB1, UW.Motif.0366, UW.Motif.0167, UW.Motif.0194, GATA2, NHLH1, SMAD2::SMAD3::SMAD4, UW.Motif.0031, UW.Mo…	-14186	ENSG00000174332	NFKB1, NFKB2, UW.Motif.0137, UW.Motif.0530, UW.Motif.0116, UW.Motif.0346, EBF1, UW.Motif.0169, UW.Motif.0502, UW.Motif.0312, UW.Motif.0131, UW.Motif.0247, UW.Motif.0380, UW.Motif.0135, UW.Motif.0219, UW.Motif.0073, UW.Motif.0429, UW.Motif.0533, UW.Motif.0406, UW.Motif.0524, UW.Motif.0439, UW.Motif.0558, MRPL1, UW.Motif.0505, NFKB1, ZNF385A, UW.Motif.0205, TFE3, BHLHE40, UW.Motif.0567, UW.Motif.02…	MAX, TFAP2C, XBP1, SOX4
5421	chr1	54770880	54771879	ZNF238, ZNF238, BARHL2, BARHL2, UW.Motif.0336, UW.Motif.0500, UW.Motif.0650, UW.Motif.0589, UW.Motif.0359, UW.Motif.0447, UW.Motif.0053, FOXO3, UW.Motif.0630, UW.Motif.0295, UW.Motif.0239, UW.Motif.0237, UW.Motif.0631, UW.Motif.0483, UW.Motif.0043, UW.Motif.0185, UW.Motif.0245, UW.Motif.0599, UW.Motif.0453, UW.Motif.0166, UW.Motif.0074, UW.Motif.0637, UW.Motif.0163, UW.Motif.0217, UW.Motif.0031, …	-6857	ENSG00000162396	SP4, SP2, RFX4, SP8, KLF14, SP1, ID4, UW.Motif.0640, RFX3, JDP2, SP3, HOXB13, UW.Motif.0442, UW.Motif.0431, UW.Motif.0478, UW.Motif.0083, ELK1, UW.Motif.0171, UW.Motif.0188, UW.Motif.0497, UW.Motif.0526, ELK1, UW.Motif.0443, UW.Motif.0595, UW.Motif.0620, ELK1, NFYA, UW.Motif.0429, UW.Motif.0026, ELK3, STAT1, UW.Motif.0208, UW.Motif.0106, UW.Motif.0064, UW.Motif.0099, NR2E1, UW.Motif.0071, RFX2, F…	UW.Motif.0589, TAL1, JDP2, UW.Motif.0083, HOXD12, SOX9, MAFK, HLF, NFIB, SOX2, FOXG1, E2F2
5481	chr1	58577950	58578949	UW.Motif.0038, FOXP1, PDX1, UW.Motif.0011, ATF3, MYC, USF1, HNF1B, UW.Motif.0612, UW.Motif.0679, UW.Motif.0482, FOXD2, TFAP2A, FOXD3, UW.Motif.0347, UW.Motif.0416, UW.Motif.0472, SREBF2, UW.Motif.0533, UW.Motif.0527, UW.Motif.0349, UW.Motif.0024, UW.Motif.0005, UW.Motif.0517, UW.Motif.0001, UW.Motif.0602, SREBF1, UW.Motif.0075, BARHL2, UW.Motif.0167, BARHL2, UW.Motif.0292, FOXJ3, UW.Motif.0241, J…	-1198	ENSG00000184292	UW.Motif.0011, HNF1B, UW.Motif.0405, UW.Motif.0679, FOXD2, FOXD3, UW.Motif.0613, TFAP2A, UW.Motif.0482, UW.Motif.0420, SPIB, UW.Motif.0440, TLX1::NFIC, UW.Motif.0655, UW.Motif.0248, UW.Motif.0659, UW.Motif.0533, UW.Motif.0465, UW.Motif.0247, UW.Motif.0377, UW.Motif.0552, UW.Motif.0203, UW.Motif.0581, UW.Motif.0258, UW.Motif.0292, UW.Motif.0503, UW.Motif.0028, UW.Motif.0517, NFIX, UW.Motif.0241, H…	UW.Motif.0011, HNF1B, UW.Motif.0679, UW.Motif.0482, FOXD2, TFAP2A, FOXD3, UW.Motif.0533, UW.Motif.0517, UW.Motif.0292, UW.Motif.0241, FOXB1, BACH1, INSM1, CYB5R1, SOX8, ZSCAN4, HNF4A, SOX9, SOX10
5483	chr1	58583110	58584109	SPIB, FOXC1, SPIC, SPI1, UW.Motif.0377, UW.Motif.0236, FOXI1, UW.Motif.0312, STAT2::STAT1, UW.Motif.0440, UW.Motif.0269, UW.Motif.0196, HOXD12, HOXC12, UW.Motif.0604, ISX, UW.Motif.0387, UW.Motif.0401, UW.Motif.0157, UW.Motif.0266, MLX, UW.Motif.0620, UW.Motif.0646, UW.Motif.0243, UW.Motif.0194, UW.Motif.0430, UW.Motif.0070, UW.Motif.0436, UW.Motif.0376, UW.Motif.0566, UW.Motif.0425, UW.Motif.003…	-6358	ENSG00000184292	UW.Motif.0011, HNF1B, UW.Motif.0405, UW.Motif.0679, FOXD2, FOXD3, UW.Motif.0613, TFAP2A, UW.Motif.0482, UW.Motif.0420, SPIB, UW.Motif.0440, TLX1::NFIC, UW.Motif.0655, UW.Motif.0248, UW.Motif.0659, UW.Motif.0533, UW.Motif.0465, UW.Motif.0247, UW.Motif.0377, UW.Motif.0552, UW.Motif.0203, UW.Motif.0581, UW.Motif.0258, UW.Motif.0292, UW.Motif.0503, UW.Motif.0028, UW.Motif.0517, NFIX, UW.Motif.0241, H…	SPIB, SPI1, UW.Motif.0377, UW.Motif.0440, CEBPB
5521	chr1	60088460	60089459	UW.Motif.0011, NR4A2, UW.Motif.0172, UW.Motif.0536, UW.Motif.0278, UW.Motif.0212, UW.Motif.0165, UW.Motif.0377, UW.Motif.0397, Myf, UW.Motif.0593, UW.Motif.0384, UW.Motif.0452, UW.Motif.0059, CTCF, UW.Motif.0287, UW.Motif.0509, UW.Motif.0209, UW.Motif.0569, UW.Motif.0683, UW.Motif.0128, UW.Motif.0179, UW.Motif.0412, UW.Motif.0065, HOXA13, ARNT, HOXC13, MAFK, UW.Motif.0535, TCF7L2, HOXB13, MAFK, H…	-8455	ENSG00000229332	DUX4, DUXA, MAFK, UW.Motif.0186, UW.Motif.0539, FOXD2, UW.Motif.0053, UW.Motif.0236, HNF1A, UW.Motif.0598, Oct-1, UW.Motif.0266, CSTF2, UW.Motif.0632, UW.Motif.0093, CPEB1, UW.Motif.0239, MAFF, STAU2, UW.Motif.0378, FOXD3, UW.Motif.0453, UW.Motif.0167, RUNX3, POU3F3, POU3F3, UW.Motif.0432, UW.Motif.0061, UW.Motif.0503, UW.Motif.0033, POU3F1, HNF1B, ARX, UW.Motif.0154, POU3F2, MAFK, MLXIPL, UW.Mot…	UW.Motif.0179, MAFK, TCF7L2, POU3F2, NKX3-1, NRL, GRHL1, HOXD11, HOXC11, CCDC25, DLX6, LSM6, NFE2, HOXD12, NFIX, RARB, CKMT1B, MAX, ECSIT, HIF1A, TFAP2A, TFAP2C, TFEB, TFAP2B, TFAP4, USF1, SOX8
5522	chr1	60089100	60090099	GATA2, EBF1, NR4A2, UW.Motif.0377, UW.Motif.0013, UW.Motif.0442, UW.Motif.0071, UW.Motif.0313, UW.Motif.0230, UW.Motif.0278, EBF1, UW.Motif.0212, UW.Motif.0567, UW.Motif.0647, UW.Motif.0583, UW.Motif.0559, TCF7L2, UW.Motif.0200, UW.Motif.0059, UW.Motif.0512, UW.Motif.0593, UW.Motif.0441, UW.Motif.0209, UW.Motif.0143, Sox4, H2AFZ, UW.Motif.0444, UW.Motif.0569, UW.Motif.0177, UW.Motif.0401, UW.Moti…	-7815	ENSG00000229332	DUX4, DUXA, MAFK, UW.Motif.0186, UW.Motif.0539, FOXD2, UW.Motif.0053, UW.Motif.0236, HNF1A, UW.Motif.0598, Oct-1, UW.Motif.0266, CSTF2, UW.Motif.0632, UW.Motif.0093, CPEB1, UW.Motif.0239, MAFF, STAU2, UW.Motif.0378, FOXD3, UW.Motif.0453, UW.Motif.0167, RUNX3, POU3F3, POU3F3, UW.Motif.0432, UW.Motif.0061, UW.Motif.0503, UW.Motif.0033, POU3F1, HNF1B, ARX, UW.Motif.0154, POU3F2, MAFK, MLXIPL, UW.Mot…	TCF7L2, UW.Motif.0256, HOXC11, NKX3-1, MYF6, HNRNPC, TFEC, PSMA6, USF1, HOXA10, BARHL2, POU3F2, RARB, GATA5, HOXD12, JUND, HIF1A, VENTX
5524	chr1	60102740	60103739	PPARG, UW.Motif.0582, UW.Motif.0588, NFE2L2, UW.Motif.0034, UW.Motif.0260, UW.Motif.0324, HOXA13, UW.Motif.0539, UW.Motif.0144, UW.Motif.0103, UW.Motif.0411, UW.Motif.0567, UW.Motif.0555, UW.Motif.0024, UW.Motif.0004, UW.Motif.0061, UW.Motif.0639, UW.Motif.0008, UW.Motif.0156, UW.Motif.0077, UW.Motif.0033, UW.Motif.0030, UW.Motif.0513, NHLH1, UW.Motif.0611, HOXC13, FOXP2, FOXJ3, FOXH1, UW.Motif.0…	5825	ENSG00000229332	DUX4, DUXA, MAFK, UW.Motif.0186, UW.Motif.0539, FOXD2, UW.Motif.0053, UW.Motif.0236, HNF1A, UW.Motif.0598, Oct-1, UW.Motif.0266, CSTF2, UW.Motif.0632, UW.Motif.0093, CPEB1, UW.Motif.0239, MAFF, STAU2, UW.Motif.0378, FOXD3, UW.Motif.0453, UW.Motif.0167, RUNX3, POU3F3, POU3F3, UW.Motif.0432, UW.Motif.0061, UW.Motif.0503, UW.Motif.0033, POU3F1, HNF1B, ARX, UW.Motif.0154, POU3F2, MAFK, MLXIPL, UW.Mot…	UW.Motif.0539, UW.Motif.0061, UW.Motif.0033, UW.Motif.0513, NHLH1, MEOX2, RUNX2, TFE3, LHX2, MAX, PROP1, MYOD1, HOXC10, NFE2, MAFG, ATF2, SRY, RUNX3, PSMA6, MAFF, DAB2, MAFK, FOXD2, TEF, MYF6, ADARB1, NEUROG2, GRHL1, TCF4, TFAP2A, TPPP, NELFB, CKMT1B, CEBPE, JUND, GPANK1, VENTX
5526	chr1	60110320	60111319	LHX6, HOXB13, HOXC13, UW.Motif.0459, UW.Motif.0487, HOXA13, UW.Motif.0634, UW.Motif.0428, UW.Motif.0309, HOXD13, UW.Motif.0252, UW.Motif.0432, UW.Motif.0438, UW.Motif.0564, UW.Motif.0183, MEF2A, UW.Motif.0384, UW.Motif.0212, UW.Motif.0214, NR2E1, UW.Motif.0205, IRF5, POU2F2, UW.Motif.0209, UW.Motif.0103, UW.Motif.0682, UW.Motif.0681, UW.Motif.0616, UW.Motif.0670, UW.Motif.0113, UW.Motif.0522, UW.…	-4055	ENSG00000238242	UW.Motif.0104, UW.Motif.0531, UW.Motif.0625, UW.Motif.0382, STAT1, UW.Motif.0103, PAX7, HNF1A, UW.Motif.0281, Pax6, PAX3, IRF7, UW.Motif.0517, UW.Motif.0070, MAFK, UW.Motif.0370, CUX1, HNF1B, PAX7, STAT3, UW.Motif.0142, MAFK, UW.Motif.0287, HNF1B, UW.Motif.0020, UW.Motif.0438, STAT1, UW.Motif.0170, UW.Motif.0173, UW.Motif.0367, UW.Motif.0681, MLXIPL, MAFK, UW.Motif.0400, UW.Motif.0006, FOXC1, SNR…	UW.Motif.0438, UW.Motif.0103, UW.Motif.0681, UW.Motif.0370, UW.Motif.0230, TFAP2A, TAL1, KLF4, JUN, NKX3-1, TCF3, SNRNP70, SUCLG1, EDN1, FOXL1, RIOK2, NFE2L1, ASAP3, ALX3, TROVE2, TRIP10, UNCX, CAT, MAX, BARHL2, PRRX2, DLX2, GAR1, RARB, FOS, SPATS2, MAF, RPL35, NFIL3, TFE3, HMG20A, ABCF2, HLF, TFAP2C, GPANK1, TFEC, MYCN, KIF22, JUND, ARID3A, NFE2, GATA3, TFAP2B, FOXC1, CUX1
5579	chr1	61678050	61679049	HES5, HES7, HES5, HEY2, HEY1, CREB3L1, HEY2, CREB3L1, TGIF2, CREB3L1, PDX1, BHLHB3, LHX6, TGIF2LX, FOXD3, MEIS3, UW.Motif.0067, UW.Motif.0220, UW.Motif.0293, CLOCK, BHLHB2, UW.Motif.0173, UW.Motif.0556, UW.Motif.0103, UW.Motif.0316, UW.Motif.0470, UW.Motif.0272, UW.Motif.0651, NFIL3, UW.Motif.0093, BHLHE41, UW.Motif.0182, UW.Motif.0357, UW.Motif.0305, UW.Motif.0064, UW.Motif.0518, UW.Motif.0212, …	24356	ENSG00000223920	UW.Motif.0444, UW.Motif.0526, MAFK, UW.Motif.0227, UW.Motif.0462, UW.Motif.0172, FOXJ2, UW.Motif.0513, MAFK, UW.Motif.0472, UW.Motif.0018, UW.Motif.0190, UW.Motif.0431, UW.Motif.0321, UW.Motif.0426, RFX5, FOXJ3, MAFK, UW.Motif.0475, UW.Motif.0344, UW.Motif.0629, MAFF, UW.Motif.0123, UW.Motif.0465, UW.Motif.0438, BATF::JUN, TCF7L2, UW.Motif.0208, JUND, JDP2, MZF1_5-13, MYC, RFX3, SNRPB2, USF2, NRL…	FOXJ2, USF2
5628	chr1	62425920	62426919	PROP1, FOXC1, NME1, FOXD2, UW.Motif.0034, HSF1, UW.Motif.0501, UW.Motif.0128, UW.Motif.0416, UW.Motif.0166, UW.Motif.0164, UW.Motif.0170, FOXD3, ARX, UW.Motif.0227, DRGX, UW.Motif.0365, MAFB, Myf, PHOX2A, ALX3, CPEB1, PHOX2B, UW.Motif.0098, UW.Motif.0513, UW.Motif.0483, UW.Motif.0103, UW.Motif.0178, UW.Motif.0191, PHOX2B, UW.Motif.0236, RARA, UW.Motif.0338, FOXC2, UW.Motif.0239, UW.Motif.0169, UW…	-9877	ENSG00000162607	UW.Motif.0544, UW.Motif.0661, UW.Motif.0505, YY1, UW.Motif.0131, ESRRA, UW.Motif.0132, ESRRA, ESRRG, UW.Motif.0542, UW.Motif.0184, UW.Motif.0585, USF1, UW.Motif.0611, UW.Motif.0149, UW.Motif.0587, UW.Motif.0134, UW.Motif.0206, UW.Motif.0166, UW.Motif.0364, UW.Motif.0552, UW.Motif.0275, ESRRB, UW.Motif.0142, UW.Motif.0103, FOXP2, UW.Motif.0047, UW.Motif.0365, AR, UW.Motif.0265, RAN, SOX14, FOXI1, …	UW.Motif.0166, UW.Motif.0365, UW.Motif.0103, MYOD1, SOX14, EOMES, CREB1, USF1
5659	chr1	62940400	62941399	SOX8, SOX10, SOX9, SOX8, SOX18, SOX2, FOXO6, FOXO1, SPDEF, SOX14, SPDEF, SOX21, HOXB13, FOXO3, UW.Motif.0472, JUN, SOX2, UW.Motif.0067, UW.Motif.0631, UW.Motif.0677, JUND (var.2), UW.Motif.0489, UW.Motif.0548, UW.Motif.0679, UW.Motif.0272, UW.Motif.0031, UW.Motif.0452, RXRA, SMAD2::SMAD3::SMAD4, UW.Motif.0537, UW.Motif.0392, UW.Motif.0507, UW.Motif.0388, UW.Motif.0668, UW.Motif.0190, FOXD3, UW.Mo…	35720	ENSG00000237163	POU6F2, UW.Motif.0011, POU3F3, POU1F1, RREB1, POU3F2, POU3F1, EN1, POU2F1, MEOX2, ZNF740, HOXC12, HOXD12, ZNF740, POU3F4, CDX2, POU2F2, PROP1, UW.Motif.0528, EMX2, UW.Motif.0236, POU6F2, UW.Motif.0500, LHX9, MEOX2, Pax6, UW.Motif.0266, UW.Motif.0094, GBX2, HOXD12, UW.Motif.0178, EMX1, POU2F3, HOXA10, UW.Motif.0677, UW.Motif.0558, POU2F2, POU5F1P1, EN1, UW.Motif.0440, POU6F2, TAL1, UW.Motif.0653, …	HOXB13, UW.Motif.0677, UW.Motif.0452, NHLH1, MYOD1, UW.Motif.0102, UW.Motif.0203, HOXD13, BARX1, NFIL3, HOXC13, CBX3, USF1, TCF3
5733	chr1	65068370	65069369	PRDM1, IRF1, PRDM1, IRF7, PBX1, IRF1, UW.Motif.0230, UW.Motif.0534, UW.Motif.0442, DUX4, UW.Motif.0413, UW.Motif.0348, UW.Motif.0512, HOXD13, UW.Motif.0426, UW.Motif.0419, UW.Motif.0103, HOXC13, UW.Motif.0345, UW.Motif.0591, UW.Motif.0380, UW.Motif.0438, STAT2::STAT1, FOXO3, UW.Motif.0436, UW.Motif.0452, HOXA13, UW.Motif.0231, UW.Motif.0384, UW.Motif.0020, UW.Motif.0623, UW.Motif.0422, UW.Motif.0…	1062	ENSG00000288804	EGR1, EGR3, EGR1, UW.Motif.0576, TFAP2A, UW.Motif.0337, SREBF2, SP3, UW.Motif.0644, EGR2, INSM1, UW.Motif.0541, TFAP2A, JUND, ATF3, UW.Motif.0651, TFAP2C, UW.Motif.0023, FOXB1, TFAP2A, UW.Motif.0102, BACH1, EGR2, FOXO3, UW.Motif.0564, PGAM2, EGR1, UW.Motif.0298, UW.Motif.0068, TFAP2C, TFAP2A, EGR4, UW.Motif.0052, TFAP2A, UW.Motif.0280, TFAP2A, UW.Motif.0002, BHLHE40, NFE2L2, UW.Motif.0049, FOS, M…	FOXO3, TFAP2A, MAFG, MLXIPL, NHLH1, FOXO1, MAX, FOXJ2, FOXD1, NFE2, FOXI1, MESP1, NEUROD2, FOXO6, CREB1
5742	chr1	65090120	65091119	NR2F1, NR2F6, TFAP4, TFAP4, STAT1, FLI1, RARB, UW.Motif.0599, ZNF524, UW.Motif.0089, UW.Motif.0457, UW.Motif.0672, UW.Motif.0493, UW.Motif.0044, UW.Motif.0109, UW.Motif.0545, UW.Motif.0214, UW.Motif.0643, RARG, STAT1, UW.Motif.0585, UW.Motif.0502, UW.Motif.0411, UW.Motif.0651, UW.Motif.0322, UW.Motif.0199, UW.Motif.0277, UW.Motif.0057, UW.Motif.0207, UW.Motif.0386, UW.Motif.0272, UW.Motif.0161, U…	1994	ENSG00000234496	SOX8, SOX8, POU3F3, FOXH1, POU3F1, UW.Motif.0663, UW.Motif.0440, UW.Motif.0043, STAT3, UW.Motif.0533, UW.Motif.0361, POU3F2, UW.Motif.0230, SOX2, PROP1, UW.Motif.0144, UW.Motif.0279, UW.Motif.0072, UW.Motif.0101, UW.Motif.0448, UW.Motif.0517, UW.Motif.0006, POU3F4, STAT1, UW.Motif.0518, UW.Motif.0240, NHLH1, UW.Motif.0167, UW.Motif.0342, UW.Motif.0071, UW.Motif.0150, MAX, POU4F1, UW.Motif.0596, U…	NR2F1, STAT1, RARG, UW.Motif.0101, NFKB1, RARA, RORA
5783	chr1	66396840	66397839	MEOX2, BHLHE22, OLIG1, OLIG2, BHLHA15, OLIG2, UW.Motif.0571, BHLHE23, OLIG3, UW.Motif.0469, NEUROG2, UW.Motif.0598, UW.Motif.0162, SMAD3, UW.Motif.0668, UW.Motif.0140, UW.Motif.0408, UW.Motif.0322, UW.Motif.0206, UW.Motif.0338, UW.Motif.0057, NEUROG2, UW.Motif.0500, TAL1::TCF3, UW.Motif.0219, MLXIPL, UW.Motif.0622, UW.Motif.0630, FOXJ3, UW.Motif.0663, UW.Motif.0200, UW.Motif.0410, UW.Motif.0404, …	-135927	ENSG00000118473	SMAD2::SMAD3::SMAD4, UW.Motif.0450, UW.Motif.0539, UW.Motif.0507, BARX1, UW.Motif.0248, UW.Motif.0108, UW.Motif.0613, UW.Motif.0567, UW.Motif.0466, UW.Motif.0452, UW.Motif.0656, UW.Motif.0464, UW.Motif.0413, UW.Motif.0171, UW.Motif.0023, UW.Motif.0159, UW.Motif.0250, UW.Motif.0367, UW.Motif.0100, UW.Motif.0239, UW.Motif.0403, UW.Motif.0409, UW.Motif.0130, UW.Motif.0385, UW.Motif.0127, UW.Motif.01…	SOX14, BARX1, ESX1, TCF3, NR4A2
5843	chr1	66788260	66789259	POU6F2, STAT1, GRHL1, STAT1, EMX1, EMX2, STAT3, EN1, Myf, UW.Motif.0550, UW.Motif.0677, TEF, UW.Motif.0330, UW.Motif.0657, DBP, NFAT5, BARX1, UW.Motif.0116, MSX2, UW.Motif.0201, UW.Motif.0566, UW.Motif.0178, UW.Motif.0526, MAFB, UW.Motif.0276, FOXP2, HLF, TEF, NFKB2, GBX2, SRF, TCF7L2, UW.Motif.0070, UW.Motif.0476, UW.Motif.0031, UW.Motif.0404, MSX1, ID4, UW.Motif.0006, UW.Motif.0502, MYOD1, UW.M…	12516	ENSG00000172410	FOXC1, FOXJ2, FOXP1, MLX, FOXC2, FOXP2, FOXI1, UW.Motif.0145, UW.Motif.0272, FOXL1, UW.Motif.0343, UW.Motif.0549, UW.Motif.0538, UW.Motif.0545, UW.Motif.0550, UW.Motif.0254, UW.Motif.0290, UW.Motif.0199, UW.Motif.0566, UW.Motif.0594, UW.Motif.0220, UW.Motif.0597, UW.Motif.0449, UW.Motif.0134, UW.Motif.0261, FOXJ3, UW.Motif.0587, UW.Motif.0317, UW.Motif.0358, UW.Motif.0151, FOXO3, UW.Motif.0241, U…	GRHL1, EN1, UW.Motif.0550, UW.Motif.0566, FOXP2, GBX2, MAFG, UW.Motif.0397, MGA, RUNX2, FOXO6, HOXD12, FOXI1, FOXL1, FOXO4, RUNX3, USF2, FOXD1, FOXD2, FOXP3, NEUROG2, JUND, TFAP2A, MAX, TFE3, NFE2, JDP2
5875	chr1	67274330	67275329	BARHL2, BARHL2, UW.Motif.0320, ZNF75A, UW.Motif.0442, UW.Motif.0347, UW.Motif.0573, UW.Motif.0461, UW.Motif.0359, UW.Motif.0200, UW.Motif.0652, UW.Motif.0016, UW.Motif.0554, UW.Motif.0410, UW.Motif.0418, UW.Motif.0333, UW.Motif.0331, MAFK, UW.Motif.0441, UW.Motif.0566, UW.Motif.0589, UW.Motif.0606, UW.Motif.0524, MAFK, UW.Motif.0177, UW.Motif.0007, UW.Motif.0049, BHLHE40, UW.Motif.0596, UW.Motif.…	-3222	ENSG00000228523	FOXI1, NR2F1, UW.Motif.0067, MLX, UW.Motif.0214, UW.Motif.0203, UW.Motif.0159, UW.Motif.0602, UW.Motif.0113, UW.Motif.0660, UW.Motif.0199, CPEB1, UW.Motif.0393, UW.Motif.0288, UW.Motif.0217, UW.Motif.0384, UW.Motif.0132, UW.Motif.0522, UW.Motif.0173, UW.Motif.0185, UW.Motif.0297, UW.Motif.0069, UW.Motif.0117, UW.Motif.0192, TLX1::NFIC, UW.Motif.0029, UW.Motif.0292, RARG, UW.Motif.0241, UW.Motif.0…	UW.Motif.0192, JUN, SNRPB2, JUND, USF1
6215	chr1	74700580	74701579	ZNF263, EGR1, FOXC1, UW.Motif.0460, UW.Motif.0034, UW.Motif.0635, NR2C2, UW.Motif.0010, UW.Motif.0487, UW.Motif.0209, HNF1B, UW.Motif.0055, SREBF1, UW.Motif.0646, UW.Motif.0182, ZNF238, UW.Motif.0305, UW.Motif.0453, UW.Motif.0416, UW.Motif.0304, UW.Motif.0135, UW.Motif.0350, UW.Motif.0624, UW.Motif.0070, UW.Motif.0634, UW.Motif.0232, UW.Motif.0197, UW.Motif.0050, PROP1, UW.Motif.0029, UW.Motif.00…	-1747	ENSG00000272864	FOXB1, FOXC1, OTX2, FOXD2, EBF1, FOXD3, FOXC2, UW.Motif.0474, UW.Motif.0013, UW.Motif.0533, OTX1, UW.Motif.0031, UW.Motif.0383, Oct-1, UW.Motif.0302, UW.Motif.0522, FOXJ2, UW.Motif.0607, MAFB, UW.Motif.0020, FOXB1, MYF6, CPEB1, UW.Motif.0660, LEF1, UW.Motif.0058, UW.Motif.0231, UW.Motif.0103, UW.Motif.0363, UW.Motif.0680, UW.Motif.0357, POU3F3, UW.Motif.0502, EMX2, UW.Motif.0104, UW.Motif.0453, U…	FOXC1, HNF1B, SREBF1, UW.Motif.0646, UW.Motif.0453, UW.Motif.0350, SF1, TCF3, MAFK, HOXC12, HOXD12, HIST2H2AB, XBP1, HOXC11, LRRFIP1, MYF6, MORN1, GTF2H3, GAR1, TCF4
6269	chr1	76854110	76855109	ZNF263, EN1, EMX1, EMX2, POU6F2, GBX2, EN1, PAX3, PAX7, PAX7, UW.Motif.0312, MEF2C, UW.Motif.0332, UW.Motif.0316, FOXC2, UW.Motif.0169, UW.Motif.0580, UW.Motif.0116, MTF1, UW.Motif.0624, UW.Motif.0537, FOXO1, UW.Motif.0138, UW.Motif.0204, UW.Motif.0147, SREBF2, MLX, DBP, UW.Motif.0244, UW.Motif.0171, FOXA1, UW.Motif.0465, UW.Motif.0392, UW.Motif.0623, UW.Motif.0351, FOXF2, FOXO4, UW.Motif.0366, U…	-12870	ENSG00000117069	MEF2D, MEF2A, MEF2B, MEF2A, UW.Motif.0321, UW.Motif.0381, UW.Motif.0228, UW.Motif.0517, UW.Motif.0495, UW.Motif.0270, UW.Motif.0308, UW.Motif.0366, UW.Motif.0644, UW.Motif.0384, UW.Motif.0410, TAL1::GATA1, UW.Motif.0509, UW.Motif.0070, UW.Motif.0416, UW.Motif.0564, UW.Motif.0003, UW.Motif.0036, DUX4, CEBPB, UW.Motif.0296, CEBPA, HOXB13, UW.Motif.0007, UW.Motif.0666, UW.Motif.0446, UW.Motif.0292, …	FOXO1, FOXO4, UW.Motif.0366, UW.Motif.0517, UW.Motif.0146, POU4F2, MAX, LMX1B, USF2, UNCX, MAFK, TCF3, RAXL1, MIXL1, PRRX2, ALX3, TAF1A, NFE2L1, TFAP2A, RPL35
6272	chr1	77220380	77221379	FOXP1, UW.Motif.0432, Trp53, FOXC2, UW.Motif.0245, UW.Motif.0561, UW.Motif.0531, UW.Motif.0444, UW.Motif.0147, UW.Motif.0317, POU2F1, UW.Motif.0276, TBX15, UW.Motif.0560, UW.Motif.0270, UW.Motif.0165, POU2F2, UW.Motif.0206, POU3F3, UW.Motif.0340, UW.Motif.0559, UW.Motif.0364, POU2F1, UW.Motif.0172, UW.Motif.0155, TBX1, UW.Motif.0465, Oct-1, UW.Motif.0144, POU5F1P1, UW.Motif.0537, UW.Motif.0285, U…	1360	ENSG00000289212	UW.Motif.0377, UW.Motif.0578, UW.Motif.0436, UW.Motif.0160, UW.Motif.0421, UW.Motif.0186, UW.Motif.0604, UW.Motif.0162, UW.Motif.0047, UW.Motif.0196, UW.Motif.0108, HOMEZ, UW.Motif.0061, UW.Motif.0294, UW.Motif.0127, UW.Motif.0368, UW.Motif.0091, UW.Motif.0340, UW.Motif.0239, UW.Motif.0644, UW.Motif.0512, PSMC2, UW.Motif.0117, UW.Motif.0353, FOXO3, UW.Motif.0142, FOXD1, FOXO6, FOXI1, UW.Motif.030…	UW.Motif.0340, GATA2, MEOX2, FOXL1, TFAP2A
6273	chr1	77222100	77223099	SPDEF, POU3F2, POU3F1, NR2F1, SPDEF, UW.Motif.0664, POU3F3, STAT1, POU2F1, UW.Motif.0571, POU3F4, UW.Motif.0442, Oct-1, POU2F2, HNF4G, UW.Motif.0341, POU2F2, UW.Motif.0461, UW.Motif.0431, UW.Motif.0324, UW.Motif.0429, UW.Motif.0677, UW.Motif.0631, UW.Motif.0179, STAT3, UW.Motif.0098, UW.Motif.0477, XBP1, UW.Motif.0563, STAT1, POU2F3, UW.Motif.0535, UW.Motif.0415, UW.Motif.0271, POU5F1P1, UW.Motif…	3080	ENSG00000289212	UW.Motif.0377, UW.Motif.0578, UW.Motif.0436, UW.Motif.0160, UW.Motif.0421, UW.Motif.0186, UW.Motif.0604, UW.Motif.0162, UW.Motif.0047, UW.Motif.0196, UW.Motif.0108, HOMEZ, UW.Motif.0061, UW.Motif.0294, UW.Motif.0127, UW.Motif.0368, UW.Motif.0091, UW.Motif.0340, UW.Motif.0239, UW.Motif.0644, UW.Motif.0512, PSMC2, UW.Motif.0117, UW.Motif.0353, FOXO3, UW.Motif.0142, FOXD1, FOXO6, FOXI1, UW.Motif.030…	SPDEF, RFX3, UW.Motif.0604, EBF1, FOXO4, NONO, ARNTL, MEOX2, DBP
6282	chr1	77238180	77239179	FOXJ2, FOXJ3, POU1F1, UW.Motif.0416, POU4F1, UW.Motif.0388, UW.Motif.0611, UW.Motif.0533, UW.Motif.0172, UW.Motif.0348, UW.Motif.0170, POU3F3, UW.Motif.0384, MEOX2, UW.Motif.0624, NFIL3, UW.Motif.0324, UW.Motif.0482, UW.Motif.0673, UW.Motif.0349, POU3F2, UW.Motif.0381, UW.Motif.0500, UW.Motif.0270, UW.Motif.0418, MLXIPL, FOXO3, POU3F1, UW.Motif.0463, POU3F4, UW.Motif.0207, UW.Motif.0183, TFAP2A, …	-9953	ENSG00000287870	FOXO3, FOXO1, FOXO4, OTX2, OTX1, UW.Motif.0545, USF1, UW.Motif.0646, NR4A2, UW.Motif.0658, UW.Motif.0548, UW.Motif.0455, NME1, UW.Motif.0501, MLX, UW.Motif.0206, UW.Motif.0301, UW.Motif.0450, UW.Motif.0643, FOXO6, UW.Motif.0395, UW.Motif.0462, UW.Motif.0209, UW.Motif.0550, SMAD2::SMAD3::SMAD4, UW.Motif.0125, H2AFZ, UW.Motif.0509, UW.Motif.0316, CSTF2, EMX1, EMX2, UW.Motif.0631, UW.Motif.0337, UW.…	FOXJ3, FOXO3, UW.Motif.0006, TEF, MAX, SRY, FOXO1, JDP2, FOXI1, SOX14, DTL, JUND, TBX19, MYBL1, SOX7
6284	chr1	77684820	77685819	STAT1, STAT3, UW.Motif.0434, UW.Motif.0188, UW.Motif.0641, UW.Motif.0040, UW.Motif.0437, UW.Motif.0532, UW.Motif.0549, UW.Motif.0139, UW.Motif.0481, UW.Motif.0479, UW.Motif.0119, UW.Motif.0089, UW.Motif.0385, UW.Motif.0428, UW.Motif.0398, UW.Motif.0407, UW.Motif.0429, UW.Motif.0147, UW.Motif.0115, UW.Motif.0425, STAT1, UW.Motif.0382, UW.Motif.0037, UW.Motif.0247, ZNF524, UW.Motif.0196, UW.Motif.0…	-1901	ENSG00000036549	Myf, UW.Motif.0487, UW.Motif.0581, UW.Motif.0475, UW.Motif.0101, UW.Motif.0561, UW.Motif.0169, UW.Motif.0615, UW.Motif.0208, UW.Motif.0552, UW.Motif.0146, UW.Motif.0367, UW.Motif.0006, UW.Motif.0132, UW.Motif.0164, UW.Motif.0439, TFAP2B, TFAP2B, UW.Motif.0114, MLXIPL, UW.Motif.0655, UW.Motif.0517, UW.Motif.0140, UW.Motif.0378, POU1F1, DUX4, YY2, MEOX2, MYBL1, SSBP3, TFAP2C, SNRPB2, TFE3, PURG, MY…	EWSR1, MAFK, ESX1
6310	chr1	78549410	78550409	UW.Motif.0486, POU2F2, UW.Motif.0201, UW.Motif.0436, FOXA1, FOXC1, STAT1, FOXA1, FOXD3, UW.Motif.0467, FOXP2, FOXD2, SPIC, NFYA, UW.Motif.0490, UW.Motif.0344, UW.Motif.0210, UW.Motif.0603, UW.Motif.0049, UW.Motif.0367, UW.Motif.0355, UW.Motif.0194, UW.Motif.0188, UW.Motif.0417, UW.Motif.0566, TP63, UW.Motif.0295, POU6F2, UW.Motif.0245, UW.Motif.0564, UW.Motif.0371, FOXC2, UW.Motif.0243, UW.Motif.…	-69992	ENSG00000137959	FOXC1, FOXL1, FOXC1, NFE2::MAF, FOXB1, FOXC2, FOXC2, UW.Motif.0227, UW.Motif.0509, UW.Motif.0099, UW.Motif.0671, UW.Motif.0350, UW.Motif.0423, FOXA1, UW.Motif.0549, UW.Motif.0643, RFX4, UW.Motif.0374, UW.Motif.0514, FOS, UW.Motif.0338, UW.Motif.0644, UW.Motif.0300, UW.Motif.0463, UW.Motif.0372, UW.Motif.0445, UW.Motif.0624, UW.Motif.0018, UW.Motif.0438, UW.Motif.0001, HOXC13, UW.Motif.0031, UW.Mo…	FOXA1, FOXC1, FOXD3, FOXC2, UW.Motif.0099, TFAP2A, FOXB1, LHX2, LARP1, ENO1, USF2, RAX, HNRNPC, ZNF250, MAX, EWSR1, JUND, MYBL2, Trp53
6315	chr1	78647120	78648119	UW.Motif.0634, ZNF740, UW.Motif.0344, ZNF740, RARB, ATF4, UW.Motif.0259, UW.Motif.0206, UW.Motif.0442, UW.Motif.0461, UW.Motif.0656, UW.Motif.0482, UW.Motif.0104, UW.Motif.0156, UW.Motif.0170, UW.Motif.0597, UW.Motif.0653, UW.Motif.0097, UW.Motif.0263, UW.Motif.0680, UW.Motif.0198, UW.Motif.0536, UW.Motif.0166, UW.Motif.0199, UW.Motif.0475, UW.Motif.0535, UW.Motif.0131, NR2F1, NFATC1, UW.Motif.00…	-2176	ENSG00000137965	IRF3, FOXC1, STAT2::STAT1, IRF1, IRF9, FOXC2, IRF8, FOXL1, IRF1, TLX1::NFIC, UW.Motif.0604, UW.Motif.0420, UW.Motif.0286, UW.Motif.0609, UW.Motif.0201, UW.Motif.0573, UW.Motif.0423, UW.Motif.0214, UW.Motif.0213, UW.Motif.0470, UW.Motif.0347, FOXP2, MAFB, IRF7, UW.Motif.0362, CEBPA, IRF2, UW.Motif.0443, UW.Motif.0558, IRF5, CPEB1, UW.Motif.0305, UW.Motif.0026, UW.Motif.0209, HMX1, UW.Motif.0057, C…	RARB, UW.Motif.0461, UW.Motif.0057, UW.Motif.0622, SOX2, UW.Motif.0017, HNRNPA0, BHLHE23, BHLHE40, PAXIP1, IRF6, NFIX, NFIB, FOS, SOX14, SOX21, SRF, MEIS2
6316	chr1	78667660	78668659	EWSR1-FLI1, TCF7L1, POU1F1, UW.Motif.0046, UW.Motif.0666, POU4F2, UW.Motif.0518, POU4F2, UW.Motif.0558, TP63, UW.Motif.0488, UW.Motif.0633, UW.Motif.0453, UW.Motif.0341, UW.Motif.0532, UW.Motif.0562, UW.Motif.0305, UW.Motif.0668, UW.Motif.0260, NFATC1, UW.Motif.0211, POU2F2, UW.Motif.0659, UW.Motif.0095, UW.Motif.0467, UW.Motif.0564, UW.Motif.0239, POU3F1, POU2F1, UW.Motif.0365, UW.Motif.0006, UW…	1888	ENSG00000238015	ESR2, UW.Motif.0278, ESR2, PPARG, UW.Motif.0215, UW.Motif.0505, UW.Motif.0417, UW.Motif.0597, UW.Motif.0351, UW.Motif.0341, UW.Motif.0368, UW.Motif.0250, UW.Motif.0295, UW.Motif.0430, UW.Motif.0625, UW.Motif.0623, TEAD1, UW.Motif.0375, RUNX2, ESR1, UW.Motif.0366, UW.Motif.0640, UW.Motif.0253, UW.Motif.0007, UW.Motif.0232, UW.Motif.0075, UW.Motif.0019, UW.Motif.0473, UW.Motif.0441, UW.Motif.0409, …	UW.Motif.0341, UW.Motif.0562, NFATC1, UW.Motif.0659, UW.Motif.0564, UW.Motif.0006, EWSR1, CEBPE
6393	chr1	80530840	80531839	UW.Motif.0517, UW.Motif.0034, UW.Motif.0429, UW.Motif.0160, UW.Motif.0417, UW.Motif.0377, UW.Motif.0488, UW.Motif.0274, MAFB, CPEB1, UW.Motif.0493, UW.Motif.0043, UW.Motif.0491, UW.Motif.0410, UW.Motif.0397, UW.Motif.0463, UW.Motif.0521, UW.Motif.0497, UW.Motif.0004, POU3F3, FOXG1, UW.Motif.0425, UW.Motif.0008, UW.Motif.0268, UW.Motif.0033, UW.Motif.0682, MYOD1, UW.Motif.0520, UW.Motif.0069, UW.M…	-4415	ENSG00000234184	UW.Motif.0011, PRDM1, UW.Motif.0053, EMX2, FOXB1, EMX1, PRDM1, FOXC1, UW.Motif.0223, UW.Motif.0419, UW.Motif.0139, UW.Motif.0144, UW.Motif.0132, FOXA1, UW.Motif.0182, UW.Motif.0490, UW.Motif.0244, POU1F1, FOSL2, YY1, NME1, UW.Motif.0616, TCF7L1, UW.Motif.0278, UW.Motif.0232, POU4F1, UW.Motif.0217, UW.Motif.0123, POU4F3, POU6F2, JUNB, ESR2, UW.Motif.0381, UW.Motif.0087, UW.Motif.0347, ESR2, FOSL1,…	FOXG1, SNRNP70, LHX2, MEOX2, ATF1, LMX1B, USF2, MAFA, FOS, ZBTB43, NFE2L1, TFAP2D, TFE3, TFAP2B, MAX, NEUROD1, RPL35, CREB1, NFIL3, TFAP2C, TFEC, NEUROG2, JDP2, UBXN1, JUND, TFAP2A, JUNB
6515	chr1	84295420	84296419	IRF1, UW.Motif.0224, NR2E1, UW.Motif.0039, IRF7, UW.Motif.0163, POU3F3, UW.Motif.0383, IRF2, UW.Motif.0270, UW.Motif.0633, UW.Motif.0179, UW.Motif.0370, UW.Motif.0608, UW.Motif.0230, Oct-1, UW.Motif.0103, UW.Motif.0397, UW.Motif.0205, UW.Motif.0604, UW.Motif.0540, FOXP2, UW.Motif.0101, MAFK, UW.Motif.0587, UW.Motif.0226, MAFF, TCF7L2, UW.Motif.0081, POU2F1, UW.Motif.0353, UW.Motif.0213, IRF8, UW.…	-2446	ENSG00000203943	FOXC1, FOXI1, FOXC2, UW.Motif.0677, MLX, FOXL1, UW.Motif.0526, UW.Motif.0617, HNF4A, UW.Motif.0553, SREBF2, UW.Motif.0259, STAT3, UW.Motif.0155, STAT1, UW.Motif.0263, Oct-1, UW.Motif.0547, UW.Motif.0411, UW.Motif.0443, UW.Motif.0549, UW.Motif.0423, UW.Motif.0562, UW.Motif.0608, STAT1, UW.Motif.0208, ZBTB18, UW.Motif.0452, UW.Motif.0297, ZNF238, UW.Motif.0007, UW.Motif.0185, UW.Motif.0125, UW.Moti…	UW.Motif.0224, UW.Motif.0608, Oct-1, FOXI1, SOX13, FIP1L1, MAPK1, WISP2
6527	chr1	84584760	84585759	TBX2, TBX4, UW.Motif.0027, UW.Motif.0067, UW.Motif.0386, FOXJ2, TBX5, UW.Motif.0176, UW.Motif.0669, UW.Motif.0587, UW.Motif.0316, UW.Motif.0084, UW.Motif.0327, UW.Motif.0220, UW.Motif.0180, UW.Motif.0460, UW.Motif.0173, UW.Motif.0554, UW.Motif.0056, UW.Motif.0185, CEBPB, UW.Motif.0605, UW.Motif.0570, UW.Motif.0313, TBX15, UW.Motif.0611, TBX1, UW.Motif.0295, UW.Motif.0349, UW.Motif.0184, UW.Motif.…	-10780	ENSG00000117151	SP2, IRF1, E2F6, E2F4, UW.Motif.0274, SCRT1, UW.Motif.0493, UW.Motif.0462, UW.Motif.0400, UW.Motif.0378, UW.Motif.0638, UW.Motif.0475, UW.Motif.0432, JUND, UW.Motif.0086, UW.Motif.0529, UW.Motif.0348, NFKB1, UW.Motif.0660, UW.Motif.0516, UW.Motif.0298, UW.Motif.0530, UW.Motif.0209, UW.Motif.0280, NKX3-2, NKX3-1, GLI2, TFE3, UW.Motif.0592, SOX14, NKX2-3, KCNIP1, HNRNPLL, CEBPA, SRP9, NKX2-8, PAXIP…	CEBPA, PAXIP1
6528	chr1	84586310	84587309	SOX9, SOX8, SOX10, POU4F2, POU4F3, ARNT, UW.Motif.0533, POU4F2, UW.Motif.0474, UW.Motif.0323, UW.Motif.0470, CUX1, UW.Motif.0357, UW.Motif.0274, UW.Motif.0567, UW.Motif.0312, UW.Motif.0196, UW.Motif.0243, POU4F1, UW.Motif.0378, UW.Motif.0381, BARHL2, UW.Motif.0131, UW.Motif.0272, UW.Motif.0188, UW.Motif.0198, UW.Motif.0076, UW.Motif.0602, UW.Motif.0548, BARHL2, UW.Motif.0579, UW.Motif.0194, UW.Mo…	-12330	ENSG00000117151	SP2, IRF1, E2F6, E2F4, UW.Motif.0274, SCRT1, UW.Motif.0493, UW.Motif.0462, UW.Motif.0400, UW.Motif.0378, UW.Motif.0638, UW.Motif.0475, UW.Motif.0432, JUND, UW.Motif.0086, UW.Motif.0529, UW.Motif.0348, NFKB1, UW.Motif.0660, UW.Motif.0516, UW.Motif.0298, UW.Motif.0530, UW.Motif.0209, UW.Motif.0280, NKX3-2, NKX3-1, GLI2, TFE3, UW.Motif.0592, SOX14, NKX2-3, KCNIP1, HNRNPLL, CEBPA, SRP9, NKX2-8, PAXIP…	UW.Motif.0274, UW.Motif.0378, UW.Motif.0462, TEAD1
6530	chr1	84588840	84589839	FOXJ2, BHLHA15, FOXJ3, OLIG1, HNF1A, OLIG2, HNF1B, OLIG2, OLIG3, HNF1B, FOXJ2, BHLHE23, UW.Motif.0233, BHLHE22, UW.Motif.0422, UW.Motif.0221, UW.Motif.0364, NR2E1, UW.Motif.0499, MLXIPL, UW.Motif.0526, RUNX2, UW.Motif.0107, UW.Motif.0556, TAL1::TCF3, POU4F3, HESX1, UW.Motif.0162, UW.Motif.0293, UW.Motif.0308, UW.Motif.0610, NR4A2, NEUROD2, UW.Motif.0579, UW.Motif.0501, UW.Motif.0160, UW.Motif.040…	-14860	ENSG00000117151	SP2, IRF1, E2F6, E2F4, UW.Motif.0274, SCRT1, UW.Motif.0493, UW.Motif.0462, UW.Motif.0400, UW.Motif.0378, UW.Motif.0638, UW.Motif.0475, UW.Motif.0432, JUND, UW.Motif.0086, UW.Motif.0529, UW.Motif.0348, NFKB1, UW.Motif.0660, UW.Motif.0516, UW.Motif.0298, UW.Motif.0530, UW.Motif.0209, UW.Motif.0280, NKX3-2, NKX3-1, GLI2, TFE3, UW.Motif.0592, SOX14, NKX2-3, KCNIP1, HNRNPLL, CEBPA, SRP9, NKX2-8, PAXIP…	NKX2-3, NKX2-8, TFE3
6541	chr1	84620410	84621409	UW.Motif.0011, EWSR1-FLI1, TFAP2C, TFAP2A, TFAP2C, CTCF, TFAP2B, UW.Motif.0140, UW.Motif.0079, TFAP2A, UW.Motif.0457, Oct-1, UW.Motif.0303, UW.Motif.0085, UW.Motif.0294, UW.Motif.0169, UW.Motif.0537, UW.Motif.0637, UW.Motif.0305, UW.Motif.0381, UW.Motif.0335, UW.Motif.0523, UW.Motif.0030, UW.Motif.0151, UW.Motif.0125, ZNF238, UW.Motif.0397, UW.Motif.0103, UW.Motif.0596, XBP1, ZNF238, UW.Motif.016…	151	ENSG00000289881	UW.Motif.0011, UW.Motif.0645, UW.Motif.0140, UW.Motif.0131, UW.Motif.0409, UW.Motif.0272, UW.Motif.0101, UW.Motif.0085, UW.Motif.0303, RARG, NR2F1, UW.Motif.0169, UW.Motif.0537, UW.Motif.0623, UW.Motif.0381, UW.Motif.0633, UW.Motif.0382, TFAP4, UW.Motif.0134, TFAP4, RARA, UW.Motif.0229, UW.Motif.0056, UW.Motif.0523, UW.Motif.0305, UW.Motif.0079, UW.Motif.0461, UW.Motif.0193, UW.Motif.0075, UW.Mot…	UW.Motif.0011, CTCF, UW.Motif.0140, UW.Motif.0079, UW.Motif.0303, UW.Motif.0085, UW.Motif.0169, UW.Motif.0537, UW.Motif.0305, UW.Motif.0381, UW.Motif.0523, UW.Motif.0103, IRF7, PAX5, JUN, BACH1, DDX53, HES5, PAX2, PAX1, PAX9
6628	chr1	85260910	85261909	HOXB13, UW.Motif.0155, NR4A2, HOXC13, UW.Motif.0499, HOXA13, UW.Motif.0307, HOXD13, UW.Motif.0247, UW.Motif.0056, UW.Motif.0525, UW.Motif.0488, Oct-1, UW.Motif.0058, UW.Motif.0616, UW.Motif.0506, UW.Motif.0380, UW.Motif.0261, POU5F1P1, UW.Motif.0239, UW.Motif.0548, UW.Motif.0102, UW.Motif.0301, POU2F3, UW.Motif.0603, UW.Motif.0234, POU2F1, UW.Motif.0366, HOXA13, UW.Motif.0556, UW.Motif.0627, UW.M…	-1738	ENSG00000162642	CTCF, CTCF, BHLHA15, UW.Motif.0564, UW.Motif.0274, UW.Motif.0509, UW.Motif.0500, BHLHE22, UW.Motif.0450, OLIG2, HOXB13, BHLHE23, ETV2, OLIG3, UW.Motif.0205, UW.Motif.0055, UW.Motif.0256, OLIG2, UW.Motif.0186, ELK4, UW.Motif.0321, ELF1, NEUROD2, NR4A2, UW.Motif.0632, UW.Motif.0157, UW.Motif.0177, UW.Motif.0480, UW.Motif.0567, FLI1, UW.Motif.0261, UW.Motif.0545, UW.Motif.0368, UW.Motif.0660, RUNX3,…	HOXB13, NR4A2, UW.Motif.0261, USF1, UW.Motif.0609, ARNTL, HEY2, HEY1, SREBF2, EBF1, CEBPB, CREB3L1, BAX, ELK1
6632	chr1	85262560	85263559	RFX3, RFX2, RFX4, UW.Motif.0581, RFX2, UW.Motif.0507, FOXH1, UW.Motif.0230, UW.Motif.0171, UW.Motif.0153, UW.Motif.0362, UW.Motif.0466, UW.Motif.0284, UW.Motif.0591, UW.Motif.0455, UW.Motif.0423, UW.Motif.0663, UW.Motif.0553, STAT1, UW.Motif.0633, UW.Motif.0269, UW.Motif.0554, UW.Motif.0299, UW.Motif.0399, RFX5, UW.Motif.0422, HNF1A, UW.Motif.0024, UW.Motif.0504, UW.Motif.0620, TBX20, UW.Motif.02…	-1236	ENSG00000223254	FOXC1, FOXH1, UW.Motif.0230, UW.Motif.0362, UW.Motif.0585, UW.Motif.0591, FOXI1, SPIB, MLX, UW.Motif.0441, UW.Motif.0453, UW.Motif.0550, UW.Motif.0617, UW.Motif.0157, UW.Motif.0663, UW.Motif.0171, UW.Motif.0422, UW.Motif.0515, UW.Motif.0462, UW.Motif.0350, UW.Motif.0344, UW.Motif.0518, UW.Motif.0274, FOXP2, UW.Motif.0123, UW.Motif.0355, UW.Motif.0182, UW.Motif.0368, NHLH1, UW.Motif.0483, FOXJ3, U…	FOXH1, UW.Motif.0230, UW.Motif.0171, UW.Motif.0362, UW.Motif.0591, UW.Motif.0663, UW.Motif.0633, UW.Motif.0422, TBX20, UW.Motif.0274, UW.Motif.0441, UW.Motif.0355, HOXA13, UW.Motif.0272, HNF1B, UW.Motif.0517, FOXJ3, UW.Motif.0020, POU6F2, HOXB13, NR2E1, HOXC10, PITX1, OTX2, HOXC11, TFAP2C, HOXD11, SREBF2, HOXD12, METTL21B, NFE2L2, TP53, HNRNPC, HOXA10, SREBF1, OTX1, CEBPA, NELFA, KIF22, ANXA1, HO…
6705	chr1	86775690	86776689	POU4F2, POU4F2, POU4F3, IRF1, POU1F1, POU4F1, UW.Motif.0130, UW.Motif.0585, UW.Motif.0381, UW.Motif.0377, TEAD1, UW.Motif.0186, USF1, PLAG1, UW.Motif.0227, UW.Motif.0408, UW.Motif.0388, UW.Motif.0491, UW.Motif.0606, UW.Motif.0653, UW.Motif.0513, UW.Motif.0645, UW.Motif.0167, UW.Motif.0492, UW.Motif.0308, UW.Motif.0179, UW.Motif.0430, XBP1, UW.Motif.0409, UW.Motif.0466, TEAD3, UW.Motif.0075, UW.Mo…	-8723	ENSG00000230721	UW.Motif.0589, MYC, UW.Motif.0679, UW.Motif.0274, UW.Motif.0457, UW.Motif.0660, UW.Motif.0572, POU2F1, NR2E1, UW.Motif.0282, UW.Motif.0585, UW.Motif.0645, UW.Motif.0179, CSTF2, POU3F3, UW.Motif.0086, ONECUT3, CPEB1, UW.Motif.0185, ETV2, UW.Motif.0400, POU5F1P1, UW.Motif.0263, UW.Motif.0100, UW.Motif.0134, UW.Motif.0046, RFX4, STAT1, UW.Motif.0504, SPIC, GLYCTK, UW.Motif.0031, UW.Motif.0468, SREBF…	UW.Motif.0585, USF1, UW.Motif.0645, UW.Motif.0179, POU5F1P1, POU2F3, SSX2, RBM42, TSNAX, U2AF1, CEBPE, CEBPD, DDX4, GIT2, GPANK1, JUND, MAFK, SOX9
6724	chr1	86846760	86847759	EN1, NR2F1, UW.Motif.0123, UW.Motif.0055, UW.Motif.0179, UW.Motif.0027, UW.Motif.0352, UW.Motif.0277, UW.Motif.0321, UW.Motif.0255, UW.Motif.0296, UW.Motif.0199, UW.Motif.0188, UW.Motif.0152, UW.Motif.0046, UW.Motif.0339, UW.Motif.0347, UW.Motif.0643, UW.Motif.0589, UW.Motif.0075, RARG, UW.Motif.0649, UW.Motif.0371, UW.Motif.0484, UW.Motif.0404, UW.Motif.0253, UW.Motif.0653, UW.Motif.0105, UW.Mot…	-13091	ENSG00000284846	UW.Motif.0015, UW.Motif.0561, UW.Motif.0034, UW.Motif.0517, BARHL2, UW.Motif.0441, UW.Motif.0143, BARHL2, UW.Motif.0511, UW.Motif.0549, UW.Motif.0563, CPEB1, USF1, UW.Motif.0500, UW.Motif.0361, UW.Motif.0376, UW.Motif.0349, UW.Motif.0658, UW.Motif.0370, UW.Motif.0634, MAFB, UW.Motif.0256, UW.Motif.0132, UW.Motif.0020, HOXC12, POU3F1, UW.Motif.0037, UW.Motif.0075, UW.Motif.0271, UW.Motif.0093, UW.…	NR2F1, UW.Motif.0075, CEBPB, MYOD1
6726	chr1	86853940	86854939	BARX1, UW.Motif.0432, UW.Motif.0443, UW.Motif.0591, UW.Motif.0495, UW.Motif.0598, IRF1, IRF7, UW.Motif.0485, UW.Motif.0306, UW.Motif.0345, UW.Motif.0521, UW.Motif.0534, UW.Motif.0435, UW.Motif.0399, UW.Motif.0269, UW.Motif.0199, UW.Motif.0293, UW.Motif.0272, UW.Motif.0350, UW.Motif.0207, UW.Motif.0359, UW.Motif.0518, UW.Motif.0290, UW.Motif.0386, UW.Motif.0130, UW.Motif.0282, UW.Motif.0260, UW.Mo…	-20271	ENSG00000284846	UW.Motif.0015, UW.Motif.0561, UW.Motif.0034, UW.Motif.0517, BARHL2, UW.Motif.0441, UW.Motif.0143, BARHL2, UW.Motif.0511, UW.Motif.0549, UW.Motif.0563, CPEB1, USF1, UW.Motif.0500, UW.Motif.0361, UW.Motif.0376, UW.Motif.0349, UW.Motif.0658, UW.Motif.0370, UW.Motif.0634, MAFB, UW.Motif.0256, UW.Motif.0132, UW.Motif.0020, HOXC12, POU3F1, UW.Motif.0037, UW.Motif.0075, UW.Motif.0271, UW.Motif.0093, UW.…	UW.Motif.0109, UW.Motif.0492, SUCLG1, PDX1, FOXB1, OLIG2, CELF6, USF1
6732	chr1	86858850	86859849	SRF, UW.Motif.0472, UW.Motif.0381, FOXJ2, UW.Motif.0233, TBX15, UW.Motif.0413, UW.Motif.0073, UW.Motif.0607, TBX1, UW.Motif.0473, TBX4, UW.Motif.0123, UW.Motif.0525, UW.Motif.0666, UW.Motif.0128, FOXJ3, TBX20, UW.Motif.0031, UW.Motif.0229, UW.Motif.0127, UW.Motif.0587, UW.Motif.0105, UW.Motif.0655, RARG, UW.Motif.0196, UW.Motif.0556, UW.Motif.0329, UW.Motif.0407, UW.Motif.0418, UW.Motif.0026, MGA…	-25181	ENSG00000284846	UW.Motif.0015, UW.Motif.0561, UW.Motif.0034, UW.Motif.0517, BARHL2, UW.Motif.0441, UW.Motif.0143, BARHL2, UW.Motif.0511, UW.Motif.0549, UW.Motif.0563, CPEB1, USF1, UW.Motif.0500, UW.Motif.0361, UW.Motif.0376, UW.Motif.0349, UW.Motif.0658, UW.Motif.0370, UW.Motif.0634, MAFB, UW.Motif.0256, UW.Motif.0132, UW.Motif.0020, HOXC12, POU3F1, UW.Motif.0037, UW.Motif.0075, UW.Motif.0271, UW.Motif.0093, UW.…	HOXC10, HOXD12, SUCLG1, NKX2-3, CEBPB, POU3F2
6763	chr1	87400730	87401729	MEOX2, SOX21, TAL1::GATA1, SOX14, UW.Motif.0463, UW.Motif.0130, UW.Motif.0354, UW.Motif.0421, UW.Motif.0220, UW.Motif.0442, UW.Motif.0138, SOX2, UW.Motif.0517, UW.Motif.0218, UW.Motif.0513, UW.Motif.0171, UW.Motif.0308, SOX14, ID4, UW.Motif.0047, UW.Motif.0113, UW.Motif.0353, UW.Motif.0037, UW.Motif.0133, ELF1, UW.Motif.0106, UW.Motif.0210, JDP2, NR2F1, UW.Motif.0366, UW.Motif.0650, UW.Motif.0044…	-29547	ENSG00000227290	UW.Motif.0456, DUX4, UW.Motif.0539, DUXA, UW.Motif.0629, UW.Motif.0478, UW.Motif.0488, UW.Motif.0314, UW.Motif.0430, UW.Motif.0568, UW.Motif.0297, UW.Motif.0587, UW.Motif.0320, UW.Motif.0307, UW.Motif.0188, ELF1, UW.Motif.0114, UW.Motif.0476, UW.Motif.0372, UW.Motif.0237, UW.Motif.0365, UW.Motif.0051, UW.Motif.0217, UW.Motif.0256, UW.Motif.0570, UW.Motif.0066, UW.Motif.0043, UW.Motif.0183, UW.Mot…	ELF1, NR2F1, ZNF124, XBP1, MYOD1, TEF
6783	chr1	87576430	87577429	NR2F1, HNF1B, HNF1A, HNF1B, SMAD3, NR2F6, UW.Motif.0182, DUX4, SREBF2, UW.Motif.0580, NHLH1, UW.Motif.0682, SPIC, SREBF1, NHLH1, UW.Motif.0461, NHLH1, UW.Motif.0277, UW.Motif.0114, UW.Motif.0636, HNF1B, UW.Motif.0510, UW.Motif.0251, UW.Motif.0546, UW.Motif.0388, UW.Motif.0035, UW.Motif.0071, UW.Motif.0642, DUXA, RARG, USF1, TBX20, TIA1, USF2, JUN, ATF2, PITX1, NFE2L2, RARB, ATF3, SREBF2, MEOX2, G…	-123557	ENSG00000199318	SCRT2, SCRT1, SOX21, UW.Motif.0573, UW.Motif.0404, UW.Motif.0142, UW.Motif.0302, UW.Motif.0230, UW.Motif.0262, FOXB1, ESRRG, TBX19, UW.Motif.0447, ESRRB, UW.Motif.0081, FOXA1, UW.Motif.0317, UW.Motif.0424, FOXC1, ESRRA, UW.Motif.0628, UW.Motif.0097, ESRRA, UW.Motif.0534, UW.Motif.0461, UW.Motif.0073, UW.Motif.0235, UW.Motif.0105, UW.Motif.0506, UW.Motif.0070, UW.Motif.0558, UW.Motif.0340, TBX21, …	SREBF2, SPIC, UW.Motif.0461, RARG, TBX20, RARA, NR4A2, SOX7
6804	chr1	88842600	88843599	FOXL1, NR2F1, SREBF1, UW.Motif.0432, UW.Motif.0155, SREBF2, UW.Motif.0386, UW.Motif.0358, UW.Motif.0206, HOXC13, HOXD13, UW.Motif.0017, UW.Motif.0349, UW.Motif.0660, HOXA13, UW.Motif.0554, UW.Motif.0199, UW.Motif.0167, EN1, UW.Motif.0086, UW.Motif.0095, HOXB13, HOXD12, UW.Motif.0135, UW.Motif.0457, RARG, ZNF524, UW.Motif.0448, UW.Motif.0672, UW.Motif.0205, HOXC12, UW.Motif.0355, GBX2, UW.Motif.05…	13998	ENSG00000241975	FOXC1, FOXD2, FOXC2, FOXB1, FOXD3, STAT1, TEAD3, FOXC2, POU2F1, FOXB1, FOXC1, RUNX2, STAT1, UW.Motif.0603, UW.Motif.0099, FOXA1, UW.Motif.0194, UW.Motif.0438, UW.Motif.0308, FOXA1, UW.Motif.0243, UW.Motif.0031, MLXIPL, FOXB1, POU5F1P1, HOXC13, POU3F3, POU2F3, UW.Motif.0539, POU2F2, UW.Motif.0506, UW.Motif.0008, TCF3, UW.Motif.0473, HOXC12, UW.Motif.0161, HOXD12, UW.Motif.0453, FOSL1, FOXO3, TCF12…	FOXL1, HOXC13, HOXD13, HOXA13, EN1, HOXB13, HOXD12, HOXC12, HOXC10, BARX1, NEUROG2, JUND, JUNB, TWIST1, TCF4, RARB, FOXO3
6837	chr1	88993660	88994659	UW.Motif.0549, UW.Motif.0230, UW.Motif.0385, UW.Motif.0585, UW.Motif.0629, UW.Motif.0307, UW.Motif.0293, UW.Motif.0137, UW.Motif.0584, Trp53, UW.Motif.0321, UW.Motif.0024, UW.Motif.0534, FOSL1, UW.Motif.0101, UW.Motif.0587, UW.Motif.0286, NFE2L2, HOXA13, UW.Motif.0401, HOXC13, UW.Motif.0061, JUN (var.2), HOXD13, UW.Motif.0404, UW.Motif.0604, JUNB, UW.Motif.0054, RORA_1, HOXB13, HOXA13, UW.Motif.0…	-1200	ENSG00000213516	TFAP2C, UW.Motif.0572, UW.Motif.0549, UW.Motif.0650, UW.Motif.0174, TFAP2A, UW.Motif.0137, UW.Motif.0575, UW.Motif.0541, UW.Motif.0286, UW.Motif.0673, UW.Motif.0584, UW.Motif.0119, FOSL1, UW.Motif.0230, UW.Motif.0385, NFE2L2, UW.Motif.0319, YY1, UW.Motif.0054, JUN (var.2), JUNB, UW.Motif.0501, UW.Motif.0115, UW.Motif.0562, UW.Motif.0100, MXI1, MAX, NHLH1, UW.Motif.0196, UW.Motif.0198, FOSL2, KCNI…	UW.Motif.0549, UW.Motif.0230, UW.Motif.0385, UW.Motif.0137, UW.Motif.0584, FOSL1, UW.Motif.0286, NFE2L2, JUN (var.2), JUNB, UW.Motif.0054, FOSL2, NHLH1, NFE2::MAF, CUX1, TFAP2C, FOXO6, ZNF306, FOXK1, TBX1
6842	chr1	88999850	89000849	SOX14, SOX2, UW.Motif.0274, MAFK, SOX2, UW.Motif.0458, UW.Motif.0633, UW.Motif.0645, MEF2A, UW.Motif.0155, UW.Motif.0100, MAFF, UW.Motif.0430, UW.Motif.0377, UW.Motif.0085, MEF2A, TFE3, UW.Motif.0036, TFAP2B, UW.Motif.0062, UW.Motif.0556, UW.Motif.0265, MAFG, UW.Motif.0350, GLYCTK, TFAP2B, UW.Motif.0426, HOXC12, MAFK, SOX7, HOXA13, MLXIPL, RORA_1, UW.Motif.0653, TRMT1, MAFK, SOX18, CDX2, HOXA13, …	-7390	ENSG00000213516	TFAP2C, UW.Motif.0572, UW.Motif.0549, UW.Motif.0650, UW.Motif.0174, TFAP2A, UW.Motif.0137, UW.Motif.0575, UW.Motif.0541, UW.Motif.0286, UW.Motif.0673, UW.Motif.0584, UW.Motif.0119, FOSL1, UW.Motif.0230, UW.Motif.0385, NFE2L2, UW.Motif.0319, YY1, UW.Motif.0054, JUN (var.2), JUNB, UW.Motif.0501, UW.Motif.0115, UW.Motif.0562, UW.Motif.0100, MXI1, MAX, NHLH1, UW.Motif.0196, UW.Motif.0198, FOSL2, KCNI…	UW.Motif.0100, TFAP2C, UW.Motif.0673, TFAP2A, BHLHE41, JUNB
6844	chr1	89002910	89003909	NFATC1, GATA2, UW.Motif.0381, MAFK, UW.Motif.0455, SMAD2::SMAD3::SMAD4, POU2F2, FOXJ2, MAFK, UW.Motif.0537, UW.Motif.0590, MAFK, UW.Motif.0208, UW.Motif.0584, UW.Motif.0594, UW.Motif.0134, UW.Motif.0152, UW.Motif.0271, FOXJ3, TFE3, NHLH1, UW.Motif.0461, UW.Motif.0118, MAFF, UW.Motif.0049, UW.Motif.0453, UW.Motif.0269, UW.Motif.0249, UW.Motif.0533, UW.Motif.0156, UW.Motif.0056, UW.Motif.0383, DBP,…	-10450	ENSG00000213516	TFAP2C, UW.Motif.0572, UW.Motif.0549, UW.Motif.0650, UW.Motif.0174, TFAP2A, UW.Motif.0137, UW.Motif.0575, UW.Motif.0541, UW.Motif.0286, UW.Motif.0673, UW.Motif.0584, UW.Motif.0119, FOSL1, UW.Motif.0230, UW.Motif.0385, NFE2L2, UW.Motif.0319, YY1, UW.Motif.0054, JUN (var.2), JUNB, UW.Motif.0501, UW.Motif.0115, UW.Motif.0562, UW.Motif.0100, MXI1, MAX, NHLH1, UW.Motif.0196, UW.Motif.0198, FOSL2, KCNI…	UW.Motif.0584, NHLH1, JUN, TFAP2A, MYC
6846	chr1	89004800	89005799	UW.Motif.0637, UW.Motif.0626, UW.Motif.0529, NR2C2, NR2C2, NR2F1, UW.Motif.0600, UW.Motif.0678, NR2F6, UW.Motif.0562, UW.Motif.0200, UW.Motif.0615, UW.Motif.0186, UW.Motif.0252, UW.Motif.0433, UW.Motif.0076, UW.Motif.0445, UW.Motif.0126, UW.Motif.0468, UW.Motif.0222, UW.Motif.0204, UW.Motif.0324, UW.Motif.0348, UW.Motif.0266, UW.Motif.0243, UW.Motif.0434, UW.Motif.0066, UW.Motif.0359, UW.Motif.04…	-12340	ENSG00000213516	TFAP2C, UW.Motif.0572, UW.Motif.0549, UW.Motif.0650, UW.Motif.0174, TFAP2A, UW.Motif.0137, UW.Motif.0575, UW.Motif.0541, UW.Motif.0286, UW.Motif.0673, UW.Motif.0584, UW.Motif.0119, FOSL1, UW.Motif.0230, UW.Motif.0385, NFE2L2, UW.Motif.0319, YY1, UW.Motif.0054, JUN (var.2), JUNB, UW.Motif.0501, UW.Motif.0115, UW.Motif.0562, UW.Motif.0100, MXI1, MAX, NHLH1, UW.Motif.0196, UW.Motif.0198, FOSL2, KCNI…	UW.Motif.0562, UW.Motif.0541, HNF1B, FOSL2, UW.Motif.0054, UW.Motif.0100, JUN, TFAP2A, CEBPB, NFE2::MAF, CEBPD, CEBPA, BHLHE41, CEBPG, ARNTL, MAX, TBX1
6848	chr1	89040910	89041909	ZNF263, PRDM1, EWSR1-FLI1, PRDM1, IRF1, RARG, JDP2, JDP2, TEAD3, IRF1, UW.Motif.0460, UW.Motif.0330, UW.Motif.0517, UW.Motif.0046, UW.Motif.0199, UW.Motif.0620, JUND, JUN (var.2), FOXC1, UW.Motif.0304, TFAP2A, SPIC, FOXD2, UW.Motif.0676, UW.Motif.0055, SPIB, UW.Motif.0184, UW.Motif.0295, UW.Motif.0220, BATF::JUN, NFE2, UW.Motif.0646, UW.Motif.0001, FOS, UW.Motif.0091, TBX21, UW.Motif.0569, FOXC2,…	-18516	ENSG00000117226	PROP1, UW.Motif.0419, ALX3, ARX, UW.Motif.0663, DRGX, UW.Motif.0256, ALX4, UW.Motif.0459, UW.Motif.0491, UW.Motif.0320, UW.Motif.0483, PHOX2B, UW.Motif.0446, MEOX2, UW.Motif.0234, PROP1, UW.Motif.0215, UW.Motif.0196, PHOX2A, UW.Motif.0070, PHOX2B, UW.Motif.0178, UW.Motif.0397, UW.Motif.0020, EMX2, POU3F1, SPIC, GLYCTK, MAFB, UW.Motif.0043, UW.Motif.0109, UW.Motif.0146, POU3F2, CART1, MLXIPL, UW.M…	IRF1, JUND, FOXC1, TFAP2A, SPIC, FOS, UW.Motif.0109, NR2E1, UW.Motif.0020, FOSL2, MLXIPL, BHLHE23, CEBPA, DUSP22, MEOX2, GTPBP1, MAX, CKMT1B, KIF22, BHLHE22, BHLHE41, TWIST1, SOX7, SRY
6850	chr1	89045040	89046039	UW.Motif.0053, PRDM1, NR4A2, FOXB1, UW.Motif.0497, UW.Motif.0182, MAX, UW.Motif.0320, UW.Motif.0330, UW.Motif.0332, UW.Motif.0548, UW.Motif.0192, UW.Motif.0452, UW.Motif.0500, UW.Motif.0628, UW.Motif.0160, UW.Motif.0498, UW.Motif.0564, UW.Motif.0264, PRDM1, UW.Motif.0476, UW.Motif.0492, UW.Motif.0271, UW.Motif.0534, UW.Motif.0394, UW.Motif.0329, UW.Motif.0558, UW.Motif.0010, TFAP2C, UW.Motif.0165…	19820	ENSG00000117228	IRF1, IRF1, UW.Motif.0560, ATF3, MEF2C, UW.Motif.0034, UW.Motif.0003, UW.Motif.0152, MEF2A, USF1, MEF2A, MEF2A, SRF, UW.Motif.0300, TAL1::GATA1, UW.Motif.0641, UW.Motif.0242, UW.Motif.0320, RXR::RAR_DR5, CTCF, UW.Motif.0089, UW.Motif.0644, UW.Motif.0363, UW.Motif.0349, UW.Motif.0653, CPEB1, UW.Motif.0099, UW.Motif.0215, CSTF2, UW.Motif.0178, UW.Motif.0509, UW.Motif.0651, UW.Motif.0008, UW.Motif.0…	MAX, UW.Motif.0320, UW.Motif.0330, CEBPA, TFE3, NME1, MEX3C, SOX14, TEF, MAFK, TFAP2B, KIF22, JUND, USF1, TBX1
6851	chr1	89046100	89047099	RREB1, UW.Motif.0472, MAFK, HOXB13, UW.Motif.0656, HOXC13, HOXA13, UW.Motif.0170, HOXD13, UW.Motif.0377, IRF3, UW.Motif.0488, UW.Motif.0370, MXI1, UW.Motif.0102, UW.Motif.0036, UW.Motif.0193, UW.Motif.0558, UW.Motif.0246, RUNX2, ATF4, HOXA13, MAFF, UW.Motif.0236, UW.Motif.0623, UW.Motif.0258, JUN, UW.Motif.0589, UW.Motif.0353, UW.Motif.0476, GATA2, TAL1::GATA1, UW.Motif.0491, FOSL1, UW.Motif.0439…	18760	ENSG00000117228	IRF1, IRF1, UW.Motif.0560, ATF3, MEF2C, UW.Motif.0034, UW.Motif.0003, UW.Motif.0152, MEF2A, USF1, MEF2A, MEF2A, SRF, UW.Motif.0300, TAL1::GATA1, UW.Motif.0641, UW.Motif.0242, UW.Motif.0320, RXR::RAR_DR5, CTCF, UW.Motif.0089, UW.Motif.0644, UW.Motif.0363, UW.Motif.0349, UW.Motif.0653, CPEB1, UW.Motif.0099, UW.Motif.0215, CSTF2, UW.Motif.0178, UW.Motif.0509, UW.Motif.0651, UW.Motif.0008, UW.Motif.0…	MAFK, MAFF, JUN, TAL1::GATA1, EPAS1, RXR::RAR_DR5, TIA1, GTPBP1, KIF22, TFAP2A, TFAP2B
6852	chr1	89046800	89047799	TBX20, TBX20, RREB1, FOXC1, TBX21, TBX20, TBX21, UW.Motif.0027, UW.Motif.0656, EOMES, UW.Motif.0644, TBX20, UW.Motif.0183, POU2F1, UW.Motif.0285, TBX15, UW.Motif.0645, HOXA13, CPEB1, TBX2, TBX1, UW.Motif.0184, UW.Motif.0592, UW.Motif.0472, MXI1, UW.Motif.0036, UW.Motif.0386, UW.Motif.0537, UW.Motif.0028, UW.Motif.0102, UW.Motif.0613, UW.Motif.0193, SPDEF, POU5F1P1, UW.Motif.0587, RUNX2, ATF4, UW.…	18060	ENSG00000117228	IRF1, IRF1, UW.Motif.0560, ATF3, MEF2C, UW.Motif.0034, UW.Motif.0003, UW.Motif.0152, MEF2A, USF1, MEF2A, MEF2A, SRF, UW.Motif.0300, TAL1::GATA1, UW.Motif.0641, UW.Motif.0242, UW.Motif.0320, RXR::RAR_DR5, CTCF, UW.Motif.0089, UW.Motif.0644, UW.Motif.0363, UW.Motif.0349, UW.Motif.0653, CPEB1, UW.Motif.0099, UW.Motif.0215, CSTF2, UW.Motif.0178, UW.Motif.0509, UW.Motif.0651, UW.Motif.0008, UW.Motif.0…	UW.Motif.0644, CPEB1, TBX1, JUN, OLIG2, HOXC10, CEBPA, TCF4, METTL21B, FOXO4, TFAP2A, MYF6, MNT, NEUROG2, MSC, TEF, HOXD11, GTPBP1, MAFK, TFAP2B, KIF22, MAX, ATF3, USF1
6853	chr1	89047400	89048399	FOXC1, ZNF75A, UW.Motif.0506, UW.Motif.0644, UW.Motif.0488, UW.Motif.0285, POU2F1, UW.Motif.0245, UW.Motif.0603, CPEB1, UW.Motif.0551, UW.Motif.0310, UW.Motif.0207, PBX1, UW.Motif.0386, UW.Motif.0160, UW.Motif.0613, UW.Motif.0517, UW.Motif.0537, UW.Motif.0028, UW.Motif.0587, UW.Motif.0383, SPDEF, UW.Motif.0247, UW.Motif.0563, UW.Motif.0425, POU5F1P1, UW.Motif.0474, UW.Motif.0672, UW.Motif.0597, U…	17460	ENSG00000117228	IRF1, IRF1, UW.Motif.0560, ATF3, MEF2C, UW.Motif.0034, UW.Motif.0003, UW.Motif.0152, MEF2A, USF1, MEF2A, MEF2A, SRF, UW.Motif.0300, TAL1::GATA1, UW.Motif.0641, UW.Motif.0242, UW.Motif.0320, RXR::RAR_DR5, CTCF, UW.Motif.0089, UW.Motif.0644, UW.Motif.0363, UW.Motif.0349, UW.Motif.0653, CPEB1, UW.Motif.0099, UW.Motif.0215, CSTF2, UW.Motif.0178, UW.Motif.0509, UW.Motif.0651, UW.Motif.0008, UW.Motif.0…	UW.Motif.0644, CPEB1, OLIG2, TAL1::GATA1, TFAP2B, ATF3, USF1
6854	chr1	89048190	89049189	UW.Motif.0145, FOXI1, UW.Motif.0565, UW.Motif.0532, UW.Motif.0413, MLX, UW.Motif.0320, TBX15, UW.Motif.0310, TBX1, UW.Motif.0160, UW.Motif.0666, UW.Motif.0349, UW.Motif.0207, UW.Motif.0608, UW.Motif.0369, UW.Motif.0422, UW.Motif.0515, UW.Motif.0005, UW.Motif.0499, UW.Motif.0383, UW.Motif.0069, SCRT1, UW.Motif.0622, UW.Motif.0681, UW.Motif.0239, ELF1, UW.Motif.0592, UW.Motif.0530, UW.Motif.0205, U…	16670	ENSG00000117228	IRF1, IRF1, UW.Motif.0560, ATF3, MEF2C, UW.Motif.0034, UW.Motif.0003, UW.Motif.0152, MEF2A, USF1, MEF2A, MEF2A, SRF, UW.Motif.0300, TAL1::GATA1, UW.Motif.0641, UW.Motif.0242, UW.Motif.0320, RXR::RAR_DR5, CTCF, UW.Motif.0089, UW.Motif.0644, UW.Motif.0363, UW.Motif.0349, UW.Motif.0653, CPEB1, UW.Motif.0099, UW.Motif.0215, CSTF2, UW.Motif.0178, UW.Motif.0509, UW.Motif.0651, UW.Motif.0008, UW.Motif.0…	UW.Motif.0320, TBX1, UW.Motif.0349, UW.Motif.0681, UW.Motif.0641, TAL1::GATA1, TCF4, RHOXF1, MAFK, SOX14, ATF3
6855	chr1	89049440	89050439	NFYA, SMAD2::SMAD3::SMAD4, NFYB, UW.Motif.0561, UW.Motif.0568, UW.Motif.0088, UW.Motif.0305, UW.Motif.0200, UW.Motif.0207, UW.Motif.0509, UW.Motif.0407, UW.Motif.0358, HOXC12, UW.Motif.0374, HOXD12, UW.Motif.0553, UW.Motif.0551, FLI1, UW.Motif.0074, UW.Motif.0516, UW.Motif.0195, UW.Motif.0582, UW.Motif.0653, UW.Motif.0445, NHLH1, UW.Motif.0339, UW.Motif.0600, UW.Motif.0625, ELF1, SREBF2, UW.Motif…	15420	ENSG00000117228	IRF1, IRF1, UW.Motif.0560, ATF3, MEF2C, UW.Motif.0034, UW.Motif.0003, UW.Motif.0152, MEF2A, USF1, MEF2A, MEF2A, SRF, UW.Motif.0300, TAL1::GATA1, UW.Motif.0641, UW.Motif.0242, UW.Motif.0320, RXR::RAR_DR5, CTCF, UW.Motif.0089, UW.Motif.0644, UW.Motif.0363, UW.Motif.0349, UW.Motif.0653, CPEB1, UW.Motif.0099, UW.Motif.0215, CSTF2, UW.Motif.0178, UW.Motif.0509, UW.Motif.0651, UW.Motif.0008, UW.Motif.0…	UW.Motif.0509, HOXC12, UW.Motif.0653, TFE3, TAL1, TFAP2B, HOXC10, JUN, JUND, RBMS1, MAX, ATF3
6861	chr1	89096760	89097759	PROP1, ISX, ARX, BHLHA15, DRGX, ALX3, TEAD1, PHOX2B, PHOX2A, OLIG1, OLIG2, PHOX2B, ALX4, PRRX1, CART1, PROP1, OLIG2, TEAD3, OLIG3, RUNX2, UW.Motif.0178, BHLHE23, UW.Motif.0244, UW.Motif.0394, BHLHE22, UW.Motif.0380, UW.Motif.0522, UW.Motif.0535, UW.Motif.0548, UNCX, LHX2, UW.Motif.0541, UW.Motif.0461, UW.Motif.0465, FOXJ2, UW.Motif.0230, UW.Motif.0193, UW.Motif.0601, NEUROD2, UW.Motif.0305, UW.Mo…	7507	ENSG00000234518	UW.Motif.0682, POU2F1, HSF1, UW.Motif.0514, POU2F3, HSF4, UW.Motif.0332, POU5F1P1, UW.Motif.0366, MXI1, POU2F2, UW.Motif.0226, ARNT, UW.Motif.0393, UW.Motif.0074, UW.Motif.0398, UW.Motif.0065, UW.Motif.0071, UW.Motif.0206, POU3F3, UW.Motif.0323, UW.Motif.0566, EGR4, UW.Motif.0453, UW.Motif.0285, UW.Motif.0341, HOXC10, PLAG1, UW.Motif.0163, HSF1, UW.Motif.0037, UW.Motif.0026, HSF2, UW.Motif.0165, …	POU1F1, POU3F3, HOXC12, POU2F1, UW.Motif.0393, POU2F2, HOXC11, CEBPB, HOXD11, SOX9, ISL2, HLF, GATA3, CEBPA
6878	chr1	89274120	89275119	STAT2::STAT1, IRF1, STAT1, UW.Motif.0239, UW.Motif.0628, UW.Motif.0027, UW.Motif.0497, UW.Motif.0545, UW.Motif.0233, UW.Motif.0591, UW.Motif.0570, UW.Motif.0274, UW.Motif.0668, UW.Motif.0263, UW.Motif.0269, UW.Motif.0445, UW.Motif.0430, UW.Motif.0593, UW.Motif.0305, UW.Motif.0316, STAT3, STAT1, UW.Motif.0202, CEBPA, UW.Motif.0624, UW.Motif.0209, UW.Motif.0200, UW.Motif.0241, UW.Motif.0061, UW.Mot…	-1760	ENSG00000154451	NFYA, NFYB, Myf, UW.Motif.0442, REST, NHLH1, UW.Motif.0088, UW.Motif.0487, UW.Motif.0138, NHLH1, TFAP2A, UW.Motif.0611, UW.Motif.0600, UW.Motif.0351, UW.Motif.0650, UW.Motif.0599, UW.Motif.0307, UW.Motif.0473, UW.Motif.0282, UW.Motif.0255, UW.Motif.0280, NHLH1, UW.Motif.0361, UW.Motif.0108, FOXH1, UW.Motif.0677, UW.Motif.0184, UW.Motif.0162, UW.Motif.0520, UW.Motif.0151, UW.Motif.0032, UW.Motif.0…	MAX, MEIS2
6888	chr1	89353910	89354909	LEF1, TCF7L2, TCF7L1, UW.Motif.0573, UW.Motif.0661, POU2F2, UW.Motif.0550, UW.Motif.0575, POU5F1P1, UW.Motif.0289, UW.Motif.0272, UW.Motif.0057, UW.Motif.0306, UW.Motif.0447, UW.Motif.0405, UW.Motif.0086, UW.Motif.0582, UW.Motif.0113, UW.Motif.0677, ESRRG, UW.Motif.0076, UW.Motif.0103, POU2F3, UW.Motif.0173, UW.Motif.0212, UW.Motif.0274, UW.Motif.0296, UW.Motif.0031, SPIC, POU2F1, UW.Motif.0049, …	-9649	ENSG00000183347	UW.Motif.0011, IRF8, STAT2::STAT1, MAFF, IRF7, UW.Motif.0053, MAFK, EBF1, MAFG, IRF8, IRF5, UW.Motif.0432, UW.Motif.0648, UW.Motif.0013, UW.Motif.0585, EBF1, TEAD1, UW.Motif.0599, UW.Motif.0089, UW.Motif.0167, TBX15, UW.Motif.0107, UW.Motif.0219, UW.Motif.0181, TBX1, UW.Motif.0636, UW.Motif.0587, ARNT, UW.Motif.0208, UW.Motif.0601, UW.Motif.0285, TFAP2A, TFAP2C, UW.Motif.0144, TP63, UW.Motif.0422…	SPIC, UW.Motif.0428, PSMA6, EBF1, TFAP2C, TBX20, TBX15, TBX1
6890	chr1	89358000	89358999	HNF4A, IRF1, SMAD2::SMAD3::SMAD4, FOXB1, FOXC1, UW.Motif.0490, UW.Motif.0558, UW.Motif.0550, FOXC2, Myf, SCRT1, UW.Motif.0460, SCRT2, UW.Motif.0509, FOXA1, UW.Motif.0590, UW.Motif.0003, UW.Motif.0264, UW.Motif.0130, UW.Motif.0079, UW.Motif.0319, UW.Motif.0245, UW.Motif.0053, TBX15, ESRRB, UW.Motif.0562, PRDM1, UW.Motif.0659, UW.Motif.0198, UW.Motif.0276, TBX1, ESRRG, UW.Motif.0676, HNF4A, HNF4A, …	-5559	ENSG00000183347	UW.Motif.0011, IRF8, STAT2::STAT1, MAFF, IRF7, UW.Motif.0053, MAFK, EBF1, MAFG, IRF8, IRF5, UW.Motif.0432, UW.Motif.0648, UW.Motif.0013, UW.Motif.0585, EBF1, TEAD1, UW.Motif.0599, UW.Motif.0089, UW.Motif.0167, TBX15, UW.Motif.0107, UW.Motif.0219, UW.Motif.0181, TBX1, UW.Motif.0636, UW.Motif.0587, ARNT, UW.Motif.0208, UW.Motif.0601, UW.Motif.0285, TFAP2A, TFAP2C, UW.Motif.0144, TP63, UW.Motif.0422…	IRF1, UW.Motif.0053, TBX15, TBX1, SPIC, MGA, TBX4, TBX5, USF1, PSMA6, AVEN, TEAD1, ARNTL, IRF8
6950	chr1	90210810	90211809	FOXJ2, FOXJ3, FOXP1, UW.Motif.0053, FOXA1, UW.Motif.0602, FOXP2, FOXA1, FOS, ONECUT1, JUNB, UW.Motif.0458, FOSL2, SMAD2::SMAD3::SMAD4, UW.Motif.0139, ONECUT3, ONECUT1, UW.Motif.0099, UW.Motif.0031, FOSL1, UW.Motif.0324, ONECUT2, UW.Motif.0577, UW.Motif.0472, UW.Motif.0590, UW.Motif.0020, ARNT, HNF1B, UW.Motif.0115, HNF1A, UW.Motif.0528, JUN (var.2), UW.Motif.0618, HNF1B, UW.Motif.0256, UW.Motif.0…	-30778	ENSG00000287406	UW.Motif.0011, UW.Motif.0038, IRF1, FOXP1, ATF3, MYC, USF1, TAL1::TCF3, EMX2, EMX1, FOXP2, FOXB1, UW.Motif.0119, UW.Motif.0165, FOXC2, UW.Motif.0308, UW.Motif.0522, TFAP2A, UW.Motif.0336, UW.Motif.0586, HOXD13, UW.Motif.0596, HOXC13, UW.Motif.0545, UW.Motif.0411, UW.Motif.0250, FOXC1, HOXA13, UW.Motif.0305, UW.Motif.0546, UW.Motif.0183, UW.Motif.0177, UW.Motif.0070, UW.Motif.0064, UW.Motif.0261, …	FOXJ3, FOXP1, FOXP2, FOS, FOSL1, UW.Motif.0177, TFE3, TFAP2B, JUND, FOXH1, FOXO6, TFAP2C, TIA1, MYC, FOXI1, HIST2H2BE, HNRNPC, NFIL3, TFEB, MAFK, FOXO4, TCF4, EMX2, FOXD2, PRRX1, HOXD8, FOXP3, TEAD4, TEAD1, EMX1, EN1, MYF6, PKM, USF1, MAFA, KLF3, NEUROG2, MGA, MSC, NFE2L1, VSX1, EVX1, GBX2, EVX2, NEUROD2, MAX, CUX2, CUX1, GATA3, TFAP4, MAFF, AHR, ATF5, JDP2, TFAP2A, TEF, ATF3, FOXC1, TCF3, BHLHE22
7130	chr1	92023520	92024519	EWSR1-FLI1, NFKB1, UW.Motif.0509, UW.Motif.0304, UW.Motif.0207, ZBTB33, UW.Motif.0556, EBF1, UW.Motif.0419, UW.Motif.0367, UW.Motif.0199, UW.Motif.0495, UW.Motif.0566, UW.Motif.0267, UW.Motif.0272, UW.Motif.0453, UW.Motif.0436, UW.Motif.0386, UW.Motif.0361, UW.Motif.0271, UW.Motif.0097, UW.Motif.0086, UW.Motif.0582, EPAS1, UW.Motif.0415, UW.Motif.0046, UW.Motif.0325, UW.Motif.0157, UW.Motif.0513,…	5883	ENSG00000289483	UW.Motif.0011, HAND1, UW.Motif.0053, UW.Motif.0191, CTCF, FOXA1, UW.Motif.0498, UW.Motif.0131, CTCF, UW.Motif.0655, NHLH1, UW.Motif.0406, UW.Motif.0283, UW.Motif.0030, UW.Motif.0398, FOXP2, UW.Motif.0128, NR4A2, USF2, TEAD1, UW.Motif.0434, UW.Motif.0140, USF2, TFAP4, UW.Motif.0422, NFE2, FOXO6, PPARG, FOXF2, TFAP4, FOXI1, JUND, USF1, UW.Motif.0571, TFAP2A, MAFK, FOXO4, HEY2, ZCCHC14, DDX53, BACH1…	MYC, FIP1L1, JUND
7131	chr1	92028310	92029309	ZNF263, BHLHE22, OLIG1, NEUROG2, OLIG2, NEUROG2, OLIG2, BHLHE23, UW.Motif.0067, NR4A2, OLIG3, UW.Motif.0413, GLIS2, NR2F1, BHLHA15, DUX4, UW.Motif.0633, UW.Motif.0070, UW.Motif.0319, HOMEZ, HOXA13, UW.Motif.0236, NR1H2::RXRA, UW.Motif.0491, POU4F3, TFCP2, UW.Motif.0173, TAL1::TCF3, UW.Motif.0366, UW.Motif.0068, UW.Motif.0308, POU4F2, HOXC13, UW.Motif.0076, HNF4G, UW.Motif.0388, NR2F1, UW.Motif.04…	1093	ENSG00000289483	UW.Motif.0011, HAND1, UW.Motif.0053, UW.Motif.0191, CTCF, FOXA1, UW.Motif.0498, UW.Motif.0131, CTCF, UW.Motif.0655, NHLH1, UW.Motif.0406, UW.Motif.0283, UW.Motif.0030, UW.Motif.0398, FOXP2, UW.Motif.0128, NR4A2, USF2, TEAD1, UW.Motif.0434, UW.Motif.0140, USF2, TFAP4, UW.Motif.0422, NFE2, FOXO6, PPARG, FOXF2, TFAP4, FOXI1, JUND, USF1, UW.Motif.0571, TFAP2A, MAFK, FOXO4, HEY2, ZCCHC14, DDX53, BACH1…	NR4A2, NKX3-1, MYC, TFAP2A, BACH1, MAFK, MAX, FOXO4
7158	chr1	92467820	92468819	PROP1, DRGX, PHOX2B, ALX3, HAND1, ARX, PHOX2A, ISX, PHOX2B, PRRX1, ALX4, CART1, PROP1, UW.Motif.0179, UW.Motif.0178, UW.Motif.0595, BARX1, UW.Motif.0361, UW.Motif.0657, UW.Motif.0630, UW.Motif.0415, UW.Motif.0094, USF1, UW.Motif.0414, UW.Motif.0582, UW.Motif.0481, UW.Motif.0350, UNCX, UW.Motif.0573, UW.Motif.0570, MAFB, UW.Motif.0290, UW.Motif.0157, UW.Motif.0173, IRF1, UW.Motif.0413, UW.Motif.02…	18605	ENSG00000162676	POU6F2, EMX1, EN1, EMX2, GBX2, EN1, PAX3, PAX7, PAX7, ZNF740, PROP1, UW.Motif.0575, ZNF385A, UW.Motif.0129, UW.Motif.0487, ZNF740, HNF1A, UW.Motif.0530, LHX6, POU3F2, POU3F3, ISX, UW.Motif.0376, UW.Motif.0278, UW.Motif.0136, UW.Motif.0618, CART1, UW.Motif.0427, DBP, POU3F1, ARX, DRGX, FLI1, MAFB, UW.Motif.0007, UW.Motif.0281, UW.Motif.0425, UW.Motif.0613, UW.Motif.0122, UW.Motif.0178, RFX4, HNF1B…	PROP1, DRGX, PHOX2B, ALX3, ARX, PHOX2A, ISX, PRRX1, ALX4, CART1, UW.Motif.0178, UW.Motif.0350, UNCX, MAFB, EN1, CEBPA, MEOX2, POU3F3, RFX4, HES1, DBP, GLYCTK, MNX1, HEY2, LMX1B, NKX6-1, DLX1, DLX5, HDAC8, GRHL1, HHEX, RAX, LMX1A, EDN1, DLX6, R3HDM2, GBX2, SHOX, DLX4, DLX3, WDR83, MIXL1, HOXD8, SHOX2, VSX1, PDX1, NKX6-2, EN2, ZRSR2, TCF3, VAX1, HOXB5, LHX9, PRRX2, HOXA1, GSX2, NFE2L1, RAXL1, HOXB2…
7164	chr1	92470830	92471829	FOXB1, FOXC1, POU3F3, POU2F2, UW.Motif.0514, POU3F1, POU3F2, FOXB1, POU2F1, NFYA, FOXC2, UW.Motif.0474, FOXA1, UW.Motif.0234, UW.Motif.0089, UW.Motif.0130, UW.Motif.0413, UW.Motif.0381, UW.Motif.0027, FOXA1, UW.Motif.0461, UW.Motif.0527, POU1F1, POU4F2, UW.Motif.0618, UW.Motif.0185, MAFB, UW.Motif.0133, POU2F2, UW.Motif.0178, POU4F1, UW.Motif.0167, LHX2, UW.Motif.0587, UW.Motif.0653, UW.Motif.000…	15595	ENSG00000162676	POU6F2, EMX1, EN1, EMX2, GBX2, EN1, PAX3, PAX7, PAX7, ZNF740, PROP1, UW.Motif.0575, ZNF385A, UW.Motif.0129, UW.Motif.0487, ZNF740, HNF1A, UW.Motif.0530, LHX6, POU3F2, POU3F3, ISX, UW.Motif.0376, UW.Motif.0278, UW.Motif.0136, UW.Motif.0618, CART1, UW.Motif.0427, DBP, POU3F1, ARX, DRGX, FLI1, MAFB, UW.Motif.0007, UW.Motif.0281, UW.Motif.0425, UW.Motif.0613, UW.Motif.0122, UW.Motif.0178, RFX4, HNF1B…	POU3F3, POU3F1, POU3F2, UW.Motif.0618, MAFB, UW.Motif.0178, POU4F1, LHX2, EMX2, TCF3, NFIL3, MEOX2, DBP, HES1, EMX1, TRIP10, EN1, POU6F2, FHL2, DLX5, HHEX, DLX1, ZNF205, RFC2, R3HDM2, HDAC8, DLX6, ALX3, VAX1, DLX3, DGCR8, DLX4, BHLHE23, SRBD1, CNOT6, ZRSR2, NOC2L, VAX2, HOXB5, HOXB2, FOS, NFE2L1, HLF, CKMT1B, CEBPA, JDP2, JUN, CUX1, SOX10
7173	chr1	92505170	92506169	FOXJ3, FOXD2, TEAD1, TEAD3, FOXD3, UW.Motif.0458, UW.Motif.0365, UW.Motif.0199, UW.Motif.0155, FOXO4, GATA2, UW.Motif.0601, FOXJ2, UW.Motif.0549, FOXC1, UW.Motif.0290, USF1, UW.Motif.0272, UW.Motif.0441, UW.Motif.0388, UW.Motif.0417, UW.Motif.0452, UW.Motif.0315, UW.Motif.0386, UW.Motif.0483, UW.Motif.0210, NHLH1, UW.Motif.0655, UW.Motif.0104, UW.Motif.0652, UW.Motif.0031, UW.Motif.0587, UW.Motif…	-18745	ENSG00000162676	POU6F2, EMX1, EN1, EMX2, GBX2, EN1, PAX3, PAX7, PAX7, ZNF740, PROP1, UW.Motif.0575, ZNF385A, UW.Motif.0129, UW.Motif.0487, ZNF740, HNF1A, UW.Motif.0530, LHX6, POU3F2, POU3F3, ISX, UW.Motif.0376, UW.Motif.0278, UW.Motif.0136, UW.Motif.0618, CART1, UW.Motif.0427, DBP, POU3F1, ARX, DRGX, FLI1, MAFB, UW.Motif.0007, UW.Motif.0281, UW.Motif.0425, UW.Motif.0613, UW.Motif.0122, UW.Motif.0178, RFX4, HNF1B…	UW.Motif.0613, CUX1, MLXIPL, VAX2, JDP2, NFIL3, HLF, EN1, GCM1, DBP, HNF4A
7183	chr1	92962210	92963209	MSC, FOXP1, MYF6, SRF, TFAP4, FOXJ2, FOXJ3, NFKB2, TFAP4, UW.Motif.0526, CDX2, UW.Motif.0269, UW.Motif.0274, TAL1::TCF3, POU4F1, UW.Motif.0387, UW.Motif.0398, UW.Motif.0071, UW.Motif.0438, UW.Motif.0234, UW.Motif.0608, UW.Motif.0190, UW.Motif.0275, UW.Motif.0194, Oct-1, POU4F3, ONECUT1, UW.Motif.0128, UW.Motif.0518, UW.Motif.0002, HOXC12, UW.Motif.0099, UW.Motif.0120, UW.Motif.0391, UW.Motif.0588…	852	ENSG00000289544	PLAG1, EGR1, SP2, SP1, SP1, SP3, UW.Motif.0035, NFKB1, CTCF, UW.Motif.0523, ZBTB7B, PGAM2, EGR4, UW.Motif.0261, JUND, UW.Motif.0518, UW.Motif.0594, ATF3, INSM1, RELA, UW.Motif.0052, FOS, EGR1, EGR2, NHLH1, GPD1, NFKB2, AHR, UW.Motif.0168, NFKB1, BACH1, FOSL1, REL, JUND, MXI1, ODC1, PDLIM5, TEAD1, TFAP2C, TFAP2A, NANOS1, BHLHA15, ATF4, GRHPR, VSX1, CREB1, BHLHE40, ZBTB7C, EGR3, SMPX, ASCC1, ANXA11…	TFAP4, NFKB2, UW.Motif.0518, NHLH1, NFKB1, MXI1, MAX, NRL, JUN, MAFK, MAFF, TFAP2C, ARNTL, TFAP2A, SPAG7, ZBTB7B
7201	chr1	93061860	93062859	MEF2D, MEF2B, MEF2C, MEF2A, TBX4, MEF2A, MEF2A, TBX5, JUND, POU2F2, FOSL1, MGA, TBX2, UW.Motif.0003, UW.Motif.0558, UW.Motif.0667, UW.Motif.0598, UW.Motif.0307, UW.Motif.0569, FOS, JUNB, UW.Motif.0526, UW.Motif.0680, UW.Motif.0107, FOSL2, UW.Motif.0031, UW.Motif.0344, TBX15, LHX6, UW.Motif.0123, UW.Motif.0477, UW.Motif.0678, TBX1, UW.Motif.0215, UW.Motif.0352, NFE2, UW.Motif.0317, UW.Motif.0017, …	-16875	ENSG00000143033	FOXJ2, FOXJ3, ZIC3, ZNF385A, ZIC4, UW.Motif.0579, UW.Motif.0245, UW.Motif.0137, UW.Motif.0418, EBF1, UW.Motif.0682, POU3F3, EGR4, UW.Motif.0290, UW.Motif.0343, UW.Motif.0491, FOXP2, UW.Motif.0587, UW.Motif.0656, NFIL3, UW.Motif.0086, UW.Motif.0668, UW.Motif.0610, UW.Motif.0127, UW.Motif.0582, NHLH1, UW.Motif.0376, UW.Motif.0499, UW.Motif.0016, UW.Motif.0533, SOX21, UW.Motif.0244, UW.Motif.0160, U…	MGA, UW.Motif.0569, FOS, JDP2, UW.Motif.0610, FOXI1, UW.Motif.0499, FOXO6, DUSP22, XBP1, NFIL3, MAX, USF1, SOX21, FOXO4, SOX7, SRY
7205	chr1	93139760	93140759	TAL1::GATA1, UW.Motif.0097, UW.Motif.0453, UW.Motif.0613, UW.Motif.0430, CPEB1, UW.Motif.0536, UW.Motif.0192, UW.Motif.0470, UW.Motif.0526, UW.Motif.0607, UW.Motif.0545, UW.Motif.0103, UW.Motif.0064, JUND, UW.Motif.0273, UW.Motif.0670, UW.Motif.0462, UW.Motif.0101, UW.Motif.0073, UW.Motif.0178, UW.Motif.0050, UW.Motif.0054, UW.Motif.0321, HNF1B, UW.Motif.0566, FOXJ3, MAFK, NFE2, ATF2, ZBTB7B, RBM…	-39659	ENSG00000122483	NRF1, UW.Motif.0450, PAX5, UW.Motif.0607, UW.Motif.0191, UW.Motif.0446, BARX1, UW.Motif.0315, UW.Motif.0459, NFIX, NFIX, UW.Motif.0305, UW.Motif.0026, UW.Motif.0085, UW.Motif.0681, UW.Motif.0103, UW.Motif.0478, UW.Motif.0077, UW.Motif.0025, STAT3, UW.Motif.0470, UW.Motif.0157, UW.Motif.0366, UW.Motif.0439, Sox4, ZNF524, UW.Motif.0388, UW.Motif.0674, UW.Motif.0534, UW.Motif.0465, CEBPA, UW.Motif.0…	UW.Motif.0470, UW.Motif.0607, UW.Motif.0103, CEBPA, SOX8, SOX10, SOX9
7241	chr1	93378100	93379099	POU2F2, ONECUT3, POU3F4, ONECUT1, UW.Motif.0645, ONECUT2, ONECUT1, POU2F1, UW.Motif.0549, POU3F2, UW.Motif.0302, FOXD3, UW.Motif.0263, POU2F2, UW.Motif.0269, FOXD2, UW.Motif.0106, POU3F1, POU2F3, UW.Motif.0630, UW.Motif.0182, UW.Motif.0565, MXI1, POU5F1P1, HOXC12, UW.Motif.0353, UW.Motif.0225, UW.Motif.0211, POU3F2, UW.Motif.0049, UW.Motif.0261, UW.Motif.0596, UW.Motif.0394, UW.Motif.0103, HOXC13…	6398	ENSG00000229635	UW.Motif.0624, TEAD1, UW.Motif.0031, SOX7, UW.Motif.0172, UW.Motif.0335, UW.Motif.0381, UW.Motif.0653, ESR1, UW.Motif.0432, UW.Motif.0586, UW.Motif.0414, UW.Motif.0483, CDX2, USF2, UW.Motif.0164, UW.Motif.0668, UW.Motif.0391, UW.Motif.0508, UW.Motif.0064, UW.Motif.0388, TEAD3, HOXC12, UW.Motif.0398, UW.Motif.0480, MEF2BNB-MEF2B, UW.Motif.0119, UW.Motif.0299, UW.Motif.0356, HOXC13, HOXD12, HOXD13,…	POU3F2, HOXC12, UW.Motif.0353, HOXC13, CDX2, HOXB13, HOXD12, HOXA13, HOXD13, CDX1, HOXC10, MEF2BNB-MEF2B, HOXA10, HOXC11, SRY, RORA_1, SOX9, MORN1, TFAP2B, USF1
7285	chr1	93977220	93978219	UW.Motif.0404, UW.Motif.0461, UW.Motif.0566, UW.Motif.0416, UW.Motif.0169, UW.Motif.0397, UW.Motif.0628, UW.Motif.0178, UW.Motif.0107, UW.Motif.0375, UW.Motif.0424, UW.Motif.0430, UW.Motif.0556, UW.Motif.0261, UW.Motif.0217, ELF1, FLI1, UW.Motif.0635, UW.Motif.0124, UW.Motif.0367, UW.Motif.0676, UW.Motif.0056, UW.Motif.0525, ZNF385A, UW.Motif.0151, UW.Motif.0128, UW.Motif.0141, UW.Motif.0191, BAR…	-42476	ENSG00000233129	NR2F1, NR2F6, UW.Motif.0317, UW.Motif.0254, UW.Motif.0383, UW.Motif.0134, UW.Motif.0513, UW.Motif.0163, UW.Motif.0643, UW.Motif.0322, UW.Motif.0641, UW.Motif.0214, UW.Motif.0234, UW.Motif.0312, UW.Motif.0485, FOXC2, UW.Motif.0338, UW.Motif.0674, FOXD3, UW.Motif.0644, UW.Motif.0026, UW.Motif.0101, UW.Motif.0491, UW.Motif.0179, UW.Motif.0442, UW.Motif.0453, UW.Motif.0060, UW.Motif.0133, NR2E1, UW.M…	UW.Motif.0416, MAFK, SOX9
7313	chr1	94542650	94543649	POU5F1P1, JUN (var.2), POU2F3, BATF::JUN, POU2F1, IRF7, UW.Motif.0620, UW.Motif.0308, FOXF2, UW.Motif.0134, UW.Motif.0430, UW.Motif.0186, UW.Motif.0206, UW.Motif.0387, UW.Motif.0400, POU3F3, UW.Motif.0513, FOXD2, UW.Motif.0682, UW.Motif.0453, UW.Motif.0479, UW.Motif.0408, UW.Motif.0666, UW.Motif.0271, UW.Motif.0392, FOXA1, UW.Motif.0363, UW.Motif.0102, UW.Motif.0399, UW.Motif.0225, UW.Motif.0028,…	1213	ENSG00000288736	SP2, EGR1, UW.Motif.0327, UW.Motif.0576, UW.Motif.0575, UW.Motif.0108, UW.Motif.0010, UW.Motif.0569, UW.Motif.0451, UW.Motif.0402, UW.Motif.0505, UW.Motif.0365, UW.Motif.0074, UW.Motif.0523, UW.Motif.0055, UW.Motif.0678, ZHX3, UW.Motif.0542, UW.Motif.0426, UW.Motif.0580, UW.Motif.0224, FOSL1, UW.Motif.0140, TFAP2A, UW.Motif.0568, TFAP2A, UW.Motif.0071, UW.Motif.0425, UW.Motif.0335, UW.Motif.0336,…	UW.Motif.0074, FOSL1, MLXIPL, MAX, USF2, USF1, MAFK, CLOCK, CREB1
7325	chr1	94595370	94596369	FOXP1, EN1, UW.Motif.0079, ETS1, GBX2, TEAD1, UW.Motif.0460, UW.Motif.0528, UW.Motif.0215, UW.Motif.0624, UW.Motif.0035, UW.Motif.0640, UW.Motif.0608, UW.Motif.0132, TBX15, UW.Motif.0457, UW.Motif.0177, FOXG1, UW.Motif.0066, UW.Motif.0388, UW.Motif.0186, UW.Motif.0371, UW.Motif.0184, TBX1, UW.Motif.0468, UW.Motif.0448, UW.Motif.0680, UW.Motif.0266, UW.Motif.0533, UW.Motif.0417, FOXP2, UW.Motif.02…	-3573	ENSG00000223675	RFX3, RFX4, STAT3, E2F1, UW.Motif.0474, UW.Motif.0322, UW.Motif.0355, UW.Motif.0558, UW.Motif.0468, UW.Motif.0258, UW.Motif.0494, UW.Motif.0514, UW.Motif.0402, UW.Motif.0603, UW.Motif.0051, UW.Motif.0043, UW.Motif.0097, UW.Motif.0663, UW.Motif.0139, UW.Motif.0095, STAT1, UW.Motif.0057, UW.Motif.0334, NHLH1, UW.Motif.0682, UW.Motif.0005, UW.Motif.0262, UW.Motif.0006, UW.Motif.0144, UW.Motif.0305, …	ETS1, UW.Motif.0468, NHLH1, UW.Motif.0682, MAFK, MGA, TFAP2A, MAFF
7326	chr1	94597390	94598389	FOXC1, MSC, MYF6, IRF1, TFAP4, FOXL1, FOXC2, TFAP4, UW.Motif.0443, FOXC2, UW.Motif.0067, UW.Motif.0316, UW.Motif.0466, UW.Motif.0666, MAFK, TEAD3, UW.Motif.0285, UW.Motif.0563, UW.Motif.0561, UW.Motif.0066, UW.Motif.0239, UW.Motif.0644, UW.Motif.0295, UW.Motif.0408, UW.Motif.0233, EBF1, UW.Motif.0388, UW.Motif.0169, FOXC1, UW.Motif.0121, UW.Motif.0552, UW.Motif.0363, UW.Motif.0592, UW.Motif.0566,…	-5593	ENSG00000223675	RFX3, RFX4, STAT3, E2F1, UW.Motif.0474, UW.Motif.0322, UW.Motif.0355, UW.Motif.0558, UW.Motif.0468, UW.Motif.0258, UW.Motif.0494, UW.Motif.0514, UW.Motif.0402, UW.Motif.0603, UW.Motif.0051, UW.Motif.0043, UW.Motif.0097, UW.Motif.0663, UW.Motif.0139, UW.Motif.0095, STAT1, UW.Motif.0057, UW.Motif.0334, NHLH1, UW.Motif.0682, UW.Motif.0005, UW.Motif.0262, UW.Motif.0006, UW.Motif.0144, UW.Motif.0305, …	MYF6, MAFK, UW.Motif.0121, UW.Motif.0592, UW.Motif.0209, MAFF, POU6F2, MAGEA8, KCNIP1, HP1BP3, AVEN, NFE2::MAF
7406	chr1	96710360	96711359	SPIB, SPI1, UW.Motif.0562, UW.Motif.0460, UW.Motif.0483, UW.Motif.0607, UW.Motif.0669, UW.Motif.0272, UW.Motif.0386, UW.Motif.0360, UW.Motif.0511, UW.Motif.0620, UW.Motif.0625, UW.Motif.0366, UW.Motif.0184, UW.Motif.0220, UW.Motif.0662, UW.Motif.0602, UW.Motif.0065, UW.Motif.0347, UW.Motif.0627, UW.Motif.0245, BHLHE40, UW.Motif.0081, HOXA13, NFE2L2, UW.Motif.0317, UW.Motif.0536, ZNF524, UW.Motif.…	-10805	ENSG00000117569	PRDM1, PRDM1, UW.Motif.0472, INSM1, KLF16, UW.Motif.0332, SP3, UW.Motif.0453, POU3F4, UW.Motif.0548, SP8, UW.Motif.0308, TFAP2A, UW.Motif.0100, UW.Motif.0408, UW.Motif.0086, POU2F3, UW.Motif.0502, UW.Motif.0348, POU5F1P1, UW.Motif.0344, UW.Motif.0194, UW.Motif.0598, UW.Motif.0288, UW.Motif.0157, UW.Motif.0433, UW.Motif.0334, TFAP2A, UW.Motif.0198, UW.Motif.0525, TFAP2B, UW.Motif.0236, UW.Motif.02…	UW.Motif.0245, UW.Motif.0081, SOX8
7441	chr1	96839440	96840439	TEAD3, BHLHE22, TEAD1, RUNX2, UW.Motif.0270, UW.Motif.0472, UW.Motif.0546, BHLHE23, UW.Motif.0519, FOS, UW.Motif.0482, UW.Motif.0657, UW.Motif.0354, UW.Motif.0663, UW.Motif.0544, UW.Motif.0141, UW.Motif.0291, UW.Motif.0237, UW.Motif.0170, UW.Motif.0111, UW.Motif.0640, UW.Motif.0473, UW.Motif.0653, BHLHE23, UW.Motif.0622, UW.Motif.0296, UW.Motif.0470, UW.Motif.0595, UW.Motif.0208, UW.Motif.0638, O…	118275	ENSG00000117569	PRDM1, PRDM1, UW.Motif.0472, INSM1, KLF16, UW.Motif.0332, SP3, UW.Motif.0453, POU3F4, UW.Motif.0548, SP8, UW.Motif.0308, TFAP2A, UW.Motif.0100, UW.Motif.0408, UW.Motif.0086, POU2F3, UW.Motif.0502, UW.Motif.0348, POU5F1P1, UW.Motif.0344, UW.Motif.0194, UW.Motif.0598, UW.Motif.0288, UW.Motif.0157, UW.Motif.0433, UW.Motif.0334, TFAP2A, UW.Motif.0198, UW.Motif.0525, TFAP2B, UW.Motif.0236, UW.Motif.02…	UW.Motif.0472, RPL6, TROVE2, ZNF250, FOXC1
7603	chr1	100299310	100300309	ETV6, UW.Motif.0483, SMAD2::SMAD3::SMAD4, HSF1, UW.Motif.0099, UW.Motif.0333, XBP1, UW.Motif.0582, UW.Motif.0008, EWSR1-FLI1, UW.Motif.0423, UW.Motif.0632, UW.Motif.0160, UW.Motif.0336, NR4A2, UW.Motif.0591, UW.Motif.0310, UW.Motif.0362, UW.Motif.0424, UW.Motif.0624, UW.Motif.0018, UW.Motif.0662, UW.Motif.0028, UW.Motif.0537, UW.Motif.0467, UW.Motif.0112, UW.Motif.0260, UW.Motif.0159, UW.Motif.00…	18569	ENSG00000207750	MAFF, RXRA, RXRA, MAFK, RXRG, MAFK, UW.Motif.0386, MAFK, UW.Motif.0509, UW.Motif.0284, RXRG, UW.Motif.0039, UW.Motif.0551, UW.Motif.0645, UW.Motif.0570, UW.Motif.0675, UW.Motif.0363, UW.Motif.0014, UW.Motif.0564, UW.Motif.0210, UW.Motif.0096, UW.Motif.0217, UW.Motif.0251, UW.Motif.0342, UW.Motif.0587, UW.Motif.0594, UW.Motif.0229, UW.Motif.0007, FLI1, UW.Motif.0075, UW.Motif.0439, UW.Motif.0380, …	XBP1, UW.Motif.0662, UW.Motif.0675, UW.Motif.0380, UW.Motif.0509, USF2, GATA3, USF1, MAFF, AHR, TFAP2C, FLI1
7623	chr1	100531690	100532689	DUX4, UW.Motif.0186, UW.Motif.0179, UW.Motif.0571, UW.Motif.0546, UW.Motif.0656, UW.Motif.0600, UW.Motif.0184, UW.Motif.0236, UW.Motif.0310, UW.Motif.0469, MLX, UW.Motif.0416, UW.Motif.0051, HNF4G, UW.Motif.0627, UW.Motif.0079, UW.Motif.0360, HNF4A, UW.Motif.0665, UW.Motif.0135, USF1, UW.Motif.0604, UW.Motif.0588, UW.Motif.0626, UW.Motif.0467, UW.Motif.0205, UW.Motif.0056, UW.Motif.0514, UW.Motif…	-5949	ENSG00000181656	POU4F1, POU4F3, POU1F1, UW.Motif.0194, UW.Motif.0531, UW.Motif.0550, POU4F2, UW.Motif.0511, POU3F1, UW.Motif.0141, UW.Motif.0395, POU3F4, UW.Motif.0225, UW.Motif.0239, UW.Motif.0171, UW.Motif.0368, UW.Motif.0588, UW.Motif.0441, UW.Motif.0419, UW.Motif.0051, UW.Motif.0014, MEF2BNB-MEF2B, UW.Motif.0085, GLYCTK, UW.Motif.0104, UW.Motif.0653, HOXA13, POU3F3, UW.Motif.0590, RFX4, UW.Motif.0676, UW.Mot…	UW.Motif.0051, USF1, UW.Motif.0588, UW.Motif.0056, SSX2, RBM42, ZNF3, MEIS3, CDK2AP1, SMUG1
7720	chr1	101244440	101245439	ATF3, UW.Motif.0430, UW.Motif.0517, ELF1, UW.Motif.0681, UW.Motif.0511, USF1, UW.Motif.0386, HSF2, UW.Motif.0475, TBX15, UW.Motif.0507, UW.Motif.0301, TBX1, UW.Motif.0382, UW.Motif.0167, UW.Motif.0281, RFX3, FOXB1, UW.Motif.0132, UW.Motif.0177, TEF, NFIL3, UW.Motif.0594, UW.Motif.0437, UW.Motif.0065, UW.Motif.0525, UW.Motif.0387, UW.Motif.0607, MRPL1, UW.Motif.0146, UW.Motif.0329, UW.Motif.0355, …	8075	ENSG00000170989	UW.Motif.0038, UW.Motif.0129, ATF3, MYC, UW.Motif.0053, UW.Motif.0433, USF1, UW.Motif.0232, UW.Motif.0421, UW.Motif.0193, UW.Motif.0656, Myf, NFKB1, GLIS2, UW.Motif.0005, UW.Motif.0007, UW.Motif.0057, UW.Motif.0467, UW.Motif.0108, UW.Motif.0139, UW.Motif.0111, UW.Motif.0589, UW.Motif.0045, UW.Motif.0171, UW.Motif.0490, UW.Motif.0310, UW.Motif.0066, UW.Motif.0319, UW.Motif.0073, UW.Motif.0441, NHL…	ATF3, USF1, SPDEF, TFAP2A, NFE2
7732	chr1	101276490	101277489	ZNF263, FOXO6, DUX4, SPIC, TAL1::GATA1, FOXO1, DUXA, MEOX2, UW.Motif.0186, Oct-1, UW.Motif.0517, LHX2, UW.Motif.0664, NEUROG2, UW.Motif.0528, BHLHE22, FOXO4, UW.Motif.0377, UW.Motif.0166, NEUROG2, UW.Motif.0490, UW.Motif.0556, UW.Motif.0172, OLIG1, UW.Motif.0674, UW.Motif.0465, OLIG2, BHLHA15, BHLHE23, UW.Motif.0332, ARX, UW.Motif.0562, UW.Motif.0237, MYOD1, UW.Motif.0565, NEUROD2, OLIG2, UW.Moti…	-5627	ENSG00000173810	NEUROG2, STAT2::STAT1, NEUROG2, UW.Motif.0014, UW.Motif.0287, UW.Motif.0466, UW.Motif.0067, UW.Motif.0632, UW.Motif.0315, BHLHE22, UW.Motif.0585, BHLHE23, OLIG1, TP53, UW.Motif.0267, UW.Motif.0336, UW.Motif.0490, OLIG2, UW.Motif.0549, NEUROD2, BHLHA15, UW.Motif.0624, UW.Motif.0319, UW.Motif.0234, UW.Motif.0391, Trp73, UW.Motif.0386, UW.Motif.0333, OLIG3, UW.Motif.0036, OLIG2, UW.Motif.0185, UW.Mo…	FOXO6, FOXO1, MEOX2, NEUROG2, BHLHE22, FOXO4, UW.Motif.0490, OLIG1, OLIG2, BHLHA15, BHLHE23, NEUROD2, OLIG3, TAL1, UW.Motif.0585, UW.Motif.0256, HOXA10, FOXL1, HOXC10, PTF1A, HOXD12, TCF4, TCF3, ATF2, FOXO3, A1CF, SOX9, TEF, MAFK, GTF2H3, TFAP2A, MORN1, GAR1, NFIX, MAX, MGA, NFIL3, HLF, CLOCK, DDIT3, FOSL2, JUN, TWIST1, TFAP4, HESX1
7736	chr1	101283190	101284189	TAL1::GATA1, STAT3, UW.Motif.0680, UW.Motif.0218, UW.Motif.0666, UW.Motif.0028, UW.Motif.0551, UW.Motif.0675, UW.Motif.0603, UW.Motif.0121, UW.Motif.0314, UW.Motif.0464, UW.Motif.0291, UW.Motif.0510, UW.Motif.0667, UW.Motif.0237, UW.Motif.0222, UW.Motif.0569, INSM1, UW.Motif.0411, STAT1, UW.Motif.0602, UW.Motif.0031, UW.Motif.0081, FOXO3, UW.Motif.0158, UW.Motif.0448, UW.Motif.0221, UW.Motif.0572…	-12327	ENSG00000173810	NEUROG2, STAT2::STAT1, NEUROG2, UW.Motif.0014, UW.Motif.0287, UW.Motif.0466, UW.Motif.0067, UW.Motif.0632, UW.Motif.0315, BHLHE22, UW.Motif.0585, BHLHE23, OLIG1, TP53, UW.Motif.0267, UW.Motif.0336, UW.Motif.0490, OLIG2, UW.Motif.0549, NEUROD2, BHLHA15, UW.Motif.0624, UW.Motif.0319, UW.Motif.0234, UW.Motif.0391, Trp73, UW.Motif.0386, UW.Motif.0333, OLIG3, UW.Motif.0036, OLIG2, UW.Motif.0185, UW.Mo…	FOXO3, UW.Motif.0448, FOXO6, FOXO4, FOXO1, NHLH1, FOSL2, FOXL1, MYF6, MAX, TEF, NFIL3, JUN, NFIX
7748	chr1	101298050	101299049	UW.Motif.0464, UW.Motif.0024, UW.Motif.0536, UW.Motif.0209, UW.Motif.0241, UW.Motif.0526, UW.Motif.0305, UW.Motif.0509, UW.Motif.0269, UW.Motif.0676, UW.Motif.0587, UW.Motif.0563, UW.Motif.0382, UW.Motif.0415, UW.Motif.0350, UW.Motif.0572, MRPL1, UW.Motif.0050, UW.Motif.0157, UW.Motif.0123, MLXIPL, VAX2, UW.Motif.0331, TBPL1, UW.Motif.0595, UW.Motif.0483, KLF4, STAU2, TSNAX, NKX2-3, BHLHA15, USF1…	-24787	ENSG00000231671	BARHL2, RFX4, BARHL2, HESX1, UW.Motif.0591, RFX3, UW.Motif.0514, LHX6, UW.Motif.0377, UW.Motif.0675, UW.Motif.0473, POU6F2, UW.Motif.0600, GBX2, UW.Motif.0545, UW.Motif.0469, RFX2, UW.Motif.0182, MSX1, SOX14, UW.Motif.0277, UW.Motif.0102, UW.Motif.0682, UW.Motif.0020, UW.Motif.0402, UW.Motif.0505, NHLH1, UW.Motif.0331, UW.Motif.0636, UW.Motif.0016, GBX1, BARX1, UW.Motif.0502, LHX2, UW.Motif.0494,…	UW.Motif.0241, VAX2, UW.Motif.0331, JUND, SOX9, MAX, JUNB, HIF1A, TFEB, TBX21, SOX21, SRY, SOX2
8032	chr1	107016910	107017909	ONECUT3, Oct-1, ONECUT1, ONECUT2, ONECUT1, POU2F2, UW.Motif.0646, HNF1A, UW.Motif.0276, SOX21, UW.Motif.0628, POU2F1, UW.Motif.0514, HNF1B, POU3F3, HNF1B, TCF7L2, UW.Motif.0669, UW.Motif.0679, UW.Motif.0438, UW.Motif.0446, POU2F1, UW.Motif.0603, POU3F1, UW.Motif.0338, MEOX2, UW.Motif.0178, POU2F2, UW.Motif.0409, ARX, POU5F1P1, UW.Motif.0411, POU3F2, BHLHE23, POU2F2, UW.Motif.0380, UW.Motif.0357, …	-39264	ENSG00000198890	FOXJ2, UW.Motif.0400, UW.Motif.0497, UW.Motif.0624, UW.Motif.0644, FLI1, LHX6, UW.Motif.0349, UW.Motif.0334, UW.Motif.0204, UW.Motif.0395, UW.Motif.0333, UW.Motif.0493, MLX, UW.Motif.0369, UW.Motif.0380, UW.Motif.0662, UW.Motif.0304, UW.Motif.0250, ZNF75A, GLI2, UW.Motif.0222, UW.Motif.0170, TCF12, UW.Motif.0674, UW.Motif.0155, UW.Motif.0292, PAX4, UW.Motif.0470, GBX1, UW.Motif.0237, UW.Motif.038…	UW.Motif.0380, UW.Motif.0357, MYOD1, PDX1, ALX3, UW.Motif.0385, UW.Motif.0155, UW.Motif.0237, PRRX1, LHX2, MAFK, SOX9, GBX2, SOX7, SOX8
8060	chr1	108000400	108001399	NFAT5, NFIX, UW.Motif.0002, TLX1::NFIC, UW.Motif.0153, NFIX, PROP1, UW.Motif.0434, UW.Motif.0488, UW.Motif.0301, UW.Motif.0355, DRGX, UW.Motif.0467, ALX3, UW.Motif.0178, UW.Motif.0018, UW.Motif.0220, ARX, POU3F3, NFKB2, UW.Motif.0472, PROP1, UW.Motif.0224, UW.Motif.0028, UW.Motif.0204, PHOX2B, UW.Motif.0160, NFIB, UW.Motif.0278, UW.Motif.0069, UW.Motif.0214, ALX4, UW.Motif.0020, UW.Motif.0119, UW…	-35720	ENSG00000134215	NRF1, UW.Motif.0421, UW.Motif.0474, NRF1, UW.Motif.0277, UW.Motif.0675, UW.Motif.0195, UW.Motif.0023, UW.Motif.0529, UW.Motif.0120, UW.Motif.0020, UW.Motif.0568, UW.Motif.0194, UW.Motif.0534, UW.Motif.0100, UW.Motif.0126, UW.Motif.0008, UW.Motif.0019, HNF1A, UW.Motif.0248, UW.Motif.0274, UW.Motif.0369, UW.Motif.0221, UW.Motif.0508, BHLHE40, UW.Motif.0407, UW.Motif.0575, HIST1H2BN, RUNX3, RUNX2, J…	UW.Motif.0020, HNF1B, DBP, ZBTB4, MSX2, USF1, HNF4A, TGIF1
8068	chr1	108077690	108078689	MEOX2, FOXJ2, UW.Motif.0644, UW.Motif.0586, UW.Motif.0676, UW.Motif.0434, FOXP2, UW.Motif.0414, FOXA1, UW.Motif.0285, UW.Motif.0274, UW.Motif.0517, FOXO6, UW.Motif.0043, FOXI1, UW.Motif.0111, UW.Motif.0257, FOXA1, FOXO3, FOXD1, UW.Motif.0028, TAL1::GATA1, UW.Motif.0661, FOXO4, UW.Motif.0380, UW.Motif.0256, MLXIPL, TCF3, UW.Motif.0148, FOXB1, NRL, UW.Motif.0139, FOXL1, UW.Motif.0117, TBX4, UW.Moti…	37927	ENSG00000226822	NFATC1, MAFK, Oct-1, POU3F4, MAFF, MAFF, MEOX2, POU2F2, UW.Motif.0442, POU4F3, UW.Motif.0679, POU2F2, POU4F1, POU2F3, UW.Motif.0133, UW.Motif.0573, POU5F1P1, UW.Motif.0435, UW.Motif.0010, UW.Motif.0132, UW.Motif.0494, UW.Motif.0123, SREBF1, UW.Motif.0255, POU3F2, POU3F1, UW.Motif.0277, POU2F1, POU2F1, TFAP4, UW.Motif.0274, UW.Motif.0430, UW.Motif.0447, POU5F1P1, MAFK, UW.Motif.0590, ZBTB18, UW.Mo…	MEOX2, UW.Motif.0274, FOXI1, UW.Motif.0380, MAFG, TCF4, ZNF238, MAFF, MSC, TEF, MYF6, MAFK, MYOD1, CREB1, SOX9
8069	chr1	108079350	108080349	UW.Motif.0375, UW.Motif.0209, ZNF784, Myf, JUND, UW.Motif.0134, UW.Motif.0199, TCF7L2, UW.Motif.0169, SMAD2::SMAD3::SMAD4, EBF1, UW.Motif.0143, UW.Motif.0626, UW.Motif.0214, UW.Motif.0098, UW.Motif.0289, UW.Motif.0168, UW.Motif.0291, UW.Motif.0530, UW.Motif.0463, UW.Motif.0023, NKX2-3, UW.Motif.0556, UW.Motif.0043, UW.Motif.0194, UW.Motif.0244, UW.Motif.0363, FLI1, UW.Motif.0560, UW.Motif.0614, U…	39587	ENSG00000226822	NFATC1, MAFK, Oct-1, POU3F4, MAFF, MAFF, MEOX2, POU2F2, UW.Motif.0442, POU4F3, UW.Motif.0679, POU2F2, POU4F1, POU2F3, UW.Motif.0133, UW.Motif.0573, POU5F1P1, UW.Motif.0435, UW.Motif.0010, UW.Motif.0132, UW.Motif.0494, UW.Motif.0123, SREBF1, UW.Motif.0255, POU3F2, POU3F1, UW.Motif.0277, POU2F1, POU2F1, TFAP4, UW.Motif.0274, UW.Motif.0430, UW.Motif.0447, POU5F1P1, MAFK, UW.Motif.0590, ZBTB18, UW.Mo…	UW.Motif.0375, UW.Motif.0494, UW.Motif.0128, ZNF76, MYOD1, SOX7, SOX21, SOX8, NFATC1, SOX10, SOX9
8070	chr1	108082370	108083369	JUN, JUND (var.2), ATF4, MYF6, UW.Motif.0599, UW.Motif.0666, UW.Motif.0398, UW.Motif.0053, UW.Motif.0344, UW.Motif.0572, UW.Motif.0404, UW.Motif.0523, UW.Motif.0415, UW.Motif.0249, UW.Motif.0456, UW.Motif.0274, UW.Motif.0172, UW.Motif.0531, UW.Motif.0111, UW.Motif.0438, UW.Motif.0483, UW.Motif.0300, SMAD2::SMAD3::SMAD4, UW.Motif.0570, UW.Motif.0064, UW.Motif.0006, UW.Motif.0541, UW.Motif.0606, UW…	42607	ENSG00000226822	NFATC1, MAFK, Oct-1, POU3F4, MAFF, MAFF, MEOX2, POU2F2, UW.Motif.0442, POU4F3, UW.Motif.0679, POU2F2, POU4F1, POU2F3, UW.Motif.0133, UW.Motif.0573, POU5F1P1, UW.Motif.0435, UW.Motif.0010, UW.Motif.0132, UW.Motif.0494, UW.Motif.0123, SREBF1, UW.Motif.0255, POU3F2, POU3F1, UW.Motif.0277, POU2F1, POU2F1, TFAP4, UW.Motif.0274, UW.Motif.0430, UW.Motif.0447, POU5F1P1, MAFK, UW.Motif.0590, ZBTB18, UW.Mo…	MYF6, UW.Motif.0274, MYOD1, MEOX2, MRPS25, POU4F3, SLC18A1, SMAD4
8072	chr1	108083110	108084109	JUN, JUND (var.2), ATF4, EN1, UW.Motif.0228, UW.Motif.0599, UW.Motif.0445, UW.Motif.0581, TAL1::GATA1, UW.Motif.0172, UW.Motif.0438, UW.Motif.0582, UW.Motif.0196, UW.Motif.0300, UW.Motif.0456, UW.Motif.0274, UW.Motif.0613, SREBF2, UW.Motif.0629, UW.Motif.0111, UW.Motif.0461, UW.Motif.0187, SREBF1, FOXP2, GBX2, UW.Motif.0519, UW.Motif.0057, EN1, UW.Motif.0388, UW.Motif.0570, UW.Motif.0158, UW.Moti…	43347	ENSG00000226822	NFATC1, MAFK, Oct-1, POU3F4, MAFF, MAFF, MEOX2, POU2F2, UW.Motif.0442, POU4F3, UW.Motif.0679, POU2F2, POU4F1, POU2F3, UW.Motif.0133, UW.Motif.0573, POU5F1P1, UW.Motif.0435, UW.Motif.0010, UW.Motif.0132, UW.Motif.0494, UW.Motif.0123, SREBF1, UW.Motif.0255, POU3F2, POU3F1, UW.Motif.0277, POU2F1, POU2F1, TFAP4, UW.Motif.0274, UW.Motif.0430, UW.Motif.0447, POU5F1P1, MAFK, UW.Motif.0590, ZBTB18, UW.Mo…	UW.Motif.0196, UW.Motif.0274, SREBF1, UW.Motif.0500, BHLHA15, MYOD1, POU2F3, FOXI1, MYF6, MAFF, SMAD4, SOX9, ZBTB46, MAFK, SLC18A1, BHLHE23, SOX21, CREB1, BHLHE22, TEF
8073	chr1	108084800	108085799	LEF1, TCF7L2, UW.Motif.0480, TFAP2C, UW.Motif.0301, UW.Motif.0344, UW.Motif.0635, UW.Motif.0293, UW.Motif.0035, UW.Motif.0657, UW.Motif.0589, UW.Motif.0228, NFKB1, UW.Motif.0620, UW.Motif.0473, UW.Motif.0222, UW.Motif.0298, UW.Motif.0612, MYF6, EBF1, UW.Motif.0411, UW.Motif.0224, MEIS3, TFAP2A, UW.Motif.0489, UW.Motif.0141, UW.Motif.0045, UW.Motif.0302, UW.Motif.0629, UW.Motif.0374, UW.Motif.0439…	45037	ENSG00000226822	NFATC1, MAFK, Oct-1, POU3F4, MAFF, MAFF, MEOX2, POU2F2, UW.Motif.0442, POU4F3, UW.Motif.0679, POU2F2, POU4F1, POU2F3, UW.Motif.0133, UW.Motif.0573, POU5F1P1, UW.Motif.0435, UW.Motif.0010, UW.Motif.0132, UW.Motif.0494, UW.Motif.0123, SREBF1, UW.Motif.0255, POU3F2, POU3F1, UW.Motif.0277, POU2F1, POU2F1, TFAP4, UW.Motif.0274, UW.Motif.0430, UW.Motif.0447, POU5F1P1, MAFK, UW.Motif.0590, ZBTB18, UW.Mo…	MYF6, CEBPA, SOX21, MAFF, SOX8
8074	chr1	108087270	108088269	SOX10, SOX8, POU2F1, POU5F1P1, UW.Motif.0678, UW.Motif.0544, UW.Motif.0108, UW.Motif.0418, UW.Motif.0323, UW.Motif.0488, UW.Motif.0417, UW.Motif.0079, UW.Motif.0126, UW.Motif.0568, UW.Motif.0072, POU2F2, UW.Motif.0372, UW.Motif.0381, POU2F3, UW.Motif.0640, UW.Motif.0102, UW.Motif.0677, Trp53, UW.Motif.0235, UW.Motif.0055, UW.Motif.0410, UW.Motif.0320, UW.Motif.0184, UW.Motif.0214, UW.Motif.0586, …	47507	ENSG00000226822	NFATC1, MAFK, Oct-1, POU3F4, MAFF, MAFF, MEOX2, POU2F2, UW.Motif.0442, POU4F3, UW.Motif.0679, POU2F2, POU4F1, POU2F3, UW.Motif.0133, UW.Motif.0573, POU5F1P1, UW.Motif.0435, UW.Motif.0010, UW.Motif.0132, UW.Motif.0494, UW.Motif.0123, SREBF1, UW.Motif.0255, POU3F2, POU3F1, UW.Motif.0277, POU2F1, POU2F1, TFAP4, UW.Motif.0274, UW.Motif.0430, UW.Motif.0447, POU5F1P1, MAFK, UW.Motif.0590, ZBTB18, UW.Mo…	SOX10, SOX8, POU2F1, POU5F1P1, POU2F2, POU2F3, UW.Motif.0430, SLC18A1, ZBTB46, SOX9, H2AFY, TEF, TCF4, SOX21, SOX7
8083	chr1	108119800	108120799	FOXF2, FOXD2, EBF1, UW.Motif.0622, UW.Motif.0013, UW.Motif.0269, UW.Motif.0550, UW.Motif.0466, POU4F2, UW.Motif.0387, UW.Motif.0404, UW.Motif.0104, UW.Motif.0232, UW.Motif.0528, UW.Motif.0209, TBX15, UW.Motif.0319, UW.Motif.0500, TBX20, UW.Motif.0668, UW.Motif.0487, TBX1, UW.Motif.0645, UW.Motif.0272, UW.Motif.0261, POU4F3, UW.Motif.0388, UW.Motif.0519, ZBTB18, UW.Motif.0325, UW.Motif.0623, POU4F…	-79626	ENSG00000260879	PRDM1, FLI1, MYF6, DUX4, YY2, PRDM1, UW.Motif.0250, UW.Motif.0608, DUXA, JUNB, FOS, UW.Motif.0582, NR2F1, UW.Motif.0089, FOSL2, UW.Motif.0679, BATF::JUN, ARNT, UW.Motif.0342, UW.Motif.0319, UW.Motif.0627, Sox4, ELF1, UW.Motif.0134, MYOD1, FOXJ3, USF2, FOSL1, UW.Motif.0001, UW.Motif.0603, UW.Motif.0324, UW.Motif.0077, UW.Motif.0115, JUN (var.2), UW.Motif.0260, UW.Motif.0163, UW.Motif.0499, UW.Moti…	UW.Motif.0319, IRF7, NHLH1, Sox4, SOX9, DUXA, BHLHE23, SRY, ATF3, FOSL2, HIST2H2AB, SOX10, SOX8, SOX7
8117	chr1	108344760	108345759	UW.Motif.0038, FOXP1, LEF1, POU2F2, ATF3, Oct-1, MYC, TCF7L1, USF1, MYBL2, POU3F3, TCF7L2, FOXJ3, UW.Motif.0610, UW.Motif.0470, POU2F1, FOXJ2, UW.Motif.0560, UW.Motif.0119, UW.Motif.0103, UW.Motif.0622, UW.Motif.0259, UW.Motif.0076, POU3F1, POU1F1, UW.Motif.0602, UW.Motif.0349, UW.Motif.0587, UW.Motif.0017, UW.Motif.0033, CPEB1, FOXB1, CSTF2, UW.Motif.0323, UW.Motif.0511, FOXJ3, UW.Motif.0113, UW…	-30578	ENSG00000290552	FOXB1, ATF2, FOXB1, UW.Motif.0332, UW.Motif.0418, FOXL1, UW.Motif.0142, FOXJ2, UW.Motif.0357, UW.Motif.0294, POU2F1, POU2F2, UW.Motif.0584, NFIL3, UW.Motif.0364, UW.Motif.0558, POU3F3, UW.Motif.0020, Sox4, UW.Motif.0061, UW.Motif.0286, POU3F3, UW.Motif.0091, UW.Motif.0443, UW.Motif.0510, UW.Motif.0477, UW.Motif.0127, UW.Motif.0486, POU2F3, UW.Motif.0525, POU3F1, UW.Motif.0318, UW.Motif.0405, UW.M…	POU2F2, ATF3, USF1, MYBL2, POU3F3, POU2F1, FOXJ2, POU3F1, FOXB1, UW.Motif.0091, ATF2, POU5F1P1, POU3F4, POU2F3, NFIL3, MYBL1, MAX, FOXL1, MAFK, ZNF830, CEBPB, MYF6, NEUROG2, TCF4, MITF, OLIG1, TEF, MNT, MSC, TFAP2A, TFAP2B, BHLHE22, MGA, RBM3, CELF4, ARID5B, FOSL2, TWIST1, CREM, TFAP4, FOXO6, SRY, SOX15, SOX8, SOX9
8156	chr1	108690450	108691449	FOXO1, HESX1, UW.Motif.0432, FOXO4, SRY, FOXO3, SOX21, UW.Motif.0632, UW.Motif.0099, LHX9, UW.Motif.0282, UW.Motif.0575, UW.Motif.0322, UW.Motif.0207, NHLH1, Sox4, UW.Motif.0409, UW.Motif.0382, CPEB1, UW.Motif.0376, UW.Motif.0380, UW.Motif.0295, UW.Motif.0172, UW.Motif.0279, UW.Motif.0072, UW.Motif.0259, UW.Motif.0017, MYC, OLIG3, UW.Motif.0410, STAU2, MEF2A, MYOD1, UW.Motif.0363, HOXA10, UW.Moti…	1238	ENSG00000290126	ZNF263, EWSR1-FLI1, Myf, SPDEF, UW.Motif.0055, UW.Motif.0462, ZNF740, YY1, UW.Motif.0418, NHLH1, UW.Motif.0139, UW.Motif.0161, UW.Motif.0018, UW.Motif.0607, UW.Motif.0159, ZNF740, UW.Motif.0335, RFX5, TFAP2A, UW.Motif.0068, UW.Motif.0426, TFAP4, UW.Motif.0046, NHLH1, TFAP2C, UW.Motif.0105, UW.Motif.0651, NFYB, NHLH1, UW.Motif.0606, YY2, UW.Motif.0163, UW.Motif.0088, JUN, UW.Motif.0132, UW.Motif.0…	NHLH1, MYC, MAX, SNAPC5, TFAP2A, SREBF1, RXRA::VDR, CEBPA, TFAP2C, TFAP4
8210	chr1	109276960	109277959	RREB1, CTCF, UW.Motif.0599, UW.Motif.0254, UW.Motif.0457, UW.Motif.0040, UW.Motif.0321, UW.Motif.0328, UW.Motif.0342, UW.Motif.0443, UW.Motif.0089, UW.Motif.0324, NHLH1, UW.Motif.0660, NR4A2, UW.Motif.0253, UW.Motif.0341, UW.Motif.0278, UW.Motif.0108, UW.Motif.0356, STAT1, NHLH1, UW.Motif.0140, MXI1, UW.Motif.0445, UW.Motif.0122, UW.Motif.0198, UW.Motif.0131, UW.Motif.0627, UW.Motif.0002, UW.Moti…	5726	ENSG00000134222	TFAP2B, TFAP2A, TFAP2C, IRF5, IRF7, UW.Motif.0547, UW.Motif.0406, UW.Motif.0581, UW.Motif.0629, UW.Motif.0079, UW.Motif.0310, UW.Motif.0283, UW.Motif.0345, TFAP2A, UW.Motif.0586, UW.Motif.0098, UW.Motif.0415, UW.Motif.0212, UW.Motif.0055, IRF5, ID4, UW.Motif.0111, UW.Motif.0349, UW.Motif.0662, UW.Motif.0365, UW.Motif.0159, NHLH1, UW.Motif.0151, UW.Motif.0120, UW.Motif.0141, UW.Motif.0286, JDP2, U…	NHLH1, UW.Motif.0627, MAFK, LRRFIP1, SOX14, BRCA1, CREB3L1
8271	chr1	109787870	109788869	TFAP2C, UW.Motif.0023, RXRA::VDR, UW.Motif.0641, UW.Motif.0374, UW.Motif.0385, UW.Motif.0079, UW.Motif.0153, TFAP2C, UW.Motif.0058, TFAP2C, UW.Motif.0600, UW.Motif.0463, UW.Motif.0592, UW.Motif.0551, UW.Motif.0408, TFAP2A, UW.Motif.0278, UW.Motif.0043, UW.Motif.0655, TFAP2A, STAT1, UW.Motif.0212, UW.Motif.0061, UW.Motif.0531, UW.Motif.0306, UW.Motif.0582, INSM1, TFAP2B, UW.Motif.0620, UW.Motif.05…	22628	ENSG00000224927	FOXP1, FOXJ2, UW.Motif.0669, UW.Motif.0176, UW.Motif.0460, UW.Motif.0090, AR, UW.Motif.0012, ATF3, UW.Motif.0620, UW.Motif.0634, UW.Motif.0184, UW.Motif.0180, ZBTB7B, UW.Motif.0067, GLI2, UW.Motif.0220, UW.Motif.0404, UW.Motif.0596, USF1, UW.Motif.0548, UW.Motif.0104, UW.Motif.0315, UW.Motif.0379, UW.Motif.0386, UW.Motif.0639, UW.Motif.0645, UW.Motif.0136, UW.Motif.0199, UW.Motif.0399, PAX5, UW.M…	TFAP2C, UW.Motif.0620, UW.Motif.0029, UW.Motif.0295, FOSL1, NR3C2, NR3C1
8378	chr1	110664390	110665389	Trp53, RORA_2, UW.Motif.0628, UW.Motif.0539, UW.Motif.0632, NFYA, UW.Motif.0307, NHLH1, UW.Motif.0161, UW.Motif.0180, UW.Motif.0157, TP63, UW.Motif.0031, UW.Motif.0203, UW.Motif.0321, UW.Motif.0338, MLX, UW.Motif.0413, UW.Motif.0662, UW.Motif.0266, UW.Motif.0132, OLIG3, UW.Motif.0673, UW.Motif.0197, UW.Motif.0046, UW.Motif.0582, UW.Motif.0514, UW.Motif.0210, UW.Motif.0259, TP53, UW.Motif.0037, MA…	10050	ENSG00000177272	UW.Motif.0131, UW.Motif.0464, UW.Motif.0612, UW.Motif.0628, TFAP2C, UW.Motif.0116, NRF1, UW.Motif.0669, UW.Motif.0002, TFAP2A, UW.Motif.0283, UW.Motif.0342, UW.Motif.0003, UW.Motif.0227, UW.Motif.0381, UW.Motif.0121, UW.Motif.0117, UW.Motif.0072, TFAP2C, UW.Motif.0278, TFAP2B, TFAP2A, UW.Motif.0128, UW.Motif.0312, UW.Motif.0523, UW.Motif.0006, UW.Motif.0001, UW.Motif.0137, UW.Motif.0088, UW.Motif…	UW.Motif.0628, NHLH1, NRL, TCF3, TFAP2A, BACH1
8379	chr1	110668360	110669359	POU1F1, POU3F3, NR2E1, POU3F2, POU3F1, SOX15, POU2F1, RUNX2, POU2F2, SRY, UW.Motif.0419, UW.Motif.0589, SOX18, UW.Motif.0134, UW.Motif.0464, POU3F4, POU2F2, FOXC1, UW.Motif.0287, FOXD3, UW.Motif.0285, SOX2, UW.Motif.0153, UW.Motif.0439, UW.Motif.0151, UW.Motif.0384, UW.Motif.0453, POU2F3, UW.Motif.0653, FOXD2, TBX15, POU5F1P1, UW.Motif.0646, FOXC2, UW.Motif.0295, UW.Motif.0620, TBX1, UW.Motif.052…	6080	ENSG00000177272	UW.Motif.0131, UW.Motif.0464, UW.Motif.0612, UW.Motif.0628, TFAP2C, UW.Motif.0116, NRF1, UW.Motif.0669, UW.Motif.0002, TFAP2A, UW.Motif.0283, UW.Motif.0342, UW.Motif.0003, UW.Motif.0227, UW.Motif.0381, UW.Motif.0121, UW.Motif.0117, UW.Motif.0072, TFAP2C, UW.Motif.0278, TFAP2B, TFAP2A, UW.Motif.0128, UW.Motif.0312, UW.Motif.0523, UW.Motif.0006, UW.Motif.0001, UW.Motif.0137, UW.Motif.0088, UW.Motif…	SRY, UW.Motif.0464, TCF3, NHLH1, TFAP2A, MYOD1, ZNF26, TFAP2B, CREB1, BHLHE41, CEBPA, BATF3
8380	chr1	110675970	110676969	SMAD3, UW.Motif.0634, UW.Motif.0603, TEAD1, UW.Motif.0274, TAL1::TCF3, UW.Motif.0362, UW.Motif.0597, UW.Motif.0468, UW.Motif.0162, UW.Motif.0443, UW.Motif.0550, PBX1, UW.Motif.0534, UW.Motif.0312, UW.Motif.0579, UW.Motif.0624, UW.Motif.0020, UW.Motif.0104, UW.Motif.0293, UW.Motif.0259, UW.Motif.0391, UW.Motif.0623, UW.Motif.0235, UW.Motif.0161, PDX1, UW.Motif.0670, POU6F2, MAFG, UW.Motif.0441, UW…	-1530	ENSG00000177272	UW.Motif.0131, UW.Motif.0464, UW.Motif.0612, UW.Motif.0628, TFAP2C, UW.Motif.0116, NRF1, UW.Motif.0669, UW.Motif.0002, TFAP2A, UW.Motif.0283, UW.Motif.0342, UW.Motif.0003, UW.Motif.0227, UW.Motif.0381, UW.Motif.0121, UW.Motif.0117, UW.Motif.0072, TFAP2C, UW.Motif.0278, TFAP2B, TFAP2A, UW.Motif.0128, UW.Motif.0312, UW.Motif.0523, UW.Motif.0006, UW.Motif.0001, UW.Motif.0137, UW.Motif.0088, UW.Motif…	UW.Motif.0312, MYOD1, CREB1, LHX6
8381	chr1	110681870	110682869	IRF1, UW.Motif.0386, UW.Motif.0310, UW.Motif.0178, UW.Motif.0413, UW.Motif.0578, TBX15, UW.Motif.0624, UW.Motif.0458, UW.Motif.0645, UW.Motif.0466, UW.Motif.0658, UW.Motif.0589, UW.Motif.0671, TAL1::TCF3, UW.Motif.0299, UW.Motif.0453, GLYCTK, UW.Motif.0304, TBX1, UW.Motif.0281, UW.Motif.0536, UW.Motif.0500, UW.Motif.0105, UW.Motif.0174, PAX7, UW.Motif.0202, UW.Motif.0031, UW.Motif.0075, UW.Motif.…	1862	ENSG00000288803	UW.Motif.0011, SMAD2::SMAD3::SMAD4, UW.Motif.0538, UW.Motif.0322, UW.Motif.0053, UW.Motif.0093, UW.Motif.0254, FOXD3, UW.Motif.0493, UW.Motif.0213, RUNX2, FOXD2, SPIC, AR, UW.Motif.0284, CSTF2, UW.Motif.0159, UW.Motif.0100, IRX2, UW.Motif.0399, UW.Motif.0185, UW.Motif.0563, UW.Motif.0200, TFE3, UW.Motif.0030, POU6F2, GATA2, UW.Motif.0607, UW.Motif.0045, UW.Motif.0444, UW.Motif.0365, UW.Motif.0222…	CSTF2, MYF6, JUN, RUFY3, PHTF1, NKX2-3, SOX14, IRX2, MAX, GATA3, TFE3, RBM3, SOX21, SOX2, SOX18, SOX8, SOX10, SOX9
8409	chr1	110901410	110902409	UW.Motif.0327, UW.Motif.0067, UW.Motif.0587, IRF1, UW.Motif.0266, UW.Motif.0400, UW.Motif.0620, UW.Motif.0358, TBX15, UW.Motif.0093, STAT2::STAT1, TBX1, UW.Motif.0567, UW.Motif.0244, UW.Motif.0662, UW.Motif.0184, UW.Motif.0072, UW.Motif.0380, UW.Motif.0173, UW.Motif.0222, RFX5, UW.Motif.0633, UW.Motif.0185, UW.Motif.0045, UW.Motif.0069, UW.Motif.0129, UW.Motif.0115, UW.Motif.0044, UW.Motif.0075, …	30722	ENSG00000143119	POU2F2, UW.Motif.0053, UW.Motif.0669, POU3F3, DUX4, UW.Motif.0443, UW.Motif.0527, UW.Motif.0079, UW.Motif.0191, UW.Motif.0673, JUND, TFAP2C, UW.Motif.0368, TFAP2B, UW.Motif.0670, UW.Motif.0089, UW.Motif.0024, UW.Motif.0313, DUXA, USF2, UW.Motif.0489, UW.Motif.0149, UW.Motif.0319, UW.Motif.0260, UW.Motif.0027, FOSL2, UW.Motif.0329, UW.Motif.0324, UW.Motif.0070, UW.Motif.0660, UW.Motif.0494, TFAP2C…	TBX1, XBP1, USF1
8417	chr1	110904380	110905379	TP63, TP53, UW.Motif.0053, UW.Motif.0119, Oct-1, UW.Motif.0287, JUND (var.2), UW.Motif.0319, UW.Motif.0626, UW.Motif.0387, UW.Motif.0230, UW.Motif.0545, JUN, UW.Motif.0320, UW.Motif.0353, UW.Motif.0224, UW.Motif.0595, UW.Motif.0604, UW.Motif.0208, UW.Motif.0093, UW.Motif.0043, UW.Motif.0582, UW.Motif.0071, UW.Motif.0323, USF1, UW.Motif.0552, UW.Motif.0397, FOXJ2, UW.Motif.0569, UW.Motif.0581, UW.…	33692	ENSG00000143119	POU2F2, UW.Motif.0053, UW.Motif.0669, POU3F3, DUX4, UW.Motif.0443, UW.Motif.0527, UW.Motif.0079, UW.Motif.0191, UW.Motif.0673, JUND, TFAP2C, UW.Motif.0368, TFAP2B, UW.Motif.0670, UW.Motif.0089, UW.Motif.0024, UW.Motif.0313, DUXA, USF2, UW.Motif.0489, UW.Motif.0149, UW.Motif.0319, UW.Motif.0260, UW.Motif.0027, FOSL2, UW.Motif.0329, UW.Motif.0324, UW.Motif.0070, UW.Motif.0660, UW.Motif.0494, TFAP2C…	UW.Motif.0053, UW.Motif.0287, UW.Motif.0319, UW.Motif.0071, USF1, SOX8, GPANK1, TFAP2B, SOX10
8418	chr1	110905690	110906689	FOXC1, FOXB1, ONECUT3, ONECUT1, FOXC2, FOXC1, FOXJ2, FOXD3, ONECUT2, FOXL1, ONECUT1, FOXC2, FOXC2, TBX20, FOXD2, RUNX2, FOXC1, UW.Motif.0507, FOXB1, TBX20, FOXA1, UW.Motif.0413, POU3F3, UW.Motif.0556, UW.Motif.0099, UW.Motif.0466, SOX14, UW.Motif.0386, UW.Motif.0157, CPEB1, UW.Motif.0416, UW.Motif.0126, HOXD13, UW.Motif.0423, FOXA1, HOXC13, UW.Motif.0641, CSTF2, UW.Motif.0504, UW.Motif.0582, POU1…	35002	ENSG00000143119	POU2F2, UW.Motif.0053, UW.Motif.0669, POU3F3, DUX4, UW.Motif.0443, UW.Motif.0527, UW.Motif.0079, UW.Motif.0191, UW.Motif.0673, JUND, TFAP2C, UW.Motif.0368, TFAP2B, UW.Motif.0670, UW.Motif.0089, UW.Motif.0024, UW.Motif.0313, DUXA, USF2, UW.Motif.0489, UW.Motif.0149, UW.Motif.0319, UW.Motif.0260, UW.Motif.0027, FOSL2, UW.Motif.0329, UW.Motif.0324, UW.Motif.0070, UW.Motif.0660, UW.Motif.0494, TFAP2C…	FOXB1, POU3F3, SOX14, POU1F1, SRY, USF2, POU2F1, XBP1, FOXO4, ARNTL, TFAP2B, TFE3, JUND, SOX15, SOX8, SOX9, SOX10
8435	chr1	110933040	110934039	STAT2::STAT1, NR2C2, THRB, NR2C2, THRA, NFKB1, IRF1, UW.Motif.0497, HNF4A, NFKB2, NR2F1, HNF4G, YY1, UW.Motif.0509, UW.Motif.0587, UW.Motif.0138, UW.Motif.0661, NR2F6, UW.Motif.0677, UW.Motif.0595, TCF7L2, UW.Motif.0215, IRF7, UW.Motif.0257, UW.Motif.0302, ARNT, USF2, UW.Motif.0262, UW.Motif.0295, IRF8, UW.Motif.0319, UW.Motif.0333, UW.Motif.0338, UW.Motif.0181, UW.Motif.0158, UW.Motif.0310, TAL1…	8813	ENSG00000261654	UW.Motif.0179, UW.Motif.0418, UW.Motif.0188, UW.Motif.0511, UW.Motif.0666, UW.Motif.0288, UW.Motif.0472, UW.Motif.0479, UW.Motif.0166, UW.Motif.0230, UW.Motif.0111, UW.Motif.0454, POU2F3, UW.Motif.0060, POU5F1P1, UW.Motif.0609, POU3F3, UW.Motif.0192, UW.Motif.0107, UW.Motif.0353, STAU2, UW.Motif.0435, NME1, UW.Motif.0318, UW.Motif.0423, NR4A2, MAFK, MEIS2, NR2F1, TCF3, UW.Motif.0683, UW.Motif.067…	NR2F1, ARNT, UW.Motif.0230, USF1, NME1, ZSCAN31, FIP1L1, HSFY2, MAFK, SOX8
8447	chr1	111102010	111103009	NFE2::MAF, NFE2L2, UW.Motif.0375, FOSL2, UW.Motif.0637, UW.Motif.0215, JUNB, UW.Motif.0628, UW.Motif.0024, UW.Motif.0223, UW.Motif.0613, UW.Motif.0549, UW.Motif.0054, UW.Motif.0299, UW.Motif.0346, UW.Motif.0436, GATA2, FOSL1, UW.Motif.0297, UW.Motif.0222, UW.Motif.0246, UW.Motif.0252, UW.Motif.0529, UW.Motif.0469, UW.Motif.0282, FOS, UW.Motif.0002, UW.Motif.0457, UW.Motif.0189, UW.Motif.0161, UW.…	-36969	ENSG00000134255	RFX5, TCF7L2, UW.Motif.0067, UW.Motif.0574, UW.Motif.0352, UW.Motif.0674, UW.Motif.0270, UW.Motif.0386, UW.Motif.0237, TFAP2A, HOXC12, HOXD12, UW.Motif.0137, UW.Motif.0408, UW.Motif.0609, UW.Motif.0093, UW.Motif.0470, UW.Motif.0222, ESRRA, ZIC3, UW.Motif.0484, UW.Motif.0173, UW.Motif.0250, UW.Motif.0185, UW.Motif.0055, UW.Motif.0163, FOXP2, UW.Motif.0347, UW.Motif.0062, UW.Motif.0511, UW.Motif.06…	UW.Motif.0222, UW.Motif.0237, MAX, RFX3, UW.Motif.0470, HSF1
8502	chr1	111468140	111469139	RELA, NFKB1, UW.Motif.0558, UW.Motif.0170, UW.Motif.0343, MAX, FOXA1, EWSR1-FLI1, UW.Motif.0162, UW.Motif.0270, UW.Motif.0458, UW.Motif.0089, UW.Motif.0354, UW.Motif.0682, UW.Motif.0450, NFAT5, UW.Motif.0441, UW.Motif.0299, UW.Motif.0476, UW.Motif.0307, UW.Motif.0655, UW.Motif.0274, UW.Motif.0320, UW.Motif.0325, UW.Motif.0651, UW.Motif.0188, UW.Motif.0123, UW.Motif.0677, UW.Motif.0426, UW.Motif.0…	-5152	ENSG00000143110	POU4F2, IRF1, POU4F2, FOXC1, FOXD2, FOXB1, FOXC2, FOXD3, POU4F3, UW.Motif.0176, UW.Motif.0090, UW.Motif.0460, FOSL1, MSX1, UW.Motif.0507, POU4F1, UW.Motif.0316, POU2F1, FOXA1, BARX1, SMAD2::SMAD3::SMAD4, POU5F1P1, UW.Motif.0669, UW.Motif.0027, POU2F3, POU3F3, JUNB, POU6F2, FOSL2, UW.Motif.0086, TP63, UW.Motif.0296, UW.Motif.0167, UW.Motif.0281, UW.Motif.0620, UW.Motif.0381, UW.Motif.0388, UW.Moti…	FOXA1, UW.Motif.0188, HESX1, RAX, MSX2, TFAP2C, MSX1, POU4F3, VSX1, EN1, ALX3, LHX2, LBX2, ESX1, BARX1, SOX7, TBX1
8634	chr1	113690950	113691949	ZNF263, EWSR1-FLI1, E2F6, RUNX3, UW.Motif.0201, NFE2L2, UW.Motif.0096, UW.Motif.0301, UW.Motif.0546, UW.Motif.0448, RUNX2, UW.Motif.0133, UW.Motif.0300, UW.Motif.0652, UW.Motif.0533, UW.Motif.0209, RUNX2, UW.Motif.0198, UW.Motif.0046, UW.Motif.0057, STAT1, UW.Motif.0347, UW.Motif.0228, UW.Motif.0027, UW.Motif.0682, STAT3, UW.Motif.0534, UW.Motif.0219, UW.Motif.0260, UW.Motif.0401, NME1, UW.Motif.…	8181	ENSG00000232450	Trp53, NEUROG2, NEUROG2, POU4F3, HOXB13, POU4F1, UW.Motif.0276, UW.Motif.0558, NR4A2, HOXC13, UW.Motif.0366, POU4F2, UW.Motif.0172, UW.Motif.0343, HOXA13, UW.Motif.0648, STAT3, UW.Motif.0285, HOXD13, OLIG1, UW.Motif.0031, UW.Motif.0548, FOXD2, UW.Motif.0077, BHLHE22, BHLHE23, UW.Motif.0667, STAT1, OLIG2, STAT1, UW.Motif.0198, OLIG2, UW.Motif.0073, CPEB1, HOXA13, FOXO3, UW.Motif.0102, NR2F6, BARX1…	UW.Motif.0133, UW.Motif.0198, STAT1, UW.Motif.0347, STAT3, FOXF2, BARX1, NHLH1, FOXI1, HLF, TFAP4, MAFK, MAP4K2, IRX5, IRX2, HOXC11, ADARB1, MYOD1, MYCN, CLK1, MECP2, CEBPE, MAX, USF1, POU4F2, SOX21, SOX14
8764	chr1	114511940	114512939	MYF6, UW.Motif.0021, ATF3, UW.Motif.0346, UW.Motif.0067, USF1, UW.Motif.0179, UW.Motif.0480, UW.Motif.0359, Oct-1, UW.Motif.0360, UW.Motif.0031, UW.Motif.0171, UW.Motif.0229, MAX, UW.Motif.0107, UW.Motif.0069, UW.Motif.0137, POU3F2, UW.Motif.0536, UW.Motif.0086, RARG, NFE2::MAF, MEF2BNB-MEF2B, HNRNPA1, NKX2-3, USF1, OLIG3, MLX, MLXIPL, CEBPA, RPP25, SCMH1, YY1, BCL11A, ZNF655, RPS10, MRPL2, JUN, …	-1237	ENSG00000197323	MEF2C, MEF2A, ELF1, IRF1, UW.Motif.0487, UW.Motif.0426, UW.Motif.0578, UW.Motif.0671, UW.Motif.0210, UW.Motif.0412, UW.Motif.0359, UW.Motif.0104, UW.Motif.0360, UW.Motif.0050, UW.Motif.0229, UW.Motif.0013, UW.Motif.0157, UW.Motif.0628, UW.Motif.0107, UW.Motif.0596, UW.Motif.0114, UW.Motif.0194, ATF3, RARG, ETV6, UW.Motif.0252, UW.Motif.0422, TFAP4, ELF5, UW.Motif.0350, JUN, MZF1_5-13, TFAP4, ELF4…	ATF3, UW.Motif.0359, UW.Motif.0360, UW.Motif.0229, UW.Motif.0107, RARG, CEBPA, JUN, NUP133, CREB1, THRA, RARA, THRB
8767	chr1	114513310	114514309	UW.Motif.0549, UW.Motif.0317, UW.Motif.0558, NR4A2, UW.Motif.0676, UW.Motif.0287, UW.Motif.0136, UW.Motif.0671, UW.Motif.0446, UW.Motif.0620, UW.Motif.0682, GBX2, GATA2, UW.Motif.0359, UW.Motif.0404, UW.Motif.0026, UW.Motif.0024, UW.Motif.0033, POU4F2, UW.Motif.0674, UW.Motif.0476, UW.Motif.0644, POU4F3, UW.Motif.0656, UW.Motif.0103, Oct-1, UW.Motif.0232, UW.Motif.0170, EMX2, UW.Motif.0044, EMX1,…	-2607	ENSG00000197323	MEF2C, MEF2A, ELF1, IRF1, UW.Motif.0487, UW.Motif.0426, UW.Motif.0578, UW.Motif.0671, UW.Motif.0210, UW.Motif.0412, UW.Motif.0359, UW.Motif.0104, UW.Motif.0360, UW.Motif.0050, UW.Motif.0229, UW.Motif.0013, UW.Motif.0157, UW.Motif.0628, UW.Motif.0107, UW.Motif.0596, UW.Motif.0114, UW.Motif.0194, ATF3, RARG, ETV6, UW.Motif.0252, UW.Motif.0422, TFAP4, ELF5, UW.Motif.0350, JUN, MZF1_5-13, TFAP4, ELF4…	UW.Motif.0671, UW.Motif.0359, CEBPA, IRF1
8780	chr1	114557580	114558579	SRY, MEOX2, LHX2, SOX21, SOX7, LHX6, TBX20, UW.Motif.0104, UW.Motif.0677, UW.Motif.0070, FOXC2, UW.Motif.0413, UW.Motif.0471, UW.Motif.0461, UW.Motif.0631, UW.Motif.0365, UW.Motif.0456, UW.Motif.0272, UW.Motif.0290, UW.Motif.0388, UW.Motif.0274, POU3F3, UW.Motif.0518, PDX1, CPEB1, UW.Motif.0199, UW.Motif.0371, UW.Motif.0585, UW.Motif.0591, UW.Motif.0077, UW.Motif.0432, UW.Motif.0147, UW.Motif.030…	22085	ENSG00000236480	PRDM1, PRDM1, STAT2::STAT1, FOXJ2, FOXJ3, UW.Motif.0608, UW.Motif.0027, HOXB13, HOXC13, UW.Motif.0509, UW.Motif.0545, UW.Motif.0098, TBX21, HOXD13, HOXA13, UW.Motif.0619, UW.Motif.0557, UW.Motif.0645, CDX2, FOXF2, UW.Motif.0311, CEBPB, HOXD12, HOXC12, UW.Motif.0269, UW.Motif.0502, UW.Motif.0456, FOXP2, UW.Motif.0600, UW.Motif.0236, UW.Motif.0556, UW.Motif.0185, UW.Motif.0485, HOXA13, UW.Motif.066…	UW.Motif.0456, UW.Motif.0147, TBX21, NHLH1, HOXC12, EOMES, FOXJ3, CDX2, HOXA13, HOXC10, CDX1, MSX1, TBX1, HOXC11, MSX2, HOXA10, CEBPB, HOXD11, HOXD12, TAL1, USF2, HMX2, HMX3, CEBPA, TFAP2A, MAX
8816	chr1	115004630	115005629	ZNF238, UW.Motif.0469, UW.Motif.0343, UW.Motif.0269, UW.Motif.0427, ZNF238, UW.Motif.0557, UW.Motif.0388, UW.Motif.0367, UW.Motif.0344, UW.Motif.0593, DUXA, UW.Motif.0241, UW.Motif.0401, BHLHE40, ZNF524, UW.Motif.0111, UW.Motif.0081, UW.Motif.0014, UW.Motif.0392, UW.Motif.0050, UW.Motif.0122, UW.Motif.0245, UW.Motif.0041, TP63, UW.Motif.0248, DUX4, UW.Motif.0670, UW.Motif.0650, TEAD1, MXI1, UW.Mo…	-24696	ENSG00000134200	ESR1, ESR1, FOXD2, FOXC1, UW.Motif.0486, FOXD3, ESR2, FOXB1, FOXC2, FOXL1, NME1, UW.Motif.0236, FOXC2, UW.Motif.0561, ESR2, UW.Motif.0665, POU2F1, STAT2::STAT1, POU3F3, UW.Motif.0598, UW.Motif.0285, Oct-1, UW.Motif.0178, UW.Motif.0191, UW.Motif.0170, UW.Motif.0408, GATA2, UW.Motif.0445, UW.Motif.0157, POU5F1P1, UW.Motif.0121, POU2F2, UW.Motif.0394, POU2F3, FOXC1, UW.Motif.0248, DPRX, UW.Motif.049…	UW.Motif.0343, UW.Motif.0245, UW.Motif.0248, TFEC, OLIG1, MYF6, FOSB, TFAP2C, TFAP4, TFEB, ATF3, GATA2, USF1, NFE2
8825	chr1	115107180	115108179	POU2F2, POU1F1, POU3F3, POU2F1, POU3F4, POU3F2, Oct-1, UW.Motif.0534, UW.Motif.0531, UW.Motif.0154, POU3F1, UW.Motif.0380, UW.Motif.0518, FOXJ3, DUXA, MAFK, UW.Motif.0417, UW.Motif.0193, UW.Motif.0602, UW.Motif.0661, UW.Motif.0607, UW.Motif.0558, UW.Motif.0233, POU2F2, POU2F3, UW.Motif.0216, UW.Motif.0124, POU5F1P1, UW.Motif.0284, UW.Motif.0656, UW.Motif.0276, CEBPA, UW.Motif.0305, UW.Motif.0183,…	8100	ENSG00000233730	IRF8, IRF4, IRF8, IRF5, IRF9, RFX5, IRF1, IRF7, IRF5, FOXO3, UW.Motif.0612, Myf, UW.Motif.0193, ONECUT1, UW.Motif.0682, STAT2::STAT1, UW.Motif.0464, UW.Motif.0326, UW.Motif.0361, UW.Motif.0099, UW.Motif.0222, UW.Motif.0059, FOXA1, UW.Motif.0232, UW.Motif.0033, UW.Motif.0008, UW.Motif.0046, ONECUT3, ONECUT1, UW.Motif.0350, UW.Motif.0071, UW.Motif.0122, UW.Motif.0644, UW.Motif.0492, UW.Motif.0250, …	MAFK, UW.Motif.0193, UW.Motif.0682, ONECUT1, ONECUT3, ONECUT2, RAN, DGCR8, FOXM1, LARP1, TFAP2C, NOC2L, RBMS1, CPSF4, SCAND2P, LUZP2, EVX1, MYEF2, A1CF, NFIX, ZBTB4, SSX3, IRF6, CNOT6, DAZAP1, JDP2, NFATC1
8831	chr1	115116710	115117709	ZNF238, ZNF238, ESRRA, GRHL1, IRF7, MEF2C, UW.Motif.0130, UW.Motif.0676, UW.Motif.0128, UW.Motif.0170, NHLH1, FOXD2, UW.Motif.0457, UW.Motif.0624, MLX, UW.Motif.0281, GRHL1, UW.Motif.0294, ARX, FOXD3, UW.Motif.0398, UW.Motif.0339, UW.Motif.0384, UW.Motif.0500, UW.Motif.0440, UW.Motif.0169, ESRRA, ALX3, UW.Motif.0419, TFCP2, UW.Motif.0070, UW.Motif.0031, UW.Motif.0200, OLIG3, DRGX, ALX4, UW.Motif.…	17630	ENSG00000233730	IRF8, IRF4, IRF8, IRF5, IRF9, RFX5, IRF1, IRF7, IRF5, FOXO3, UW.Motif.0612, Myf, UW.Motif.0193, ONECUT1, UW.Motif.0682, STAT2::STAT1, UW.Motif.0464, UW.Motif.0326, UW.Motif.0361, UW.Motif.0099, UW.Motif.0222, UW.Motif.0059, FOXA1, UW.Motif.0232, UW.Motif.0033, UW.Motif.0008, UW.Motif.0046, ONECUT3, ONECUT1, UW.Motif.0350, UW.Motif.0071, UW.Motif.0122, UW.Motif.0644, UW.Motif.0492, UW.Motif.0250, …	IRF7, UW.Motif.0099, JDP2, ERG, USF1, RBM42, TFAP2C, SND1, RBMS1, IRF1, MAFK, IRF9
8936	chr1	115815380	115816379	Trp53, STAT1, ESR2, RARG, E2F6, STAT3, ESR2, STAT1, TP63, FOXD3, UW.Motif.0661, RORA_2, UW.Motif.0340, FOXD2, UW.Motif.0210, UW.Motif.0094, UW.Motif.0209, UW.Motif.0124, UW.Motif.0312, RARA, UW.Motif.0677, UW.Motif.0546, POU4F1, UW.Motif.0179, UW.Motif.0107, UW.Motif.0529, UW.Motif.0166, UW.Motif.0537, UW.Motif.0241, UW.Motif.0409, POU4F3, FOXC2, UW.Motif.0071, UW.Motif.0572, UW.Motif.0389, UW.Mo…	28037	ENSG00000177551	UW.Motif.0011, ZNF784, ESRRB, ESRRA, UW.Motif.0585, ESRRA, UW.Motif.0256, UW.Motif.0458, UW.Motif.0304, ESRRG, UW.Motif.0634, SRY, UW.Motif.0415, UW.Motif.0445, ESRRA, SOX14, UW.Motif.0538, UW.Motif.0640, UW.Motif.0239, UW.Motif.0560, UW.Motif.0681, UW.Motif.0444, Myf, UW.Motif.0370, UW.Motif.0535, UW.Motif.0059, UW.Motif.0439, UW.Motif.0229, UW.Motif.0466, UW.Motif.0155, UW.Motif.0566, UW.Motif.…	POU4F3, UW.Motif.0031, FOXC1, UW.Motif.0538, POU4F2, FOXL1, SREBF1, MAPK1, ESRRA
8975	chr1	116095440	116096439	TFAP2A, TFAP2C, TFAP2B, TFAP2A, FOXJ2, UW.Motif.0588, UW.Motif.0633, UW.Motif.0447, UW.Motif.0577, UW.Motif.0626, TFAP2A, UW.Motif.0164, UW.Motif.0648, UW.Motif.0419, TCF7L2, UW.Motif.0156, TFAP2C, UW.Motif.0320, UW.Motif.0061, UW.Motif.0048, UW.Motif.0099, UW.Motif.0409, UW.Motif.0410, UW.Motif.0037, UW.Motif.0378, UW.Motif.0656, UW.Motif.0635, UW.Motif.0167, POU3F3, UW.Motif.0093, LHX9, MYOD1, …	-15459	ENSG00000173212	MEIS3, PKNOX1, TGIF2, PKNOX2, UW.Motif.0495, UW.Motif.0338, UW.Motif.0446, UW.Motif.0100, UW.Motif.0326, UW.Motif.0582, UW.Motif.0541, UW.Motif.0478, UW.Motif.0147, UW.Motif.0242, UW.Motif.0651, UW.Motif.0584, TFAP2B, UW.Motif.0416, TFAP2C, TFAP2A, UW.Motif.0236, UW.Motif.0277, SMAD2::SMAD3::SMAD4, UW.Motif.0312, UW.Motif.0678, UW.Motif.0427, UW.Motif.0051, UW.Motif.0286, UW.Motif.0033, ID4, NHLH…	TFAP2A, TFAP2C, TFAP2B, MYOD1, ZNF124, CEBPB, SOX9, KLF3, NHLH1, MAX, MAF, TFEC, JUNB, SOX10
8976	chr1	116099710	116100709	NFAT5, FOXB1, FOXD2, UW.Motif.0316, FOXB1, UW.Motif.0246, FOXC1, UW.Motif.0139, UW.Motif.0070, FOXD3, UW.Motif.0323, UW.Motif.0597, UW.Motif.0408, UW.Motif.0214, MAFB, UW.Motif.0528, FOXC1, UW.Motif.0096, UW.Motif.0095, MXI1, UW.Motif.0653, UW.Motif.0522, UW.Motif.0415, UW.Motif.0517, UW.Motif.0587, UW.Motif.0509, UW.Motif.0398, EPAS1, UW.Motif.0152, UW.Motif.0031, UW.Motif.0204, POU3F2, UW.Motif…	-11189	ENSG00000173212	MEIS3, PKNOX1, TGIF2, PKNOX2, UW.Motif.0495, UW.Motif.0338, UW.Motif.0446, UW.Motif.0100, UW.Motif.0326, UW.Motif.0582, UW.Motif.0541, UW.Motif.0478, UW.Motif.0147, UW.Motif.0242, UW.Motif.0651, UW.Motif.0584, TFAP2B, UW.Motif.0416, TFAP2C, TFAP2A, UW.Motif.0236, UW.Motif.0277, SMAD2::SMAD3::SMAD4, UW.Motif.0312, UW.Motif.0678, UW.Motif.0427, UW.Motif.0051, UW.Motif.0286, UW.Motif.0033, ID4, NHLH…	UW.Motif.0517, MYOD1, CEBPB, EN2, TFAP2A, TFEC, LBX2, HOXA2, CEBPA, EWSR1, MAGOH, MAX, TFAP2B, TFAP2C, USF1, JUNB, SOX10, SOX9
8979	chr1	116104750	116105749	RORA_2, KLF13, RFX2, E2F6, E2F4, UW.Motif.0624, KLF14, UW.Motif.0641, UW.Motif.0266, UW.Motif.0626, UW.Motif.0644, IRF2, UW.Motif.0433, UW.Motif.0228, UW.Motif.0414, UW.Motif.0114, RFX5, UW.Motif.0031, UW.Motif.0018, UW.Motif.0508, UW.Motif.0085, RFX3, UW.Motif.0542, UW.Motif.0033, UW.Motif.0163, UW.Motif.0146, GLYCTK, UW.Motif.0484, UW.Motif.0186, UW.Motif.0468, UW.Motif.0325, UW.Motif.0219, UW.…	-6149	ENSG00000173212	MEIS3, PKNOX1, TGIF2, PKNOX2, UW.Motif.0495, UW.Motif.0338, UW.Motif.0446, UW.Motif.0100, UW.Motif.0326, UW.Motif.0582, UW.Motif.0541, UW.Motif.0478, UW.Motif.0147, UW.Motif.0242, UW.Motif.0651, UW.Motif.0584, TFAP2B, UW.Motif.0416, TFAP2C, TFAP2A, UW.Motif.0236, UW.Motif.0277, SMAD2::SMAD3::SMAD4, UW.Motif.0312, UW.Motif.0678, UW.Motif.0427, UW.Motif.0051, UW.Motif.0286, UW.Motif.0033, ID4, NHLH…	UW.Motif.0433, UW.Motif.0033, MYOD1, MRPL1, MEIS2, VAX2, ZNF124, HSF1, ASPSCR1, CLK1, MEIS3, ABCF2, MAF, GATA3
8982	chr1	116109300	116110299	Oct-1, PROP1, UW.Motif.0362, FOXD2, HNF1A, FOXI1, HNF1B, ARX, UW.Motif.0493, UW.Motif.0643, UW.Motif.0111, DRGX, JUNB, UW.Motif.0027, FOS, BATF::JUN, HNF1B, POU2F1, ALX3, PHOX2A, PHOX2B, UW.Motif.0646, FOSL2, STAT3, UW.Motif.0313, UW.Motif.0631, PHOX2B, UW.Motif.0155, UW.Motif.0625, FOXD3, CART1, UW.Motif.0178, FOSL1, STAT1, UW.Motif.0482, CEBPB, UW.Motif.0476, UW.Motif.0308, FOXC1, UW.Motif.0276…	-1599	ENSG00000173212	MEIS3, PKNOX1, TGIF2, PKNOX2, UW.Motif.0495, UW.Motif.0338, UW.Motif.0446, UW.Motif.0100, UW.Motif.0326, UW.Motif.0582, UW.Motif.0541, UW.Motif.0478, UW.Motif.0147, UW.Motif.0242, UW.Motif.0651, UW.Motif.0584, TFAP2B, UW.Motif.0416, TFAP2C, TFAP2A, UW.Motif.0236, UW.Motif.0277, SMAD2::SMAD3::SMAD4, UW.Motif.0312, UW.Motif.0678, UW.Motif.0427, UW.Motif.0051, UW.Motif.0286, UW.Motif.0033, ID4, NHLH…	HNF1A, HNF1B, JUNB, CEBPB, TFAP2A, CEBPA, USF1
9042	chr1	116484800	116485799	CTCF, ESRRA, ESRRG, NFKB1, POU4F2, UW.Motif.0003, UW.Motif.0407, UW.Motif.0508, TAL1::TCF3, MSC, RARG, UW.Motif.0655, UW.Motif.0610, TFAP4, UW.Motif.0421, POU4F3, POU4F2, UW.Motif.0450, UW.Motif.0266, UW.Motif.0309, UW.Motif.0487, UW.Motif.0267, POU4F1, UW.Motif.0414, UW.Motif.0600, NFKB1, HOXB13, UW.Motif.0481, RARG, UW.Motif.0435, UW.Motif.0429, UW.Motif.0298, UW.Motif.0278, UW.Motif.0554, UW.M…	-6458	ENSG00000233154	RARB, FOXJ2, UW.Motif.0669, NR2E1, UW.Motif.0230, UW.Motif.0341, UW.Motif.0465, UW.Motif.0109, UW.Motif.0295, UW.Motif.0386, UW.Motif.0569, UW.Motif.0620, UW.Motif.0372, NR2E1, UW.Motif.0563, UW.Motif.0184, NR2F1, UW.Motif.0613, UW.Motif.0222, UW.Motif.0466, UW.Motif.0349, UW.Motif.0587, UW.Motif.0447, UW.Motif.0537, UW.Motif.0495, UW.Motif.0271, UW.Motif.0192, H2AFZ, UW.Motif.0149, POU6F2, UW.Mo…	ESRRA, ESRRG, UW.Motif.0429, RARA, UW.Motif.0341, UW.Motif.0568, UW.Motif.0592, UW.Motif.0511, USF1, LHX6, TEAD3
9048	chr1	116488450	116489449	ESRRA, STAT2::STAT1, FOXH1, GRHL1, UW.Motif.0230, TFAP2C, UW.Motif.0548, UW.Motif.0185, UW.Motif.0564, UW.Motif.0404, UW.Motif.0618, UW.Motif.0525, UW.Motif.0369, UW.Motif.0172, ESRRA, UW.Motif.0670, TFAP2A, UW.Motif.0397, JUN (var.2), TFCP2, UW.Motif.0656, UW.Motif.0109, UW.Motif.0128, UW.Motif.0070, UW.Motif.0444, UW.Motif.0593, UW.Motif.0007, ESRRG, UW.Motif.0138, UW.Motif.0071, UW.Motif.0044,…	-4400	ENSG00000286276	UW.Motif.0011, ZNF740, PAX5, ZNF740, ESR1, SPDEF, EGR2, SPDEF, ESR2, UW.Motif.0114, POU1F1, EGR2, UW.Motif.0454, RUNX2, CEBPA, UW.Motif.0610, SOX14, UW.Motif.0577, CYCS, UW.Motif.0489, UW.Motif.0391, UW.Motif.0426, POU3F3, UW.Motif.0230, UW.Motif.0351, EGR4, UW.Motif.0055, UW.Motif.0045, UW.Motif.0054, UW.Motif.0559, UW.Motif.0052, EGR3, UW.Motif.0251, SOX14, EGR1, UW.Motif.0649, UW.Motif.0065, U…	ESRRA, UW.Motif.0230, TFAP2A, USF2, SOX14, THAP5, ESR2, MAP4K2, ZNF706, MAX, RNF114, CELF6, RUNX3, RUNX2, NFE2, TBX20, SOX8
9049	chr1	116488960	116489959	STAT2::STAT1, BATF::JUN, FOXH1, GRHL1, STAT1, TFAP2C, UW.Motif.0494, FOS, UW.Motif.0044, UW.Motif.0179, JUND, UW.Motif.0334, UW.Motif.0665, UW.Motif.0618, UW.Motif.0581, UW.Motif.0404, UW.Motif.0172, JUNB, SMAD2::SMAD3::SMAD4, FOSL2, UW.Motif.0218, STAT1, SREBF1, UW.Motif.0397, TFAP2A, UW.Motif.0411, UW.Motif.0424, TFCP2, UW.Motif.0656, UW.Motif.0072, UW.Motif.0562, UW.Motif.0070, UW.Motif.0444, …	-3890	ENSG00000286276	UW.Motif.0011, ZNF740, PAX5, ZNF740, ESR1, SPDEF, EGR2, SPDEF, ESR2, UW.Motif.0114, POU1F1, EGR2, UW.Motif.0454, RUNX2, CEBPA, UW.Motif.0610, SOX14, UW.Motif.0577, CYCS, UW.Motif.0489, UW.Motif.0391, UW.Motif.0426, POU3F3, UW.Motif.0230, UW.Motif.0351, EGR4, UW.Motif.0055, UW.Motif.0045, UW.Motif.0054, UW.Motif.0559, UW.Motif.0052, EGR3, UW.Motif.0251, SOX14, EGR1, UW.Motif.0649, UW.Motif.0065, U…	JUND, FOSL2, TFAP2A, USF2, SOX14, NFE2, THAP5, ZNF706, ESRRA, MAX
9050	chr1	116489600	116490599	PRDM1, PRDM1, NHLH1, STAT1, UW.Motif.0072, UW.Motif.0353, UW.Motif.0053, UW.Motif.0179, UW.Motif.0334, UW.Motif.0581, UW.Motif.0453, SMAD2::SMAD3::SMAD4, POU4F1, POU1F1, POU4F3, UW.Motif.0218, UW.Motif.0383, UW.Motif.0660, STAT1, SREBF1, POU3F3, UW.Motif.0417, POU4F2, UW.Motif.0356, UW.Motif.0533, UW.Motif.0424, UW.Motif.0237, UW.Motif.0317, UW.Motif.0212, UW.Motif.0411, POU3F1, UW.Motif.0511, UW…	-3250	ENSG00000286276	UW.Motif.0011, ZNF740, PAX5, ZNF740, ESR1, SPDEF, EGR2, SPDEF, ESR2, UW.Motif.0114, POU1F1, EGR2, UW.Motif.0454, RUNX2, CEBPA, UW.Motif.0610, SOX14, UW.Motif.0577, CYCS, UW.Motif.0489, UW.Motif.0391, UW.Motif.0426, POU3F3, UW.Motif.0230, UW.Motif.0351, EGR4, UW.Motif.0055, UW.Motif.0045, UW.Motif.0054, UW.Motif.0559, UW.Motif.0052, EGR3, UW.Motif.0251, SOX14, EGR1, UW.Motif.0649, UW.Motif.0065, U…	POU1F1, POU3F3, ESRRA, SOX8, SOX18, SOX21, SRY, SOX2
9053	chr1	116491050	116492049	PDX1, TFAP4, TFAP4, FOXO3, Myf, LHX6, UW.Motif.0456, FOXO1, UW.Motif.0286, UW.Motif.0231, UW.Motif.0387, UW.Motif.0403, UW.Motif.0159, UW.Motif.0648, TFE3, UW.Motif.0252, UW.Motif.0593, UW.Motif.0552, UW.Motif.0407, FOXO4, UW.Motif.0076, UW.Motif.0427, UW.Motif.0313, UW.Motif.0682, UW.Motif.0439, UW.Motif.0504, TBX4, FOXA1, UW.Motif.0621, UW.Motif.0107, NHLH1, UW.Motif.0335, UW.Motif.0141, UW.Mot…	-1800	ENSG00000286276	UW.Motif.0011, ZNF740, PAX5, ZNF740, ESR1, SPDEF, EGR2, SPDEF, ESR2, UW.Motif.0114, POU1F1, EGR2, UW.Motif.0454, RUNX2, CEBPA, UW.Motif.0610, SOX14, UW.Motif.0577, CYCS, UW.Motif.0489, UW.Motif.0391, UW.Motif.0426, POU3F3, UW.Motif.0230, UW.Motif.0351, EGR4, UW.Motif.0055, UW.Motif.0045, UW.Motif.0054, UW.Motif.0559, UW.Motif.0052, EGR3, UW.Motif.0251, SOX14, EGR1, UW.Motif.0649, UW.Motif.0065, U…	UW.Motif.0045, MYF6, USF2, USF1, THAP5, PRRX1, MAX
9054	chr1	116503250	116504249	UW.Motif.0316, UW.Motif.0377, UW.Motif.0326, UW.Motif.0654, UW.Motif.0581, UW.Motif.0541, UW.Motif.0603, UW.Motif.0345, UW.Motif.0386, UW.Motif.0191, UW.Motif.0490, UW.Motif.0133, UW.Motif.0089, UW.Motif.0678, UW.Motif.0204, UW.Motif.0585, RORA_1, UW.Motif.0007, UW.Motif.0125, UW.Motif.0047, UW.Motif.0407, ESRRA, UW.Motif.0360, UW.Motif.0173, UW.Motif.0026, UW.Motif.0542, UW.Motif.0099, UW.Motif.…	-4538	ENSG00000224950	IRF1, UW.Motif.0230, UW.Motif.0183, UW.Motif.0669, UW.Motif.0067, UW.Motif.0411, UW.Motif.0613, STAT3, UW.Motif.0463, UW.Motif.0630, UW.Motif.0249, UW.Motif.0646, FOXJ2, UW.Motif.0128, UW.Motif.0111, UW.Motif.0336, POU3F3, UW.Motif.0332, UW.Motif.0666, UW.Motif.0295, UW.Motif.0352, GRHL1, UW.Motif.0366, POU3F4, UW.Motif.0368, UW.Motif.0099, UW.Motif.0085, STAT1, UW.Motif.0173, UW.Motif.0061, UW.M…	UW.Motif.0173, UW.Motif.0099, UW.Motif.0336, UW.Motif.0061, MAX, KCNIP1, JUN, ZNF706, GCM1, TFAP2C, NR4A2
9088	chr1	116777600	116778599	JDP2, JDP2, JUND, UW.Motif.0130, UW.Motif.0170, UW.Motif.0013, EBF1, UW.Motif.0053, UW.Motif.0453, UW.Motif.0346, MAX, UW.Motif.0442, UW.Motif.0152, FOS, UW.Motif.0194, UW.Motif.0321, UW.Motif.0509, NFE2, UW.Motif.0511, UW.Motif.0282, UW.Motif.0627, UW.Motif.0230, UW.Motif.0260, UW.Motif.0001, UW.Motif.0200, UW.Motif.0122, UW.Motif.0061, UW.Motif.0046, UW.Motif.0103, UW.Motif.0602, FOSL1, UW.Moti…	-2477	ENSG00000225079	PROP1, ARX, ALX3, DRGX, POU2F2, HNF4A, POU1F1, PHOX2B, UW.Motif.0178, PHOX2A, CART1, ALX4, PHOX2B, ISX, HNF4G, PRRX1, POU3F3, PROP1, UNCX, UW.Motif.0256, UW.Motif.0549, POU3F2, UW.Motif.0466, UW.Motif.0470, POU3F1, UW.Motif.0618, UW.Motif.0049, UW.Motif.0113, UW.Motif.0017, UW.Motif.0371, UW.Motif.0351, UW.Motif.0494, UW.Motif.0228, UW.Motif.0166, UW.Motif.0436, UW.Motif.0162, UW.Motif.0209, UW.M…	FOS, UW.Motif.0260, UW.Motif.0113, POU1F1, SOX14, FOXM1, A1CF, NOC2L, NFIX, TCF3
9089	chr1	116784390	116785389	ZNF263, ESRRA, ESRRB, EBF1, UW.Motif.0669, ESRRG, NR2F1, ESRRA, EBF1, UW.Motif.0067, PLAG1, TFAP2C, UW.Motif.0185, UW.Motif.0577, UW.Motif.0549, UW.Motif.0389, UW.Motif.0071, UW.Motif.0054, UW.Motif.0018, UW.Motif.0530, UW.Motif.0246, UW.Motif.0411, UW.Motif.0229, UW.Motif.0349, UW.Motif.0511, UW.Motif.0085, UW.Motif.0662, UW.Motif.0482, UW.Motif.0598, UW.Motif.0129, UW.Motif.0295, TFAP2A, UW.Mot…	-9267	ENSG00000225079	PROP1, ARX, ALX3, DRGX, POU2F2, HNF4A, POU1F1, PHOX2B, UW.Motif.0178, PHOX2A, CART1, ALX4, PHOX2B, ISX, HNF4G, PRRX1, POU3F3, PROP1, UNCX, UW.Motif.0256, UW.Motif.0549, POU3F2, UW.Motif.0466, UW.Motif.0470, POU3F1, UW.Motif.0618, UW.Motif.0049, UW.Motif.0113, UW.Motif.0017, UW.Motif.0371, UW.Motif.0351, UW.Motif.0494, UW.Motif.0228, UW.Motif.0166, UW.Motif.0436, UW.Motif.0162, UW.Motif.0209, UW.M…	ESRRA, NR2F1, UW.Motif.0549, UW.Motif.0071, UW.Motif.0351, UW.Motif.0494, HEY2, UW.Motif.0563, CREB3, SOX8
9090	chr1	116794460	116795459	IRF1, PRDM1, PRDM1, NR2E1, UW.Motif.0266, UW.Motif.0284, UW.Motif.0361, UW.Motif.0180, MEF2D, MEF2A, UW.Motif.0635, UW.Motif.0234, MEF2A, UW.Motif.0523, UW.Motif.0386, UW.Motif.0532, UW.Motif.0440, UW.Motif.0093, UW.Motif.0306, UW.Motif.0567, UW.Motif.0217, MXI1, UW.Motif.0445, UW.Motif.0528, UW.Motif.0187, UW.Motif.0222, UW.Motif.0438, UW.Motif.0045, UW.Motif.0128, SPIB, UW.Motif.0146, UW.Motif.…	-19337	ENSG00000225079	PROP1, ARX, ALX3, DRGX, POU2F2, HNF4A, POU1F1, PHOX2B, UW.Motif.0178, PHOX2A, CART1, ALX4, PHOX2B, ISX, HNF4G, PRRX1, POU3F3, PROP1, UNCX, UW.Motif.0256, UW.Motif.0549, POU3F2, UW.Motif.0466, UW.Motif.0470, POU3F1, UW.Motif.0618, UW.Motif.0049, UW.Motif.0113, UW.Motif.0017, UW.Motif.0371, UW.Motif.0351, UW.Motif.0494, UW.Motif.0228, UW.Motif.0166, UW.Motif.0436, UW.Motif.0162, UW.Motif.0209, UW.M…	MXI1, ESRRA, CEBPB, SOX14, SOX21, ZNF232, SOX8
9091	chr1	116805940	116806939	HOXB13, UW.Motif.0661, UW.Motif.0312, DUXA, UW.Motif.0398, UW.Motif.0558, UW.Motif.0666, UW.Motif.0616, UW.Motif.0299, UW.Motif.0603, UW.Motif.0284, UW.Motif.0606, UW.Motif.0100, UW.Motif.0166, UW.Motif.0162, UW.Motif.0677, UW.Motif.0134, UW.Motif.0561, UW.Motif.0619, UW.Motif.0584, UW.Motif.0618, UW.Motif.0262, IRF7, UW.Motif.0587, UW.Motif.0638, UW.Motif.0154, UW.Motif.0410, UW.Motif.0266, UW.M…	-30817	ENSG00000225079	PROP1, ARX, ALX3, DRGX, POU2F2, HNF4A, POU1F1, PHOX2B, UW.Motif.0178, PHOX2A, CART1, ALX4, PHOX2B, ISX, HNF4G, PRRX1, POU3F3, PROP1, UNCX, UW.Motif.0256, UW.Motif.0549, POU3F2, UW.Motif.0466, UW.Motif.0470, POU3F1, UW.Motif.0618, UW.Motif.0049, UW.Motif.0113, UW.Motif.0017, UW.Motif.0371, UW.Motif.0351, UW.Motif.0494, UW.Motif.0228, UW.Motif.0166, UW.Motif.0436, UW.Motif.0162, UW.Motif.0209, UW.M…	DUXA, UW.Motif.0166, UW.Motif.0162, UW.Motif.0618, UW.Motif.0587, UW.Motif.0154, IL24, NFIX, SNAPC4, NMI, DGCR8, ZNF26, SFT2D1, SMCR7L, SRBD1, YEATS4, ESRRA, TBX21, TBX1
9124	chr1	116870090	116871089	POU1F1, POU3F2, UW.Motif.0546, FOXP1, UW.Motif.0532, HNF4A, HNF4G, JUND (var.2), POU3F1, UW.Motif.0573, UW.Motif.0561, FOXP2, UW.Motif.0643, POU3F4, HNF4A, UW.Motif.0503, UW.Motif.0539, JUN, BHLHE22, UW.Motif.0562, UW.Motif.0249, TBX15, UW.Motif.0413, MLX, HOXD12, PBX1, HOXC12, BHLHE23, UW.Motif.0564, UW.Motif.0299, UW.Motif.0653, TBX1, UW.Motif.0301, UW.Motif.0457, UW.Motif.0422, UW.Motif.0587, …	38941	ENSG00000272715	ZNF263, PLAG1, E2F6, UW.Motif.0475, UW.Motif.0280, UW.Motif.0399, ATF3, UW.Motif.0585, UW.Motif.0531, UW.Motif.0488, NFKB1, UW.Motif.0116, UW.Motif.0523, UW.Motif.0131, NR4A2, UW.Motif.0468, UW.Motif.0195, UW.Motif.0136, RELA, SMPX, ANXA11, JUND, TFAP2A, BHLHE40, PDLIM5, CEBPB, CREB1, ASCC1, LUZP1, UW.Motif.0667, PIR, MED30, MTHFD1, REL, ATF4, HIST1H2BN, BHLHA15, EWSR1-FLI1, ZCCHC14, UW.Motif.062…	JUN, TFAP2A, BHLHA15, NHLH1, MAX, CEBPA, USF1, JUND, XBP1, MYC, ATF3, TFAP4, ATF7
9135	chr1	116991580	116992579	LHX6, UW.Motif.0332, FOXJ2, UW.Motif.0333, UW.Motif.0206, UW.Motif.0560, TFAP2A, UW.Motif.0418, UW.Motif.0066, UW.Motif.0392, UW.Motif.0549, UW.Motif.0187, UW.Motif.0444, UW.Motif.0601, UW.Motif.0107, UW.Motif.0432, UW.Motif.0184, UW.Motif.0604, UW.Motif.0191, UW.Motif.0086, ZHX3, UW.Motif.0205, UW.Motif.0123, ZNF238, RUNX2, UW.Motif.0208, UW.Motif.0008, ZNF238, UW.Motif.0167, POU3F2, ESR1, ZBTB1…	-9670	ENSG00000134256	EMX2, MSX2, EMX1, FOXP2, UW.Motif.0210, MSX1, UW.Motif.0461, UW.Motif.0572, FOXA1, UW.Motif.0575, UW.Motif.0367, UW.Motif.0618, UW.Motif.0267, UW.Motif.0568, CPEB1, PROP1, UW.Motif.0306, UW.Motif.0423, UW.Motif.0569, UW.Motif.0448, UW.Motif.0602, ZNF282, ARX, UW.Motif.0096, UW.Motif.0082, UW.Motif.0670, FLI1, UW.Motif.0192, UW.Motif.0275, POU3F4, CART1, POU3F3, SPIC, POU3F1, STAU2, UW.Motif.0150,…	LHX6, RUNX2, UW.Motif.0008, POU3F2, POU3F4, NHLH1, RUNX3, JUND, FOXI1, TCF3, UW.Motif.0150, TFCP2, LBX2, NFIX, CREB1, MAX, FOS
9136	chr1	116994980	116995979	FOXJ2, SOX14, UW.Motif.0653, UW.Motif.0618, UW.Motif.0211, FOXJ3, UW.Motif.0392, UW.Motif.0661, UW.Motif.0473, UW.Motif.0382, UW.Motif.0191, UW.Motif.0554, UW.Motif.0010, UW.Motif.0223, UW.Motif.0609, UW.Motif.0381, UW.Motif.0147, UW.Motif.0502, UW.Motif.0426, UW.Motif.0072, UW.Motif.0081, UW.Motif.0051, UW.Motif.0097, UW.Motif.0340, NKX2-3, UW.Motif.0476, UW.Motif.0099, UW.Motif.0031, UW.Motif.0…	-6270	ENSG00000134256	EMX2, MSX2, EMX1, FOXP2, UW.Motif.0210, MSX1, UW.Motif.0461, UW.Motif.0572, FOXA1, UW.Motif.0575, UW.Motif.0367, UW.Motif.0618, UW.Motif.0267, UW.Motif.0568, CPEB1, PROP1, UW.Motif.0306, UW.Motif.0423, UW.Motif.0569, UW.Motif.0448, UW.Motif.0602, ZNF282, ARX, UW.Motif.0096, UW.Motif.0082, UW.Motif.0670, FLI1, UW.Motif.0192, UW.Motif.0275, POU3F4, CART1, POU3F3, SPIC, POU3F1, STAU2, UW.Motif.0150,…	UW.Motif.0618, FOXJ3, UW.Motif.0381, UW.Motif.0602, EN1, TBX19, LHX6, VENTX
9212	chr1	117655840	117656839	T, EWSR1-FLI1, TBX19, UW.Motif.0182, UW.Motif.0341, UW.Motif.0535, UW.Motif.0427, GLI2, UW.Motif.0135, UW.Motif.0253, UW.Motif.0255, UW.Motif.0274, UW.Motif.0530, UW.Motif.0325, SPIC, UW.Motif.0454, TFAP2A, UW.Motif.0051, TCF7L1, UW.Motif.0363, UW.Motif.0168, UW.Motif.0200, UW.Motif.0372, UW.Motif.0036, UW.Motif.0057, UW.Motif.0202, TCF7L2, MAFK, UW.Motif.0347, UW.Motif.0400, UW.Motif.0035, UW.Mo…	-14701	ENSG00000213262	FOXJ2, UW.Motif.0011, UW.Motif.0586, STAT2::STAT1, UW.Motif.0439, UW.Motif.0129, UW.Motif.0179, UW.Motif.0441, FOXF2, UW.Motif.0509, UW.Motif.0053, UW.Motif.0361, UW.Motif.0400, Myf, UW.Motif.0100, UW.Motif.0228, UW.Motif.0558, UW.Motif.0271, UW.Motif.0589, UW.Motif.0435, UW.Motif.0130, UW.Motif.0279, UW.Motif.0392, UW.Motif.0516, FOXJ3, UW.Motif.0246, UW.Motif.0548, UW.Motif.0245, IRF2, GRHL1, U…	UW.Motif.0535, TFAP2A, UW.Motif.0400, UW.Motif.0100, UW.Motif.0243, FOXI1, FOSL1, MAFF, TFAP2C
9248	chr1	117783330	117784329	STAT1, STAT1, SPDEF, STAT3, UW.Motif.0474, UW.Motif.0053, UW.Motif.0185, UW.Motif.0428, UW.Motif.0256, UW.Motif.0634, UW.Motif.0320, UW.Motif.0043, UW.Motif.0394, UW.Motif.0393, UW.Motif.0334, UW.Motif.0378, UW.Motif.0629, UW.Motif.0306, UW.Motif.0004, UW.Motif.0453, UW.Motif.0160, UW.Motif.0117, UW.Motif.0127, UW.Motif.0110, UW.Motif.0206, UW.Motif.0664, UW.Motif.0242, UW.Motif.0240, UW.Motif.01…	-5324	ENSG00000228217	UW.Motif.0539, UW.Motif.0610, UW.Motif.0472, UW.Motif.0377, UW.Motif.0646, UW.Motif.0675, UW.Motif.0502, UW.Motif.0604, ZNF238, UW.Motif.0564, UW.Motif.0524, UW.Motif.0293, UW.Motif.0140, UW.Motif.0237, UW.Motif.0264, UW.Motif.0160, UW.Motif.0353, UW.Motif.0509, UW.Motif.0596, UW.Motif.0134, UW.Motif.0644, UW.Motif.0449, UW.Motif.0522, UW.Motif.0224, UW.Motif.0681, UW.Motif.0351, UW.Motif.0236, U…	SPDEF, UW.Motif.0160, MSX1, UW.Motif.0449, MYOD1, TEAD1, BARX1, MSX2, LHX6, ZNF205, EVX1, XBP1, TROVE2, ABCF2, USF1
9273	chr1	117838630	117839629	HSF2, HSF1, HSF4, JDP2, JDP2, HSF1, UW.Motif.0634, POU5F1P1, HSF1, MYC, ATF3, UW.Motif.0067, PDX1, UW.Motif.0472, JUND, USF1, POU2F3, UW.Motif.0511, UW.Motif.0152, FOS, UW.Motif.0304, UW.Motif.0095, UW.Motif.0644, UW.Motif.0236, UW.Motif.0076, CPEB1, UW.Motif.0399, JUNB, UW.Motif.0167, UW.Motif.0388, POU2F2, POU2F1, UW.Motif.0433, UW.Motif.0347, UW.Motif.0509, UW.Motif.0431, UW.Motif.0665, UW.Mot…	-60624	ENSG00000228217	UW.Motif.0539, UW.Motif.0610, UW.Motif.0472, UW.Motif.0377, UW.Motif.0646, UW.Motif.0675, UW.Motif.0502, UW.Motif.0604, ZNF238, UW.Motif.0564, UW.Motif.0524, UW.Motif.0293, UW.Motif.0140, UW.Motif.0237, UW.Motif.0264, UW.Motif.0160, UW.Motif.0353, UW.Motif.0509, UW.Motif.0596, UW.Motif.0134, UW.Motif.0644, UW.Motif.0449, UW.Motif.0522, UW.Motif.0224, UW.Motif.0681, UW.Motif.0351, UW.Motif.0236, U…	MYC, PDX1, UW.Motif.0472, USF1, UW.Motif.0644, UW.Motif.0236, UW.Motif.0509, UW.Motif.0031, UW.Motif.0008, RUNX2, UW.Motif.0137, RUNX3, SPDEF, BARHL2, LHX2, HOXC10, LHX6, TFAP2C, BARX1, DUSP22, TFEB, NKX6-1, IRF1, SRY, TEAD1, TFAP2A, MYOD1, LHX4, LHX9, LSM6, OLIG1, NKX6-2, OLIG3, MYF6, HOXB3, MEOX1, CBFB, MAGEF1, CDK2AP1, HHAT, ABCF2, JUN
9280	chr1	117857180	117858179	MAFF, MAFK, MAFK, MAFF, CEBPB, UW.Motif.0412, CEBPA, UW.Motif.0546, UW.Motif.0439, UW.Motif.0314, MAFK, UW.Motif.0287, UW.Motif.0539, UW.Motif.0192, UW.Motif.0445, MXI1, UW.Motif.0183, TFAP2B, TCF7L1, UW.Motif.0638, UW.Motif.0511, UW.Motif.0214, UW.Motif.0651, UW.Motif.0122, GATA2, MAFG, UW.Motif.0069, FOXB1, TFAP2C, TFAP2A, TFAP2A, UW.Motif.0064, UW.Motif.0264, MAFG, UW.Motif.0029, UW.Motif.0673…	71941	ENSG00000196505	NFYA, HOXB13, UW.Motif.0442, UW.Motif.0565, UW.Motif.0218, HOMEZ, HSF1, NFYB, UW.Motif.0365, UW.Motif.0051, RFX5, UW.Motif.0555, UW.Motif.0424, UW.Motif.0248, UW.Motif.0628, UW.Motif.0444, UW.Motif.0168, UW.Motif.0652, UW.Motif.0028, NHLH1, UW.Motif.0109, UW.Motif.0108, UW.Motif.0115, UW.Motif.0073, UW.Motif.0006, UW.Motif.0243, UW.Motif.0420, UW.Motif.0019, JUN, UW.Motif.0088, CENPB, UW.Motif.04…	CEBPB, UW.Motif.0115, USP39, ZNF124, MNT, CEBPD, CEBPG, JUN, RFX5, SOX15
9283	chr1	117861150	117862149	FOXJ2, TAL1::TCF3, UW.Motif.0236, TFAP2A, FOXP2, POU4F1, PROP1, UW.Motif.0218, UW.Motif.0120, HNF4A, UW.Motif.0506, UW.Motif.0070, UW.Motif.0031, FOXD2, UW.Motif.0134, UW.Motif.0178, UW.Motif.0398, OLIG2, UW.Motif.0492, UW.Motif.0676, UW.Motif.0017, UW.Motif.0104, UW.Motif.0026, UW.Motif.0586, FOXD3, UW.Motif.0392, POU4F3, FOXJ3, TCF3, FOXO3, MEF2BNB-MEF2B, NRL, UW.Motif.0522, UW.Motif.0186, UW.M…	67971	ENSG00000196505	NFYA, HOXB13, UW.Motif.0442, UW.Motif.0565, UW.Motif.0218, HOMEZ, HSF1, NFYB, UW.Motif.0365, UW.Motif.0051, RFX5, UW.Motif.0555, UW.Motif.0424, UW.Motif.0248, UW.Motif.0628, UW.Motif.0444, UW.Motif.0168, UW.Motif.0652, UW.Motif.0028, NHLH1, UW.Motif.0109, UW.Motif.0108, UW.Motif.0115, UW.Motif.0073, UW.Motif.0006, UW.Motif.0243, UW.Motif.0420, UW.Motif.0019, JUN, UW.Motif.0088, CENPB, UW.Motif.04…	UW.Motif.0218, UW.Motif.0186, NHLH1, JDP2, XBP1, EWSR1, JUN
9340	chr1	118863470	118864469	SRF, SPIB, SMAD2::SMAD3::SMAD4, SPI1, UW.Motif.0422, UW.Motif.0098, UW.Motif.0427, UW.Motif.0462, UW.Motif.0241, UW.Motif.0169, UW.Motif.0324, UW.Motif.0582, ELF1, UW.Motif.0349, UW.Motif.0480, UW.Motif.0131, UW.Motif.0296, SPIC, UW.Motif.0522, UW.Motif.0453, UW.Motif.0368, UW.Motif.0319, UW.Motif.0511, UW.Motif.0135, UW.Motif.0091, UW.Motif.0332, UW.Motif.0064, UW.Motif.0565, UW.Motif.0551, UW.M…	125586	ENSG00000092607	EBF1, UW.Motif.0580, FOXJ2, UW.Motif.0013, UW.Motif.0242, UW.Motif.0669, UW.Motif.0587, UW.Motif.0053, UW.Motif.0554, UW.Motif.0051, UW.Motif.0480, UW.Motif.0228, UW.Motif.0307, UW.Motif.0497, UW.Motif.0333, UW.Motif.0600, UW.Motif.0035, UW.Motif.0137, UW.Motif.0140, BHLHE23, UW.Motif.0680, UW.Motif.0519, UW.Motif.0275, UW.Motif.0168, EBF1, UW.Motif.0439, FOXJ3, UW.Motif.0524, UW.Motif.0075, UW.M…	SRF, UW.Motif.0480, UW.Motif.0319, UW.Motif.0047, TFAP2A, TFAP2B, Sox4, OLIG3, CEBPB, SPDEF
9368	chr1	119611230	119612229	TBX4, TBX5, UW.Motif.0614, TCF7L2, UW.Motif.0297, PSMC2, UW.Motif.0521, TBX2, UW.Motif.0323, UW.Motif.0119, UW.Motif.0272, UW.Motif.0605, UW.Motif.0264, UW.Motif.0569, UW.Motif.0600, UW.Motif.0055, UW.Motif.0453, UW.Motif.0582, SMAD2::SMAD3::SMAD4, H2AFZ, UW.Motif.0121, UW.Motif.0072, UW.Motif.0266, UW.Motif.0654, UW.Motif.0510, BHLHA15, UW.Motif.0123, UW.Motif.0029, UW.Motif.0676, UW.Motif.0273,…	10390	ENSG00000198857	MAFF, NR4A2, MAFK, UW.Motif.0591, MAFK, UW.Motif.0341, UW.Motif.0287, UW.Motif.0381, UW.Motif.0305, UW.Motif.0424, UW.Motif.0453, UW.Motif.0400, UW.Motif.0665, ELF1, UW.Motif.0058, MAFK, UW.Motif.0481, UW.Motif.0376, UW.Motif.0473, RUNX2, UW.Motif.0320, UW.Motif.0504, UW.Motif.0533, UW.Motif.0538, UW.Motif.0452, UW.Motif.0299, UW.Motif.0213, UW.Motif.0605, UW.Motif.0478, UW.Motif.0024, UW.Motif.0…	UW.Motif.0605, UW.Motif.0453, MAX, NFIX, CREB3L1, MAFK
9371	chr1	119613900	119614899	UW.Motif.0541, UW.Motif.0274, UW.Motif.0568, CTCF, TBX1, UW.Motif.0218, POU4F1, UW.Motif.0376, NFE2L2, UW.Motif.0107, MAX, UW.Motif.0652, FOXO3, UW.Motif.0655, UW.Motif.0147, UW.Motif.0525, UW.Motif.0304, UW.Motif.0043, NFKB1, UW.Motif.0424, UW.Motif.0589, NME1, UW.Motif.0492, UW.Motif.0676, UW.Motif.0445, UW.Motif.0120, UW.Motif.0439, UW.Motif.0533, UW.Motif.0182, UW.Motif.0086, UW.Motif.0096, U…	13060	ENSG00000198857	MAFF, NR4A2, MAFK, UW.Motif.0591, MAFK, UW.Motif.0341, UW.Motif.0287, UW.Motif.0381, UW.Motif.0305, UW.Motif.0424, UW.Motif.0453, UW.Motif.0400, UW.Motif.0665, ELF1, UW.Motif.0058, MAFK, UW.Motif.0481, UW.Motif.0376, UW.Motif.0473, RUNX2, UW.Motif.0320, UW.Motif.0504, UW.Motif.0533, UW.Motif.0538, UW.Motif.0452, UW.Motif.0299, UW.Motif.0213, UW.Motif.0605, UW.Motif.0478, UW.Motif.0024, UW.Motif.0…	UW.Motif.0376, MAX, FOXO3, UW.Motif.0424, UW.Motif.0533, UW.Motif.0182, UW.Motif.0320, UW.Motif.0299, PPP2R3B, YY1, CREB3L1
9378	chr1	119617740	119618739	IRF8, STAT2::STAT1, ESRRB, IRF1, ESRRA, ESRRG, UW.Motif.0553, ESRRA, FOS, UW.Motif.0219, UW.Motif.0116, UW.Motif.0331, UW.Motif.0019, UW.Motif.0209, UW.Motif.0603, UW.Motif.0406, UW.Motif.0358, JUND, UW.Motif.0387, UW.Motif.0252, ESRRA, UW.Motif.0602, ZNF435, UW.Motif.0646, UW.Motif.0108, UW.Motif.0171, UW.Motif.0160, UW.Motif.0619, UW.Motif.0159, UW.Motif.0126, UW.Motif.0600, JUN (var.2), UW.Mot…	16900	ENSG00000198857	MAFF, NR4A2, MAFK, UW.Motif.0591, MAFK, UW.Motif.0341, UW.Motif.0287, UW.Motif.0381, UW.Motif.0305, UW.Motif.0424, UW.Motif.0453, UW.Motif.0400, UW.Motif.0665, ELF1, UW.Motif.0058, MAFK, UW.Motif.0481, UW.Motif.0376, UW.Motif.0473, RUNX2, UW.Motif.0320, UW.Motif.0504, UW.Motif.0533, UW.Motif.0538, UW.Motif.0452, UW.Motif.0299, UW.Motif.0213, UW.Motif.0605, UW.Motif.0478, UW.Motif.0024, UW.Motif.0…	ESRRA, ZNF435, TFAP2C, JUNB, NFIX, SFT2D1, NR4A2
9423	chr1	120414720	120415719	NRF1, UW.Motif.0639, UW.Motif.0434, UW.Motif.0626, UW.Motif.0003, UW.Motif.0596, ZNF385A, FOSL1, UW.Motif.0399, UW.Motif.0058, UW.Motif.0385, USF2, UW.Motif.0025, UW.Motif.0660, UW.Motif.0290, BHLHE40, CEBPB, NFKB1, UW.Motif.0146, UW.Motif.0389, MXI1, UW.Motif.0061, JUND, NHLH1, NRF1, HIST1H2BN, JUN, PSMC2, ATF3, TRIM69, NKX2-3, JUND, NFE2, USF1, TFAP2A, HSFY2, NKX2-3, MAFK, PIR, HSFY2, TFAP4, OD…	185	ENSG00000270231	NRF1, UW.Motif.0209, SPIC, UW.Motif.0027, UW.Motif.0386, CEBPB, UW.Motif.0276, UW.Motif.0135, NR2F1, ZNF385A, UW.Motif.0680, UW.Motif.0389, UW.Motif.0525, BARX1, UW.Motif.0103, UW.Motif.0025, UW.Motif.0660, UW.Motif.0041, UW.Motif.0290, NFKB1, MAFB, UW.Motif.0336, UW.Motif.0036, UW.Motif.0206, UW.Motif.0066, UW.Motif.0151, MYOD1, CEBPA, UW.Motif.0324, NRF1, PDX1, SPIB, PSMC2, NKX2-3, HIST1H2BN, N…	NRF1, ZNF385A, UW.Motif.0025, UW.Motif.0660, UW.Motif.0290, CEBPB, NFKB1, UW.Motif.0389, HIST1H2BN, PSMC2, ATF3, TRIM69, NKX2-3, MAFK, PIR, SNRPB2, NKX2-8, KLF13, GLIS1
9443	chr1	145463900	145464899	XBP1, UW.Motif.0653, UW.Motif.0398, UW.Motif.0442, UW.Motif.0440, UW.Motif.0034, UW.Motif.0567, CREB3, HOXB13, UW.Motif.0563, UW.Motif.0270, TBX15, UW.Motif.0439, SPIC, UW.Motif.0571, UW.Motif.0558, TBX1, UW.Motif.0103, UW.Motif.0333, UW.Motif.0486, UW.Motif.0033, UW.Motif.0545, POU4F1, TCF3, FOXC1, CREB3L1, UW.Motif.0340, UW.Motif.0028, UW.Motif.0414, UW.Motif.0559, FOXB1, UW.Motif.0506, MEF2A, …	1380	ENSG00000270722	TFAP2A, TFAP2B, TFAP2C, UW.Motif.0677, UW.Motif.0468, TFAP2A, UW.Motif.0581, UW.Motif.0485, TFAP2C, UW.Motif.0098, UW.Motif.0226, MLX, UW.Motif.0366, UW.Motif.0483, UW.Motif.0416, UW.Motif.0370, UW.Motif.0164, UW.Motif.0607, UW.Motif.0296, UW.Motif.0255, UW.Motif.0059, UW.Motif.0578, UW.Motif.0050, TCF12, TFCP2, UW.Motif.0363, FOXJ2, UW.Motif.0501, UW.Motif.0427, MAFK, HSFY2, UW.Motif.0196, PURG,…	CREB3, CREB3L1, TCF12, TFAP2C, MAFK, CREB1, TFAP2A, HSFY2, JDP2, TFAP2B
9460	chr1	145984330	145985329	RORA_2, UW.Motif.0124, UW.Motif.0155, UW.Motif.0612, TP63, UW.Motif.0575, UW.Motif.0281, UW.Motif.0413, UW.Motif.0296, UW.Motif.0230, TBX4, UW.Motif.0423, TBX2, TBX15, UW.Motif.0059, UW.Motif.0578, UW.Motif.0454, UW.Motif.0550, UW.Motif.0666, UW.Motif.0184, TP53, UW.Motif.0533, TBX1, UW.Motif.0111, UW.Motif.0611, UW.Motif.0185, UW.Motif.0461, UW.Motif.0681, UW.Motif.0592, UW.Motif.0075, UW.Motif.…	11749	ENSG00000265972	ZNF263, NFYB, EBF1, UW.Motif.0657, UW.Motif.0502, UW.Motif.0191, TFAP2A, UW.Motif.0450, UW.Motif.0246, UW.Motif.0124, UW.Motif.0534, AR, UW.Motif.0489, UW.Motif.0378, TFAP2A, UW.Motif.0456, FOXP2, UW.Motif.0541, FOXO3, NHLH1, UW.Motif.0328, UW.Motif.0023, NME1, UW.Motif.0233, UW.Motif.0423, UW.Motif.0215, MAFG, ZNF75A, UW.Motif.0357, NHLH1, UW.Motif.0157, UW.Motif.0088, UW.Motif.0429, UW.Motif.03…	UW.Motif.0124, UW.Motif.0281, UW.Motif.0423, TBX1, JDP2, SND1, TFAP2A, NFE2, ETS1, HNRNPA0, ETV2, SPIB, ETV4, CREB3L1, DAZAP1, MYC, ATF3, SPDEF
9462	chr1	145985060	145986059	SRF, RORA_2, SRF, SRF, UW.Motif.0124, UW.Motif.0661, SRF, UW.Motif.0273, UW.Motif.0396, UW.Motif.0541, UW.Motif.0575, UW.Motif.0586, UW.Motif.0286, UW.Motif.0386, UW.Motif.0423, TP63, UW.Motif.0010, UW.Motif.0550, UW.Motif.0377, UW.Motif.0111, UW.Motif.0578, UW.Motif.0182, UW.Motif.0641, SPIC, ELF1, TP53, UW.Motif.0027, UW.Motif.0600, UW.Motif.0222, UW.Motif.0321, UW.Motif.0173, UW.Motif.0348, UW…	11019	ENSG00000265972	ZNF263, NFYB, EBF1, UW.Motif.0657, UW.Motif.0502, UW.Motif.0191, TFAP2A, UW.Motif.0450, UW.Motif.0246, UW.Motif.0124, UW.Motif.0534, AR, UW.Motif.0489, UW.Motif.0378, TFAP2A, UW.Motif.0456, FOXP2, UW.Motif.0541, FOXO3, NHLH1, UW.Motif.0328, UW.Motif.0023, NME1, UW.Motif.0233, UW.Motif.0423, UW.Motif.0215, MAFG, ZNF75A, UW.Motif.0357, NHLH1, UW.Motif.0157, UW.Motif.0088, UW.Motif.0429, UW.Motif.03…	UW.Motif.0124, UW.Motif.0541, UW.Motif.0423, SPIB, USF2, CEBPD, SND1, CEBPG, CEBPB, TFAP2A, NFE2, CREB3L1, HES5, MYC, CLOCK, ATF3, E2F1
9472	chr1	145990510	145991509	FOXC1, FOXB1, RORA_2, SRF, FOXL1, IRF2, STAT2::STAT1, FOXC2, UW.Motif.0327, UW.Motif.0566, ZNF385A, UW.Motif.0663, UW.Motif.0319, UW.Motif.0130, CEBPB, UW.Motif.0549, RFX2, UW.Motif.0509, FOXC2, TBX15, UW.Motif.0475, UW.Motif.0558, POU4F3, UW.Motif.0480, UW.Motif.0514, TBX1, UW.Motif.0129, UW.Motif.0362, POU4F2, ARNT, UW.Motif.0223, NR2C2, ONECUT3, UW.Motif.0313, UW.Motif.0033, UW.Motif.0122, UW.…	5569	ENSG00000265972	ZNF263, NFYB, EBF1, UW.Motif.0657, UW.Motif.0502, UW.Motif.0191, TFAP2A, UW.Motif.0450, UW.Motif.0246, UW.Motif.0124, UW.Motif.0534, AR, UW.Motif.0489, UW.Motif.0378, TFAP2A, UW.Motif.0456, FOXP2, UW.Motif.0541, FOXO3, NHLH1, UW.Motif.0328, UW.Motif.0023, NME1, UW.Motif.0233, UW.Motif.0423, UW.Motif.0215, MAFG, ZNF75A, UW.Motif.0357, NHLH1, UW.Motif.0157, UW.Motif.0088, UW.Motif.0429, UW.Motif.03…	FOXL1, CEBPB, TBX1, FOXJ2, CEBPA, UW.Motif.0397, NFE2, E2F1, U2AF1, IRF6, SPDEF, RARA
9505	chr1	147153370	147154369	KLF13, TFAP2C, TFAP4, TCF7L2, UW.Motif.0445, UW.Motif.0408, UW.Motif.0294, UW.Motif.0626, TFAP4, UW.Motif.0533, UW.Motif.0340, UW.Motif.0188, UW.Motif.0476, UW.Motif.0117, UW.Motif.0172, UW.Motif.0222, UW.Motif.0146, UW.Motif.0054, CUX2, UW.Motif.0268, YY1, UW.Motif.0152, UW.Motif.0179, UW.Motif.0383, UW.Motif.0350, UW.Motif.0167, UW.Motif.0111, UW.Motif.0225, CUX1, NME1, UW.Motif.0366, AR, HNF4A…	18680	ENSG00000131791	STAT2::STAT1, IRF1, CTCF, IRF3, UW.Motif.0230, UW.Motif.0003, UW.Motif.0545, UW.Motif.0384, UW.Motif.0483, IRF1, UW.Motif.0495, CTCF, NR2E1, UW.Motif.0665, ID4, UW.Motif.0024, UW.Motif.0518, UW.Motif.0208, UW.Motif.0164, UW.Motif.0068, UW.Motif.0152, ATF3, JDP2, UW.Motif.0431, UW.Motif.0353, ELK4, ZNF524, UW.Motif.0398, UW.Motif.0083, UW.Motif.0491, ELK1, UW.Motif.0675, UW.Motif.0628, UW.Motif.01…	UW.Motif.0152, SOX15
9543	chr1	148528850	148529849	PLAG1, UW.Motif.0625, PSMC2, UW.Motif.0522, UW.Motif.0183, UW.Motif.0408, UW.Motif.0442, UW.Motif.0388, UW.Motif.0307, Oct-1, UW.Motif.0195, UW.Motif.0007, UW.Motif.0391, UW.Motif.0109, UW.Motif.0563, UW.Motif.0222, UW.Motif.0072, UW.Motif.0127, UW.Motif.0389, UW.Motif.0025, POU3F2, UW.Motif.0613, UW.Motif.0052, UW.Motif.0031, UW.Motif.0274, ASAP3, UW.Motif.0646, UW.Motif.0318, UW.Motif.0306, UW.…	6749	ENSG00000274210	RREB1, ZNF740, ZNF740, UW.Motif.0009, SP1, GRHL1, GRHL1, CEBPA, TFCP2, UW.Motif.0528, UW.Motif.0275, SP8, UW.Motif.0304, UW.Motif.0054, UW.Motif.0401, CEBPB, UW.Motif.0182, TFAP4, FOS, UW.Motif.0089, UW.Motif.0035, UW.Motif.0025, UW.Motif.0255, UW.Motif.0264, UW.Motif.0368, UW.Motif.0233, UW.Motif.0665, UW.Motif.0477, UW.Motif.0258, UW.Motif.0059, UW.Motif.0259, UW.Motif.0476, GPD1, UW.Motif.0317…	UW.Motif.0025, USF2, ATF3, MXI1, USF1, CEBPB, EBF1
9547	chr1	149876860	149877859	FOXC1, HAND1, SRF, FOXL1, FOXC2, UW.Motif.0403, NFE2::MAF, UW.Motif.0090, UW.Motif.0067, UW.Motif.0666, UW.Motif.0541, UW.Motif.0611, UW.Motif.0532, UW.Motif.0507, UW.Motif.0580, UW.Motif.0655, UW.Motif.0421, UW.Motif.0151, UW.Motif.0675, ARNT, UW.Motif.0219, UW.Motif.0602, UW.Motif.0628, UW.Motif.0668, UW.Motif.0645, UW.Motif.0026, UW.Motif.0647, NHLH1, UW.Motif.0267, UW.Motif.0326, UW.Motif.003…	9322	ENSG00000184678	POU1F1, POU3F2, POU3F1, POU2F2, POU3F3, POU2F1, POU3F4, POU2F2, NFYB, UW.Motif.0321, UW.Motif.0647, UW.Motif.0456, IRF1, POU2F3, UW.Motif.0336, UW.Motif.0211, RUNX2, POU5F1P1, UW.Motif.0156, UW.Motif.0395, GRHL1, UW.Motif.0301, NR2E1, UW.Motif.0060, UW.Motif.0338, UW.Motif.0474, UW.Motif.0376, UW.Motif.0049, UW.Motif.0441, UW.Motif.0659, UW.Motif.0204, UW.Motif.0208, UW.Motif.0177, TCF7L1, RUNX3,…	SRF, UW.Motif.0647, POU3F3, NR2E1, SPAG7, GTF2B, FOXG1
9553	chr1	149879830	149880829	NR2F1, UW.Motif.0657, UW.Motif.0309, UW.Motif.0413, GBX2, UW.Motif.0386, UW.Motif.0400, UW.Motif.0379, UW.Motif.0532, UW.Motif.0569, PAX5, UW.Motif.0315, UW.Motif.0395, UW.Motif.0416, UW.Motif.0317, UW.Motif.0446, UW.Motif.0183, UW.Motif.0349, UW.Motif.0488, UW.Motif.0166, UW.Motif.0558, UW.Motif.0471, UW.Motif.0199, UW.Motif.0511, UW.Motif.0214, UW.Motif.0357, UW.Motif.0587, UW.Motif.0475, UW.Mo…	6352	ENSG00000184678	POU1F1, POU3F2, POU3F1, POU2F2, POU3F3, POU2F1, POU3F4, POU2F2, NFYB, UW.Motif.0321, UW.Motif.0647, UW.Motif.0456, IRF1, POU2F3, UW.Motif.0336, UW.Motif.0211, RUNX2, POU5F1P1, UW.Motif.0156, UW.Motif.0395, GRHL1, UW.Motif.0301, NR2E1, UW.Motif.0060, UW.Motif.0338, UW.Motif.0474, UW.Motif.0376, UW.Motif.0049, UW.Motif.0441, UW.Motif.0659, UW.Motif.0204, UW.Motif.0208, UW.Motif.0177, TCF7L1, RUNX3,…	UW.Motif.0395, UW.Motif.0049, TCF12, MYOD1, NR2E1, BAD, FOXG1
9557	chr1	149919800	149920799	POU2F2, POU1F1, POU3F2, UW.Motif.0571, UW.Motif.0515, UW.Motif.0337, POU3F4, POU3F3, POU3F1, POU2F1, UW.Motif.0486, POU2F2, UW.Motif.0654, UW.Motif.0653, UW.Motif.0429, EBF1, POU2F3, UW.Motif.0283, POU5F1P1, EOMES, UW.Motif.0285, UW.Motif.0122, UW.Motif.0332, UW.Motif.0658, FOXC2, UW.Motif.0155, FOXD3, UW.Motif.0202, UW.Motif.0033, UW.Motif.0426, UW.Motif.0370, UW.Motif.0075, UW.Motif.0453, UW.Mo…	-2456	ENSG00000159164	SPDEF, SPDEF, SP2, UW.Motif.0323, UW.Motif.0403, UW.Motif.0661, UW.Motif.0172, UW.Motif.0391, UW.Motif.0423, UW.Motif.0346, UW.Motif.0264, UW.Motif.0399, UW.Motif.0344, TFAP2A, TAL1::GATA1, UW.Motif.0404, RXRA, UW.Motif.0631, UW.Motif.0304, TCF7L1, UW.Motif.0618, UW.Motif.0299, UW.Motif.0313, UW.Motif.0071, UW.Motif.0046, UW.Motif.0509, UW.Motif.0466, UW.Motif.0162, UW.Motif.0222, UW.Motif.0097, …	EBF1, TFAP2A, CDK2AP1, TCF3, Trp53, SRF, RXRG
9572	chr1	150168620	150169619	CTCF, FOXK1, FOXG1, PAX5, NFKB1, NFKB2, UW.Motif.0333, UW.Motif.0315, UW.Motif.0257, UW.Motif.0530, UW.Motif.0656, UW.Motif.0287, UW.Motif.0394, USF1, FOXO1, UW.Motif.0134, UW.Motif.0047, UW.Motif.0433, UW.Motif.0307, UW.Motif.0539, FOXB1, UW.Motif.0520, UW.Motif.0498, UW.Motif.0002, UW.Motif.0119, UW.Motif.0209, FOXC1, UW.Motif.0305, UW.Motif.0511, UW.Motif.0061, FOXO4, CTCF, UW.Motif.0570, UW.M…	-3929	ENSG00000285554	FOXO3, UW.Motif.0193, UW.Motif.0549, UW.Motif.0368, HNF1B, HOXC12, HOXD12, UW.Motif.0645, UW.Motif.0119, UW.Motif.0662, UW.Motif.0349, UW.Motif.0111, UW.Motif.0002, UW.Motif.0338, UW.Motif.0366, FOXO1, UW.Motif.0500, UW.Motif.0615, UW.Motif.0041, UW.Motif.0598, UW.Motif.0370, UW.Motif.0120, UW.Motif.0471, MAFG, FOXO4, UW.Motif.0054, UW.Motif.0550, UW.Motif.0504, UW.Motif.0371, UW.Motif.0139, HOXD…	FOXO1, UW.Motif.0002, UW.Motif.0119, FOXO4, NKX2-8, HOXD12, FOXO6
9577	chr1	150187170	150188169	CTCF, UW.Motif.0128, UW.Motif.0507, EBF1, UW.Motif.0659, UW.Motif.0611, UW.Motif.0120, UW.Motif.0350, ZNF238, UW.Motif.0614, UW.Motif.0193, UW.Motif.0682, UW.Motif.0674, UW.Motif.0341, UW.Motif.0315, UW.Motif.0395, UW.Motif.0274, UW.Motif.0223, UW.Motif.0239, UW.Motif.0563, UW.Motif.0127, UW.Motif.0597, UW.Motif.0562, UW.Motif.0033, UW.Motif.0056, UW.Motif.0425, USF1, UW.Motif.0410, UW.Motif.0214…	14621	ENSG00000285554	FOXO3, UW.Motif.0193, UW.Motif.0549, UW.Motif.0368, HNF1B, HOXC12, HOXD12, UW.Motif.0645, UW.Motif.0119, UW.Motif.0662, UW.Motif.0349, UW.Motif.0111, UW.Motif.0002, UW.Motif.0338, UW.Motif.0366, FOXO1, UW.Motif.0500, UW.Motif.0615, UW.Motif.0041, UW.Motif.0598, UW.Motif.0370, UW.Motif.0120, UW.Motif.0471, MAFG, FOXO4, UW.Motif.0054, UW.Motif.0550, UW.Motif.0504, UW.Motif.0371, UW.Motif.0139, HOXD…	UW.Motif.0120, UW.Motif.0350, UW.Motif.0193, TBX2
9603	chr1	150314760	150315759	FOXC1, FOXD2, FOXC2, FOXD3, PAX5, FOXB1, UW.Motif.0645, UW.Motif.0673, UW.Motif.0099, CDX2, UW.Motif.0315, PRDM1, UW.Motif.0233, UW.Motif.0549, UW.Motif.0124, UW.Motif.0498, UW.Motif.0471, UW.Motif.0336, UW.Motif.0513, UW.Motif.0349, UW.Motif.0419, UW.Motif.0511, HOXC11, UW.Motif.0454, UW.Motif.0356, TCF3, FOXA1, NHLH1, FOXA1, UW.Motif.0271, UW.Motif.0227, UW.Motif.0035, HOXC10, TFE3, OLIG3, CDX2…	-6219	ENSG00000117360	UW.Motif.0015, STAT2::STAT1, MEF2C, UW.Motif.0093, UW.Motif.0034, UW.Motif.0379, UW.Motif.0590, UW.Motif.0598, PAX5, CPEB1, UW.Motif.0381, UW.Motif.0303, NR2F1, UW.Motif.0349, UW.Motif.0222, ETV6, UW.Motif.0171, ZBTB7A, SREBF2, USF1, UW.Motif.0376, MLXIPL, CSTF2, USF1, UW.Motif.0468, UW.Motif.0639, UW.Motif.0510, NR2F6, TFEB, ELF5, ZBTB7C, ETV6, RARA, TFE3, ELF5, XRCC1, PSMC2, CREB3L1, SRF, CREB3…	PAX5, UW.Motif.0349, TFE3, FOXJ3, MAX, JDP2, XRCC1, MNT, BHLHE41, HES7, HES5
9670	chr1	150546590	150547589	UW.Motif.0015, FOXC1, MEF2C, RARA, FOXC2, FOXL1, FOXJ2, UW.Motif.0507, FOXI1, RXR::RAR_DR5, UW.Motif.0669, UW.Motif.0371, UW.Motif.0067, MLX, E2F1, UW.Motif.0080, ESRRA, MEF2A, UW.Motif.0034, UW.Motif.0460, UW.Motif.0548, UW.Motif.0434, UW.Motif.0466, E2F1, FOXC2, E2F1, UW.Motif.0518, UW.Motif.0346, UW.Motif.0620, UW.Motif.0645, UW.Motif.0184, MEF2A, UW.Motif.0662, UW.Motif.0341, PROX1, UW.Motif.…	-2279	ENSG00000143382	FOXC1, EGR1, GLI2, FOXL1, UW.Motif.0369, FOXC2, UW.Motif.0327, UW.Motif.0297, UW.Motif.0021, UW.Motif.0140, UW.Motif.0058, UW.Motif.0466, FOXC2, UW.Motif.0523, UW.Motif.0564, UW.Motif.0652, UW.Motif.0376, UW.Motif.0252, UW.Motif.0159, EGR1, UW.Motif.0066, NR2C2, UW.Motif.0243, MAFB, UW.Motif.0430, UW.Motif.0246, POU4F1, UW.Motif.0275, UW.Motif.0085, UW.Motif.0371, POU3F3, UW.Motif.0112, ONECUT3, …	FOXC1, RARA, FOXC2, FOXL1, UW.Motif.0371, UW.Motif.0466, MEIS3
9671	chr1	150580850	150581849	FOXC1, UW.Motif.0507, UW.Motif.0092, LHX6, UW.Motif.0238, UW.Motif.0145, UW.Motif.0466, PDX1, UW.Motif.0316, UW.Motif.0549, UW.Motif.0080, UW.Motif.0346, UW.Motif.0615, UW.Motif.0634, UW.Motif.0259, UW.Motif.0231, UW.Motif.0039, UW.Motif.0138, TBX15, UW.Motif.0459, UW.Motif.0056, UW.Motif.0547, UW.Motif.0272, UW.Motif.0207, TBX1, UW.Motif.0662, UW.Motif.0265, UW.Motif.0550, UW.Motif.0045, UW.Moti…	1433	ENSG00000290074	ETV6, SRF, DBP, TEF, DBP, HLF, MTF1, UW.Motif.0490, ETV6, ZNF740, UW.Motif.0528, ZIC3, UW.Motif.0658, ZNF740, NRF1, TEF, UW.Motif.0535, UW.Motif.0025, UW.Motif.0510, UW.Motif.0266, UW.Motif.0421, ELF1, UW.Motif.0606, NFIL3, SPIB, UW.Motif.0407, UW.Motif.0152, ZIC4, UW.Motif.0478, NFIL3, ZNF524, UW.Motif.0035, UW.Motif.0294, ELK4, NFYA, SMPX, UW.Motif.0275, GMEB2, CEBPA, HLF, ELF5, ELF2, ELK1, JUN…	JDP2
9687	chr1	150595830	150596829	RORA, IRF3, FOXO4, MYF6, FOXO6, GCM1, FOXO1, UW.Motif.0460, UW.Motif.0286, UW.Motif.0495, UW.Motif.0487, UW.Motif.0645, UW.Motif.0360, NR2F1, TBX15, UW.Motif.0400, UW.Motif.0461, FOXF2, UW.Motif.0445, UW.Motif.0352, UW.Motif.0305, TBX1, UW.Motif.0480, UW.Motif.0184, UW.Motif.0133, UW.Motif.0605, UW.Motif.0418, FOXO3, UW.Motif.0120, NHLH1, UW.Motif.0006, UW.Motif.0657, UW.Motif.0164, UW.Motif.0008…	4329	ENSG00000253047	HES7, HES5, HES5, FOXB1, FOXB1, UW.Motif.0176, FOXC1, UW.Motif.0669, UW.Motif.0460, FOXJ2, PAX5, HEY1, HEY2, FOXJ3, HEY2, UW.Motif.0419, BHLHB3, UW.Motif.0145, UW.Motif.0238, FOXC2, UW.Motif.0184, MAFB, UW.Motif.0067, FOXD2, FOXI1, FOXC2, UW.Motif.0379, UW.Motif.0463, UW.Motif.0315, UW.Motif.0095, FOXG1, BHLHB2, UW.Motif.0549, UW.Motif.0185, ATF2, UW.Motif.0471, FOXC1, POU3F3, NFE2L2, UW.Motif.02…	MYF6, UW.Motif.0460, UW.Motif.0184, TFAP2A, MAFK, MGA, MAX, FOXJ2, OLIG2, CEBPA, FOXI1, FOXL1, NFE2, NEUROD2, ATF1, FOXD2, TCF4, NEUROG2
9692	chr1	150630240	150631239	TFAP2A, TFAP2B, TFAP2C, UW.Motif.0012, UW.Motif.0379, UW.Motif.0067, TFAP2A, UW.Motif.0208, TFAP2C, UW.Motif.0098, UW.Motif.0442, UW.Motif.0493, UW.Motif.0346, UW.Motif.0409, UW.Motif.0139, UW.Motif.0397, ZNF740, UW.Motif.0590, FOSL1, UW.Motif.0177, UW.Motif.0386, FOSL2, UW.Motif.0488, UW.Motif.0111, UW.Motif.0371, UW.Motif.0520, UW.Motif.0173, UW.Motif.0073, UW.Motif.0041, UW.Motif.0234, GATA2, …	926	ENSG00000288880	YY1, SP1, SP1, NFYB, KLF16, UW.Motif.0640, UW.Motif.0539, UW.Motif.0625, UW.Motif.0294, UW.Motif.0492, NFE2L2, YY2, UW.Motif.0680, NFYA, UW.Motif.0445, UW.Motif.0378, YY2, UW.Motif.0402, UW.Motif.0068, UW.Motif.0573, UW.Motif.0088, ATF7, IRX2, UW.Motif.0140, E2F1, UW.Motif.0150, UW.Motif.0477, NHLH1, JUN, JDP2, UW.Motif.0618, YY1, IRX5, UW.Motif.0191, HLF, NFIL3, JUND, TBX20, JDP2, E2F1, ATF3, GB…	TFAP2A, JUND, EBF1, JUN, BACH1, JDP2, CREB1, E2F1, E2F2, E2F3
9733	chr1	151150560	151151559	TBX2, TBX4, TBX5, TBX15, TBX1, UW.Motif.0021, NFYB, UW.Motif.0532, NR2F1, UW.Motif.0280, MGA, RARG, TFAP2A, SMAD2::SMAD3::SMAD4, UW.Motif.0155, TFAP2B, UW.Motif.0122, UW.Motif.0035, TBX4, UW.Motif.0602, POU5F1P1, TFAP2A, UW.Motif.0030, ID4, UW.Motif.0167, UW.Motif.0075, TCF4, UW.Motif.0657, UW.Motif.0107, UW.Motif.0468, UW.Motif.0102, UW.Motif.0618, UW.Motif.0331, TFAP2C, UW.Motif.0371, POU2F3, U…	4267	ENSG00000289288	PPARG, UW.Motif.0010, UW.Motif.0516, UW.Motif.0335, ZIC4, UW.Motif.0096, UW.Motif.0540, STAT3, UW.Motif.0342, UW.Motif.0187, UW.Motif.0171, UW.Motif.0568, UW.Motif.0300, UW.Motif.0107, UW.Motif.0179, UW.Motif.0488, UW.Motif.0252, UW.Motif.0077, UW.Motif.0288, UW.Motif.0109, UW.Motif.0153, UW.Motif.0563, UW.Motif.0480, UW.Motif.0447, TFAP2A, GTF3C2, UW.Motif.0190, E2F1, PITX1, HNF4A, CEBPA, NFE2, …	TFAP2A, UW.Motif.0107, RARA
9737	chr1	151250520	151251519	UW.Motif.0038, TBX19, RFX5, FOXP1, UW.Motif.0176, ATF3, UW.Motif.0460, MYC, UW.Motif.0669, UW.Motif.0322, CEBPB, UW.Motif.0349, USF1, UW.Motif.0080, UW.Motif.0034, UW.Motif.0675, UW.Motif.0180, UW.Motif.0645, TBX15, UW.Motif.0500, UW.Motif.0199, UW.Motif.0620, UW.Motif.0018, UW.Motif.0220, TBX1, UW.Motif.0184, UW.Motif.0272, UW.Motif.0295, UW.Motif.0391, UW.Motif.0587, UW.Motif.0419, UW.Motif.031…	-3689	ENSG00000159352	UW.Motif.0038, FOXP1, ATF3, MYC, UW.Motif.0647, UW.Motif.0327, USF1, UW.Motif.0084, UW.Motif.0034, UW.Motif.0421, UW.Motif.0620, UW.Motif.0669, UW.Motif.0180, UW.Motif.0388, UW.Motif.0358, UW.Motif.0658, UW.Motif.0354, UW.Motif.0184, UW.Motif.0469, UW.Motif.0125, NHLH1, UW.Motif.0230, UW.Motif.0587, ETV6, UW.Motif.0188, UW.Motif.0119, UW.Motif.0570, UW.Motif.0520, UW.Motif.0109, UW.Motif.0075, UW…	UW.Motif.0038, FOXP1, ATF3, MYC, UW.Motif.0669, USF1, UW.Motif.0034, UW.Motif.0180, UW.Motif.0620, UW.Motif.0184, UW.Motif.0587, UW.Motif.0109, FOXJ3, UW.Motif.0148, ATF2, SOX8
9747	chr1	151270400	151271399	UW.Motif.0078, PAX5, UW.Motif.0238, UW.Motif.0012, UW.Motif.0669, UW.Motif.0549, UW.Motif.0190, UW.Motif.0327, UW.Motif.0207, UW.Motif.0199, UW.Motif.0563, UW.Motif.0315, UW.Motif.0460, UW.Motif.0042, UW.Motif.0239, MLX, UW.Motif.0220, UW.Motif.0471, UW.Motif.0645, UW.Motif.0247, UW.Motif.0272, UW.Motif.0290, UW.Motif.0498, UW.Motif.0245, UW.Motif.0184, UW.Motif.0189, UW.Motif.0648, UW.Motif.0363…	-10718	ENSG00000143373	KLF13, KLF14, KLF16, SP8, SP4, SP1, SP3, UW.Motif.0116, UW.Motif.0084, UW.Motif.0067, UW.Motif.0315, ELK4, UW.Motif.0165, PAX5, CPEB1, UW.Motif.0570, E2F4, UW.Motif.0242, UW.Motif.0379, UW.Motif.0079, UW.Motif.0466, UW.Motif.0658, FLI1, UW.Motif.0435, UW.Motif.0363, PAX7, SRF, ELK4, ERG, UW.Motif.0188, UW.Motif.0495, ELK4, UW.Motif.0394, UW.Motif.0173, FLI1, EMX2, CSTF2, ERF, PAX3, ELK1, UW.Motif…	PAX5, UW.Motif.0315, UW.Motif.0363, UW.Motif.0188, RUVBL1, LMX1A, ATF2, NFIL3, HIRIP3, CREB3L1, GTF2B
9749	chr1	151272010	151273009	FOXC1, HES7, HES5, HES5, FOXL1, FOXC2, FOXC2, HEY1, HEY2, HEY2, FOXI1, BHLHB3, EMX1, FOXC1, MLX, UW.Motif.0358, EMX2, POU4F3, UW.Motif.0292, BHLHB2, UW.Motif.0169, UW.Motif.0242, POU4F2, CSTF2, UW.Motif.0630, UW.Motif.0388, UW.Motif.0124, BHLHE41, POU3F1, POU3F3, POU4F1, UW.Motif.0173, UW.Motif.0398, NHLH1, UW.Motif.0612, UW.Motif.0425, UW.Motif.0030, FOXP2, UW.Motif.0384, UW.Motif.0451, UW.Motif…	-9108	ENSG00000143373	KLF13, KLF14, KLF16, SP8, SP4, SP1, SP3, UW.Motif.0116, UW.Motif.0084, UW.Motif.0067, UW.Motif.0315, ELK4, UW.Motif.0165, PAX5, CPEB1, UW.Motif.0570, E2F4, UW.Motif.0242, UW.Motif.0379, UW.Motif.0079, UW.Motif.0466, UW.Motif.0658, FLI1, UW.Motif.0435, UW.Motif.0363, PAX7, SRF, ELK4, ERG, UW.Motif.0188, UW.Motif.0495, ELK4, UW.Motif.0394, UW.Motif.0173, FLI1, EMX2, CSTF2, ERF, PAX3, ELK1, UW.Motif…	HEY2, EMX1, EMX2, UW.Motif.0242, CSTF2, UW.Motif.0173, NFIL3, CREB3L1, E2F2
9787	chr1	151479150	151480149	TBX4, UW.Motif.0092, UW.Motif.0386, STAT2::STAT1, UW.Motif.0067, UW.Motif.0090, UW.Motif.0145, NR2F1, UW.Motif.0238, TBX5, UW.Motif.0080, TEAD1, UW.Motif.0180, SMAD2::SMAD3::SMAD4, ZNF75A, FOS, UW.Motif.0625, UW.Motif.0230, UW.Motif.0194, BATF::JUN, JUN (var.2), FOSL2, UW.Motif.0207, UW.Motif.0331, UW.Motif.0634, UW.Motif.0107, PRDM1, UW.Motif.0587, UW.Motif.0342, UW.Motif.0132, UW.Motif.0660, UW…	-20156	ENSG00000143442	FOXC1, FOXL1, FOXC2, UW.Motif.0104, UW.Motif.0541, FOXD2, UW.Motif.0577, UW.Motif.0634, UW.Motif.0499, MYF6, STAT1, UW.Motif.0661, FOXD3, UW.Motif.0465, UW.Motif.0031, UW.Motif.0572, UW.Motif.0134, UW.Motif.0411, UW.Motif.0617, ETV6, UW.Motif.0570, UW.Motif.0158, UW.Motif.0018, UW.Motif.0486, UW.Motif.0461, CYCS, UW.Motif.0251, POU6F2, UW.Motif.0255, UW.Motif.0008, UW.Motif.0091, UW.Motif.0430, U…	TEAD1, UW.Motif.0634, UW.Motif.0570, UW.Motif.0289, VSX1, UW.Motif.0476, EXO5, RHOXF1, MGA
9834	chr1	151854380	151855379	RARG, RARA, RARG, RARA, UW.Motif.0038, ESRRA, ATF3, NR2F1, UW.Motif.0337, MYC, UW.Motif.0067, UW.Motif.0599, USF1, UW.Motif.0660, UW.Motif.0666, UW.Motif.0617, UW.Motif.0386, ZNF238, UW.Motif.0081, ZNF238, UW.Motif.0545, UW.Motif.0412, SREBF2, UW.Motif.0393, UW.Motif.0476, KLF14, UW.Motif.0128, UW.Motif.0173, UW.Motif.0024, UW.Motif.0587, UW.Motif.0389, UW.Motif.0121, UW.Motif.0199, UW.Motif.0473…	-1168	ENSG00000196407	RARG, RARA, RARG, RARA, FOXC1, ESRRA, FOXP1, UW.Motif.0067, UW.Motif.0022, ATF3, MYC, UW.Motif.0012, NR2F1, UW.Motif.0230, USF1, UW.Motif.0532, UW.Motif.0625, UW.Motif.0660, UW.Motif.0518, UW.Motif.0218, UW.Motif.0585, UW.Motif.0386, NHLH1, UW.Motif.0185, MLX, CPEB1, SREBF2, UW.Motif.0645, UW.Motif.0530, UW.Motif.0085, FOXP2, UW.Motif.0173, TFAP2A, FOXJ3, FOXO3, MAFG, UW.Motif.0383, UW.Motif.0103…	RARG, RARA, ESRRA, ATF3, NR2F1, MYC, UW.Motif.0067, USF1, UW.Motif.0660, UW.Motif.0386, SREBF2, UW.Motif.0173, UW.Motif.0587, UW.Motif.0199, UW.Motif.0185, SREBF1, MAFK, FOXC1, MAX, MAFF, UW.Motif.0592, GLI2, NR2F6, NRL, ESRRG, RARB
9872	chr1	151975700	151976699	NR2E1, FOXA1, HOXB13, UW.Motif.0415, HOXC13, UW.Motif.0472, TFAP2B, UW.Motif.0512, HOXA13, UW.Motif.0404, UW.Motif.0630, TAL1::GATA1, HOXD13, UW.Motif.0625, UW.Motif.0645, UW.Motif.0441, UW.Motif.0589, UW.Motif.0483, UW.Motif.0300, UW.Motif.0461, TFAP2C, UW.Motif.0177, UW.Motif.0093, UW.Motif.0111, UW.Motif.0529, UW.Motif.0551, NKX2-3, UW.Motif.0035, UW.Motif.0499, FOXP2, UW.Motif.0517, UW.Motif.…	17659	ENSG00000197747	ZNF263, E2F6, UW.Motif.0669, UW.Motif.0611, E2F4, E2F1, UW.Motif.0116, UW.Motif.0570, UW.Motif.0620, UW.Motif.0169, UW.Motif.0347, UW.Motif.0138, EBF1, UW.Motif.0650, UW.Motif.0197, UW.Motif.0322, UW.Motif.0199, UW.Motif.0134, UW.Motif.0089, USF2, UW.Motif.0409, UW.Motif.0580, UW.Motif.0280, UW.Motif.0520, EBF1, UW.Motif.0451, NFKB2, ZC3H7A, UW.Motif.0303, UW.Motif.0545, RARB, MNT, ATF3, HEY2, HE…	UW.Motif.0089, DPRX, E2F4
9950	chr1	153363940	153364939	Trp53, UW.Motif.0580, NFKB1, UW.Motif.0200, UW.Motif.0675, UW.Motif.0010, ARNT, UW.Motif.0283, UW.Motif.0465, UW.Motif.0351, UW.Motif.0485, UW.Motif.0591, RELA, UW.Motif.0500, TFAP2C, UW.Motif.0221, UW.Motif.0619, UW.Motif.0502, UW.Motif.0278, TFAP2B, UW.Motif.0023, UW.Motif.0361, UW.Motif.0071, UW.Motif.0326, UW.Motif.0307, UW.Motif.0052, UW.Motif.0222, TFAP2C, UW.Motif.0114, UW.Motif.0463, UW.M…	6586	ENSG00000163220	THRB, UW.Motif.0223, UW.Motif.0535, UW.Motif.0139, UW.Motif.0003, UW.Motif.0076, UW.Motif.0459, UW.Motif.0431, UW.Motif.0660, UW.Motif.0287, UW.Motif.0572, UW.Motif.0399, UW.Motif.0662, UW.Motif.0185, UW.Motif.0214, UW.Motif.0409, UW.Motif.0671, MYF6, TFCP2, UW.Motif.0305, UW.Motif.0364, UW.Motif.0115, UW.Motif.0253, FLI1, UW.Motif.0537, UW.Motif.0541, UW.Motif.0577, UW.Motif.0248, UW.Motif.0259,…	MAFK, ESRRA, ESRRG, UW.Motif.0399, NKX3-1, CEBPG, PPARG, THRB, ESR1
9955	chr1	153371410	153372409	POU2F2, UW.Motif.0341, UW.Motif.0139, UW.Motif.0267, UW.Motif.0517, UW.Motif.0247, UW.Motif.0437, UW.Motif.0200, UW.Motif.0378, UW.Motif.0488, UW.Motif.0272, UW.Motif.0263, POU5F1P1, UW.Motif.0526, MLX, HOXA10, UW.Motif.0143, NFE2L2, UW.Motif.0660, POU2F3, UW.Motif.0604, POU3F3, RFX3, UW.Motif.0609, UW.Motif.0292, HOXC11, HOXC11, UW.Motif.0481, HOXC10, UW.Motif.0148, UW.Motif.0131, UW.Motif.0049,…	3711	ENSG00000163221	HNF4A, UW.Motif.0488, UW.Motif.0586, UW.Motif.0481, HNF4G, NR2F1, UW.Motif.0535, UW.Motif.0633, UW.Motif.0446, UW.Motif.0086, UW.Motif.0672, UW.Motif.0461, UW.Motif.0016, HNF4A, UW.Motif.0295, UW.Motif.0199, UW.Motif.0666, UW.Motif.0032, UW.Motif.0282, UW.Motif.0056, UW.Motif.0239, UW.Motif.0014, UW.Motif.0517, UW.Motif.0166, UW.Motif.0364, UW.Motif.0463, UW.Motif.0510, UW.Motif.0098, UW.Motif.05…	UW.Motif.0139, UW.Motif.0517, UW.Motif.0488, UW.Motif.0481, HOXD12, MYOD1, ZNF830, DDX43, ARFGAP1, MAX
9976	chr1	153485540	153486539	ISX, DRGX, PHOX2B, ALX3, ARX, ALX4, PHOX2A, PHOX2B, PRRX1, PROP1, CART1, STAT3, PROP1, UW.Motif.0322, STAT1, UW.Motif.0441, UW.Motif.0361, UW.Motif.0345, UW.Motif.0584, UW.Motif.0480, UW.Motif.0630, UW.Motif.0126, UW.Motif.0161, UW.Motif.0607, UW.Motif.0081, UW.Motif.0606, UW.Motif.0166, OTX2, UW.Motif.0509, UW.Motif.0306, UW.Motif.0189, UW.Motif.0634, UW.Motif.0520, UW.Motif.0017, UW.Motif.0371,…	14724	ENSG00000263841	LHX6, HESX1, MSX1, PDX1, LHX9, BARX1, MSX2, TBX15, HOXB13, UW.Motif.0145, UW.Motif.0593, TBX1, UW.Motif.0238, UW.Motif.0327, UW.Motif.0673, UW.Motif.0556, UW.Motif.0220, HOXC13, Oct-1, UW.Motif.0099, UW.Motif.0349, HOXD13, FOXD2, UW.Motif.0532, HOXA13, CPEB1, UW.Motif.0178, UW.Motif.0199, UW.Motif.0387, MGA, HOXA13, RARG, UW.Motif.0272, ASAP3, UW.Motif.0230, UW.Motif.0491, UW.Motif.0332, UW.Motif…	ISX, ALX3, PHOX2A, PRRX1, UNCX, BACH1, TFAP2A, MSX2, LAS1L, CEBPB, TFAM, EVX1, EN2
10010	chr1	153530850	153531849	PRDM1, IRF1, PRDM1, UW.Motif.0616, UW.Motif.0317, UW.Motif.0592, UW.Motif.0318, UW.Motif.0597, UW.Motif.0673, TBX15, UW.Motif.0610, SOX14, TBX1, UW.Motif.0183, ARNT, MEOX2, UW.Motif.0596, UW.Motif.0172, UW.Motif.0237, STAT2::STAT1, UW.Motif.0244, UW.Motif.0006, UW.Motif.0506, POU6F2, UW.Motif.0287, UW.Motif.0035, UW.Motif.0224, UW.Motif.0206, IRF1, UW.Motif.0134, UW.Motif.0649, UW.Motif.0071, UW.…	-2080	ENSG00000238279	UW.Motif.0322, E2F6, CDX2, CTCF, UW.Motif.0443, UW.Motif.0520, UW.Motif.0572, UW.Motif.0618, UW.Motif.0500, UW.Motif.0680, E2F4, UW.Motif.0116, UW.Motif.0489, UW.Motif.0640, UW.Motif.0546, UW.Motif.0273, FOSL2, UW.Motif.0573, UW.Motif.0681, UW.Motif.0291, UW.Motif.0440, UW.Motif.0257, UW.Motif.0293, UW.Motif.0142, UW.Motif.0120, UW.Motif.0004, UW.Motif.0239, UW.Motif.0175, UW.Motif.0380, UW.Motif…	UW.Motif.0071, PITX1, EXOSC3, FOSL2, HOXC12, JUND, USF1
10013	chr1	153550840	153551839	UW.Motif.0406, SPIC, UW.Motif.0539, UW.Motif.0568, UW.Motif.0186, UW.Motif.0361, UW.Motif.0581, UW.Motif.0677, UW.Motif.0499, SPIB, INSM1, UW.Motif.0605, UW.Motif.0048, UW.Motif.0290, UW.Motif.0111, UW.Motif.0214, HNF4A, UW.Motif.0193, UW.Motif.0431, UW.Motif.0341, UW.Motif.0449, UW.Motif.0547, UW.Motif.0046, UW.Motif.0037, FOSL1, UW.Motif.0204, UW.Motif.0129, USF1, UW.Motif.0132, UW.Motif.0526, …	-1204	ENSG00000196154	UW.Motif.0440, TCF7L2, MYC::MAX, UW.Motif.0107, UW.Motif.0048, UW.Motif.0568, UW.Motif.0342, UW.Motif.0108, UW.Motif.0629, UW.Motif.0661, UW.Motif.0359, UW.Motif.0503, UW.Motif.0603, UW.Motif.0111, UW.Motif.0290, UW.Motif.0456, UW.Motif.0428, UW.Motif.0539, TCF7L1, UW.Motif.0139, UW.Motif.0222, UW.Motif.0135, UW.Motif.0158, UW.Motif.0663, UW.Motif.0079, EBF1, UW.Motif.0451, UW.Motif.0449, UW.Moti…	UW.Motif.0539, UW.Motif.0568, UW.Motif.0048, UW.Motif.0290, UW.Motif.0111, HNF4A, UW.Motif.0341, UW.Motif.0449, UW.Motif.0547, UW.Motif.0129, USF1, UW.Motif.0582, UW.Motif.0477, SND1, TCF3, TSC22D4, CEBPG, NR1H2::RXRA, FOXK1
10108	chr1	154397890	154398889	T, TBX19, STAT1, STAT1, STAT3, UW.Motif.0379, UW.Motif.0460, BARHL2, BARHL2, UW.Motif.0312, UW.Motif.0631, UW.Motif.0255, UW.Motif.0494, UW.Motif.0648, UW.Motif.0555, UW.Motif.0520, UW.Motif.0309, UW.Motif.0477, UW.Motif.0588, UW.Motif.0569, UW.Motif.0387, UW.Motif.0233, BHLHA15, UW.Motif.0128, UW.Motif.0152, UW.Motif.0172, UW.Motif.0502, UW.Motif.0365, UW.Motif.0396, UW.Motif.0461, UW.Motif.0111…	-6803	ENSG00000160712	ZNF263, EWSR1-FLI1, CTCF, E2F6, IRF5, UW.Motif.0618, UW.Motif.0046, UW.Motif.0337, UW.Motif.0421, UW.Motif.0475, IRF7, UW.Motif.0170, UW.Motif.0518, UW.Motif.0269, UW.Motif.0147, NHLH1, GATA2, UW.Motif.0236, UW.Motif.0248, UW.Motif.0272, UW.Motif.0231, TBX4, UW.Motif.0443, UW.Motif.0482, UW.Motif.0280, UW.Motif.0109, UW.Motif.0207, UW.Motif.0608, UW.Motif.0006, UW.Motif.0108, UW.Motif.0385, UW.Mo…	TBX20, ZSCAN31, MAX, ZNF695, RBM8A, CEBPG, TBX1
10109	chr1	154560100	154561099	FOXC1, FOXL1, FOXC2, FOXC2, FOXC1, FOXO3, FOXB1, UW.Motif.0507, TBX15, FOXB1, FOXI1, UW.Motif.0611, TBX1, EOMES, UW.Motif.0645, UW.Motif.0371, POU3F1, UW.Motif.0466, FOXD2, UW.Motif.0667, POU3F3, FOXO1, UW.Motif.0222, UW.Motif.0071, UW.Motif.0441, FOXP2, CSTF2, MAFK, ATF2, MGA, USF1, UW.Motif.0614, UW.Motif.0132, FOXD3, FOSL1, UW.Motif.0368, UW.Motif.0336, FOSL2, TCF4, UW.Motif.0512, FOXC1, TBX21…	-1572	ENSG00000160714	ESRRA, UW.Motif.0428, UW.Motif.0375, UW.Motif.0502, UW.Motif.0593, UW.Motif.0200, FOXA1, BARHL2, BARHL2, UW.Motif.0331, UW.Motif.0135, UW.Motif.0408, UW.Motif.0594, UW.Motif.0170, ESRRA, UW.Motif.0630, UW.Motif.0024, UW.Motif.0435, RARG, UW.Motif.0089, UW.Motif.0494, UW.Motif.0112, ESRRB, UW.Motif.0324, UW.Motif.0677, UW.Motif.0062, UW.Motif.0597, ESRRG, UW.Motif.0207, ESRRA, HOMEZ, ESRRA, UW.Mot…	UW.Motif.0667, MAFK, MGA, USF1, UW.Motif.0132, TBX21, TEF, UW.Motif.0207, UW.Motif.0062, MAX, FOXG1
10119	chr1	154652540	154653539	FOXC1, FOXI1, PAX5, FOXC2, MLX, FOXL1, BHLHE23, UW.Motif.0532, OLIG1, ONECUT3, UW.Motif.0549, TAL1::GATA1, UW.Motif.0573, UW.Motif.0590, UW.Motif.0577, OLIG2, BHLHE22, UW.Motif.0443, UW.Motif.0224, SCRT1, BHLHA15, ONECUT2, ONECUT1, OLIG3, OLIG2, UW.Motif.0115, UW.Motif.0178, UW.Motif.0608, ONECUT1, UW.Motif.0305, UW.Motif.0414, UW.Motif.0185, UW.Motif.0076, UW.Motif.0643, UW.Motif.0244, MAFK, UW.…	-18553	ENSG00000287064	NFYA, NFYB, REST, NHLH1, UW.Motif.0442, SP8, SP3, ZBTB7B, UW.Motif.0456, TFAP2A, UW.Motif.0088, UW.Motif.0138, UW.Motif.0599, UW.Motif.0487, UW.Motif.0520, UW.Motif.0108, UW.Motif.0151, UW.Motif.0032, UW.Motif.0246, GLI2, UW.Motif.0175, USF1, UW.Motif.0351, UW.Motif.0050, UW.Motif.0318, GLI2, UW.Motif.0658, UW.Motif.0115, FOXH1, UW.Motif.0158, UW.Motif.0081, UW.Motif.0396, UW.Motif.0477, UW.Motif…	FOXI1, OLIG1, OLIG2, UW.Motif.0224, UW.Motif.0115, MAFK, UW.Motif.0081, FOXH1, TEF, RBMS1, NFIX, TFAP2A
10120	chr1	154669350	154670349	UW.Motif.0507, UW.Motif.0099, UW.Motif.0464, UW.Motif.0466, UW.Motif.0312, UW.Motif.0602, UW.Motif.0213, UW.Motif.0524, UW.Motif.0443, TBX15, UW.Motif.0227, TBX1, UW.Motif.0487, UW.Motif.0509, UW.Motif.0132, UW.Motif.0468, UW.Motif.0534, UW.Motif.0107, UW.Motif.0171, UW.Motif.0064, UW.Motif.0587, UW.Motif.0399, HNF4A, UW.Motif.0296, UW.Motif.0214, UW.Motif.0393, UW.Motif.0045, UW.Motif.0519, UW.M…	-1743	ENSG00000287064	NFYA, NFYB, REST, NHLH1, UW.Motif.0442, SP8, SP3, ZBTB7B, UW.Motif.0456, TFAP2A, UW.Motif.0088, UW.Motif.0138, UW.Motif.0599, UW.Motif.0487, UW.Motif.0520, UW.Motif.0108, UW.Motif.0151, UW.Motif.0032, UW.Motif.0246, GLI2, UW.Motif.0175, USF1, UW.Motif.0351, UW.Motif.0050, UW.Motif.0318, GLI2, UW.Motif.0658, UW.Motif.0115, FOXH1, UW.Motif.0158, UW.Motif.0081, UW.Motif.0396, UW.Motif.0477, UW.Motif…	UW.Motif.0487, FOSL1, MAX, TEF, NHLH1, NKX2-8, CANX
10121	chr1	154679120	154680119	TBX20, FOXL1, TBX20, FOXC2, LHX2, TBX21, TBX21, UW.Motif.0322, UW.Motif.0564, UW.Motif.0683, TBX15, UW.Motif.0476, TFAP2A, UW.Motif.0635, UW.Motif.0441, UW.Motif.0395, UW.Motif.0281, UW.Motif.0318, UW.Motif.0330, UW.Motif.0362, UW.Motif.0201, UW.Motif.0413, POU3F3, TBX1, UW.Motif.0336, UW.Motif.0380, UW.Motif.0194, UW.Motif.0370, UW.Motif.0638, UW.Motif.0403, UW.Motif.0213, EOMES, UW.Motif.0202, …	8027	ENSG00000287064	NFYA, NFYB, REST, NHLH1, UW.Motif.0442, SP8, SP3, ZBTB7B, UW.Motif.0456, TFAP2A, UW.Motif.0088, UW.Motif.0138, UW.Motif.0599, UW.Motif.0487, UW.Motif.0520, UW.Motif.0108, UW.Motif.0151, UW.Motif.0032, UW.Motif.0246, GLI2, UW.Motif.0175, USF1, UW.Motif.0351, UW.Motif.0050, UW.Motif.0318, GLI2, UW.Motif.0658, UW.Motif.0115, FOXH1, UW.Motif.0158, UW.Motif.0081, UW.Motif.0396, UW.Motif.0477, UW.Motif…	TFAP2A, UW.Motif.0318, NHLH1, MAFK, OLIG2, FOXB1, MAX
10157	chr1	154997920	154998919	CTCF, RREB1, UW.Motif.0186, UW.Motif.0341, UW.Motif.0677, UW.Motif.0281, UW.Motif.0572, TFAP2C, UW.Motif.0243, UW.Motif.0600, UW.Motif.0563, UW.Motif.0469, UW.Motif.0040, UW.Motif.0633, ZHX3, FOXO1, UW.Motif.0173, UW.Motif.0169, UW.Motif.0057, NFKB1, UW.Motif.0175, UW.Motif.0121, UW.Motif.0048, UW.Motif.0198, UW.Motif.0185, FOXO4, UW.Motif.0087, UW.Motif.0504, FOXH1, UW.Motif.0111, UW.Motif.0434,…	3688	ENSG00000289103	ZNF263, RREB1, SP2, ELF1, PLAG1, EGR1, SP1, SP1, ELF3, UW.Motif.0009, ZNF740, ZNF740, ELF3, SREBF2, ELF4, CEBPA, UW.Motif.0246, UW.Motif.0656, JUND, EWSR1-FLI1, EHF, UW.Motif.0585, TFAP4, UW.Motif.0335, UW.Motif.0330, UW.Motif.0116, ELF1, UW.Motif.0257, CEBPB, UW.Motif.0440, UW.Motif.0610, PGAM2, GPD1, ELF5, FOS, ZNF75A, UW.Motif.0265, UW.Motif.0241, UW.Motif.0121, UW.Motif.0604, UW.Motif.0462, U…	RREB1, TFAP2C, FOXO1, UW.Motif.0121, BACH1, MAX, MYC, FOXO6, BACH2
10163	chr1	155000560	155001559	SP2, SP1, SP1, ZIC1, KLF16, UW.Motif.0009, TEAD1, UW.Motif.0576, UW.Motif.0003, SP8, UW.Motif.0335, SP3, UW.Motif.0626, SREBF2, UW.Motif.0354, UW.Motif.0151, RFX5, ZIC4, NR2C2, UW.Motif.0326, GLIS2, JUND, UW.Motif.0040, ZNF740, NFKB1, UW.Motif.0135, UW.Motif.0076, PGAM2, UW.Motif.0116, NFKB2, UW.Motif.0402, UW.Motif.0109, TFAP4, UW.Motif.0197, UW.Motif.0099, PLAG1, NFE2L2, INSM1, JUND, UW.Motif.0…	1048	ENSG00000289103	ZNF263, RREB1, SP2, ELF1, PLAG1, EGR1, SP1, SP1, ELF3, UW.Motif.0009, ZNF740, ZNF740, ELF3, SREBF2, ELF4, CEBPA, UW.Motif.0246, UW.Motif.0656, JUND, EWSR1-FLI1, EHF, UW.Motif.0585, TFAP4, UW.Motif.0335, UW.Motif.0330, UW.Motif.0116, ELF1, UW.Motif.0257, CEBPB, UW.Motif.0440, UW.Motif.0610, PGAM2, GPD1, ELF5, FOS, ZNF75A, UW.Motif.0265, UW.Motif.0241, UW.Motif.0121, UW.Motif.0604, UW.Motif.0462, U…	SP2, SP1, UW.Motif.0009, UW.Motif.0335, SREBF2, GLIS2, JUND, ZNF740, PGAM2, UW.Motif.0116, TFAP4, PLAG1, FOS, UW.Motif.0257, CEBPA, GPD1, CEBPB, USF1, AGGF1, USF2, CREB1, AFF4, SPR, AKR1A1, ZDHHC5, MZF1_5-13, ZCCHC14, TOB2, JUN, JUNB, ZMAT2, MAFF, TCEAL6, UBE2K, FGF19, SREBF1, HNF4A
10207	chr1	155568280	155569279	FOXC1, IRF1, FOXL1, FOXC2, UW.Motif.0067, NR2F1, FOXC2, UW.Motif.0027, UW.Motif.0012, UW.Motif.0238, UW.Motif.0180, UW.Motif.0386, UW.Motif.0315, UW.Motif.0173, UW.Motif.0532, FOXI1, UW.Motif.0021, UW.Motif.0316, UW.Motif.0199, UW.Motif.0443, MLX, UW.Motif.0220, UW.Motif.0042, FOXJ2, UW.Motif.0093, FOXC1, UW.Motif.0185, UW.Motif.0385, UW.Motif.0031, UW.Motif.0108, UW.Motif.0380, UW.Motif.0570, UW…	-2474	ENSG00000271267	TBX4, TBX2, UW.Motif.0496, TBX5, UW.Motif.0176, UW.Motif.0078, UW.Motif.0558, FOXO3, UW.Motif.0460, UW.Motif.0012, UW.Motif.0145, FOXO1, UW.Motif.0669, UW.Motif.0238, UW.Motif.0067, UW.Motif.0090, UW.Motif.0570, UW.Motif.0660, UW.Motif.0199, UW.Motif.0549, UW.Motif.0256, UW.Motif.0319, UW.Motif.0386, UW.Motif.0323, UW.Motif.0075, UW.Motif.0188, UW.Motif.0180, UW.Motif.0298, ZNF524, TBX15, UW.Moti…	UW.Motif.0067, UW.Motif.0012, UW.Motif.0238, UW.Motif.0180, UW.Motif.0386, UW.Motif.0199, UW.Motif.0220, UW.Motif.0570, UW.Motif.0549, PAX5, UW.Motif.0075, UW.Motif.0662, FOXO3, MAFG, ZNF524, MGA, SREBF2, FOXO1, TCF3, TCF4, FOXO4, MAFK, CREB3L1
10228	chr1	155740080	155741079	STAT2::STAT1, UW.Motif.0021, UW.Motif.0466, UW.Motif.0386, PRDM1, UW.Motif.0657, UW.Motif.0669, UW.Motif.0570, UW.Motif.0187, TBX15, UW.Motif.0304, TBX1, UW.Motif.0533, UW.Motif.0662, UW.Motif.0587, UW.Motif.0540, UW.Motif.0564, UW.Motif.0216, UW.Motif.0350, UW.Motif.0171, MYC, VSX1, UW.Motif.0207, UW.Motif.0135, UW.Motif.0356, UW.Motif.0229, UW.Motif.0075, UW.Motif.0462, MAFG, MGA, SMAD2::SMAD3:…	-5249	ENSG00000203761	EGR4, EGR2, IRF1, EGR2, EGR3, Oct-1, EGR1, EGR4, UW.Motif.0610, UW.Motif.0093, UW.Motif.0391, UW.Motif.0588, UW.Motif.0364, EGR1, UW.Motif.0531, POU2F2, UW.Motif.0135, UW.Motif.0558, UW.Motif.0631, UW.Motif.0636, UW.Motif.0256, UW.Motif.0539, UW.Motif.0503, UW.Motif.0545, UW.Motif.0564, UW.Motif.0580, FOXB1, UW.Motif.0099, UW.Motif.0237, UW.Motif.0363, UW.Motif.0602, H2AFZ, UW.Motif.0077, UW.Moti…	UW.Motif.0564, MYC, UW.Motif.0135, RORA_2, XBP1, TSN, RARA, SOX9
10256	chr1	155943770	155944769	FOXC1, RREB1, FOXI1, FOXC2, MLX, UW.Motif.0253, UW.Motif.0067, ZNF740, UW.Motif.0346, UW.Motif.0274, ZNF740, UW.Motif.0383, UW.Motif.0546, UW.Motif.0441, SPIB, UW.Motif.0159, UW.Motif.0570, UW.Motif.0592, UW.Motif.0198, UW.Motif.0131, UW.Motif.0645, UW.Motif.0158, UW.Motif.0487, UW.Motif.0220, ZNF524, UW.Motif.0468, UW.Motif.0263, UW.Motif.0473, UW.Motif.0452, UW.Motif.0562, RARG, UW.Motif.0182, …	2632	ENSG00000173080	ESRRB, ATF4, ESRRA, ESRRA, UW.Motif.0175, SP3, UW.Motif.0576, ESRRG, UW.Motif.0345, UW.Motif.0326, UW.Motif.0200, ESRRA, UW.Motif.0102, UW.Motif.0024, UW.Motif.0422, UW.Motif.0133, UW.Motif.0182, UW.Motif.0135, EBF1, UW.Motif.0435, UW.Motif.0395, UW.Motif.0147, UW.Motif.0170, UW.Motif.0671, UW.Motif.0122, UW.Motif.0246, UW.Motif.0630, UW.Motif.0043, UW.Motif.0283, UW.Motif.0252, UW.Motif.0074, UW…	SPIB, UW.Motif.0182, ISL2, CEBPG
10260	chr1	155944990	155945989	UW.Motif.0011, RREB1, UW.Motif.0452, GCM1, Myf, UW.Motif.0576, UW.Motif.0460, UW.Motif.0272, UW.Motif.0108, UW.Motif.0535, UW.Motif.0669, UW.Motif.0549, UW.Motif.0171, EWSR1-FLI1, UW.Motif.0109, UW.Motif.0379, UW.Motif.0027, UW.Motif.0564, UW.Motif.0184, UW.Motif.0597, UW.Motif.0507, UW.Motif.0620, UW.Motif.0342, UW.Motif.0655, UW.Motif.0140, UW.Motif.0662, UW.Motif.0147, UW.Motif.0635, UW.Motif.…	3852	ENSG00000173080	ESRRB, ATF4, ESRRA, ESRRA, UW.Motif.0175, SP3, UW.Motif.0576, ESRRG, UW.Motif.0345, UW.Motif.0326, UW.Motif.0200, ESRRA, UW.Motif.0102, UW.Motif.0024, UW.Motif.0422, UW.Motif.0133, UW.Motif.0182, UW.Motif.0135, EBF1, UW.Motif.0435, UW.Motif.0395, UW.Motif.0147, UW.Motif.0170, UW.Motif.0671, UW.Motif.0122, UW.Motif.0246, UW.Motif.0630, UW.Motif.0043, UW.Motif.0283, UW.Motif.0252, UW.Motif.0074, UW…	UW.Motif.0576, UW.Motif.0147, MAX, ATF6
10291	chr1	156304940	156305939	MEOX2, UW.Motif.0561, UW.Motif.0021, MEF2C, UW.Motif.0067, UW.Motif.0180, MAFB, UW.Motif.0126, UW.Motif.0611, UW.Motif.0173, UW.Motif.0660, POU3F3, UW.Motif.0235, UW.Motif.0369, UW.Motif.0316, CPEB1, UW.Motif.0367, UW.Motif.0314, UW.Motif.0194, UW.Motif.0324, UW.Motif.0075, UW.Motif.0643, UW.Motif.0112, UW.Motif.0681, UW.Motif.0031, MYOD1, UW.Motif.0035, UW.Motif.0482, UW.Motif.0185, UW.Motif.012…	-6133	ENSG00000189030	FOXL1, UW.Motif.0038, FOXC2, UW.Motif.0496, UW.Motif.0022, UW.Motif.0176, UW.Motif.0090, ATF3, UW.Motif.0532, UW.Motif.0084, UW.Motif.0078, FOXJ2, MYC, UW.Motif.0349, UW.Motif.0346, UW.Motif.0460, UW.Motif.0388, UW.Motif.0180, UW.Motif.0322, USF1, MLX, UW.Motif.0645, TBX15, UW.Motif.0027, UW.Motif.0620, UW.Motif.0456, UW.Motif.0584, TBX1, TP63, UW.Motif.0184, UW.Motif.0423, UW.Motif.0200, UW.Moti…	UW.Motif.0180, UW.Motif.0075, UW.Motif.0681, UW.Motif.0566, NHLH1, CEBPB, SREBF2, MRPL2, IVD, HHAT, SREBF1, USF1
10318	chr1	156501520	156502519	UW.Motif.0360, UW.Motif.0528, UW.Motif.0096, UW.Motif.0549, UW.Motif.0146, UW.Motif.0457, MXI1, UW.Motif.0591, UW.Motif.0308, UW.Motif.0202, UW.Motif.0129, DUX4, UW.Motif.0521, UW.Motif.0370, UW.Motif.0025, UW.Motif.0293, UW.Motif.0639, RUNX2, UW.Motif.0533, UW.Motif.0602, UW.Motif.0006, UW.Motif.0111, UW.Motif.0599, UW.Motif.0066, FOXA1, UW.Motif.0397, FOSL1, MYOD1, DUXA, FOXI1, SNRNP70, ETV6, X…	-1063	ENSG00000288835	MEF2D, MEF2B, MEF2A, MEF2A, UW.Motif.0664, UW.Motif.0299, FOXI1, UW.Motif.0568, UW.Motif.0647, UW.Motif.0572, UW.Motif.0264, UW.Motif.0618, MXI1, UW.Motif.0202, UW.Motif.0024, UW.Motif.0488, UW.Motif.0310, UW.Motif.0308, UW.Motif.0170, DUX4, UW.Motif.0577, UW.Motif.0370, UW.Motif.0293, UW.Motif.0533, UW.Motif.0223, UW.Motif.0043, UW.Motif.0348, RUNX2, UW.Motif.0621, UW.Motif.0247, UW.Motif.0278, …	UW.Motif.0146, MXI1, UW.Motif.0308, UW.Motif.0202, DUX4, UW.Motif.0370, UW.Motif.0293, RUNX2, UW.Motif.0533, UW.Motif.0111, UW.Motif.0397, FOSL1, DUXA, FOXI1, SNRNP70, THAP5, TFAP2B, RUNX3, FOSB, ASPSCR1, TFAP2C, XBP1, TBX1
10386	chr1	156710410	156711409	EGR1, SPDEF, UW.Motif.0009, INSM1, ESRRA, UW.Motif.0576, UW.Motif.0521, UW.Motif.0479, UW.Motif.0182, SPDEF, UW.Motif.0344, UW.Motif.0297, UW.Motif.0551, UW.Motif.0385, UW.Motif.0335, UW.Motif.0162, UW.Motif.0024, RXR::RAR_DR5, UW.Motif.0339, UW.Motif.0393, ZNF740, TFAP4, UW.Motif.0141, UW.Motif.0523, NR2C2, GLI2, UW.Motif.0255, FOSL1, UW.Motif.0142, UW.Motif.0432, UW.Motif.0204, UW.Motif.0347, F…	2264	ENSG00000223356	FOXC1, FOXL1, FOXC2, TBX4, UW.Motif.0496, UW.Motif.0078, FOXC2, UW.Motif.0180, UW.Motif.0012, UW.Motif.0021, UW.Motif.0084, UW.Motif.0379, TBX5, FOXI1, UW.Motif.0067, UW.Motif.0460, XBP1, FOXC1, UW.Motif.0346, UW.Motif.0600, UW.Motif.0386, CSTF2, UW.Motif.0532, FOSL1, UW.Motif.0055, UW.Motif.0066, FOSL2, TP63, UW.Motif.0638, POU3F1, POU3F3, CPEB1, UW.Motif.0199, UW.Motif.0229, UW.Motif.0188, UW.M…	GLI2, FOSL1, FOS, JUNB, FOSL2, RARA, JUND, XBP1, SREBF1
10390	chr1	156715870	156716869	NR2F1, UW.Motif.0496, STAT1, STAT1, UW.Motif.0067, ATF3, UW.Motif.0669, UW.Motif.0677, UW.Motif.0042, RARA, UW.Motif.0469, UW.Motif.0645, UW.Motif.0494, UW.Motif.0388, STAT3, UW.Motif.0408, UW.Motif.0666, NR2C2, UW.Motif.0239, UW.Motif.0570, UW.Motif.0620, UW.Motif.0184, UW.Motif.0528, UW.Motif.0587, UW.Motif.0658, UW.Motif.0112, SPIC, UW.Motif.0276, UW.Motif.0229, USF1, UW.Motif.0101, UW.Motif.0…	-3196	ENSG00000223356	FOXC1, FOXL1, FOXC2, TBX4, UW.Motif.0496, UW.Motif.0078, FOXC2, UW.Motif.0180, UW.Motif.0012, UW.Motif.0021, UW.Motif.0084, UW.Motif.0379, TBX5, FOXI1, UW.Motif.0067, UW.Motif.0460, XBP1, FOXC1, UW.Motif.0346, UW.Motif.0600, UW.Motif.0386, CSTF2, UW.Motif.0532, FOSL1, UW.Motif.0055, UW.Motif.0066, FOSL2, TP63, UW.Motif.0638, POU3F1, POU3F3, CPEB1, UW.Motif.0199, UW.Motif.0229, UW.Motif.0188, UW.M…	UW.Motif.0496, UW.Motif.0067, RARA, UW.Motif.0229, TP63, NKX2-3, RHOXF1, SREBF1, EBF1, Trp73, RORA
10397	chr1	156720170	156721169	UW.Motif.0038, UW.Motif.0432, UW.Motif.0507, ATF3, MYC, UW.Motif.0269, UW.Motif.0090, UW.Motif.0503, UW.Motif.0171, UW.Motif.0466, USF1, UW.Motif.0346, UW.Motif.0253, UW.Motif.0593, UW.Motif.0051, UW.Motif.0573, UW.Motif.0193, MEOX2, LHX2, UW.Motif.0638, UW.Motif.0672, UW.Motif.0431, NFKB1, UW.Motif.0360, UW.Motif.0622, UW.Motif.0002, UW.Motif.0030, UW.Motif.0037, NFKB1, UW.Motif.0401, ZHX3, UW.M…	-7496	ENSG00000223356	FOXC1, FOXL1, FOXC2, TBX4, UW.Motif.0496, UW.Motif.0078, FOXC2, UW.Motif.0180, UW.Motif.0012, UW.Motif.0021, UW.Motif.0084, UW.Motif.0379, TBX5, FOXI1, UW.Motif.0067, UW.Motif.0460, XBP1, FOXC1, UW.Motif.0346, UW.Motif.0600, UW.Motif.0386, CSTF2, UW.Motif.0532, FOSL1, UW.Motif.0055, UW.Motif.0066, FOSL2, TP63, UW.Motif.0638, POU3F1, POU3F3, CPEB1, UW.Motif.0199, UW.Motif.0229, UW.Motif.0188, UW.M…	UW.Motif.0346, UW.Motif.0638, FOXI1, RHOXF1, HCFC2, CREB3
10408	chr1	156889660	156890659	CTCF, GBX2, UW.Motif.0427, UW.Motif.0155, UW.Motif.0508, UW.Motif.0099, UW.Motif.0003, UW.Motif.0677, UW.Motif.0345, UW.Motif.0079, UW.Motif.0299, UW.Motif.0098, UW.Motif.0664, UW.Motif.0108, NFE2L2, UW.Motif.0343, UW.Motif.0186, UW.Motif.0624, UW.Motif.0567, UW.Motif.0368, UW.Motif.0278, UW.Motif.0259, UW.Motif.0217, MEOX2, UW.Motif.0283, UW.Motif.0373, UW.Motif.0007, UW.Motif.0428, UW.Motif.063…	-3538	ENSG00000187800	UW.Motif.0015, UW.Motif.0507, UW.Motif.0090, UW.Motif.0335, UW.Motif.0550, UW.Motif.0576, UW.Motif.0379, UW.Motif.0671, UW.Motif.0364, UW.Motif.0024, UW.Motif.0043, UW.Motif.0072, UW.Motif.0439, UW.Motif.0587, UW.Motif.0046, UW.Motif.0075, UW.Motif.0332, UW.Motif.0393, UW.Motif.0123, UW.Motif.0137, RFX5, UW.Motif.0068, ZNF503, UW.Motif.0307, UW.Motif.0148, BATF3, ZBTB7A, AFF4, FHL2, RFX4, UW.Moti…	MAX, CEBPB, E2F3
10457	chr1	157510450	157511449	BHLHE22, OLIG1, BHLHA15, OLIG2, OLIG2, FOXJ2, BHLHE23, NFE2L2, OLIG3, NHLH1, UW.Motif.0259, ZNF238, UW.Motif.0460, TAL1::TCF3, NHLH1, ELF1, MSC, UW.Motif.0371, UW.Motif.0568, UW.Motif.0243, UW.Motif.0631, NEUROG2, UW.Motif.0470, UW.Motif.0319, UW.Motif.0586, UW.Motif.0027, UW.Motif.0211, Myf, ZNF238, UW.Motif.0655, NEUROG2, UW.Motif.0620, UW.Motif.0625, UW.Motif.0117, JUND (var.2), JUN, UW.Motif.…	41565	ENSG00000143297	STAT1, TCF7L2, FOXJ2, STAT1, SPIB, UW.Motif.0617, FOXD2, UW.Motif.0494, STAT3, UW.Motif.0594, ONECUT1, ONECUT1, NR2E1, UW.Motif.0279, FOXC1, UW.Motif.0657, ONECUT3, UW.Motif.0147, ONECUT2, UW.Motif.0103, LEF1, UW.Motif.0276, ELF1, FOXJ3, UW.Motif.0543, UW.Motif.0546, UW.Motif.0098, UW.Motif.0109, UW.Motif.0194, UW.Motif.0211, MYC, UW.Motif.0123, UW.Motif.0076, UW.Motif.0163, UW.Motif.0399, FOXC2,…	BHLHE22, FOXJ2, ELF1, UW.Motif.0211, JUN, UW.Motif.0109, TCF7L2, FOXJ3, MAGEA8, CEBPE, H1FX, CEBPD, CEBPB, SOX2
10459	chr1	157511730	157512729	SPI1, SPIB, POU3F2, SPIC, POU3F4, POU3F3, ELF1, RXR::RAR_DR5, Oct-1, UW.Motif.0274, UW.Motif.0500, LHX2, UW.Motif.0122, UW.Motif.0572, ISX, UW.Motif.0472, UW.Motif.0674, UW.Motif.0208, UW.Motif.0027, POU3F1, DUX4, UW.Motif.0005, UW.Motif.0400, FLI1, UW.Motif.0085, UW.Motif.0638, ZHX3, UW.Motif.0454, UW.Motif.0217, UW.Motif.0152, UW.Motif.0310, UW.Motif.0106, POU1F1, UW.Motif.0296, UW.Motif.0509, …	40285	ENSG00000143297	STAT1, TCF7L2, FOXJ2, STAT1, SPIB, UW.Motif.0617, FOXD2, UW.Motif.0494, STAT3, UW.Motif.0594, ONECUT1, ONECUT1, NR2E1, UW.Motif.0279, FOXC1, UW.Motif.0657, ONECUT3, UW.Motif.0147, ONECUT2, UW.Motif.0103, LEF1, UW.Motif.0276, ELF1, FOXJ3, UW.Motif.0543, UW.Motif.0546, UW.Motif.0098, UW.Motif.0109, UW.Motif.0194, UW.Motif.0211, MYC, UW.Motif.0123, UW.Motif.0076, UW.Motif.0163, UW.Motif.0399, FOXC2,…	SPI1, SPIB, ELF1, UW.Motif.0106, STAT1, NKX3-1, CEBPB, NMRAL1, GTPBP1, MAX, BCL6B, SOX2
10463	chr1	157652800	157653799	SPI1, SPIB, FOXC1, SPIC, FOXL1, FOXC2, FOXC2, GATA2, FOXI1, FOXC1, FOXA1, POU3F1, FOXA1, POU3F3, FOXB1, FOXP2, UW.Motif.0274, UW.Motif.0572, POU3F4, UW.Motif.0445, UW.Motif.0345, CSTF2, UW.Motif.0660, UW.Motif.0235, UW.Motif.0254, MEOX2, UW.Motif.0507, UW.Motif.0565, UW.Motif.0308, UW.Motif.0539, UW.Motif.0179, UW.Motif.0287, UW.Motif.0485, ONECUT3, POU3F3, UW.Motif.0214, UW.Motif.0135, OLIG2, UW…	-10549	ENSG00000233712	UW.Motif.0538, UW.Motif.0644, UW.Motif.0550, UW.Motif.0529, UW.Motif.0294, UW.Motif.0085, TFAP2A, UW.Motif.0367, UW.Motif.0589, UW.Motif.0634, UW.Motif.0539, UW.Motif.0058, UW.Motif.0509, TFAP2C, UW.Motif.0276, UW.Motif.0413, UW.Motif.0499, UW.Motif.0414, UW.Motif.0439, UW.Motif.0575, UW.Motif.0143, UW.Motif.0631, UW.Motif.0036, UW.Motif.0492, TEAD1, HOXA13, UW.Motif.0187, UW.Motif.0339, UW.Motif…	GATA2, UW.Motif.0539, POU3F2, UW.Motif.0602, LHX2, PDE6H, TFAP2A, RAX, TRIP10, ESRRA
10465	chr1	157671570	157672569	SRY, JDP2, JDP2, JUND, UW.Motif.0669, NR2F1, NFE2, BATF::JUN, UW.Motif.0229, UW.Motif.0380, UW.Motif.0001, FOS, UW.Motif.0479, UW.Motif.0065, JUN (var.2), UW.Motif.0354, UW.Motif.0465, UW.Motif.0533, HOMEZ, UW.Motif.0235, UW.Motif.0330, UW.Motif.0295, FOSL1, SOX14, UW.Motif.0392, UW.Motif.0167, UW.Motif.0233, UW.Motif.0035, UW.Motif.0620, UW.Motif.0424, JUNB, UW.Motif.0199, FOSL2, UW.Motif.0155, …	-19692	ENSG00000227217	LHX9, Myf, HESX1, TAL1::TCF3, UW.Motif.0003, TGIF2, UW.Motif.0261, UW.Motif.0334, UW.Motif.0004, UW.Motif.0592, UW.Motif.0376, UW.Motif.0639, UW.Motif.0257, UW.Motif.0201, UW.Motif.0539, MEIS3, UW.Motif.0533, HOXC12, UW.Motif.0295, HOXD12, UW.Motif.0325, UW.Motif.0657, UW.Motif.0439, UW.Motif.0332, UW.Motif.0371, UW.Motif.0433, UW.Motif.0321, UW.Motif.0356, PLAG1, UW.Motif.0158, UW.Motif.0620, UW…	SRY, JDP2, FOS, UW.Motif.0533, UW.Motif.0330, UW.Motif.0295, UW.Motif.0167, UW.Motif.0620, HOXB13, HOXA13, SOX9, AGAP2, NFIX, HHAT, MAX, ATF3, TFAP4, USF1, SOX8, CUX1, SOX7
10507	chr1	158247700	158248699	UW.Motif.0130, UW.Motif.0533, SCRT1, RUNX3, UW.Motif.0550, RUNX2, UW.Motif.0345, UW.Motif.0509, UW.Motif.0377, UW.Motif.0080, SCRT2, UW.Motif.0112, UW.Motif.0494, UW.Motif.0620, UW.Motif.0023, UW.Motif.0046, USF2, UW.Motif.0170, UW.Motif.0531, UW.Motif.0529, UW.Motif.0172, UW.Motif.0342, UW.Motif.0398, RFX5, UW.Motif.0104, UW.Motif.0319, NR2F1, UW.Motif.0185, UW.Motif.0594, UW.Motif.0278, MYOD1, …	-6224	ENSG00000158477	UW.Motif.0038, FOXP1, ATF3, MYC, UW.Motif.0595, RUNX2, USF1, UW.Motif.0180, UW.Motif.0410, UW.Motif.0458, FOXD2, UW.Motif.0473, FOXD3, AR, UW.Motif.0157, UW.Motif.0284, UW.Motif.0274, UW.Motif.0352, UW.Motif.0644, UW.Motif.0203, UW.Motif.0245, HNF1B, UW.Motif.0558, UW.Motif.0251, UW.Motif.0325, UW.Motif.0232, CSTF2, UW.Motif.0318, UW.Motif.0008, FOXJ3, UW.Motif.0120, UW.Motif.0114, POU3F1, UW.Mot…	RUNX2, USF2, USF1, TBX20, HES1, CREB3L1, XBP1, MYC, Trp53, SOX9
10514	chr1	158274540	158275539	EBF1, RFX2, UW.Motif.0172, UW.Motif.0013, UW.Motif.0574, UW.Motif.0512, UW.Motif.0247, UW.Motif.0665, UW.Motif.0111, UW.Motif.0250, UW.Motif.0475, UW.Motif.0196, UW.Motif.0438, UW.Motif.0428, RORA_1, UW.Motif.0452, UW.Motif.0572, RUNX2, FOXO3, UW.Motif.0670, NFKB1, UW.Motif.0473, UW.Motif.0320, UW.Motif.0366, UW.Motif.0045, UW.Motif.0499, UW.Motif.0108, UW.Motif.0408, UW.Motif.0506, UW.Motif.0062…	-7720	ENSG00000230942	FOXC1, POU2F2, UW.Motif.0436, UW.Motif.0566, UW.Motif.0270, FOXI1, FOXC2, RFX5, UW.Motif.0269, UW.Motif.0564, UW.Motif.0365, UW.Motif.0130, UW.Motif.0230, UW.Motif.0603, ISX, UW.Motif.0552, FOXC1, UW.Motif.0243, ARNT, UW.Motif.0681, FOXB1, UW.Motif.0157, UW.Motif.0538, UW.Motif.0236, UW.Motif.0519, UW.Motif.0165, Myf, UW.Motif.0194, UW.Motif.0620, UW.Motif.0371, UW.Motif.0526, UW.Motif.0425, UW.M…	UW.Motif.0665, MAFG, RFX5, MAX, NKX3-1, FOXI1, USF2
10532	chr1	158810020	158811019	Trp53, UW.Motif.0322, UW.Motif.0377, SPDEF, UW.Motif.0013, STAT1, UW.Motif.0614, UW.Motif.0326, STAT1, UW.Motif.0613, UW.Motif.0234, UW.Motif.0411, UW.Motif.0572, UW.Motif.0509, SPDEF, EBF1, EPAS1, UW.Motif.0378, UW.Motif.0261, UW.Motif.0356, MAX, UW.Motif.0441, UW.Motif.0320, UW.Motif.0296, UW.Motif.0453, UW.Motif.0189, UW.Motif.0347, UW.Motif.0629, UW.Motif.0207, UW.Motif.0606, UW.Motif.0410, U…	-1185	ENSG00000180409	UW.Motif.0377, UW.Motif.0461, UW.Motif.0325, UW.Motif.0321, UW.Motif.0284, UW.Motif.0540, UW.Motif.0662, UW.Motif.0182, UW.Motif.0572, UW.Motif.0130, UW.Motif.0261, UW.Motif.0638, UW.Motif.0378, UW.Motif.0356, UW.Motif.0455, UW.Motif.0441, UW.Motif.0546, UW.Motif.0319, UW.Motif.0352, UW.Motif.0566, UW.Motif.0189, UW.Motif.0510, UW.Motif.0057, UW.Motif.0033, UW.Motif.0148, UW.Motif.0050, JUNB, UW.…	UW.Motif.0377, UW.Motif.0234, UW.Motif.0572, UW.Motif.0378, UW.Motif.0261, UW.Motif.0356, UW.Motif.0441, UW.Motif.0189, UW.Motif.0033, UW.Motif.0313, KCNIP1, UW.Motif.0510, RBM42, ZNF124, PITX1, CEBPD, CEBPB, MYOD1, ARNTL, CEBPG, ZNF232, ZNF410
10533	chr1	158818240	158819239	LHX6, PDX1, UW.Motif.0546, UW.Motif.0643, UW.Motif.0532, UW.Motif.0589, UW.Motif.0616, UW.Motif.0565, UW.Motif.0614, UW.Motif.0249, UW.Motif.0235, UW.Motif.0020, UW.Motif.0534, UW.Motif.0495, FOXD3, UW.Motif.0509, UW.Motif.0186, UW.Motif.0086, UW.Motif.0282, UW.Motif.0006, UW.Motif.0031, UW.Motif.0473, UW.Motif.0213, UW.Motif.0258, UW.Motif.0506, UW.Motif.0127, FOXC2, UW.Motif.0372, UW.Motif.0251…	-9405	ENSG00000180409	UW.Motif.0377, UW.Motif.0461, UW.Motif.0325, UW.Motif.0321, UW.Motif.0284, UW.Motif.0540, UW.Motif.0662, UW.Motif.0182, UW.Motif.0572, UW.Motif.0130, UW.Motif.0261, UW.Motif.0638, UW.Motif.0378, UW.Motif.0356, UW.Motif.0455, UW.Motif.0441, UW.Motif.0546, UW.Motif.0319, UW.Motif.0352, UW.Motif.0566, UW.Motif.0189, UW.Motif.0510, UW.Motif.0057, UW.Motif.0033, UW.Motif.0148, UW.Motif.0050, JUNB, UW.…	UW.Motif.0546, UW.Motif.0251, ESX1, DAB2, CEBPB, MCTP2, C19orf40, MYC
10534	chr1	158818480	158819479	LHX6, PDX1, UW.Motif.0612, UW.Motif.0546, UW.Motif.0006, UW.Motif.0588, UW.Motif.0532, UW.Motif.0489, ESRRG, UW.Motif.0614, UW.Motif.0058, UW.Motif.0249, UW.Motif.0565, UW.Motif.0020, UW.Motif.0495, UW.Motif.0509, UW.Motif.0186, UW.Motif.0019, UW.Motif.0031, UW.Motif.0111, UW.Motif.0282, UW.Motif.0452, UW.Motif.0066, UW.Motif.0473, UW.Motif.0127, FOXC2, UW.Motif.0251, FOXC1, RORA_1, ESRRA, UW.Mot…	-9645	ENSG00000180409	UW.Motif.0377, UW.Motif.0461, UW.Motif.0325, UW.Motif.0321, UW.Motif.0284, UW.Motif.0540, UW.Motif.0662, UW.Motif.0182, UW.Motif.0572, UW.Motif.0130, UW.Motif.0261, UW.Motif.0638, UW.Motif.0378, UW.Motif.0356, UW.Motif.0455, UW.Motif.0441, UW.Motif.0546, UW.Motif.0319, UW.Motif.0352, UW.Motif.0566, UW.Motif.0189, UW.Motif.0510, UW.Motif.0057, UW.Motif.0033, UW.Motif.0148, UW.Motif.0050, JUNB, UW.…	UW.Motif.0546, UW.Motif.0251, ESX1, CEBPB, MCTP2, RBM7, C19orf40, MYC
10535	chr1	158819190	158820189	LHX6, PDX1, SRF, RUNX2, SOX7, UW.Motif.0612, UW.Motif.0602, JUND, FOSL1, UW.Motif.0274, JUN (var.2), UW.Motif.0006, UW.Motif.0479, UW.Motif.0489, SOX21, UW.Motif.0293, UW.Motif.0365, UW.Motif.0533, UW.Motif.0441, ESRRG, TEAD1, JDP2, UW.Motif.0621, FOSL2, UW.Motif.0235, JUNB, UW.Motif.0349, NFE2, UW.Motif.0058, FOS, UW.Motif.0104, UW.Motif.0230, JDP2, UW.Motif.0008, UW.Motif.0542, UW.Motif.0353, U…	-10355	ENSG00000180409	UW.Motif.0377, UW.Motif.0461, UW.Motif.0325, UW.Motif.0321, UW.Motif.0284, UW.Motif.0540, UW.Motif.0662, UW.Motif.0182, UW.Motif.0572, UW.Motif.0130, UW.Motif.0261, UW.Motif.0638, UW.Motif.0378, UW.Motif.0356, UW.Motif.0455, UW.Motif.0441, UW.Motif.0546, UW.Motif.0319, UW.Motif.0352, UW.Motif.0566, UW.Motif.0189, UW.Motif.0510, UW.Motif.0057, UW.Motif.0033, UW.Motif.0148, UW.Motif.0050, JUNB, UW.…	FOSL1, UW.Motif.0441, FOSL2, JUNB, NFE2, UW.Motif.0546, ARNTL, NRL, DAB2, SPIB, ESX1, MYC, USF1, NFATC1
10537	chr1	158850460	158851459	OTX2, HSF1, BARHL2, OTX1, UW.Motif.0239, UW.Motif.0394, BARHL2, UW.Motif.0230, UW.Motif.0589, UW.Motif.0572, UW.Motif.0315, UW.Motif.0651, TFAP2A, UW.Motif.0236, UW.Motif.0320, TFAP2C, UW.Motif.0134, UW.Motif.0017, UW.Motif.0070, UW.Motif.0663, HSF4, LHX9, Sox4, UW.Motif.0031, FOXO3, UW.Motif.0030, UW.Motif.0461, UW.Motif.0111, TFAP2A, PROP1, FOXP2, UW.Motif.0400, MAFG, UW.Motif.0178, UW.Motif.01…	19609	ENSG00000163563	HSF1, HSF2, HSF4, HSF1, POU4F1, POU2F1, POU4F3, POU5F1P1, POU2F3, POU2F2, TEF, UW.Motif.0423, TEF, UW.Motif.0383, UW.Motif.0320, UW.Motif.0191, POU3F2, UW.Motif.0653, DBP, POU2F1, POU1F1, UW.Motif.0640, UW.Motif.0609, POU4F2, POU3F3, UW.Motif.0303, Oct-1, UW.Motif.0194, UW.Motif.0126, UW.Motif.0492, UW.Motif.0531, UW.Motif.0579, UW.Motif.0317, NFIL3, UW.Motif.0410, UW.Motif.0607, UW.Motif.0030, U…	HSF1, TFAP2A, UW.Motif.0320, TFAP2C, HSF4, UW.Motif.0030, MAX, UW.Motif.0525, MSX1, HSF2, FOSL1, ZNF205, TEF, DDX43, ADARB1, CLK1, GTPBP1, TFAP2B, MAF, JUND, CEBPA, HIF1A, USF1, JUNB, JUN, ATF3, E2F1, E2F2
10573	chr1	159778080	159779079	FOXC2, FOXP2, UW.Motif.0585, UW.Motif.0322, NEUROG2, UW.Motif.0360, FOXA1, UW.Motif.0193, UW.Motif.0375, UW.Motif.0506, TCF7L2, FOXC1, UW.Motif.0218, MLX, UW.Motif.0294, UW.Motif.0326, UW.Motif.0183, NEUROG2, UW.Motif.0673, NEUROD2, UW.Motif.0355, UW.Motif.0204, UW.Motif.0387, PSMC2, FOXO3, FOXB1, UW.Motif.0016, UW.Motif.0489, UW.Motif.0045, UW.Motif.0472, ESR2, TFAP2A, UW.Motif.0052, UW.Motif.01…	803	ENSG00000288775	TCF7L1, ESR2, POU1F1, LEF1, ESR1, TCF7L2, UW.Motif.0610, BATF::JUN, UW.Motif.0207, FOS, UW.Motif.0006, UW.Motif.0488, UW.Motif.0457, UW.Motif.0512, GBX2, UW.Motif.0203, UW.Motif.0086, HOXD13, NFATC1, UW.Motif.0340, UW.Motif.0193, UW.Motif.0142, Oct-1, HOXC13, UW.Motif.0415, UW.Motif.0385, UW.Motif.0200, JUN (var.2), UW.Motif.0272, UW.Motif.0492, UW.Motif.0518, UW.Motif.0517, AR, HOXA13, UW.Motif.…	UW.Motif.0193, TCF7L2, ESR2, MLXIPL, NHLH1, BARHL2, MGA, MAX, FOXF2, FOXI1, NFIL3, DAB2, KLF3, EN1, MSX1, BARX1, AR, E2F3
10585	chr1	159820900	159821899	SPI1, SPIB, SPIC, UW.Motif.0215, SOX21, SOX14, SOX15, UW.Motif.0632, UW.Motif.0160, UW.Motif.0172, UW.Motif.0189, UW.Motif.0236, UW.Motif.0348, UW.Motif.0637, UW.Motif.0504, UW.Motif.0099, UW.Motif.0195, SOX14, UW.Motif.0639, SRY, UW.Motif.0098, UW.Motif.0293, UW.Motif.0299, UW.Motif.0555, UW.Motif.0007, UW.Motif.0622, UW.Motif.0368, UW.Motif.0244, UW.Motif.0045, LHX9, UW.Motif.0242, UW.Motif.022…	-5411	ENSG00000158714	ZNF238, ZNF238, NR3C2, UW.Motif.0333, UW.Motif.0611, TEAD1, UW.Motif.0286, NR3C1, NFKB1, UW.Motif.0328, UW.Motif.0203, UW.Motif.0064, UW.Motif.0549, UW.Motif.0605, UW.Motif.0438, UW.Motif.0556, UW.Motif.0310, UW.Motif.0459, FOS, UW.Motif.0099, AR, UW.Motif.0257, UW.Motif.0420, UW.Motif.0408, UW.Motif.0164, UW.Motif.0278, UW.Motif.0521, UW.Motif.0315, UW.Motif.0584, TCF7L2, UW.Motif.0600, RELA, AR…	UW.Motif.0099, UW.Motif.0045, MRPL1, CREB3L1, CEBPB, RUNX3, MAX, BAX, FOS, SPDEF
10587	chr1	159911320	159912319	UW.Motif.0326, UW.Motif.0377, UW.Motif.0474, UW.Motif.0300, UW.Motif.0284, POU3F4, UW.Motif.0208, UW.Motif.0469, CDX2, UW.Motif.0202, UW.Motif.0243, UW.Motif.0207, UW.Motif.0543, UW.Motif.0609, POU3F2, UW.Motif.0279, UW.Motif.0480, UW.Motif.0356, UW.Motif.0076, UW.Motif.0214, UW.Motif.0107, UW.Motif.0321, UW.Motif.0173, UW.Motif.0352, UW.Motif.0384, UW.Motif.0325, UW.Motif.0302, POU2F2, UW.Motif.…	-1266	ENSG00000279430	RFX2, POU2F2, RFX5, RFX5, UW.Motif.0133, UW.Motif.0546, RFX3, UW.Motif.0207, UW.Motif.0274, UW.Motif.0018, UW.Motif.0543, UW.Motif.0333, UW.Motif.0483, UW.Motif.0126, UW.Motif.0199, UW.Motif.0208, UW.Motif.0384, UW.Motif.0241, UW.Motif.0278, UW.Motif.0301, UW.Motif.0007, UW.Motif.0296, UW.Motif.0131, UW.Motif.0319, UW.Motif.0107, RFX4, UW.Motif.0466, UW.Motif.0584, UW.Motif.0337, UW.Motif.0417, U…	UW.Motif.0208, UW.Motif.0207, UW.Motif.0543, UW.Motif.0107, UW.Motif.0384, POU2F2, UW.Motif.0260, UW.Motif.0075, UW.Motif.0588, UW.Motif.0231, UW.Motif.0205, POU5F1P1, UW.Motif.0510, AR, RARG, USF1, BHLHE23, XBP1, TFAP2C, FOS
10588	chr1	159912100	159913099	PAX5, UW.Motif.0012, JUN, UW.Motif.0145, UW.Motif.0238, JUND (var.2), UW.Motif.0379, UW.Motif.0416, UW.Motif.0315, TFAP4, UW.Motif.0460, UW.Motif.0669, MEF2A, UW.Motif.0549, UW.Motif.0340, UW.Motif.0570, UW.Motif.0433, UW.Motif.0485, UW.Motif.0471, UW.Motif.0385, TBX15, UW.Motif.0484, UW.Motif.0351, UW.Motif.0620, UW.Motif.0299, UW.Motif.0349, UW.Motif.0076, UW.Motif.0041, UW.Motif.0511, UW.Motif…	-2046	ENSG00000279430	RFX2, POU2F2, RFX5, RFX5, UW.Motif.0133, UW.Motif.0546, RFX3, UW.Motif.0207, UW.Motif.0274, UW.Motif.0018, UW.Motif.0543, UW.Motif.0333, UW.Motif.0483, UW.Motif.0126, UW.Motif.0199, UW.Motif.0208, UW.Motif.0384, UW.Motif.0241, UW.Motif.0278, UW.Motif.0301, UW.Motif.0007, UW.Motif.0296, UW.Motif.0131, UW.Motif.0319, UW.Motif.0107, RFX4, UW.Motif.0466, UW.Motif.0584, UW.Motif.0337, UW.Motif.0417, U…	JUN, UW.Motif.0433, TBX1, POU2F2, UW.Motif.0049, NR2E1, TFE3, CREB3, TFAP2C, ATF7
10589	chr1	159912840	159913839	FOXC1, RFX5, FOXC2, UW.Motif.0460, UW.Motif.0315, UW.Motif.0682, UW.Motif.0570, UW.Motif.0098, TBX15, UW.Motif.0383, UW.Motif.0412, UW.Motif.0620, UW.Motif.0361, UW.Motif.0469, TBX1, UW.Motif.0070, UW.Motif.0188, UW.Motif.0581, UW.Motif.0580, UW.Motif.0480, UW.Motif.0045, UW.Motif.0510, UW.Motif.0196, UW.Motif.0071, NFIX, UW.Motif.0676, UW.Motif.0630, MGA, UW.Motif.0511, UW.Motif.0041, SSX2, TEAD…	-2786	ENSG00000279430	RFX2, POU2F2, RFX5, RFX5, UW.Motif.0133, UW.Motif.0546, RFX3, UW.Motif.0207, UW.Motif.0274, UW.Motif.0018, UW.Motif.0543, UW.Motif.0333, UW.Motif.0483, UW.Motif.0126, UW.Motif.0199, UW.Motif.0208, UW.Motif.0384, UW.Motif.0241, UW.Motif.0278, UW.Motif.0301, UW.Motif.0007, UW.Motif.0296, UW.Motif.0131, UW.Motif.0319, UW.Motif.0107, RFX4, UW.Motif.0466, UW.Motif.0584, UW.Motif.0337, UW.Motif.0417, U…	RFX5, TBX1, UW.Motif.0510, RFC3, SOX8
10592	chr1	159914260	159915259	IRF1, UW.Motif.0669, FOXD2, UW.Motif.0503, UW.Motif.0348, UW.Motif.0450, UW.Motif.0183, UW.Motif.0585, UW.Motif.0170, HSF4, UW.Motif.0237, UW.Motif.0537, UW.Motif.0286, UW.Motif.0499, UW.Motif.0624, UW.Motif.0371, UW.Motif.0338, UW.Motif.0032, SREBF2, UW.Motif.0179, FOXC1, Sox4, SREBF1, USF2, UW.Motif.0017, UW.Motif.0412, UW.Motif.0653, TCF3, HSF1, HSF2, RFX3, MYOD1, UW.Motif.0198, HSF1, XG, ZBTB…	-4206	ENSG00000279430	RFX2, POU2F2, RFX5, RFX5, UW.Motif.0133, UW.Motif.0546, RFX3, UW.Motif.0207, UW.Motif.0274, UW.Motif.0018, UW.Motif.0543, UW.Motif.0333, UW.Motif.0483, UW.Motif.0126, UW.Motif.0199, UW.Motif.0208, UW.Motif.0384, UW.Motif.0241, UW.Motif.0278, UW.Motif.0301, UW.Motif.0007, UW.Motif.0296, UW.Motif.0131, UW.Motif.0319, UW.Motif.0107, RFX4, UW.Motif.0466, UW.Motif.0584, UW.Motif.0337, UW.Motif.0417, U…	RFX3, XBP1, CREB3, AR
10593	chr1	159915210	159916209	ETV6, FOXO1, MAFK, FOXO3, MAFG, UW.Motif.0224, UW.Motif.0472, UW.Motif.0535, FOXO6, FOXO4, UW.Motif.0215, UW.Motif.0596, UW.Motif.0557, UW.Motif.0053, UW.Motif.0456, PDX1, UW.Motif.0678, UW.Motif.0131, UW.Motif.0634, UW.Motif.0505, UW.Motif.0177, UW.Motif.0133, TFAP2C, UW.Motif.0528, NHLH1, UW.Motif.0024, UW.Motif.0232, UW.Motif.0234, UW.Motif.0291, UW.Motif.0666, UW.Motif.0202, HESX1, UW.Motif.0…	-5156	ENSG00000279430	RFX2, POU2F2, RFX5, RFX5, UW.Motif.0133, UW.Motif.0546, RFX3, UW.Motif.0207, UW.Motif.0274, UW.Motif.0018, UW.Motif.0543, UW.Motif.0333, UW.Motif.0483, UW.Motif.0126, UW.Motif.0199, UW.Motif.0208, UW.Motif.0384, UW.Motif.0241, UW.Motif.0278, UW.Motif.0301, UW.Motif.0007, UW.Motif.0296, UW.Motif.0131, UW.Motif.0319, UW.Motif.0107, RFX4, UW.Motif.0466, UW.Motif.0584, UW.Motif.0337, UW.Motif.0417, U…	UW.Motif.0131, UW.Motif.0177, UW.Motif.0133, TFAP2C, UW.Motif.0274, UW.Motif.0049, UW.Motif.0208, UW.Motif.0588, JUND, MAFF, SOX8
10653	chr1	160599210	160600209	ZNF282, UW.Motif.0541, UW.Motif.0674, UW.Motif.0202, UW.Motif.0584, UW.Motif.0129, NFYA, UW.Motif.0400, UW.Motif.0347, UW.Motif.0653, UW.Motif.0014, UW.Motif.0242, UW.Motif.0428, FOXC2, UW.Motif.0152, UW.Motif.0592, UW.Motif.0166, UW.Motif.0570, UW.Motif.0492, UW.Motif.0106, FOXC1, UW.Motif.0542, UW.Motif.0088, UW.Motif.0117, UW.Motif.0033, UW.Motif.0223, Sox4, ID4, UW.Motif.0086, UW.Motif.0501, …	-20194	ENSG00000066294	POU4F1, POU4F3, POU4F2, POU4F2, TEF, UW.Motif.0457, UW.Motif.0381, POU3F3, MAFB, UW.Motif.0141, POU3F3, NEUROG2, UW.Motif.0624, UW.Motif.0640, POU3F1, EOMES, TBX21, NFIL3, MLXIPL, POU1F1, UW.Motif.0419, DBP, EMX2, UW.Motif.0314, UW.Motif.0463, ONECUT1, ONECUT1, UW.Motif.0379, BHLHA15, OLIG2, TBX15, FOXB1, NEUROG2, FOXC1, Oct-1, JUND (var.2), BHLHE23, UW.Motif.0502, EMX1, OLIG1, FOXD2, UW.Motif.00…	FOXC1, POU3F4, USF1, SOX9, JDP2, MEOX2, CUX1, TFAP2C, POU6F2, CUX2, CEBPB, SPIB, BHLHE23, NKX3-1, NR4A2, GTPBP1, SPDEF, MSX2, HLF, ISL2, MAX, MAF, ESX1, HIF1A, TFAP2B, SRF, Trp53, SOX2
10654	chr1	160605720	160606719	UW.Motif.0215, UW.Motif.0054, EBF1, UW.Motif.0628, UW.Motif.0201, UW.Motif.0361, UW.Motif.0003, NFIX, UW.Motif.0186, TLX1::NFIC, UW.Motif.0571, CTCF, UW.Motif.0342, UW.Motif.0079, UW.Motif.0549, UW.Motif.0613, UW.Motif.0153, UW.Motif.0436, UW.Motif.0002, UW.Motif.0028, UW.Motif.0018, UW.Motif.0254, UW.Motif.0094, UW.Motif.0389, UW.Motif.0556, UW.Motif.0364, NFIA, UW.Motif.0222, EBF1, UW.Motif.040…	-26704	ENSG00000066294	POU4F1, POU4F3, POU4F2, POU4F2, TEF, UW.Motif.0457, UW.Motif.0381, POU3F3, MAFB, UW.Motif.0141, POU3F3, NEUROG2, UW.Motif.0624, UW.Motif.0640, POU3F1, EOMES, TBX21, NFIL3, MLXIPL, POU1F1, UW.Motif.0419, DBP, EMX2, UW.Motif.0314, UW.Motif.0463, ONECUT1, ONECUT1, UW.Motif.0379, BHLHA15, OLIG2, TBX15, FOXB1, NEUROG2, FOXC1, Oct-1, JUND (var.2), BHLHE23, UW.Motif.0502, EMX1, OLIG1, FOXD2, UW.Motif.00…	UW.Motif.0003, USF1, TCF3, NKX3-1
10699	chr1	160988190	160989189	RARG, RARA, RARG, FOXC1, NR2F1, NR2F6, FOXC2, Trp53, FOXL1, MEF2C, UW.Motif.0034, HNF4A, UW.Motif.0669, UW.Motif.0377, UW.Motif.0658, UW.Motif.0247, UW.Motif.0279, CSTF2, UW.Motif.0089, UW.Motif.0409, RARB, UW.Motif.0349, UW.Motif.0594, UW.Motif.0091, UW.Motif.0228, UW.Motif.0251, UW.Motif.0385, UW.Motif.0519, UW.Motif.0101, UW.Motif.0229, UW.Motif.0117, UW.Motif.0681, UW.Motif.0513, UW.Motif.006…	32485	ENSG00000158769	NFYB, PRDM1, HAND1, FOXO1, FOXO6, FOXO4, FOXO3, NFYA, FOXI1, PRDM1, FOXJ2, UW.Motif.0243, UW.Motif.0342, UW.Motif.0514, MLX, UW.Motif.0088, NHLH1, UW.Motif.0627, UW.Motif.0376, FOXD2, UW.Motif.0344, UW.Motif.0307, UW.Motif.0509, UW.Motif.0057, UW.Motif.0097, UW.Motif.0189, UW.Motif.0511, UW.Motif.0114, UW.Motif.0306, UW.Motif.0211, UW.Motif.0605, UW.Motif.0082, UW.Motif.0071, UW.Motif.0185, UW.Mo…	UW.Motif.0101, E2F1, ZBED1
10701	chr1	160989510	160990509	CTCF, UW.Motif.0390, UW.Motif.0038, UW.Motif.0015, IRF1, CTCF, FOXP1, ATF3, MYC, UW.Motif.0012, NR2F1, UW.Motif.0669, RARG, USF1, UW.Motif.0404, UW.Motif.0315, UW.Motif.0494, UW.Motif.0200, UW.Motif.0471, UW.Motif.0226, TBX15, UW.Motif.0549, UW.Motif.0220, UW.Motif.0253, TBX1, UW.Motif.0216, UW.Motif.0074, UW.Motif.0091, UW.Motif.0147, UW.Motif.0273, UW.Motif.0510, HSF1, UW.Motif.0132, UW.Motif.0…	31165	ENSG00000158769	NFYB, PRDM1, HAND1, FOXO1, FOXO6, FOXO4, FOXO3, NFYA, FOXI1, PRDM1, FOXJ2, UW.Motif.0243, UW.Motif.0342, UW.Motif.0514, MLX, UW.Motif.0088, NHLH1, UW.Motif.0627, UW.Motif.0376, FOXD2, UW.Motif.0344, UW.Motif.0307, UW.Motif.0509, UW.Motif.0057, UW.Motif.0097, UW.Motif.0189, UW.Motif.0511, UW.Motif.0114, UW.Motif.0306, UW.Motif.0211, UW.Motif.0605, UW.Motif.0082, UW.Motif.0071, UW.Motif.0185, UW.Mo…	MYC, UW.Motif.0471, TBX1, UW.Motif.0147, UW.Motif.0273, UW.Motif.0097, UW.Motif.0088, BACH1, FOXJ3, USF2, TEF, HLF
10702	chr1	160990050	160991049	CTCF, NFE2, CTCF, JDP2, JDP2, UW.Motif.0145, FOXI1, JUND, NR2F1, MEF2C, RARG, UW.Motif.0220, MLX, FOSL2, JUNB, UW.Motif.0346, UW.Motif.0386, UW.Motif.0494, FOSL1, UW.Motif.0226, UW.Motif.0507, BHLHB3, UW.Motif.0634, UW.Motif.0610, BHLHB2, UW.Motif.0074, UW.Motif.0272, UW.Motif.0522, UW.Motif.0457, UW.Motif.0091, UW.Motif.0510, UW.Motif.0177, UW.Motif.0199, UW.Motif.0412, UW.Motif.0408, UW.Motif.0…	30625	ENSG00000158769	NFYB, PRDM1, HAND1, FOXO1, FOXO6, FOXO4, FOXO3, NFYA, FOXI1, PRDM1, FOXJ2, UW.Motif.0243, UW.Motif.0342, UW.Motif.0514, MLX, UW.Motif.0088, NHLH1, UW.Motif.0627, UW.Motif.0376, FOXD2, UW.Motif.0344, UW.Motif.0307, UW.Motif.0509, UW.Motif.0057, UW.Motif.0097, UW.Motif.0189, UW.Motif.0511, UW.Motif.0114, UW.Motif.0306, UW.Motif.0211, UW.Motif.0605, UW.Motif.0082, UW.Motif.0071, UW.Motif.0185, UW.Mo…	FOXI1, MLX, MAX, USF2, HLF, STUB1, ZNF131, TEF
10703	chr1	160990740	160991739	UW.Motif.0038, IRF1, NFE2, FOXP1, JDP2, JDP2, UW.Motif.0092, ATF3, MEF2C, MYC, UW.Motif.0460, FOXI1, JUND, MLX, USF1, UW.Motif.0013, UW.Motif.0084, FOSL2, UW.Motif.0456, JUNB, UW.Motif.0172, MEF2A, EBF1, UW.Motif.0507, UW.Motif.0475, FOSL1, BHLHB3, SOX21, UW.Motif.0220, UW.Motif.0167, SOX7, BHLHB2, UW.Motif.0272, UW.Motif.0394, UW.Motif.0492, UW.Motif.0127, UW.Motif.0001, BATF::JUN, UW.Motif.0269…	29935	ENSG00000158769	NFYB, PRDM1, HAND1, FOXO1, FOXO6, FOXO4, FOXO3, NFYA, FOXI1, PRDM1, FOXJ2, UW.Motif.0243, UW.Motif.0342, UW.Motif.0514, MLX, UW.Motif.0088, NHLH1, UW.Motif.0627, UW.Motif.0376, FOXD2, UW.Motif.0344, UW.Motif.0307, UW.Motif.0509, UW.Motif.0057, UW.Motif.0097, UW.Motif.0189, UW.Motif.0511, UW.Motif.0114, UW.Motif.0306, UW.Motif.0211, UW.Motif.0605, UW.Motif.0082, UW.Motif.0071, UW.Motif.0185, UW.Mo…	MYC, FOXI1, MLX, FOXJ3, NFYA, MAX, BOLL, TEF, RFXANK, ZNF131, STUB1
10707	chr1	160993210	160994209	RREB1, UW.Motif.0111, UW.Motif.0460, UW.Motif.0438, UW.Motif.0003, CTCF, UW.Motif.0669, UW.Motif.0539, UW.Motif.0228, UW.Motif.0491, UW.Motif.0349, NR2E1, UW.Motif.0211, UW.Motif.0620, SREBF2, UW.Motif.0645, UW.Motif.0264, UW.Motif.0079, UW.Motif.0413, UW.Motif.0524, MAFK, MAFK, UW.Motif.0608, UW.Motif.0385, UW.Motif.0309, UW.Motif.0339, MAFG, UW.Motif.0230, MAFF, SREBF1, MAFK, UW.Motif.0672, ZNF…	27465	ENSG00000158769	NFYB, PRDM1, HAND1, FOXO1, FOXO6, FOXO4, FOXO3, NFYA, FOXI1, PRDM1, FOXJ2, UW.Motif.0243, UW.Motif.0342, UW.Motif.0514, MLX, UW.Motif.0088, NHLH1, UW.Motif.0627, UW.Motif.0376, FOXD2, UW.Motif.0344, UW.Motif.0307, UW.Motif.0509, UW.Motif.0057, UW.Motif.0097, UW.Motif.0189, UW.Motif.0511, UW.Motif.0114, UW.Motif.0306, UW.Motif.0211, UW.Motif.0605, UW.Motif.0082, UW.Motif.0071, UW.Motif.0185, UW.Mo…	UW.Motif.0211, UW.Motif.0683, TBX20, TBX1
10713	chr1	161134150	161135149	TBX5, TBX4, TBX2, FOXC1, PAX5, UW.Motif.0176, UW.Motif.0669, UW.Motif.0027, UW.Motif.0022, MGA, UW.Motif.0012, CEBPB, CEBPA, UW.Motif.0080, TBX15, UW.Motif.0042, UW.Motif.0620, UW.Motif.0460, TBX1, UW.Motif.0315, UW.Motif.0184, UW.Motif.0084, UW.Motif.0039, FOXC2, UW.Motif.0346, UW.Motif.0388, TCF4, UW.Motif.0252, TFAP2A, UW.Motif.0645, UW.Motif.0666, UW.Motif.0132, CSTF2, MGA, UW.Motif.0295, UW.…	-1962	ENSG00000158796	YY1, POU2F2, JDP2, JDP2, TBX20, POU1F1, TBX21, TBX21, ONECUT3, EOMES, ONECUT1, PAX7, UW.Motif.0094, PAX3, UW.Motif.0568, UW.Motif.0456, JUND, UW.Motif.0408, UW.Motif.0132, TBX15, UW.Motif.0354, UW.Motif.0149, UW.Motif.0633, PAX7, UW.Motif.0291, UW.Motif.0410, ONECUT2, TBX1, NFE2, UW.Motif.0680, USF2, GLYCTK, TBX20, UW.Motif.0579, UW.Motif.0494, UW.Motif.0271, FOS, GCM1, UW.Motif.0001, POU3F2, UW.…	TBX5, TBX4, TBX2, MGA, CEBPB, TBX15, TBX1, UW.Motif.0132, CEBPG, MXD4, H2AFY, TBX21, TFAP2C
10715	chr1	161135740	161136739	TBX2, TBX4, GCM1, UW.Motif.0561, TBX5, MSX1, UW.Motif.0346, UW.Motif.0183, UW.Motif.0391, UW.Motif.0210, UW.Motif.0650, MSX2, UW.Motif.0304, UW.Motif.0331, TBX15, UW.Motif.0109, UW.Motif.0058, STAT3, UW.Motif.0388, UW.Motif.0199, UW.Motif.0263, UW.Motif.0643, UW.Motif.0220, RELA, UW.Motif.0074, TBX1, BARX1, UW.Motif.0384, UW.Motif.0547, UW.Motif.0529, UW.Motif.0637, UW.Motif.0352, UW.Motif.0261, …	-3552	ENSG00000158796	YY1, POU2F2, JDP2, JDP2, TBX20, POU1F1, TBX21, TBX21, ONECUT3, EOMES, ONECUT1, PAX7, UW.Motif.0094, PAX3, UW.Motif.0568, UW.Motif.0456, JUND, UW.Motif.0408, UW.Motif.0132, TBX15, UW.Motif.0354, UW.Motif.0149, UW.Motif.0633, PAX7, UW.Motif.0291, UW.Motif.0410, ONECUT2, TBX1, NFE2, UW.Motif.0680, USF2, GLYCTK, TBX20, UW.Motif.0579, UW.Motif.0494, UW.Motif.0271, FOS, GCM1, UW.Motif.0001, POU3F2, UW.…	TBX2, TBX4, GCM1, TBX5, TBX15, TBX1, UW.Motif.0637, UW.Motif.0132, MGA, UW.Motif.0402, POU6F2, TFE3, ATF1, CEBPG, LINC00471, YY1
10735	chr1	161299090	161300089	ERG, ERG, FLI1, FLI1, IRF1, STAT2::STAT1, ATF3, UW.Motif.0507, UW.Motif.0023, UW.Motif.0131, UW.Motif.0523, MYC, UW.Motif.0080, UW.Motif.0388, USF1, UW.Motif.0182, UW.Motif.0159, FOXB1, FOXD2, UW.Motif.0532, UW.Motif.0550, UW.Motif.0386, UW.Motif.0070, RUNX3, CPEB1, UW.Motif.0316, UW.Motif.0485, UW.Motif.0630, GLYCTK, UW.Motif.0054, UW.Motif.0304, UW.Motif.0522, TLX1::NFIC, UW.Motif.0184, RUNX3, …	10378	ENSG00000158887	PLAG1, UW.Motif.0469, UW.Motif.0508, CDX2, NR2C2, UW.Motif.0302, UW.Motif.0039, UW.Motif.0257, UW.Motif.0132, UW.Motif.0429, UW.Motif.0667, UW.Motif.0600, UW.Motif.0681, UW.Motif.0108, UW.Motif.0168, UW.Motif.0563, SMAD2::SMAD3::SMAD4, UW.Motif.0065, UW.Motif.0439, UW.Motif.0285, UW.Motif.0484, UW.Motif.0375, UW.Motif.0058, UW.Motif.0487, UW.Motif.0361, TFAP2A, UW.Motif.0157, TFAP2B, FOSL1, HNF4A…	ERG, FLI1, MYC, UW.Motif.0070, MEF2BNB-MEF2B, MAX, HOXD11, HOXA10, HOXC11
10741	chr1	161374720	161375719	GCM1, UW.Motif.0015, BARX1, UW.Motif.0012, UW.Motif.0176, FOXP2, NR2F1, MLX, UW.Motif.0522, UW.Motif.0315, UW.Motif.0180, UW.Motif.0549, UW.Motif.0645, UW.Motif.0379, UW.Motif.0386, UW.Motif.0408, UW.Motif.0532, UW.Motif.0563, Oct-1, LHX9, FOXO3, UW.Motif.0199, TCF7L1, UW.Motif.0188, UW.Motif.0504, UW.Motif.0210, UW.Motif.0388, TFAP2A, UW.Motif.0075, UW.Motif.0321, SREBF2, OLIG2, RARG, UW.Motif.0…	4138	ENSG00000236484	FOXD2, FOXC1, UW.Motif.0034, FOXD3, FOXC2, FOXJ2, SPDEF, UW.Motif.0517, FOXB1, UW.Motif.0573, UW.Motif.0274, HOXA13, UW.Motif.0070, UW.Motif.0128, NFKB1, SPDEF, UW.Motif.0603, NFKB2, UW.Motif.0305, UW.Motif.0562, PRDM1, UW.Motif.0548, UW.Motif.0031, POU3F3, FOXJ3, FOXB1, UW.Motif.0121, UW.Motif.0167, DBP, MAFB, UW.Motif.0430, UW.Motif.0052, UW.Motif.0134, UW.Motif.0447, UW.Motif.0514, UW.Motif.04…	BARX1, LHX9, TFAP2A, FOXB1, FOXJ3, MGA, MAX, UW.Motif.0548, FOXJ2, HOXA13, JDP2, TEF, SRY, FOSL2, MAFK, HDAC8, JUN, CREB1, NFKB1, CUX1, RARB, SOX9
10752	chr1	161388540	161389539	FOXC1, FOXL1, UW.Motif.0176, FOXC2, UW.Motif.0432, UW.Motif.0406, UW.Motif.0304, UW.Motif.0274, FOXC2, UW.Motif.0620, UW.Motif.0427, UW.Motif.0236, UW.Motif.0570, UW.Motif.0043, CSTF2, UW.Motif.0041, UW.Motif.0654, UW.Motif.0113, UW.Motif.0005, UW.Motif.0434, UW.Motif.0059, UW.Motif.0399, UW.Motif.0348, UW.Motif.0359, UW.Motif.0395, UW.Motif.0551, UW.Motif.0085, UW.Motif.0293, UW.Motif.0396, UW.M…	925	ENSG00000289141	SP2, SP1, KLF5, UW.Motif.0009, SP1, SP4, ELK1, UW.Motif.0326, SP3, JUND, ELK4, ELK1, UW.Motif.0399, UW.Motif.0297, SP8, UW.Motif.0040, UW.Motif.0200, SREBF2, UW.Motif.0284, UW.Motif.0642, UW.Motif.0365, POU2F2, FLI1, ERG, KLF14, TFAP2C, ETV3, NHLH1, ERF, UW.Motif.0348, ELK4, ERG, PGAM2, ID4, ELK1, FEV, FLI1, CREB1, ELK3, EGR2, UW.Motif.0242, UW.Motif.0132, TFAP2A, JDP2, TFAP2B, UW.Motif.0071, UW.…	UW.Motif.0399, UW.Motif.0348, ELF1, UW.Motif.0297, ETS1
10753	chr1	161389380	161390379	SP2, SP1, KLF5, UW.Motif.0009, SP1, KLF16, MYF6, MSC, SP4, SP3, ELK1, SP8, UW.Motif.0180, ELK4, UW.Motif.0432, ELK1, JUND, UW.Motif.0297, SREBF2, FLI1, ERG, KLF14, NHLH1, ETV3, UW.Motif.0592, ERF, ELK4, TFAP4, ERG, PGAM2, ID4, ELK1, UW.Motif.0654, UW.Motif.0399, FEV, FLI1, TFAP4, CREB1, UW.Motif.0348, ELK3, UW.Motif.0563, UW.Motif.0043, EGR2, JDP2, UW.Motif.0326, UW.Motif.0107, ETS1, GPD1, ATF3, …	85	ENSG00000289141	SP2, SP1, KLF5, UW.Motif.0009, SP1, SP4, ELK1, UW.Motif.0326, SP3, JUND, ELK4, ELK1, UW.Motif.0399, UW.Motif.0297, SP8, UW.Motif.0040, UW.Motif.0200, SREBF2, UW.Motif.0284, UW.Motif.0642, UW.Motif.0365, POU2F2, FLI1, ERG, KLF14, TFAP2C, ETV3, NHLH1, ERF, UW.Motif.0348, ELK4, ERG, PGAM2, ID4, ELK1, FEV, FLI1, CREB1, ELK3, EGR2, UW.Motif.0242, UW.Motif.0132, TFAP2A, JDP2, TFAP2B, UW.Motif.0071, UW.…	SP2, SP1, KLF5, UW.Motif.0009, SP4, SP3, ELK1, SP8, ELK4, JUND, UW.Motif.0297, SREBF2, FLI1, ERG, KLF14, NHLH1, ETV3, ERF, TFAP4, PGAM2, ID4, UW.Motif.0399, FEV, CREB1, UW.Motif.0348, ELK3, EGR2, JDP2, UW.Motif.0326, ETS1, GPD1, POU2F2, UW.Motif.0261, TFAP2A, UW.Motif.0083, HLF, CREB3L1, ZNF503, GABPA, CREB3, ETV1, EGR4, ANXA11, PDLIM5, DBP, ETV4, MED30, BATF::JUN, JUNB, ETV2, ETV5, JUN, HEY2, FO…
10766	chr1	161611490	161612489	UW.Motif.0381, UW.Motif.0647, UW.Motif.0391, UW.Motif.0114, UW.Motif.0362, UW.Motif.0104, UW.Motif.0417, UW.Motif.0633, UW.Motif.0609, UW.Motif.0670, UW.Motif.0608, HNF4A, NHLH1, UW.Motif.0325, UW.Motif.0052, NFKB1, NHLH1, NHLH1, FOSL1, HNF4A, UW.Motif.0674, UW.Motif.0627, UW.Motif.0367, UW.Motif.0503, UW.Motif.0594, PDX1, BHLHE40, RELA, JDP2, BARHL2, UW.Motif.0402, CPSF4, REL, FOSL1, BARHL2, OLI…	5699	ENSG00000225217	E2F6, E2F4, E2F1, UW.Motif.0327, POU3F3, UW.Motif.0675, UW.Motif.0536, UW.Motif.0535, POU3F2, UW.Motif.0600, POU3F4, UW.Motif.0610, UW.Motif.0370, UW.Motif.0478, UW.Motif.0184, UW.Motif.0131, UW.Motif.0183, POU3F1, UW.Motif.0024, UW.Motif.0089, UW.Motif.0296, UW.Motif.0475, UW.Motif.0435, UW.Motif.0502, UW.Motif.0251, UW.Motif.0292, UW.Motif.0029, NFE2L2, HSF4, UW.Motif.0033, UW.Motif.0265, UW.Mo…	FOSL1, E2F1
10768	chr1	161612250	161613249	EWSR1-FLI1, UW.Motif.0218, UW.Motif.0274, UW.Motif.0317, FLI1, UW.Motif.0417, NHLH1, UW.Motif.0660, UW.Motif.0306, UW.Motif.0046, UW.Motif.0052, NHLH1, NFKB1, UW.Motif.0332, UW.Motif.0073, UW.Motif.0398, NHLH1, NHLH1, UW.Motif.0513, FOSL1, NHLH1, UW.Motif.0167, UW.Motif.0627, FOXF2, BHLHE40, FOXJ2, PAX4, HOMEZ, UW.Motif.0085, VSX2, BHLHE40, POU6F2, UW.Motif.0171, LHX6, UW.Motif.0609, PAX4, RELA, …	6459	ENSG00000225217	E2F6, E2F4, E2F1, UW.Motif.0327, POU3F3, UW.Motif.0675, UW.Motif.0536, UW.Motif.0535, POU3F2, UW.Motif.0600, POU3F4, UW.Motif.0610, UW.Motif.0370, UW.Motif.0478, UW.Motif.0184, UW.Motif.0131, UW.Motif.0183, POU3F1, UW.Motif.0024, UW.Motif.0089, UW.Motif.0296, UW.Motif.0475, UW.Motif.0435, UW.Motif.0502, UW.Motif.0251, UW.Motif.0292, UW.Motif.0029, NFE2L2, HSF4, UW.Motif.0033, UW.Motif.0265, UW.Mo…	FOSL1, HSF1, HSF4
10769	chr1	161621160	161622159	NFE2::MAF, MAFK, UW.Motif.0406, FOXC1, UW.Motif.0157, FOXD2, UW.Motif.0424, UW.Motif.0210, UW.Motif.0208, YY1, UW.Motif.0166, FOXD3, UW.Motif.0232, UW.Motif.0567, UW.Motif.0269, UW.Motif.0135, MAFF, UW.Motif.0367, UW.Motif.0588, HOXA13, UW.Motif.0561, UW.Motif.0411, UW.Motif.0251, UW.Motif.0384, UW.Motif.0494, UW.Motif.0478, MAFK, UW.Motif.0401, UW.Motif.0032, UW.Motif.0511, NFE2L2, FOXC2, TFE3, …	-2075	ENSG00000231586	FOXC1, FOXL1, Oct-1, POU2F1, FOXJ2, PAX5, POU2F2, FOXC2, FOXC2, POU2F2, POU5F1P1, UW.Motif.0067, UW.Motif.0570, FOXC1, UW.Motif.0315, POU3F2, UW.Motif.0070, UW.Motif.0267, UW.Motif.0549, POU1F1, FOXB1, UW.Motif.0506, UW.Motif.0471, UW.Motif.0259, UW.Motif.0624, POU2F3, UW.Motif.0557, FOXA1, UW.Motif.0349, POU3F3, UW.Motif.0236, UW.Motif.0511, PAX7, POU4F1, UW.Motif.0188, POU3F1, CSTF2, UW.Motif.0…	MAFK, FOXC1, UW.Motif.0511, FOXC2, POU3F2, APEX2, TEF
10786	chr1	161758280	161759279	FOXJ2, UW.Motif.0012, FOXJ3, UW.Motif.0145, UW.Motif.0238, BATF::JUN, UW.Motif.0400, UW.Motif.0199, UW.Motif.0027, UW.Motif.0436, UW.Motif.0220, UW.Motif.0135, UW.Motif.0272, UW.Motif.0370, UW.Motif.0154, UW.Motif.0102, UW.Motif.0207, UW.Motif.0173, BHLHA15, UW.Motif.0122, UW.Motif.0041, UW.Motif.0001, UW.Motif.0139, UW.Motif.0629, UW.Motif.0137, UW.Motif.0570, UW.Motif.0404, UW.Motif.0064, UW.Mo…	7447	ENSG00000226889	UW.Motif.0361, UW.Motif.0149, UW.Motif.0423, UW.Motif.0409, UW.Motif.0057, UW.Motif.0541, UW.Motif.0506, UW.Motif.0653, UW.Motif.0401, RFX5, UW.Motif.0045, UW.Motif.0485, UW.Motif.0065, MEIS3, YY1, ETV6, UW.Motif.0105, UW.Motif.0212, UW.Motif.0397, UW.Motif.0540, UW.Motif.0100, UW.Motif.0121, UW.Motif.0520, UW.Motif.0448, UW.Motif.0598, UW.Motif.0003, UW.Motif.0451, H2AFZ, NKX3-1, UW.Motif.0059, …	MAFK, BHLHE23, FOXG1, SOX8
10890	chr1	163036290	163037289	IRF1, PRDM1, PRDM1, NR2F1, UW.Motif.0632, UW.Motif.0304, TFAP2C, UW.Motif.0539, UW.Motif.0665, UW.Motif.0662, NFE2L2, UW.Motif.0462, NR2F6, UW.Motif.0099, UW.Motif.0604, TFAP2B, POU4F1, CPEB1, UW.Motif.0584, UW.Motif.0122, UW.Motif.0174, UW.Motif.0400, UW.Motif.0492, UW.Motif.0033, TFAP2C, MAFB, POU4F3, UW.Motif.0325, UW.Motif.0103, UW.Motif.0675, UW.Motif.0547, UW.Motif.0366, UW.Motif.0610, UW.M…	-31985	ENSG00000117152	UW.Motif.0608, UW.Motif.0053, UW.Motif.0514, UW.Motif.0104, UW.Motif.0345, UW.Motif.0614, UW.Motif.0528, UW.Motif.0366, UW.Motif.0483, UW.Motif.0246, UW.Motif.0560, TEF, UW.Motif.0313, UW.Motif.0558, UW.Motif.0114, UW.Motif.0579, UW.Motif.0373, UW.Motif.0380, FOXJ3, TFE3, UW.Motif.0512, TFAP2B, DBP, SRF, NFIL3, DRGX, UW.Motif.0413, TFAP2B, UW.Motif.0161, ALX3, ALX4, UW.Motif.0344, UW.Motif.0683, …	TFAP2C, TFAP2B, UW.Motif.0366, TFAP2A, DBP, SOX14, FOXL1, DTL, EDN1, ZKSCAN8, HIST2H2AB, RARB, FOS, ARNTL, TFAP4
10898	chr1	163104500	163105499	EWSR1-FLI1, ZNF263, TFAP4, TFAP4, UW.Motif.0046, POU2F1, UW.Motif.0464, POU2F2, POU3F3, POU3F4, UW.Motif.0648, FOXD2, FOXI1, Oct-1, UW.Motif.0398, UW.Motif.0621, POU2F2, POU3F2, UW.Motif.0177, POU2F3, POU3F1, UW.Motif.0326, UW.Motif.0233, UW.Motif.0363, UW.Motif.0352, UW.Motif.0663, POU5F1P1, UW.Motif.0660, UW.Motif.0517, UW.Motif.0031, UW.Motif.0113, XG, FOXC1, UW.Motif.0439, FOXJ3, UW.Motif.016…	36225	ENSG00000117152	UW.Motif.0608, UW.Motif.0053, UW.Motif.0514, UW.Motif.0104, UW.Motif.0345, UW.Motif.0614, UW.Motif.0528, UW.Motif.0366, UW.Motif.0483, UW.Motif.0246, UW.Motif.0560, TEF, UW.Motif.0313, UW.Motif.0558, UW.Motif.0114, UW.Motif.0579, UW.Motif.0373, UW.Motif.0380, FOXJ3, TFE3, UW.Motif.0512, TFAP2B, DBP, SRF, NFIL3, DRGX, UW.Motif.0413, TFAP2B, UW.Motif.0161, ALX3, ALX4, UW.Motif.0344, UW.Motif.0683, …	TFAP4, FOXJ3, TFAP2A, HMX1, MEIS2, TEF, GAR1, MGA, USF1, ISL2, HIST2H2AB, MYEF2, ZNF720, TFAP2B, JUN
11053	chr1	167043730	167044729	UW.Motif.0509, UW.Motif.0668, UW.Motif.0533, UW.Motif.0421, UW.Motif.0335, POU5F1P1, PRDM1, UW.Motif.0312, Myf, UW.Motif.0398, UW.Motif.0677, POU2F1, UW.Motif.0506, UW.Motif.0190, UW.Motif.0534, UW.Motif.0168, ETV6, UW.Motif.0581, HOXB13, UW.Motif.0303, CREB3, UW.Motif.0382, POU2F2, UW.Motif.0566, UW.Motif.0006, UW.Motif.0057, HOXD13, UW.Motif.0167, POU2F3, UW.Motif.0273, ELK4, STAT3, UW.Motif.02…	-8321	ENSG00000227907	YY2, KLF14, UW.Motif.0604, UW.Motif.0377, UW.Motif.0165, UW.Motif.0437, UW.Motif.0298, UW.Motif.0353, UW.Motif.0135, UW.Motif.0189, UW.Motif.0378, UW.Motif.0214, UW.Motif.0281, UW.Motif.0024, UW.Motif.0647, UW.Motif.0200, UW.Motif.0186, UW.Motif.0565, UW.Motif.0634, UW.Motif.0333, HOXA13, NR2E1, UW.Motif.0085, NR2F1, UW.Motif.0144, UW.Motif.0158, ATF3, UW.Motif.0554, UW.Motif.0439, TFE3, RXR::RAR…	HOXB13, HOXD13, HOXC13, HOXA13, TFE3, TEF, MAFK, NUP107, PICK1, USF1
11064	chr1	167562400	167563399	NFATC1, NEUROG2, NEUROG2, POU5F1P1, UW.Motif.0645, POU2F1, POU2F3, OLIG1, UW.Motif.0127, BHLHE23, BHLHE22, POU2F2, UW.Motif.0672, UW.Motif.0581, UW.Motif.0272, ARNT, UW.Motif.0540, OLIG2, UW.Motif.0587, UW.Motif.0362, UW.Motif.0608, UW.Motif.0657, UW.Motif.0014, UW.Motif.0591, OLIG2, UW.Motif.0519, UW.Motif.0082, UW.Motif.0207, UW.Motif.0008, UW.Motif.0041, UW.Motif.0055, OLIG3, UW.Motif.0416, UW…	-9095	ENSG00000143162	SP4, SP2, EGR1, FOXC1, SP1, KLF16, KLF14, SP1, SP8, NFYA, SP1, UW.Motif.0434, FOXI1, UW.Motif.0458, UW.Motif.0578, FOXC2, UW.Motif.0228, UW.Motif.0079, UW.Motif.0124, UW.Motif.0345, FOXA1, FOXC1, UW.Motif.0569, FOXB1, UW.Motif.0169, UW.Motif.0324, UW.Motif.0251, UW.Motif.0154, UW.Motif.0649, UW.Motif.0473, TP53, UW.Motif.0173, UW.Motif.0446, UW.Motif.0085, UW.Motif.0006, UW.Motif.0104, UW.Motif.0…	MEIS2, MEIS3, UW.Motif.0683, MDM2, MAX, TP53, TP63
11074	chr1	167616760	167617759	NR3C2, NR3C1, AR, AR, AR, FOXJ2, UW.Motif.0558, UW.Motif.0546, FOXJ3, POU2F1, UW.Motif.0328, POU5F1P1, UW.Motif.0454, UW.Motif.0550, UW.Motif.0527, POU2F3, UW.Motif.0428, UW.Motif.0276, UW.Motif.0320, UW.Motif.0503, UW.Motif.0534, UW.Motif.0024, ARNT, FLI1, UW.Motif.0144, UW.Motif.0595, UW.Motif.0643, HNF1B, UW.Motif.0629, UW.Motif.0370, UW.Motif.0124, POU3F3, UW.Motif.0029, HNF1A, UW.Motif.0093,…	-12833	ENSG00000198771	ZNF263, STAT1, UW.Motif.0274, UW.Motif.0464, STAT1, UW.Motif.0348, UW.Motif.0180, STAT3, UW.Motif.0253, UW.Motif.0162, UW.Motif.0232, UW.Motif.0164, UW.Motif.0480, UW.Motif.0462, UW.Motif.0406, TEAD3, UW.Motif.0520, UW.Motif.0247, UW.Motif.0529, UW.Motif.0449, UW.Motif.0613, UW.Motif.0452, UW.Motif.0248, UW.Motif.0057, UW.Motif.0658, UW.Motif.0132, UW.Motif.0167, IRF3, UW.Motif.0152, UW.Motif.007…	TP53, MYC, HES5, CEBPD, MCTP2, ETS1, CLOCK, HES7, SOX10
11097	chr1	167797070	167798069	FOXC1, FOXI1, MAFK, MLX, FOXC2, UW.Motif.0617, ESRRA, TBX20, UW.Motif.0604, MAFF, UW.Motif.0316, UW.Motif.0242, UW.Motif.0579, UW.Motif.0546, UW.Motif.0363, UW.Motif.0190, TBX15, RUNX3, UW.Motif.0459, TBX20, UW.Motif.0566, UW.Motif.0217, UW.Motif.0569, UW.Motif.0166, UW.Motif.0349, UW.Motif.0385, TBX1, UW.Motif.0444, UW.Motif.0422, UW.Motif.0424, UW.Motif.0107, RUNX3, AR, UW.Motif.0247, UW.Motif.…	22678	ENSG00000250762	SP4, UW.Motif.0507, NFE2L2, ESRRA, KLF14, UW.Motif.0067, PDX1, PAX7, PAX3, UW.Motif.0383, NFE2::MAF, UW.Motif.0402, UW.Motif.0549, UW.Motif.0343, UW.Motif.0655, UW.Motif.0512, UW.Motif.0405, UW.Motif.0207, UW.Motif.0386, UW.Motif.0662, UW.Motif.0488, TFAP4, UW.Motif.0381, PAX7, UW.Motif.0066, UW.Motif.0135, UW.Motif.0436, UW.Motif.0420, UW.Motif.0007, UW.Motif.0146, UW.Motif.0147, MLXIPL, MSC, TF…	ESRRA, JUN, FOXB1, PAX7, SOX9, EDN1, POU3F2, WDR83, BHLHE23, PAX3, CUX1, CUX2, ESRRG
11100	chr1	167800380	167801379	SPDEF, SPDEF, UW.Motif.0607, UW.Motif.0427, UW.Motif.0252, UW.Motif.0676, UW.Motif.0506, UW.Motif.0158, UW.Motif.0374, PAX5, UW.Motif.0441, UW.Motif.0645, UW.Motif.0304, UW.Motif.0479, UW.Motif.0222, UW.Motif.0070, UW.Motif.0660, UW.Motif.0598, UW.Motif.0664, UW.Motif.0207, UW.Motif.0127, UW.Motif.0061, UW.Motif.0595, UW.Motif.0102, UW.Motif.0378, UW.Motif.0602, UW.Motif.0049, UW.Motif.0006, UW.M…	19368	ENSG00000250762	SP4, UW.Motif.0507, NFE2L2, ESRRA, KLF14, UW.Motif.0067, PDX1, PAX7, PAX3, UW.Motif.0383, NFE2::MAF, UW.Motif.0402, UW.Motif.0549, UW.Motif.0343, UW.Motif.0655, UW.Motif.0512, UW.Motif.0405, UW.Motif.0207, UW.Motif.0386, UW.Motif.0662, UW.Motif.0488, TFAP4, UW.Motif.0381, PAX7, UW.Motif.0066, UW.Motif.0135, UW.Motif.0436, UW.Motif.0420, UW.Motif.0007, UW.Motif.0146, UW.Motif.0147, MLXIPL, MSC, TF…	SPDEF, UW.Motif.0207, JDP2, TEAD3, HES1, JUN
11102	chr1	167803040	167804039	ZNF263, CTCF, POU6F2, ESRRA, UW.Motif.0003, E2F6, UW.Motif.0640, FOXD2, UW.Motif.0387, UW.Motif.0628, UW.Motif.0359, UW.Motif.0377, UW.Motif.0509, MAFK, MAFG, UW.Motif.0156, UW.Motif.0546, UW.Motif.0498, FOXD3, UW.Motif.0610, UW.Motif.0284, UW.Motif.0046, UW.Motif.0666, UW.Motif.0174, UW.Motif.0349, UW.Motif.0139, ESRRA, UW.Motif.0216, UW.Motif.0356, UW.Motif.0200, UW.Motif.0211, TFCP2, UW.Motif.…	16708	ENSG00000250762	SP4, UW.Motif.0507, NFE2L2, ESRRA, KLF14, UW.Motif.0067, PDX1, PAX7, PAX3, UW.Motif.0383, NFE2::MAF, UW.Motif.0402, UW.Motif.0549, UW.Motif.0343, UW.Motif.0655, UW.Motif.0512, UW.Motif.0405, UW.Motif.0207, UW.Motif.0386, UW.Motif.0662, UW.Motif.0488, TFAP4, UW.Motif.0381, PAX7, UW.Motif.0066, UW.Motif.0135, UW.Motif.0436, UW.Motif.0420, UW.Motif.0007, UW.Motif.0146, UW.Motif.0147, MLXIPL, MSC, TF…	POU6F2, ESRRA, TFAP4, ESRRG, RAX, NR4A2
11106	chr1	168076550	168077549	UW.Motif.0166, UW.Motif.0317, UW.Motif.0279, ESRRA, UW.Motif.0028, UW.Motif.0624, UW.Motif.0325, UW.Motif.0642, UW.Motif.0198, ARNT, UW.Motif.0223, ID4, UW.Motif.0662, UW.Motif.0089, UW.Motif.0506, UW.Motif.0097, UW.Motif.0593, UW.Motif.0546, UW.Motif.0638, UW.Motif.0041, ELK4, UW.Motif.0126, UW.Motif.0125, UW.Motif.0633, UW.Motif.0006, UW.Motif.0611, JDP2, UW.Motif.0322, UW.Motif.0083, UW.Motif.…	-20628	ENSG00000224837	PROP1, PHOX2B, DRGX, ISX, ALX3, PHOX2A, ARX, PHOX2B, PRRX1, ALX4, POU2F2, POU3F2, PROP1, CART1, POU3F4, UW.Motif.0231, UW.Motif.0178, UW.Motif.0183, HSF1, POU3F1, UW.Motif.0586, UNCX, UW.Motif.0333, POU1F1, UW.Motif.0344, POU2F2, POU3F3, POU2F3, ZBTB7B, HSF4, POU5F1P1, UW.Motif.0439, UW.Motif.0620, UW.Motif.0531, Oct-1, UW.Motif.0085, TAL1, POU2F1, UW.Motif.0556, HSF1, ESRRG, UW.Motif.0410, UW.Mo…	ESRRA, JDP2, UW.Motif.0556, ESRRB, ESRRG, UW.Motif.0410, TCF3, RORA_1, RPS4X, CEBPA, FOSL1, NHLH1, FOS
11135	chr1	168270390	168271389	UW.Motif.0536, UW.Motif.0257, UW.Motif.0603, UW.Motif.0331, UW.Motif.0002, UW.Motif.0449, UW.Motif.0191, ARNT, UW.Motif.0349, UW.Motif.0628, UW.Motif.0546, UW.Motif.0260, UW.Motif.0600, UW.Motif.0651, UW.Motif.0214, UW.Motif.0668, UW.Motif.0066, UW.Motif.0511, UW.Motif.0435, USF2, NFIX, Oct-1, UW.Motif.0174, UW.Motif.0031, UW.Motif.0515, UW.Motif.0468, UW.Motif.0329, UW.Motif.0584, UW.Motif.0222,…	-7409	ENSG00000206880	ZNF143, UW.Motif.0549, UW.Motif.0507, UW.Motif.0386, Oct-1, UW.Motif.0400, TBX15, UW.Motif.0272, UW.Motif.0563, FOXB1, TBX1, UW.Motif.0546, ATF2, UW.Motif.0185, UW.Motif.0411, UW.Motif.0384, UW.Motif.0550, NKX2-3, UW.Motif.0020, UW.Motif.0613, UW.Motif.0290, NKX2-3, UW.Motif.0164, UW.Motif.0644, UW.Motif.0511, UW.Motif.0388, UW.Motif.0425, UW.Motif.0499, UW.Motif.0491, UW.Motif.0537, TEF, UW.Moti…	UW.Motif.0546, UW.Motif.0511, Oct-1, TEF, UW.Motif.0388, DBP, HLF, USF1, NFIL3, MAFK
11197	chr1	169918670	169919669	SCRT1, FOXP1, SCRT2, RORA_2, UW.Motif.0536, FOXA1, FOXC2, FOXP2, UW.Motif.0281, UW.Motif.0486, UW.Motif.0319, Myf, FOXA1, UW.Motif.0547, UW.Motif.0154, UW.Motif.0416, MLX, UW.Motif.0286, UW.Motif.0101, UW.Motif.0653, UW.Motif.0439, UW.Motif.0201, UW.Motif.0561, UW.Motif.0282, UW.Motif.0499, UW.Motif.0081, UW.Motif.0243, UW.Motif.0429, UW.Motif.0152, FOXO3, UW.Motif.0651, UW.Motif.0103, UW.Motif.0…	-3972	ENSG00000288139	BHLHE22, UW.Motif.0011, OLIG1, NEUROG2, OLIG2, NEUROG2, OLIG2, TFAP2A, BHLHE23, SPDEF, TFAP2C, OLIG3, UW.Motif.0503, BHLHA15, TAL1::TCF3, UW.Motif.0412, UW.Motif.0464, UW.Motif.0656, SPDEF, UW.Motif.0546, UW.Motif.0569, UW.Motif.0677, UW.Motif.0609, UW.Motif.0567, UW.Motif.0400, BARX1, UW.Motif.0391, UW.Motif.0086, UW.Motif.0419, UW.Motif.0680, TEAD1, UW.Motif.0427, UW.Motif.0556, UW.Motif.0116, …	UW.Motif.0152, UW.Motif.0128, TFAP2A, OLIG2, FOXO1, MAX, NEUROD2, CAT, MORN1, SPDEF, GTF2H3, GAR1, JUN
11203	chr1	170350080	170351079	ZNF263, ONECUT3, ONECUT1, ONECUT2, ONECUT1, MEIS3, PKNOX1, Myf, IRF7, TGIF2, FOXA1, UW.Motif.0593, PKNOX2, UW.Motif.0506, FOXD2, UW.Motif.0533, UW.Motif.0590, FOXA1, UW.Motif.0536, UW.Motif.0381, FOXC1, UW.Motif.0445, UW.Motif.0660, UW.Motif.0245, UW.Motif.0493, UW.Motif.0310, FLI1, UW.Motif.0147, UW.Motif.0206, UW.Motif.0537, NHLH1, UW.Motif.0102, UW.Motif.0055, FOXD3, UW.Motif.0292, UW.Motif.00…	19787	ENSG00000226967	FOXC1, POU2F1, POU5F1P1, UW.Motif.0564, POU2F3, CDX2, UW.Motif.0664, POU2F2, FOXI1, UW.Motif.0034, UW.Motif.0267, UW.Motif.0178, CPEB1, POU2F2, MAX, POU3F3, PDX1, Oct-1, UW.Motif.0351, HOXC11, CSTF2, UW.Motif.0522, UW.Motif.0366, UW.Motif.0399, UW.Motif.0245, NHLH1, UW.Motif.0192, UW.Motif.0128, UW.Motif.0266, UW.Motif.0274, UW.Motif.0157, UW.Motif.0031, HOXC10, UW.Motif.0010, FLI1, UW.Motif.0161…	ONECUT3, FOXD2, FOXC1, UW.Motif.0245, FLI1, NHLH1, NR2E1, NFIL3, MAX, TFAP2A, MSC, SRY, MGA, FOXI1, MAFK, FOXL1, XRCC1, TCF4, FOXP3, NKX3-1, MYF6, ZBTB46, TEF, NEUROG2, SLC18A1, MNT, TPPP, KIF22, CREB1, TFAP2B, CKMT1B, CEBPA, SOX9
11245	chr1	171468060	171469059	ZNF410, MEF2C, MEF2A, TBX15, TBX1, UW.Motif.0034, UW.Motif.0669, MEF2A, UW.Motif.0419, UW.Motif.0067, UW.Motif.0346, MEF2D, MGA, UW.Motif.0409, UW.Motif.0586, UW.Motif.0466, MEF2B, UW.Motif.0344, UW.Motif.0234, UW.Motif.0509, UW.Motif.0624, TBX4, UW.Motif.0453, Oct-1, UW.Motif.0132, UW.Motif.0620, UW.Motif.0428, UW.Motif.0239, UW.Motif.0027, TBX20, UW.Motif.0221, UW.Motif.0184, UW.Motif.0065, UW.…	-16970	ENSG00000117523	IRF1, PRDM1, PRDM1, RXR::RAR_DR5, PROX1, MLX, MLXIPL, UW.Motif.0445, UW.Motif.0459, UW.Motif.0107, UW.Motif.0582, UW.Motif.0428, UW.Motif.0672, UW.Motif.0272, UW.Motif.0543, UW.Motif.0214, UW.Motif.0199, UW.Motif.0091, UW.Motif.0188, UW.Motif.0082, UW.Motif.0465, UW.Motif.0518, UW.Motif.0004, UW.Motif.0133, UW.Motif.0152, UW.Motif.0438, UW.Motif.0140, UW.Motif.0225, UW.Motif.0240, UW.Motif.0109, …	UW.Motif.0428, UW.Motif.0133, UW.Motif.0272, UW.Motif.0109, TFE3, XBP1, USF1, RHOXF1, MAX, NFIL3, AHR, SOX2
11269	chr1	171743750	171744749	UW.Motif.0533, UW.Motif.0173, UW.Motif.0070, UW.Motif.0531, UW.Motif.0379, UW.Motif.0183, UW.Motif.0104, UW.Motif.0438, UW.Motif.0247, UW.Motif.0420, UW.Motif.0645, UW.Motif.0482, UW.Motif.0014, UW.Motif.0481, UW.Motif.0213, UW.Motif.0135, UW.Motif.0232, UW.Motif.0099, UW.Motif.0622, UW.Motif.0251, UW.Motif.0513, UW.Motif.0045, UW.Motif.0147, UW.Motif.0066, UW.Motif.0389, UW.Motif.0208, UW.Motif.…	-2176	ENSG00000117533	SP4, UW.Motif.0576, UW.Motif.0127, KLF14, UW.Motif.0462, UW.Motif.0274, UW.Motif.0189, UW.Motif.0247, UW.Motif.0420, SREBF2, UW.Motif.0132, UW.Motif.0339, UW.Motif.0353, UW.Motif.0046, SRY, UW.Motif.0037, UW.Motif.0117, SREBF1, UW.Motif.0667, TFAP2B, TFAP2C, UW.Motif.0435, FOSL2, ATF1, EGR2, UW.Motif.0273, AR, TFAP2B, FOXO6, SREBF1, FOXI1, SOX21, FLI1, SOX2, JUND, BACH1, USF1, PQBP1, UBE2K, MYBL1…	UW.Motif.0247, UW.Motif.0420, ATF1, USF1
11275	chr1	171828470	171829469	SPI1, SPIB, FOXC1, LEF1, SPIC, FOXI1, MLX, FOXC2, ELF1, TCF7L2, UW.Motif.0281, UW.Motif.0572, JUND, FOSL1, UW.Motif.0656, UW.Motif.0608, UW.Motif.0121, TAL1::TCF3, TCF7L1, UW.Motif.0357, JDP2, UW.Motif.0609, NFE2, FOS, UW.Motif.0513, UW.Motif.0512, UW.Motif.0004, JDP2, UW.Motif.0001, MAFK, UW.Motif.0644, UW.Motif.0198, FOSL2, UW.Motif.0062, USF2, SREBF2, UW.Motif.0245, JUN (var.2), JUNB, UW.Motif…	-4011	ENSG00000224600	UW.Motif.0681, UW.Motif.0646, UW.Motif.0539, UW.Motif.0549, UW.Motif.0509, UW.Motif.0589, UW.Motif.0219, ZNF75A, UW.Motif.0388, UW.Motif.0656, UW.Motif.0474, UW.Motif.0376, UW.Motif.0338, UW.Motif.0601, UW.Motif.0661, UW.Motif.0461, UW.Motif.0500, UW.Motif.0412, UW.Motif.0104, UW.Motif.0622, UW.Motif.0357, UW.Motif.0616, UW.Motif.0518, NR2E1, MAFK, UW.Motif.0476, UW.Motif.0100, UW.Motif.0329, UW.…	SPIB, UW.Motif.0656, UW.Motif.0121, TCF7L1, UW.Motif.0357, UW.Motif.0513, MAFK, UW.Motif.0198, MAFF, NRL, SOX8
11301	chr1	172642560	172643559	TLX1::NFIC, NFIX, NFIX, NR2C2, UW.Motif.0676, FOXA1, HNF1B, NFIA, UW.Motif.0129, UW.Motif.0430, UW.Motif.0431, UW.Motif.0532, UW.Motif.0381, UW.Motif.0371, NFIB, UW.Motif.0185, UW.Motif.0281, UW.Motif.0344, UW.Motif.0609, UW.Motif.0506, STAT3, UW.Motif.0453, UW.Motif.0466, UW.Motif.0057, UW.Motif.0199, UW.Motif.0116, UW.Motif.0276, UW.Motif.0408, UW.Motif.0094, UW.Motif.0519, TFAP2C, UW.Motif.015…	-16043	ENSG00000117560	FOXC1, FOXL1, IRF1, FOXO3, FOXO1, FOXC2, FOXC2, UW.Motif.0507, UW.Motif.0053, FOXC1, TAL1::TCF3, UW.Motif.0099, UW.Motif.0602, UW.Motif.0160, FOXO4, UW.Motif.0466, FOXB1, UW.Motif.0255, UW.Motif.0549, FOXA1, POU3F3, UW.Motif.0159, UW.Motif.0622, UW.Motif.0408, UW.Motif.0470, UW.Motif.0290, UW.Motif.0315, UW.Motif.0613, UW.Motif.0061, UW.Motif.0222, UW.Motif.0173, UW.Motif.0169, UW.Motif.0518, UW.…	NFIX, FOXA1, NFIB, UW.Motif.0185, UW.Motif.0466, UW.Motif.0408, UW.Motif.0152, NFIL3, MAX, ZBTB18, APEX2, GRHL1, CEBPD, CEBPE, CEBPB, CEBPG
11303	chr1	172643530	172644529	UW.Motif.0011, SREBF2, MLX, BHLHE41, GATA2, STAT2::STAT1, ARNTL, GLIS2, MLXIPL, TFEB, USF1, UW.Motif.0089, ZIC4, UW.Motif.0530, UW.Motif.0475, BHLHB2, FLI1, UW.Motif.0576, UW.Motif.0504, UW.Motif.0400, UW.Motif.0137, UW.Motif.0420, TCF7L2, UW.Motif.0098, UW.Motif.0377, UW.Motif.0193, UW.Motif.0395, TFEC, UW.Motif.0160, BHLHB3, UW.Motif.0526, UW.Motif.0099, FOSL1, UW.Motif.0342, ARNT, UW.Motif.005…	-15073	ENSG00000117560	FOXC1, FOXL1, IRF1, FOXO3, FOXO1, FOXC2, FOXC2, UW.Motif.0507, UW.Motif.0053, FOXC1, TAL1::TCF3, UW.Motif.0099, UW.Motif.0602, UW.Motif.0160, FOXO4, UW.Motif.0466, FOXB1, UW.Motif.0255, UW.Motif.0549, FOXA1, POU3F3, UW.Motif.0159, UW.Motif.0622, UW.Motif.0408, UW.Motif.0470, UW.Motif.0290, UW.Motif.0315, UW.Motif.0613, UW.Motif.0061, UW.Motif.0222, UW.Motif.0173, UW.Motif.0169, UW.Motif.0518, UW.…	MLXIPL, UW.Motif.0160, UW.Motif.0099, MYF6, UW.Motif.0518, MAX, CEBPB, MYBL1, RFX4
11307	chr1	172668040	172669039	FOXB1, ZNF740, UW.Motif.0427, UW.Motif.0589, ZNF740, UW.Motif.0307, FOXC1, UW.Motif.0157, UW.Motif.0117, UW.Motif.0024, POU3F2, UW.Motif.0677, UW.Motif.0587, UW.Motif.0046, UW.Motif.0337, POU3F3, UW.Motif.0502, CEBPD, UW.Motif.0501, CEBPB, UW.Motif.0292, UW.Motif.0658, CEBPA, UW.Motif.0512, UW.Motif.0486, CEBPB, CEBPE, UW.Motif.0342, UW.Motif.0233, UW.Motif.0622, ATF2, UW.Motif.0276, ZNF385A, ZBT…	9437	ENSG00000117560	FOXC1, FOXL1, IRF1, FOXO3, FOXO1, FOXC2, FOXC2, UW.Motif.0507, UW.Motif.0053, FOXC1, TAL1::TCF3, UW.Motif.0099, UW.Motif.0602, UW.Motif.0160, FOXO4, UW.Motif.0466, FOXB1, UW.Motif.0255, UW.Motif.0549, FOXA1, POU3F3, UW.Motif.0159, UW.Motif.0622, UW.Motif.0408, UW.Motif.0470, UW.Motif.0290, UW.Motif.0315, UW.Motif.0613, UW.Motif.0061, UW.Motif.0222, UW.Motif.0173, UW.Motif.0169, UW.Motif.0518, UW.…	FOXB1, FOXC1, POU3F2, UW.Motif.0677, POU3F3, CEBPD, CEBPB, CEBPE, UW.Motif.0622, NFIL3, CEBPG, FOXL1, SRY, MAX
11310	chr1	172679060	172680059	FOXJ2, NFIX, UW.Motif.0280, UW.Motif.0640, UW.Motif.0614, UW.Motif.0443, UW.Motif.0428, UW.Motif.0509, TAL1::GATA1, UW.Motif.0377, Oct-1, UW.Motif.0540, UW.Motif.0385, UW.Motif.0645, UW.Motif.0421, UW.Motif.0097, UW.Motif.0367, UW.Motif.0196, XBP1, UW.Motif.0170, UW.Motif.0550, UW.Motif.0207, UW.Motif.0057, UW.Motif.0261, UW.Motif.0005, UW.Motif.0524, NFIX, UW.Motif.0179, MNT, BHLHB2, UW.Motif.00…	20457	ENSG00000117560	FOXC1, FOXL1, IRF1, FOXO3, FOXO1, FOXC2, FOXC2, UW.Motif.0507, UW.Motif.0053, FOXC1, TAL1::TCF3, UW.Motif.0099, UW.Motif.0602, UW.Motif.0160, FOXO4, UW.Motif.0466, FOXB1, UW.Motif.0255, UW.Motif.0549, FOXA1, POU3F3, UW.Motif.0159, UW.Motif.0622, UW.Motif.0408, UW.Motif.0470, UW.Motif.0290, UW.Motif.0315, UW.Motif.0613, UW.Motif.0061, UW.Motif.0222, UW.Motif.0173, UW.Motif.0169, UW.Motif.0518, UW.…	NFIX, XBP1, MAX, UW.Motif.0061, UW.Motif.0255, OLIG2, NFIB, MLXIPL, GRHL1, SNRNP70, SRY, SOX18
11399	chr1	173687970	173688969	ZNF263, UW.Motif.0053, UW.Motif.0472, HESX1, UW.Motif.0345, FOXA1, ELF1, UW.Motif.0572, SPIC, UW.Motif.0610, TFAP2A, PRDM1, UW.Motif.0598, UW.Motif.0677, SPIB, FOXA1, UW.Motif.0509, UW.Motif.0539, UW.Motif.0352, UW.Motif.0170, UW.Motif.0533, FLI1, UW.Motif.0079, UW.Motif.0432, FOXJ3, UW.Motif.0273, UW.Motif.0277, UW.Motif.0326, UW.Motif.0604, UW.Motif.0286, FOXO3, UW.Motif.0066, SPIB, UW.Motif.01…	-18619	ENSG00000183831	HSF1, HSF1, HSF4, HSF2, UW.Motif.0443, HSF1, UW.Motif.0073, UW.Motif.0586, UW.Motif.0377, UW.Motif.0465, TBX15, UW.Motif.0199, UW.Motif.0182, UW.Motif.0293, TBX1, UW.Motif.0061, UW.Motif.0510, RXRA::VDR, UW.Motif.0060, UW.Motif.0241, UW.Motif.0494, TBX21, UW.Motif.0057, UW.Motif.0633, UW.Motif.0050, UW.Motif.0376, SREBF2, UW.Motif.0167, UW.Motif.0419, TBX20, UW.Motif.0187, TBX21, UW.Motif.0118, U…	UW.Motif.0182, RXRA::VDR, EBF1
11403	chr1	173788710	173789709	UW.Motif.0015, NEUROG2, UW.Motif.0022, NEUROG2, UW.Motif.0327, UW.Motif.0570, UW.Motif.0021, FOXJ2, MEF2D, MEF2A, UW.Motif.0532, UW.Motif.0080, UW.Motif.0587, KLF14, MEF2A, UW.Motif.0669, KLF13, FOXJ3, UW.Motif.0438, UW.Motif.0409, CPEB1, UW.Motif.0002, UW.Motif.0207, UW.Motif.0291, UW.Motif.0244, HOXC10, UW.Motif.0105, MEF2A, UW.Motif.0631, UW.Motif.0360, NEUROD2, UW.Motif.0369, POU3F2, MYOD1, M…	-2338	ENSG00000200674	TEAD1, UW.Motif.0563, FOXP2, UW.Motif.0585, UW.Motif.0443, MAFB, UW.Motif.0073, UW.Motif.0394, ATF2, UW.Motif.0484, UW.Motif.0081, UW.Motif.0254, UW.Motif.0211, UW.Motif.0270, UW.Motif.0135, UW.Motif.0147, STAT1, UW.Motif.0465, UW.Motif.0074, UW.Motif.0478, FOXB1, UW.Motif.0425, UW.Motif.0109, STAT1, UW.Motif.0031, UW.Motif.0019, UW.Motif.0246, UW.Motif.0373, UW.Motif.0604, FOXL1, POU3F3, UW.Moti…	NEUROG2, MEF2A, POU3F2, BHLHE22, NFIL3
11445	chr1	175060110	175061109	UW.Motif.0404, UW.Motif.0624, UW.Motif.0172, UW.Motif.0453, UW.Motif.0352, UW.Motif.0305, FOXB1, UW.Motif.0494, FOXD2, UW.Motif.0597, UW.Motif.0256, UW.Motif.0304, UW.Motif.0240, UW.Motif.0461, UW.Motif.0194, FOXC1, UW.Motif.0446, UW.Motif.0317, UW.Motif.0465, UW.Motif.0319, MAFB, FOXO3, UW.Motif.0525, FOXD3, UW.Motif.0100, UW.Motif.0473, UW.Motif.0679, FOXC2, UW.Motif.0585, UW.Motif.0485, UW.Mot…	-7223	ENSG00000120332	BHLHE22, OLIG1, MEIS3, OLIG2, BHLHA15, OLIG2, PKNOX2, TGIF2, BHLHE23, OLIG3, TAL1::TCF3, UW.Motif.0099, UW.Motif.0450, UW.Motif.0637, RXRA::VDR, PKNOX1, UW.Motif.0635, UW.Motif.0574, NEUROG2, UW.Motif.0274, UW.Motif.0286, HOXB13, UW.Motif.0508, UW.Motif.0139, SREBF1, UW.Motif.0456, NEUROG2, UW.Motif.0070, UW.Motif.0314, ARNT, UW.Motif.0447, SPIC, UW.Motif.0393, UW.Motif.0463, RUVBL1, UW.Motif.046…	UW.Motif.0352, UW.Motif.0146, HOXB13, SSBP3, IL24, UW.Motif.0588, CEBPB, LARP1, MYF6, NEUROG2, OLIG1, TCF3, RFC3, MAFK, CBFB, TFAP2B, TFE3, MECP2, CEBPE, BHLHE22, JDP2, FOXK1
11488	chr1	175925470	175926469	RREB1, Myf, UW.Motif.0624, UW.Motif.0487, UW.Motif.0362, UW.Motif.0415, UW.Motif.0169, UW.Motif.0194, UW.Motif.0481, UW.Motif.0456, UW.Motif.0611, UW.Motif.0171, ZNF524, UW.Motif.0468, UW.Motif.0222, UW.Motif.0098, UW.Motif.0174, UW.Motif.0279, UW.Motif.0304, UW.Motif.0030, UW.Motif.0348, UW.Motif.0659, UW.Motif.0394, UW.Motif.0061, UW.Motif.0103, UW.Motif.0325, UW.Motif.0050, UW.Motif.0226, UW.M…	3995	ENSG00000230777	PROP1, PHOX2B, DRGX, ALX3, PHOX2A, PHOX2B, ARX, ALX4, PRRX1, SMAD2::SMAD3::SMAD4, PROP1, FOXD2, CART1, STAT1, UW.Motif.0458, ISX, UW.Motif.0070, UW.Motif.0516, UW.Motif.0031, UW.Motif.0363, UW.Motif.0424, UW.Motif.0361, UW.Motif.0393, UNCX, UW.Motif.0639, UW.Motif.0124, UW.Motif.0435, UW.Motif.0315, MEIS3, UW.Motif.0207, UW.Motif.0178, UW.Motif.0364, UW.Motif.0595, UW.Motif.0103, UW.Motif.0263, U…	UW.Motif.0169, UW.Motif.0174, UW.Motif.0103, UW.Motif.0366, SSBP3, USF2, E2F4, SOX10, TBX1
11509	chr1	175938870	175939869	FOXG1, FOXL1, NFIL3, UW.Motif.0657, UW.Motif.0461, UW.Motif.0483, UW.Motif.0598, HNF4A, UW.Motif.0192, UW.Motif.0502, UW.Motif.0305, UW.Motif.0155, UW.Motif.0566, HNF1A, UW.Motif.0561, UW.Motif.0095, UW.Motif.0597, UW.Motif.0620, UW.Motif.0157, UW.Motif.0383, UW.Motif.0296, UW.Motif.0069, UW.Motif.0602, UW.Motif.0016, UW.Motif.0463, EMX1, UW.Motif.0056, HNF1B, EMX2, UW.Motif.0476, UW.Motif.0414, …	17395	ENSG00000230777	PROP1, PHOX2B, DRGX, ALX3, PHOX2A, PHOX2B, ARX, ALX4, PRRX1, SMAD2::SMAD3::SMAD4, PROP1, FOXD2, CART1, STAT1, UW.Motif.0458, ISX, UW.Motif.0070, UW.Motif.0516, UW.Motif.0031, UW.Motif.0363, UW.Motif.0424, UW.Motif.0361, UW.Motif.0393, UNCX, UW.Motif.0639, UW.Motif.0124, UW.Motif.0435, UW.Motif.0315, MEIS3, UW.Motif.0207, UW.Motif.0178, UW.Motif.0364, UW.Motif.0595, UW.Motif.0103, UW.Motif.0263, U…	NFIL3, UW.Motif.0155, UW.Motif.0463, UW.Motif.0366, UW.Motif.0424, UW.Motif.0458, KDM5D, USF2, TPPP, HLF, NELFB, LHX6, TBX20, SOX9, TBX1
11553	chr1	178580490	178581489	NFIB, NFIA, ZNF263, TLX1::NFIC, NFIX, NFIX, CREB3L1, CREB3L1, UW.Motif.0614, UW.Motif.0058, UW.Motif.0002, UW.Motif.0082, UW.Motif.0618, UW.Motif.0193, UW.Motif.0564, UW.Motif.0576, UW.Motif.0579, UW.Motif.0521, UW.Motif.0048, UW.Motif.0214, UW.Motif.0533, CREB3L1, ARNT, UW.Motif.0186, UW.Motif.0552, UW.Motif.0599, UW.Motif.0658, UW.Motif.0399, UW.Motif.0510, MYC::MAX, UW.Motif.0450, UW.Motif.037…	20077	ENSG00000201347	UW.Motif.0011, MEF2A, TBX20, NR2F1, TBX20, TBX21, TBX21, UW.Motif.0571, UW.Motif.0484, UW.Motif.0531, MEF2C, RARA, UW.Motif.0139, POU6F2, UW.Motif.0528, TBX15, UW.Motif.0157, UW.Motif.0564, NME1, UW.Motif.0413, LHX6, UW.Motif.0234, MXI1, UW.Motif.0551, TBX1, UW.Motif.0104, UW.Motif.0638, UW.Motif.0211, RORA_2, UW.Motif.0179, UW.Motif.0103, EOMES, UW.Motif.0370, UW.Motif.0069, UW.Motif.0212, UW.Mo…	UW.Motif.0058, UW.Motif.0564, TBX20, TBX2, EOMES, HEY2, TFEB, PPP5C, TBX1
11557	chr1	178599400	178600399	SRF, SRF, UW.Motif.0676, NFKB2, UW.Motif.0484, AR, UW.Motif.0586, UW.Motif.0565, UW.Motif.0582, UW.Motif.0160, RUNX2, UW.Motif.0069, UW.Motif.0527, UW.Motif.0603, UW.Motif.0671, UW.Motif.0511, UW.Motif.0203, NR2E1, UW.Motif.0305, UW.Motif.0398, UW.Motif.0395, EN1, UW.Motif.0655, UW.Motif.0648, UW.Motif.0183, UW.Motif.0521, UW.Motif.0091, UW.Motif.0425, UW.Motif.0352, UW.Motif.0257, UW.Motif.0210,…	38987	ENSG00000201347	UW.Motif.0011, MEF2A, TBX20, NR2F1, TBX20, TBX21, TBX21, UW.Motif.0571, UW.Motif.0484, UW.Motif.0531, MEF2C, RARA, UW.Motif.0139, POU6F2, UW.Motif.0528, TBX15, UW.Motif.0157, UW.Motif.0564, NME1, UW.Motif.0413, LHX6, UW.Motif.0234, MXI1, UW.Motif.0551, TBX1, UW.Motif.0104, UW.Motif.0638, UW.Motif.0211, RORA_2, UW.Motif.0179, UW.Motif.0103, EOMES, UW.Motif.0370, UW.Motif.0069, UW.Motif.0212, UW.Mo…	UW.Motif.0484, UW.Motif.0069, EN1, UW.Motif.0058, UW.Motif.0179, NFE2, TFAP2A, RPS4X, GBX2, TBX1
11562	chr1	178608620	178609619	FOXJ3, MEF2A, FOXJ2, UW.Motif.0177, UW.Motif.0549, EMX1, MEF2B, FOXD2, UW.Motif.0558, EMX2, UW.Motif.0473, UW.Motif.0178, UW.Motif.0366, UW.Motif.0170, UW.Motif.0113, UW.Motif.0559, UW.Motif.0287, UW.Motif.0205, HOXC12, UW.Motif.0509, UW.Motif.0192, XG, UW.Motif.0430, FOXC1, UW.Motif.0202, UW.Motif.0336, FOSL1, CPEB1, UW.Motif.0651, UW.Motif.0402, UW.Motif.0487, UW.Motif.0127, UW.Motif.0424, MAFB…	-42586	ENSG00000273384	NR2F6, NR4A2, NR2F1, HNF4A, HNF4G, NR2F6, NR2C2, Myf, HNF4A, HNF4A, NR2F1, UW.Motif.0522, RXRA, NR1H2::RXRA, RXRA, RXRG, UW.Motif.0434, UW.Motif.0419, UW.Motif.0454, UW.Motif.0626, Oct-1, UW.Motif.0597, TFAP4, UW.Motif.0446, HSF1, UW.Motif.0528, UW.Motif.0628, UW.Motif.0490, NR2E1, UW.Motif.0481, UW.Motif.0369, UW.Motif.0485, UW.Motif.0474, HSF4, UW.Motif.0636, NHLH1, UW.Motif.0371, UW.Motif.0436…	FOSL1, MAFB, UW.Motif.0054, UW.Motif.0308, NFATC1, USF1, SREBF1, HMG20A, UBXN1, JDP2, MAX, TFAP4, HNF4A, SOX7
11601	chr1	178933560	178934559	MSC, MYF6, TFAP4, TFAP4, UW.Motif.0457, UW.Motif.0053, TAL1::TCF3, UW.Motif.0201, UW.Motif.0089, UW.Motif.0321, UW.Motif.0266, UW.Motif.0311, UW.Motif.0508, UW.Motif.0633, UW.Motif.0573, UW.Motif.0682, UW.Motif.0630, UW.Motif.0170, UW.Motif.0236, UW.Motif.0024, UW.Motif.0208, UW.Motif.0489, UW.Motif.0543, UW.Motif.0279, UW.Motif.0057, UW.Motif.0624, UW.Motif.0004, UW.Motif.0476, UW.Motif.0198, UW…	-62983	ENSG00000116194	UW.Motif.0571, DBP, TEF, UW.Motif.0460, NFIL3, TEF, DBP, UW.Motif.0459, UW.Motif.0031, JUND (var.2), JUN, HLF, UW.Motif.0251, UW.Motif.0509, NFIL3, UW.Motif.0681, UW.Motif.0101, UW.Motif.0214, UW.Motif.0546, UW.Motif.0223, UW.Motif.0201, UW.Motif.0219, UW.Motif.0208, UW.Motif.0617, UW.Motif.0451, UW.Motif.0008, UW.Motif.0037, UW.Motif.0607, UW.Motif.0524, UW.Motif.0036, UW.Motif.0197, FOXB1, FOXO…	UW.Motif.0201, UW.Motif.0208, JDP2, ESRRA, JUN, CEBPA, NKX3-2, ESRRG, ISL2, ECSIT
11621	chr1	179017560	179018559	MEF2C, MEF2A, HNF1B, NR2C2, MEF2D, MEF2A, UW.Motif.0191, HNF4G, FOXB1, UW.Motif.0074, UW.Motif.0563, UW.Motif.0381, UW.Motif.0202, UW.Motif.0490, UW.Motif.0532, NR2F1, NR2F6, NR2F1, UW.Motif.0311, UW.Motif.0659, UW.Motif.0400, UW.Motif.0611, UW.Motif.0448, UW.Motif.0264, UW.Motif.0282, UW.Motif.0179, UW.Motif.0586, UW.Motif.0427, MEF2A, UW.Motif.0566, UW.Motif.0117, UW.Motif.0355, UW.Motif.0589, …	771	ENSG00000289432	UW.Motif.0664, UW.Motif.0431, UW.Motif.0509, UW.Motif.0575, UW.Motif.0190, UW.Motif.0459, UW.Motif.0415, UW.Motif.0010, UW.Motif.0219, UW.Motif.0582, UW.Motif.0572, UW.Motif.0337, UW.Motif.0631, UW.Motif.0124, BHLHE40, UW.Motif.0048, UW.Motif.0338, UW.Motif.0595, BHLHE23, UW.Motif.0407, UW.Motif.0160, UW.Motif.0120, UW.Motif.0479, UW.Motif.0447, UW.Motif.0072, UW.Motif.0032, UW.Motif.0519, UW.Mot…	UW.Motif.0566, UW.Motif.0117, XG, TBX2, TFAP2A, USF1, RORA
11654	chr1	179879450	179880449	UW.Motif.0011, Oct-1, POU4F1, HNF1A, UW.Motif.0624, MYOD1, UW.Motif.0415, UW.Motif.0249, POU2F1, POU4F3, HOXD13, POU3F3, UW.Motif.0216, UW.Motif.0665, UW.Motif.0555, UW.Motif.0672, HNF1B, POU2F1, UW.Motif.0473, MLXIPL, POU4F2, POU2F2, POU2F2, UW.Motif.0104, UW.Motif.0152, POU3F1, POU3F3, POU3F3, UW.Motif.0398, POU2F3, POU5F1P1, GLYCTK, DBP, HOXC13, UW.Motif.0598, POU3F2, HNF1B, UW.Motif.0031, UW.…	-2092	ENSG00000143337	FOXC1, FOXC2, FOXL1, MLX, UW.Motif.0633, UW.Motif.0366, UW.Motif.0558, UW.Motif.0034, MEF2C, CPEB1, UW.Motif.0549, UW.Motif.0031, UW.Motif.0305, UW.Motif.0446, UW.Motif.0139, UW.Motif.0402, ZNF238, FOXD3, UW.Motif.0436, ZNF238, UW.Motif.0620, UW.Motif.0263, UW.Motif.0448, UW.Motif.0097, FOXD2, UW.Motif.0098, UW.Motif.0184, UW.Motif.0442, UW.Motif.0380, UW.Motif.0568, UW.Motif.0662, CSTF2, NHLH1, …	UW.Motif.0216, DBP, UW.Motif.0031, LMX1A, UNCX, ALX3, MNX1, LMX1B, PRRX1, TCF3, VSX1, HHEX, DLX5, MAFA, R3HDM2, MIXL1, HOXD3, ZRSR2, ZNF207, NFE2, CREB1, TFAP2A, MAX, USF1
11670	chr1	180136120	180137119	UW.Motif.0011, E2F8, T, BATF::JUN, MYC, TBX19, UW.Motif.0562, UW.Motif.0428, JUN (var.2), UW.Motif.0460, NR2E1, UW.Motif.0660, UW.Motif.0474, UW.Motif.0222, FOS, UW.Motif.0414, UW.Motif.0448, UW.Motif.0304, UW.Motif.0356, PBX1, UW.Motif.0213, UW.Motif.0647, UW.Motif.0112, UW.Motif.0556, UW.Motif.0522, UW.Motif.0230, UW.Motif.0096, UW.Motif.0305, UW.Motif.0526, UW.Motif.0437, UW.Motif.0259, UW.Mot…	-12730	ENSG00000261817	FOXC1, FOXL1, FOXC2, FOXC2, TEAD1, UW.Motif.0269, UW.Motif.0672, NFIL3, UW.Motif.0494, UW.Motif.0414, FOXC1, UW.Motif.0374, UW.Motif.0081, JUND, POU3F1, UW.Motif.0051, UW.Motif.0461, CSTF2, UW.Motif.0108, UW.Motif.0597, UW.Motif.0340, UW.Motif.0098, CLOCK, UW.Motif.0151, UW.Motif.0385, UW.Motif.0086, UW.Motif.0665, POU3F3, UW.Motif.0570, UW.Motif.0439, UW.Motif.0605, UW.Motif.0091, UW.Motif.0075,…	T, TBX19, UW.Motif.0414, UW.Motif.0461, FOSL1, VAX2, TFE3, TFAP2C, ATF3, ATF1, TFAP4, XBP1, TFEB, RORA, TBX1
11677	chr1	180153090	180154089	TBX4, UW.Motif.0450, TBX21, TEAD1, UW.Motif.0492, TBX5, UW.Motif.0173, FOXO3, HNF1A, UW.Motif.0626, UW.Motif.0588, UW.Motif.0484, MXI1, UW.Motif.0598, UW.Motif.0354, MGA, UW.Motif.0214, FOXP2, UW.Motif.0247, UW.Motif.0072, UW.Motif.0232, FOXO3, UW.Motif.0412, UW.Motif.0421, HNF1B, UW.Motif.0565, UW.Motif.0605, EPAS1, TBX2, UW.Motif.0540, TFAP2A, UW.Motif.0149, UW.Motif.0182, UW.Motif.0262, BATF::…	-1279	ENSG00000116260	SP1, SP1, CREB3L1, CREB3L1, ZBTB7A, RFX5, ZBTB7B, CREB3L1, UW.Motif.0431, SP3, GLI2, UW.Motif.0356, HNF1A, UW.Motif.0588, ZBTB7C, RFX2, UW.Motif.0598, USF1, MYC::MAX, UW.Motif.0492, UW.Motif.0484, UW.Motif.0421, TFAP2A, JUND, USF2, UW.Motif.0247, HNF1B, UW.Motif.0054, UW.Motif.0023, UW.Motif.0032, TFAP2B, USF1, UW.Motif.0115, TFAP2A, UW.Motif.0388, UW.Motif.0294, MXI1, FOSL1, NFIL3, ATF3, UW.Moti…	TBX21, UW.Motif.0492, HNF1A, UW.Motif.0588, UW.Motif.0484, MXI1, UW.Motif.0598, UW.Motif.0247, UW.Motif.0421, HNF1B, TBX2, TFAP2A, TBX20, JUND, UW.Motif.0123, UW.Motif.0342, MAX, USF2, NFE2, FOSL1, CEBPA, FOS, JUNB, TBX19, ZNF306, PRDM4
11739	chr1	181062570	181063569	EMX1, STAT2::STAT1, EMX2, Oct-1, UW.Motif.0275, UW.Motif.0364, UW.Motif.0445, POU2F2, UW.Motif.0377, SPIB, UW.Motif.0394, MAX, UW.Motif.0104, UW.Motif.0096, UW.Motif.0268, INSM1, UW.Motif.0173, UW.Motif.0286, UW.Motif.0429, NR2E1, UW.Motif.0111, STAT1, MXI1, UW.Motif.0661, IRF1, UW.Motif.0141, RUVBL1, UW.Motif.0202, UW.Motif.0362, FLI1, HOMEZ, UW.Motif.0470, UW.Motif.0446, UW.Motif.0203, UW.Motif…	25469	ENSG00000289589	GLIS2, UW.Motif.0576, TFAP2C, UW.Motif.0406, UW.Motif.0490, UW.Motif.0286, TFAP2A, TFAP2A, UW.Motif.0190, UW.Motif.0004, TFAP2A, TFAP2B, TFAP2C, TFAP2A, UW.Motif.0168, UW.Motif.0504, TFAP2C, UW.Motif.0101, JUN, ZNF385A, UW.Motif.0589, ATF3, BHLHA15, TFAP2A, ATF4, UW.Motif.0194, TFAP4, ODC1, NFYA, C9orf156, UW.Motif.0621, BATF3, NANOS1, HSFY2, MAFK, NNT, ATF7, GRHPR, ARNTL, SPIB, TAGLN2, TIMM8A, S…	SPIB, MAX, UW.Motif.0286, TFAP4, SPI1, ATF3, JUN
11741	chr1	181066930	181067929	UW.Motif.0015, POU2F2, UW.Motif.0564, UW.Motif.0199, UW.Motif.0386, UW.Motif.0067, UW.Motif.0080, UW.Motif.0236, RXR::RAR_DR5, POU3F2, UW.Motif.0207, UW.Motif.0147, TBX4, TBX2, TBX15, UW.Motif.0178, UW.Motif.0285, FOXJ2, UW.Motif.0573, UW.Motif.0518, POU3F1, TBX1, POU1F1, UW.Motif.0272, UW.Motif.0681, UW.Motif.0338, UW.Motif.0305, UW.Motif.0388, UW.Motif.0189, UW.Motif.0392, UW.Motif.0290, UW.Mot…	21109	ENSG00000289589	GLIS2, UW.Motif.0576, TFAP2C, UW.Motif.0406, UW.Motif.0490, UW.Motif.0286, TFAP2A, TFAP2A, UW.Motif.0190, UW.Motif.0004, TFAP2A, TFAP2B, TFAP2C, TFAP2A, UW.Motif.0168, UW.Motif.0504, TFAP2C, UW.Motif.0101, JUN, ZNF385A, UW.Motif.0589, ATF3, BHLHA15, TFAP2A, ATF4, UW.Motif.0194, TFAP4, ODC1, NFYA, C9orf156, UW.Motif.0621, BATF3, NANOS1, HSFY2, MAFK, NNT, ATF7, GRHPR, ARNTL, SPIB, TAGLN2, TIMM8A, S…	HSFY2, RARA
[truncated: 4,816 more rows]
