# Supplementary material for: Transcriptional coordination between intergenic RNA polymerase II-bound regions and nearby genes reveals functional specialization and disease associations in peripheral blood
Source: Comput Struct Biotechnol J. 2025 Nov 28;27:5523–36. doi: 10.1016/j.csbj.2025.11.060 (PMC12722025; doi:10.1016/j.csbj.2025.11.060)
Supplement: Supplementary file 13 — Table S1: Differential expression of iRNAPII-BRs in MDD versus Control samples. [file mmc13.xlsx]

## Sheet: Sheet1
Table S1. Differential expression of iRNAPII-BRs in MDD versus Control samples. NA values in Adjusted p-value column represents DESeq2 flagged transcripts which may have outlier counts.
iRNAPII-BR ID	Chromosome	Start	End	BaseMean	log2FC	lfcSE	Stat	p-value	Adjusted p-value	Nearest gene to iRNAPII-BR
93743	chr2	237153740	237154739	0.153577	-30	3.34658	-8.96437	3.12061e-19	NA	ENSG00000224844
78653	chr19	55450990	55451989	1.1987	-30	3.34752	-8.96186	3.19254e-19	NA	ENSG00000187902
104530	chr22	24213970	24214969	0.229076	-30	3.34837	-8.95959	3.25897e-19	NA	ENSG00000099998
59674	chr16	24499890	24500889	0.584193	-30	3.34856	-8.95907	3.27419e-19	NA	ENSG00000260072
77283	chr19	39523640	39524639	6.10963	-30	3.34953	-8.95647	3.35246e-19	1.35540094925107e-15	ENSG00000288770
47816	chr13	110564150	110565149	0.074493	-30	3.35063	-8.95353	3.44298e-19	NA	ENSG00000139832
83073	chr2	65297950	65298949	0.0954769	-30	3.35066	-8.95345	3.44547e-19	NA	ENSG00000138071
179302	chrX	78979710	78980709	0.127091	-30	3.3507	-8.95336	3.44833e-19	NA	ENSG00000078589
173856	chr9	123343820	123344819	0.137647	-29.9425	3.34843	-8.94225	3.81329e-19	NA	ENSG00000148204
180264	chrX	119781530	119782529	0.146283	-29.7423	3.34958	-8.8794	6.72223e-19	NA	ENSG00000206622
39826	chr12	93245210	93246209	0.149402	-26.735	3.3478	-7.98583	1.39576e-15	NA	ENSG00000201502
4636	chr1	43120890	43121889	0.0843575	-26.5425	3.35036	-7.92227	2.3322e-15	NA	ENSG00000277513
40757	chr12	110104170	110105169	0.921545	-26.1975	3.34806	-7.82469	5.08925e-15	NA	ENSG00000122970
123481	chr4	106033900	106034899	0.1818	-25.3373	3.34988	-7.56364	3.91957e-14	NA	ENSG00000249635
136970	chr5	170100010	170101009	0.393558	19.0342	2.5361	7.50528	6.12964e-14	NA	ENSG00000168269
173013	chr9	111351880	111352879	0.186412	25.0335	3.34047	7.49402	6.67951e-14	NA	ENSG00000171133
50351	chr14	61090520	61091519	0.0776722	24.4801	3.34693	7.31419	2.58929e-13	NA	ENSG00000027075
79288	chr2	6442760	6443759	0.121029	-24.438	3.34717	-7.30109	2.85456e-13	NA	ENSG00000226488
13519	chr1	201475640	201476639	0.137477	24.0333	3.34744	7.17959	6.99212e-13	NA	ENSG00000174307
57807	chr15	94110410	94111409	0.128548	23.5899	3.34467	7.05299	1.75115e-12	NA	ENSG00000259724
48104	chr13	113558780	113559779	0.100198	23.2708	3.34485	6.95721	3.47076e-12	NA	ENSG00000198176
47970	chr13	111583840	111584839	0.0995025	-23.1783	3.3505	-6.91786	4.58528e-12	NA	ENSG00000204398
85430	chr2	112827160	112828159	8.79776	2.51505	0.371053	6.77814	1.21734e-11	2.46085433976475e-08	ENSG00000287937
97256	chr20	44074140	44075139	0.1247	22.4522	3.3479	6.70637	1.99519e-11	NA	ENSG00000241229
42977	chr13	26406770	26407769	0.151946	22.2336	3.34379	6.64921	2.94676e-11	NA	ENSG00000278413
13708	chr1	203312980	203313979	26.7377	1.52065	0.230417	6.59955	4.12416e-11	4.27537847815492e-08	ENSG00000202300
160001	chr8	22685950	22686949	6.18903	5.1891	0.786728	6.59579	4.22991e-11	4.27537847815492e-08	ENSG00000261026
41700	chr12	122650320	122651319	1.48031	-22.059	3.34815	-6.58842	4.44538e-11	NA	ENSG00000274191
174797	chr9	131560550	131561549	0.193241	-21.4564	3.28727	-6.5271	6.70541e-11	NA	ENSG00000283526
30148	chr11	62897660	62898659	0.122557	-21.8438	3.34839	-6.52367	6.86092e-11	NA	ENSG00000257002
95539	chr20	18501690	18502689	0.209852	21.6097	3.34614	6.45809	1.06031e-10	NA	ENSG00000214612
76099	chr19	18951380	18952379	0.185077	-21.2168	3.3499	-6.33356	2.39575e-10	NA	ENSG00000241172
165532	chr8	119721660	119722659	0.147966	21.1603	3.34657	6.32296	2.56593e-10	NA	ENSG00000201896
78523	chr19	53877200	53878199	35.482	1.6652	0.268608	6.19937	5.66909e-10	4.58402761270542e-07	ENSG00000126583
49073	chr14	35391750	35392749	0.136931	20.4065	3.34879	6.09369	1.10337e-09	NA	ENSG00000240023
108724	chr3	30695890	30696889	45.8527	0.904315	0.148439	6.09217	1.11391e-09	7.505925651323e-07	ENSG00000261468
28726	chr11	35036260	35037259	0.102029	20.2419	3.34797	6.04602	1.48468e-09	NA	ENSG00000289526
106126	chr22	41289350	41290349	0.160896	-19.9219	3.3502	-5.94649	2.73956e-09	NA	ENSG00000100401
60229	chr16	31917930	31918929	27.4845	1.16067	0.201199	5.76876	7.98558e-09	4.1564056955116e-06	ENSG00000259950
10215	chr1	155573440	155574439	0.0918211	-19.302	3.35029	-5.7613	8.34681e-09	NA	ENSG00000271267
135209	chr5	140628370	140629369	21.9027	1.06739	0.185557	5.75239	8.79911e-09	4.1564056955116e-06	ENSG00000170458
109268	chr3	39140180	39141179	11.1664	1.75496	0.305535	5.74389	9.25245e-09	4.1564056955116e-06	ENSG00000284158
161107	chr8	38475330	38476329	0.0985212	19.1923	3.34848	5.73164	9.94619e-09	NA	ENSG00000077782
22644	chr10	72302410	72303409	0.10046	19.0017	3.34782	5.67584	1.38006e-08	NA	ENSG00000168209
108716	chr3	30598680	30599679	0.0779273	18.6228	3.34616	5.56544	2.61497e-08	NA	ENSG00000163513
167673	chr8	144923460	144924459	0.0627048	18.4209	3.34892	5.50055	3.78607e-08	NA	ENSG00000196150
140954	chr6	29709960	29710959	0.234048	18.0803	3.34983	5.39737	6.7623e-08	NA	ENSG00000233916
22012	chr10	61898730	61899729	0.12867	-17.723	3.34826	-5.29321	1.20185e-07	NA	ENSG00000289834
126305	chr4	176645030	176646029	0.145318	17.6889	3.34831	5.28294	1.27124e-07	NA	ENSG00000248480
10587	chr1	159911320	159912319	17.5146	1.34946	0.255735	5.27681	1.31455e-07	5.3147348412434e-05	ENSG00000279430
48454	chr14	21207520	21208519	57.4809	0.979068	0.186232	5.25724	1.46235e-07	5.37479925606413e-05	ENSG00000258441
157936	chr7	143125690	143126689	0.113239	17.4791	3.34903	5.21915	1.79745e-07	NA	ENSG00000159763
121859	chr4	73746450	73747449	25.5524	1.9988	0.384495	5.19849	2.00913e-07	6.76909750360188e-05	ENSG00000169429
114014	chr3	129370530	129371529	0.14938	17.1573	3.34922	5.12277	3.0108e-07	NA	ENSG00000244932
98528	chr20	50206060	50207059	6.28707	2.21525	0.434008	5.10417	3.32254e-07	0.000103330960381259	ENSG00000277449
35290	chr12	9663190	9664189	49.8628	0.774823	0.153126	5.06002	4.19205e-07	0.000116643699943835	ENSG00000069493
34308	chr11	128814650	128815649	10.0656	1.73112	0.342528	5.05395	4.32762e-07	0.000116643699943835	ENSG00000151704
9463	chr1	145985670	145986669	5.00565	2.12792	0.422487	5.03666	4.73719e-07	0.000119702869210008	ENSG00000265972
74279	chr19	1443570	1444569	0.145239	16.76	3.34804	5.00593	5.55939e-07	NA	ENSG00000115266
116403	chr3	169791300	169792299	13.5768	1.00442	0.200995	4.99726	5.81516e-07	0.000138298146390168	ENSG00000270135
15677	chr1	224079280	224080279	0.144798	16.325	3.34844	4.87541	1.08585e-06	NA	ENSG00000252484
32908	chr11	105036870	105037869	87.1067	0.736295	0.151186	4.87013	1.11525e-06	0.000250497757998576	ENSG00000137752
132783	chr5	95877270	95878269	0.0661703	16.2261	3.34971	4.84403	1.27232e-06	NA	ENSG00000250362
13707	chr1	203312580	203313579	5.87494	1.69271	0.349471	4.84362	1.27495e-06	0.00027129545547333	ENSG00000202300
13706	chr1	203311680	203312679	4.11327	1.94585	0.405714	4.79611	1.61773e-06	0.000327023506761026	ENSG00000159388
159449	chr8	9132980	9133979	7.86431	1.47292	0.310597	4.7422	2.11407e-06	0.000392003236365329	ENSG00000254340
2641	chr1	26859330	26860329	5.09712	1.67968	0.354334	4.74039	2.13309e-06	0.000392003236365329	ENSG00000175793
133478	chr5	112522430	112523429	1.77009	2.80838	0.599688	4.68307	2.82612e-06	NA	ENSG00000290027
136175	chr5	151735380	151736379	24.7815	0.694096	0.149517	4.64226	3.44617e-06	0.000605777072249554	ENSG00000272112
106844	chr22	46754050	46755049	0.0737629	-15.392	3.34773	-4.59775	4.27068e-06	NA	ENSG00000260708
127098	chr4	184745540	184746539	1.046	3.12489	0.689884	4.52959	5.90995e-06	NA	ENSG00000151725
147408	chr6	136253510	136254509	0.146253	15.0994	3.3492	4.50837	6.53288e-06	NA	ENSG00000146410
163520	chr8	83143060	83144059	0.0749591	14.7158	3.3494	4.39355	1.11515e-05	NA	ENSG00000254189
41228	chr12	115935890	115936889	0.0822849	14.651	3.34931	4.37432	1.2181e-05	NA	ENSG00000258034
2642	chr1	26860950	26861949	14.6047	1.32584	0.307055	4.31791	1.5751e-05	0.00265339099712008	ENSG00000175793
60234	chr16	31919950	31920949	6.0815	1.44205	0.336744	4.28234	1.84942e-05	0.00299088374709773	ENSG00000259950
108722	chr3	30694900	30695899	18.396	0.931807	0.218198	4.27046	1.95069e-05	0.00302487983518203	ENSG00000261468
32910	chr11	105038340	105039339	104.314	0.580972	0.136463	4.25735	2.06867e-05	0.00302487983518203	ENSG00000137752
3733	chr1	36209020	36210019	28.5332	-14.2136	3.34083	-4.25453	2.0949e-05	0.00302487983518203	ENSG00000054118
160012	chr8	23122430	23123429	3.59213	2.25773	0.531659	4.24658	2.17063e-05	0.00302615153711484	ENSG00000173535
32909	chr11	105037450	105038449	50.3291	0.672807	0.159447	4.21964	2.44695e-05	0.00329767296831629	ENSG00000137752
108210	chr3	17094650	17095649	1.13958	2.66368	0.633203	4.20668	2.59155e-05	NA	ENSG00000285731
110257	chr3	52431100	52432099	0.366587	12.876	3.08181	4.17807	2.93991e-05	NA	ENSG00000010319
159452	chr8	9134530	9135529	9.09972	1.06239	0.25531	4.16117	3.16624e-05	0.00395465356703432	ENSG00000254340
97334	chr20	45242100	45243099	4.47739	1.60487	0.385818	4.15966	3.18725e-05	0.00395465356703432	ENSG00000243995
59190	chr16	12655390	12656389	21.2628	0.842385	0.202654	4.15676	3.22789e-05	0.00395465356703432	ENSG00000274834
172743	chr9	108093660	108094659	0.129709	13.9114	3.35006	4.15259	3.28727e-05	NA	ENSG00000237360
141366	chr6	32930830	32931829	20.7085	0.827309	0.199551	4.14585	3.38549e-05	0.00402574704986642	ENSG00000242574
84264	chr2	85956430	85957429	0.0863117	13.7959	3.3496	4.11866	3.81087e-05	NA	ENSG00000287628
118820	chr4	2245150	2246149	0.313783	6.70967	1.6333	4.10805	3.99016e-05	NA	ENSG00000290263
127097	chr4	184744840	184745839	3.53988	2.24353	0.551717	4.06645	4.77342e-05	0.00544004745231734	ENSG00000151725
53719	chr14	105646010	105647009	10.4864	1.15445	0.284135	4.06303	4.84397e-05	0.00544004745231734	ENSG00000211893
74528	chr19	2951420	2952419	0.134623	13.5485	3.34623	4.04888	5.14632e-05	NA	ENSG00000288906
87827	chr2	159317000	159317999	55.8377	0.462943	0.114694	4.03633	5.42947e-05	0.0059327999957984	ENSG00000196151
68687	chr17	75768180	75769179	0.992616	2.65504	0.659759	4.02426	5.71547e-05	NA	ENSG00000108479
75848	chr19	16331670	16332669	5.44192	2.18631	0.544771	4.01327	5.98832e-05	0.00637125287726568	ENSG00000127528
68846	chr17	77222740	77223739	2.83682	-1.8066	0.450941	-4.0063	6.16777e-05	NA	ENSG00000262870
57072	chr15	79956940	79957939	6.25804	1.88012	0.469436	4.00506	6.20021e-05	0.00642754738708496	ENSG00000259770
23625	chr10	89086570	89087569	0.128082	-13.3927	3.34853	-3.99959	6.34525e-05	NA	ENSG00000265375
78275	chr19	50494370	50495369	1.08802	2.73175	0.683355	3.99756	6.39981e-05	NA	ENSG00000289950
66802	chr17	55692920	55693919	0.0951168	13.3566	3.34935	3.98781	6.66849e-05	NA	ENSG00000166292
5764	chr1	66375160	66376159	3.51402	1.92003	0.481695	3.98599	6.71987e-05	0.00679210981764675	ENSG00000118473
125996	chr4	169309160	169310159	0.149295	-13.3245	3.34327	-3.98545	6.73522e-05	NA	ENSG00000289249
143741	chr6	57069760	57070759	4.05172	1.68595	0.42483	3.96852	7.23198e-05	0.00711017976958103	ENSG00000112200
167222	chr8	142646550	142647549	14.1329	0.852514	0.215092	3.96349	7.38629e-05	0.00711017976958103	ENSG00000167653
48642	chr14	24168970	24169969	28.8382	0.749461	0.189364	3.95778	7.56491e-05	0.00711277553733793	ENSG00000100918
115549	chr3	155185290	155186289	16.1696	1.06016	0.269864	3.9285	8.54772e-05	0.00785419180651347	ENSG00000240666
113394	chr3	121888630	121889629	3.06922	1.4819	0.379347	3.90645	9.36634e-05	NA	ENSG00000163406
115555	chr3	155189200	155190199	3.21379	1.67548	0.429751	3.89872	9.67007e-05	NA	ENSG00000240666
59168	chr16	11802350	11803349	0.0958723	13.0276	3.3482	3.89092	9.98652e-05	NA	ENSG00000277369
17603	chr1	244816640	244817639	19.0753	-0.745855	0.191849	-3.88771	0.000101196	0.00909185523773493	ENSG00000287601
44678	chr13	45331640	45332639	1.58948	2.73966	0.705216	3.88485	0.000102392	NA	ENSG00000253051
10588	chr1	159912100	159913099	13.8974	0.910008	0.234862	3.87465	0.000106776	0.00936581279808812	ENSG00000279430
9282	chr1	117860570	117861569	25.8983	-0.569887	0.147261	-3.8699	0.000108878	0.00936581279808812	ENSG00000196505
108959	chr3	32572240	32573239	15.3893	-0.758212	0.196362	-3.86129	0.000112789	0.00950009943514315	ENSG00000144635
150363	chr7	2478240	2479239	0.834956	2.80743	0.73218	3.83435	0.000125899	NA	ENSG00000275572
130036	chr5	50583410	50584409	0.084494	12.7946	3.34944	3.81992	0.000133496	NA	ENSG00000271455
50914	chr14	69842630	69843629	0.162132	12.7325	3.34631	3.80493	0.000141843	NA	ENSG00000198732
9464	chr1	145986640	145987639	4.04933	1.49241	0.393423	3.79339	0.000148603	0.0122612786951063	ENSG00000265972
50893	chr14	69719850	69720849	2.02609	1.97072	0.520761	3.7843	0.000154139	NA	ENSG00000100650
2639	chr1	26858330	26859329	3.69273	1.40947	0.373329	3.7754	0.000159753	0.0129176467770699	ENSG00000175793
30028	chr11	61998960	61999959	11.4186	1.95398	0.518665	3.76732	0.000165007	0.0130574997304271	ENSG00000244176
18272	chr10	3774240	3775239	5.86797	1.12645	0.29957	3.76021	0.00016977	0.0130574997304271	ENSG00000228353
135982	chr5	150705960	150706959	4.96172	1.3138	0.349588	3.75815	0.000171172	0.0130574997304271	ENSG00000086589
60235	chr16	31920520	31921519	8.04914	1.04567	0.281676	3.71233	0.00020536	0.0153753978027318	ENSG00000259950
75844	chr19	16329460	16330459	38.0115	0.741731	0.200161	3.70568	0.000210827	0.0154976672949467	ENSG00000127528
16776	chr1	232816500	232817499	0.111271	-12.3817	3.34815	-3.69807	0.000217243	NA	ENSG00000212916
65283	chr17	40552130	40553129	92.757	0.593748	0.16172	3.67146	0.000241171	0.0174116783825837	ENSG00000126353
45885	chr13	74265550	74266549	26.9222	0.91635	0.250498	3.65812	0.000254076	0.0180027389819741	ENSG00000286330
110989	chr3	71759050	71760049	19.3809	0.89102	0.243853	3.65392	0.000258263	0.0180027389819741	ENSG00000163412
98529	chr20	50207850	50208849	3.71587	1.75698	0.481648	3.64786	0.000264437	0.0181206650916945	ENSG00000277449
75849	chr19	16332280	16333279	1.94619	2.29957	0.631602	3.64085	0.000271741	NA	ENSG00000127528
59192	chr16	12657740	12658739	27.2269	0.769391	0.211511	3.63759	0.000275206	0.0185442758797899	ENSG00000274834
114869	chr3	146513330	146514329	17.2658	0.750637	0.206613	3.63306	0.000280077	0.0185631291249648	ENSG00000279320
141818	chr6	36233420	36234419	1.29097	2.16192	0.596333	3.62536	0.000288556	NA	ENSG00000180316
158347	chr7	150776430	150777429	1.46214	2.46128	0.679365	3.62292	0.0002913	NA	ENSG00000289470
84645	chr2	97743680	97744679	6.81031	1.03915	0.28723	3.61785	0.000297062	0.0193713197740773	ENSG00000115085
153433	chr7	50406910	50407909	1.67142	2.04352	0.56492	3.61737	0.000297617	NA	ENSG00000285165
48639	chr14	24167300	24168299	30.3888	0.670498	0.18561	3.61241	0.000303366	0.0194683810491734	ENSG00000289757
152176	chr7	35624200	35625199	1.16125	2.23521	0.620346	3.60317	0.000314364	NA	ENSG00000287032
135983	chr5	150706700	150707699	12.9786	0.761744	0.211954	3.5939	0.000325762	0.0205789783094345	ENSG00000086589
50986	chr14	71116430	71117429	6.0454	1.22116	0.34129	3.57806	0.000346149	0.0215304589211157	ENSG00000269927
98527	chr20	50204240	50205239	3.8895	1.40048	0.392091	3.57183	0.000354501	0.02171589547788	ENSG00000277449
148487	chr6	150858900	150859899	0.403872	-11.2077	3.13885	-3.57065	0.000356092	NA	ENSG00000120254
13703	chr1	203310750	203311749	14.9327	1.0553	0.29609	3.5641	0.000365104	0.022031585713689	ENSG00000159388
29967	chr11	61611000	61611999	5.44042	11.8067	3.32909	3.54652	0.000390355	0.0232088808704279	ENSG00000293352
175639	chr9	136618290	136619289	6.0462	1.14278	0.322822	3.53998	0.000400155	0.023446747847284	ENSG00000279141
48643	chr14	24169940	24170939	35.6198	0.658107	0.186248	3.5335	0.000410102	0.0234685839969945	ENSG00000100918
97324	chr20	45157880	45158879	0.871527	2.58111	0.730595	3.53288	0.000411055	NA	ENSG00000124102
110129	chr3	50664890	50665889	6.73365	1.01691	0.287899	3.53219	0.000412137	0.0234685839969945	ENSG00000273356
124672	chr4	133390020	133391019	0.142657	11.7943	3.33972	3.53152	0.000413183	NA	ENSG00000286467
93930	chr2	238216390	238217389	0.0984371	11.8063	3.34705	3.52736	0.00041972	NA	ENSG00000132323
141175	chr6	31559560	31560559	11.4202	0.771824	0.219005	3.52422	0.000424726	0.0238495380411124	ENSG00000213760
57230	chr15	84815430	84816429	0.375237	9.04212	2.57869	3.50648	0.000454081	NA	ENSG00000136383
2738	chr1	27401280	27402279	4.39811	1.30454	0.372432	3.50277	0.000460452	0.0255014983003965	ENSG00000181773
118784	chr4	1860730	1861729	1.56237	2.26459	0.649153	3.48853	0.000485679	NA	ENSG00000168924
90048	chr2	201113090	201114089	5.21512	-1.10057	0.316397	-3.47844	0.000504345	0.0274070787293597	ENSG00000003402
13709	chr1	203314800	203315799	3.90622	1.46089	0.420246	3.47628	0.000508417	0.0274070787293597	ENSG00000202300
24856	chr10	103873830	103874829	32.2146	0.440559	0.126879	3.47227	0.000516077	0.0274539367300084	ENSG00000107957
95093	chr20	7973200	7974199	4.40866	1.04654	0.302006	3.4653	0.000529645	0.0278097951079756	ENSG00000101323
57166	chr15	82062730	82063729	0.136598	11.5824	3.34789	3.45962	0.000540946	NA	ENSG00000183496
37244	chr12	50823670	50824669	0.336664	8.9126	2.57718	3.45827	0.000543658	NA	ENSG00000243075
127073	chr4	184383210	184384209	1.86918	1.90062	0.549699	3.45756	0.000545085	NA	ENSG00000249096
179196	chrX	74577600	74578599	3.97949	1.25631	0.363699	3.45425	0.000551833	0.0286033453539629	ENSG00000230673
110331	chr3	53219590	53220589	2.95396	2.12751	0.616505	3.45092	0.000558686	NA	ENSG00000286531
82200	chr2	48382760	48383759	1.43558	1.9819	0.576406	3.43837	0.000585221	NA	ENSG00000251889
51087	chr14	73224550	73225549	7.87062	0.810789	0.236058	3.43471	0.000593191	0.0303578767639293	ENSG00000100767
59241	chr16	14273690	14274689	0.0914005	11.3946	3.33961	3.41196	0.000644987	NA	ENSG00000201075
55757	chr15	63496630	63497629	35.3271	-0.655752	0.192597	-3.40479	0.000662152	0.03346351052232	ENSG00000276651
144991	chr6	89323400	89324399	4.41585	1.1682	0.343868	3.39724	0.000680696	0.0337236586916835	ENSG00000111886
82194	chr2	48380110	48381109	7.1142	1.12149	0.330245	3.39592	0.000683982	0.0337236586916835	ENSG00000251889
78420	chr19	51735660	51736659	2.47899	1.87649	0.553408	3.39079	0.000696908	NA	ENSG00000105509
9499	chr1	147150610	147151609	1.15736	2.30485	0.681297	3.38304	0.000716885	NA	ENSG00000131791
104863	chr22	29498280	29499279	48.0827	-0.458419	0.135637	-3.37974	0.000725542	0.035341772781084	ENSG00000282816
42258	chr12	131824830	131825829	1.7061	1.7227	0.510969	3.37144	0.000747752	NA	ENSG00000198598
11289	chr1	172614630	172615629	0.105511	11.2385	3.33955	3.36528	0.000764666	NA	ENSG00000251943
6844	chr1	89002910	89003909	7.08204	1.07639	0.320314	3.36042	0.000778236	0.0374572214806004	ENSG00000213516
149486	chr6	166962090	166963089	6.59095	-0.919705	0.274261	-3.3534	0.000798251	0.0375909922216473	ENSG00000026297
137983	chr5	179789020	179790019	5.66812	-0.95682	0.285368	-3.35293	0.000799611	0.0375909922216473	ENSG00000213316
141144	chr6	31265090	31266089	2.96644	1.59912	0.478171	3.34425	0.000825065	NA	ENSG00000204525
78371	chr19	51405530	51406529	8.28273	0.980138	0.293382	3.34082	0.000835307	0.0388177720565495	ENSG00000268144
57071	chr15	79956140	79957139	1.90984	1.97302	0.591686	3.33458	0.000854285	NA	ENSG00000259770
159441	chr8	8946650	8947649	7.80279	1.01964	0.306031	3.33183	0.00086278	0.0392277183780624	ENSG00000270966
159197	chr8	2195000	2195999	13.2787	2.09976	0.630259	3.33158	0.000863534	0.0392277183780624	ENSG00000288782
135727	chr5	148830480	148831479	19.288	0.652046	0.19601	3.32659	0.000879152	0.0394934626073891	ENSG00000169252
152103	chr7	32914970	32915969	1.5955	1.87199	0.562742	3.32655	0.000879286	NA	ENSG00000170852
156328	chr7	115020460	115021459	3.27194	1.32814	0.400258	3.31821	0.000905969	NA	ENSG00000225535
83503	chr2	71081080	71082079	10.852	0.863616	0.261195	3.3064	0.00094502	0.0409309744423738	ENSG00000272735
180563	chrX	129800620	129801619	15.0215	0.585375	0.177096	3.30541	0.00094839	0.0409309744423738	ENSG00000275070
151959	chr7	30263880	30264879	7.7373	0.891571	0.269768	3.30495	0.000949938	0.0409309744423738	ENSG00000180233
113581	chr3	125526070	125527069	3.73245	1.46996	0.444844	3.30444	0.000951648	0.0409309744423738	ENSG00000252965
2729	chr1	27396810	27397809	3.35637	1.90272	0.577238	3.29625	0.000979838	NA	ENSG00000181773
164676	chr8	102647090	102648089	12.6763	0.77289	0.235047	3.28824	0.00100816	0.0422042571732093	ENSG00000155090
170158	chr9	75187250	75188249	3.81952	1.21587	0.369803	3.28787	0.00100947	0.0422042571732093	ENSG00000200041
29819	chr11	60165350	60166349	6.35328	0.892025	0.271379	3.28701	0.00101257	0.0422042571732093	ENSG00000254952
146489	chr6	116569760	116570759	1.71746	-1.82596	0.555528	-3.2869	0.00101298	NA	ENSG00000289304
10256	chr1	155943770	155944769	2.60563	1.39468	0.42442	3.28608	0.00101594	NA	ENSG00000173080
129432	chr5	35886980	35887979	1.19683	2.04382	0.623229	3.2794	0.00104027	NA	ENSG00000279737
119515	chr4	15602560	15603559	28.9201	0.578691	0.176516	3.27841	0.00104392	0.043066988345997	ENSG00000273133
70726	chr18	12945380	12946379	2.84036	-1.33118	0.406087	-3.27806	0.00104523	NA	ENSG00000085415
129425	chr5	35882180	35883179	12.9853	0.745129	0.227962	3.26866	0.00108059	0.0441293900330555	ENSG00000279737
141061	chr6	30565400	30566399	1.00137	2.11571	0.647452	3.26775	0.00108408	NA	ENSG00000290047
48961	chr14	34707280	34708279	1.18733	1.94858	0.596718	3.2655	0.00109271	NA	ENSG00000165410
107174	chr22	50534240	50535239	13.9283	-0.613997	0.188475	-3.25772	0.00112313	0.0452350410127282	ENSG00000177989
26243	chr10	123997010	123998009	26.0455	-0.577494	0.177364	-3.25598	0.00113004	0.0452350410127282	ENSG00000288757
172735	chr9	108057110	108058109	0.155469	10.8769	3.34063	3.25595	0.00113013	NA	ENSG00000213557
150752	chr7	7615490	7616489	1.41029	1.94708	0.598124	3.25531	0.00113268	NA	ENSG00000272745
151560	chr7	25111820	25112819	0.105219	10.8539	3.34165	3.24807	0.00116191	NA	ENSG00000172115
17602	chr1	244815740	244816739	2.84694	-1.34363	0.414372	-3.24258	0.00118454	NA	ENSG00000287601
50786	chr14	68855980	68856979	1.28098	1.97653	0.610207	3.23911	0.00119902	NA	ENSG00000270975
26609	chr10	130127410	130128409	0.941034	2.4952	0.771406	3.23461	0.00121807	NA	ENSG00000233319
159198	chr8	2198000	2198999	13.2284	2.16072	0.669721	3.2263	0.001254	0.0492250034488594	ENSG00000288782
6854	chr1	89048190	89049189	13.3999	0.885931	0.274598	3.22629	0.00125406	0.0492250034488594	ENSG00000117228
65653	chr17	43034770	43035769	0.243485	-7.16682	2.22527	-3.22065	0.00127899	NA	ENSG00000108830
24886	chr10	104305780	104306779	1.53961	1.93373	0.601025	3.21739	0.00129364	NA	ENSG00000270075
9505	chr1	147153370	147154369	1.34123	1.88678	0.587288	3.21269	0.00131496	NA	ENSG00000131791
147324	chr6	134958740	134959739	5.58977	1.03866	0.323589	3.20983	0.00132816	0.0509396134687604	ENSG00000118514
159199	chr8	2202870	2203869	8.54145	1.55317	0.484031	3.20883	0.00133277	0.0509396134687604	ENSG00000288782
95865	chr20	23077700	23078699	12.7694	0.773733	0.241171	3.20823	0.00133554	0.0509396134687604	ENSG00000279447
180561	chrX	129799520	129800519	2.30305	1.6697	0.520512	3.20781	0.00133751	NA	ENSG00000275070
152186	chr7	35630280	35631279	8.34655	0.815534	0.254558	3.20372	0.00135663	0.0512603095513145	ENSG00000287032
100468	chr20	57625230	57626229	0.0936973	10.7103	3.34326	3.20356	0.00135738	NA	ENSG00000124256
170376	chr9	78869730	78870729	0.0939206	10.7213	3.34672	3.20351	0.00135762	NA	ENSG00000237257
50474	chr14	63591700	63592699	1.58547	-1.96594	0.615134	-3.19595	0.0013937	NA	ENSG00000270878
157361	chr7	132780260	132781259	0.721967	2.43192	0.761012	3.19564	0.00139522	NA	ENSG00000225881
153459	chr7	50440400	50441399	9.37241	0.854278	0.267457	3.19408	0.00140278	0.0525131473669857	ENSG00000200815
94162	chr2	240471220	240472219	0.181257	9.93793	3.11399	3.19138	0.00141594	NA	ENSG00000218416
49606	chr14	50947200	50948199	3.28194	1.37296	0.430751	3.18737	0.00143571	NA	ENSG00000100504
135726	chr5	148829320	148830319	18.5382	0.685221	0.215003	3.18703	0.00143743	0.0533168688680473	ENSG00000169252
29369	chr11	47602890	47603889	0.993371	2.14983	0.676935	3.17583	0.00149407	NA	ENSG00000172247
160357	chr8	27547380	27548379	3.25218	1.20649	0.380513	3.17069	0.00152076	NA	ENSG00000234770
20652	chr10	33086750	33087749	1.8845	1.91981	0.605919	3.16843	0.00153267	NA	ENSG00000235962
59191	chr16	12656590	12657589	22.1475	0.694636	0.219539	3.16406	0.00155584	0.0567092390420307	ENSG00000274834
115817	chr3	157137950	157138949	7.85694	-1.11636	0.352849	-3.16385	0.00155694	0.0567092390420307	ENSG00000243629
8510	chr1	111481340	111482339	3.98025	1.22958	0.389448	3.15725	0.00159267	0.0574925037937683	ENSG00000143110
38619	chr12	69416080	69417079	1.69226	1.76284	0.559494	3.15077	0.00162838	NA	ENSG00000241765
115201	chr3	152191810	152192809	15.0954	0.524081	0.166424	3.14908	0.00163786	0.0583077379101017	ENSG00000289315
148351	chr6	149498700	149499699	30.3177	-0.42167	0.13395	-3.14797	0.0016441	0.0583077379101017	ENSG00000289045
54735	chr15	40977030	40978029	1.19045	1.94854	0.619095	3.1474	0.00164728	NA	ENSG00000259617
64694	chr17	34382320	34383319	0.235254	10.495	3.33946	3.14271	0.0016739	NA	ENSG00000108702
159440	chr8	8942250	8943249	4.79649	1.13321	0.360731	3.14143	0.00168127	0.0591076891323864	ENSG00000270966
60301	chr16	46875930	46876929	0.268254	5.8383	1.85858	3.14128	0.00168213	NA	ENSG00000166123
167046	chr8	141095200	141096199	1.67751	-1.90364	0.606074	-3.14094	0.00168405	NA	ENSG00000105339
75713	chr19	14616620	14617619	191.944	-0.397775	0.126739	-3.13853	0.00169795	0.059179393613901	ENSG00000269378
91030	chr2	219407780	219408779	0.335993	5.08676	1.62087	3.13829	0.00169937	NA	ENSG00000123992
136218	chr5	153816830	153817829	0.100617	10.4432	3.33936	3.12731	0.00176412	NA	ENSG00000242976
168157	chr9	7794020	7795019	0.557233	3.43119	1.10039	3.11814	0.00181994	NA	ENSG00000273056
48044	chr13	112481810	112482809	0.919765	2.48311	0.798771	3.10867	0.00187934	NA	ENSG00000126216
15140	chr1	218664890	218665889	0.116429	10.406	3.34893	3.10726	0.00188832	NA	ENSG00000212610
171624	chr9	93119570	93120569	11.2877	0.935824	0.301191	3.10707	0.0018895	0.0652925852371637	ENSG00000131669
146903	chr6	127696940	127697939	15.8828	0.747157	0.240893	3.10161	0.00192469	0.065945135177412	ENSG00000281248
110075	chr3	50519240	50520239	1.57649	-1.8654	0.603264	-3.09217	0.001987	NA	ENSG00000007402
78423	chr19	51739240	51740239	12.2536	0.719093	0.23267	3.09062	0.00199739	0.0678607699039974	ENSG00000171049
98525	chr20	50199410	50200409	3.72415	1.41289	0.457836	3.08601	0.00202863	0.0678935927804697	ENSG00000277449
12063	chr1	184788640	184789639	10.921	0.73907	0.239528	3.08552	0.00203194	0.0678935927804697	ENSG00000252222
88050	chr2	165741450	165742449	1.70561	1.453	0.471177	3.08378	0.00204391	NA	ENSG00000115339
135227	chr5	141683220	141684219	11.2288	-0.820931	0.266413	-3.08143	0.00206012	0.0680450919491125	ENSG00000289478
122666	chr4	83179840	83180839	0.126311	-10.3136	3.34859	-3.07998	0.00207013	NA	ENSG00000145287
75864	chr19	16347560	16348559	34.5093	-0.394199	0.128057	-3.07831	0.00208181	0.0680450919491125	ENSG00000277825
79721	chr2	10568810	10569809	7.13718	0.792944	0.257653	3.07757	0.00208696	0.0680450919491125	ENSG00000234818
40665	chr12	108620070	108621069	148.887	-0.309828	0.100866	-3.07166	0.00212869	0.0688502025436063	ENSG00000257221
74571	chr19	3212000	3212999	1.75706	1.66709	0.54362	3.06665	0.00216469	NA	ENSG00000161082
98532	chr20	50214790	50215789	1.66788	3.21223	1.04753	3.06649	0.0021659	NA	ENSG00000277449
76203	chr19	19686770	19687769	4.18336	-1.05827	0.345304	-3.06476	0.00217846	0.069900998301904	ENSG00000271283
108026	chr3	14776540	14777539	0.133499	-10.2559	3.34691	-3.0643	0.00218179	NA	ENSG00000230172
139892	chr6	17612650	17613649	2.16538	1.5377	0.502638	3.05925	0.00221891	NA	ENSG00000206881
32248	chr11	88410310	88411309	1.09034	1.81652	0.59465	3.05477	0.00225237	NA	ENSG00000249489
159195	chr8	2193600	2194599	1.28454	2.70737	0.886342	3.05454	0.00225407	NA	ENSG00000288782
83744	chr2	74702910	74703909	3.80853	1.07761	0.353236	3.05068	0.00228325	0.0726865710257669	ENSG00000286739
74910	chr19	6521600	6522599	0.0545215	-10.2057	3.3486	-3.04776	0.00230551	NA	ENSG00000125657
81861	chr2	43084340	43085339	2.37517	1.47001	0.484108	3.03653	0.00239317	NA	ENSG00000207087
158249	chr7	149545320	149546319	6.37492	0.892782	0.294506	3.03146	0.00243374	0.0768720812895466	ENSG00000181220
75003	chr19	7008800	7009799	1.74631	1.46532	0.483488	3.03073	0.00243961	NA	ENSG00000283679
90708	chr2	214723970	214724969	1.69911	-1.64773	0.543858	-3.02971	0.00244791	NA	ENSG00000177261
149491	chr6	166965850	166966849	31.0167	-0.518126	0.171103	-3.02816	0.00246048	0.0771141342111415	ENSG00000026297
9983	chr1	153493080	153494079	1.14771	-1.91413	0.632787	-3.02492	0.00248702	NA	ENSG00000263841
75515	chr19	12192570	12193569	38.9057	-0.353319	0.116921	-3.02187	0.00251216	0.0779999279917334	ENSG00000291101
78422	chr19	51737700	51738699	5.92049	1.04569	0.34636	3.01908	0.00253546	0.0779999279917334	ENSG00000171049
85648	chr2	118121300	118122299	6.3178	-1.06679	0.353507	-3.01775	0.00254662	0.0779999279917334	ENSG00000125629
159196	chr8	2194160	2195159	3.20573	2.83229	0.938771	3.01701	0.00255278	NA	ENSG00000288782
98369	chr20	49766890	49767889	0.515477	-3.4666	1.14948	-3.01579	0.00256315	NA	ENSG00000252540
134965	chr5	138470030	138471029	1.76008	1.72557	0.572586	3.01365	0.00258123	NA	ENSG00000241458
122218	chr4	75475670	75476669	2.28235	1.36006	0.451488	3.0124	0.00259191	NA	ENSG00000174796
153458	chr7	50439650	50440649	6.41361	0.978673	0.32508	3.01057	0.00260762	0.0785348371736116	ENSG00000200815
60288	chr16	46651830	46652829	4.65326	0.950002	0.315583	3.0103	0.00260987	0.0785348371736116	ENSG00000260909
9424	chr1	120415240	120416239	16.5045	0.71564	0.237845	3.00885	0.00262236	0.0785348371736116	ENSG00000270231
57751	chr15	91851710	91852709	3.75925	1.05904	0.353184	2.99856	0.00271256	0.0800895226335775	ENSG00000176463
172196	chr9	99975390	99976389	4.92137	1.06653	0.355698	2.99841	0.00271389	0.0800895226335775	ENSG00000234709
11073	chr1	167612380	167613379	5.0116	-0.97259	0.324667	-2.99566	0.00273856	0.0802318872174604	ENSG00000198771
2096	chr1	23546150	23547149	0.074316	-10.0236	3.3468	-2.99499	0.00274454	NA	ENSG00000235052
68267	chr17	70181050	70182049	7.49937	0.874186	0.292046	2.99332	0.00275963	0.0802676413842082	ENSG00000289371
30194	chr11	63528610	63529609	0.213106	-7.02036	2.34612	-2.99233	0.0027686	NA	ENSG00000133321
155969	chr7	106243870	106244869	1.59909	1.65481	0.554016	2.98693	0.00281792	NA	ENSG00000201796
33854	chr11	121437350	121438349	7.9579	-0.859567	0.287955	-2.98507	0.0028351	0.0815109704615931	ENSG00000271022
103900	chr21	46584820	46585819	9.66396	0.846779	0.283749	2.98425	0.0028427	0.0815109704615931	ENSG00000160307
62006	chr16	85022510	85023509	3.42439	-1.3608	0.456363	-2.98184	0.00286518	NA	ENSG00000289551
23515	chr10	88091280	88092279	23.83	0.705456	0.236707	2.9803	0.0028797	0.0819903866135216	ENSG00000288875
158343	chr7	150766120	150767119	2.06764	1.47789	0.496597	2.97604	0.00291997	NA	ENSG00000289470
6850	chr1	89045040	89046039	7.54221	0.96199	0.323416	2.97447	0.00293494	0.0829788061280828	ENSG00000117228
135026	chr5	138545840	138546839	2.29481	-1.61417	0.542722	-2.97421	0.00293745	NA	ENSG00000289155
134774	chr5	135990130	135991129	0.106487	9.90883	3.33998	2.96673	0.00300984	NA	ENSG00000145826
141764	chr6	35571630	35572629	13.1785	0.683364	0.230471	2.96508	0.00302607	0.0844385138186936	ENSG00000289456
30529	chr11	65651690	65652689	11.6364	0.6703	0.226082	2.96485	0.00302834	0.0844385138186936	ENSG00000265874
115239	chr3	152498110	152499109	0.0831516	9.91248	3.34867	2.96013	0.00307511	NA	ENSG00000243305
51958	chr14	92502680	92503679	2.77897	-1.46123	0.493733	-2.95956	0.00308077	NA	ENSG00000100599
88294	chr2	171751660	171752659	1.2947	1.89016	0.639132	2.95738	0.00310266	NA	ENSG00000077380
120820	chr4	40412770	40413769	0.965937	2.90187	0.981439	2.95675	0.00310899	NA	ENSG00000250893
49740	chr14	52335350	52336349	0.843644	2.16008	0.731924	2.95124	0.00316504	NA	ENSG00000125384
136376	chr5	156914150	156915149	3.79929	1.06506	0.361225	2.94846	0.00319361	0.0875715447094281	ENSG00000270560
138706	chr6	5905310	5906309	0.0633721	9.87432	3.35036	2.94724	0.00320621	NA	ENSG00000239472
149479	chr6	166958530	166959529	10.2583	-0.875862	0.297329	-2.94576	0.00322159	0.0875715447094281	ENSG00000026297
115818	chr3	157138640	157139639	1.39685	-2.20894	0.749906	-2.94562	0.00322305	NA	ENSG00000243629
144994	chr6	89324890	89325889	10.2011	0.626705	0.21278	2.94532	0.00322624	0.0875715447094281	ENSG00000111886
12848	chr1	192147820	192148819	14.4539	0.73473	0.249466	2.94521	0.00322735	0.0875715447094281	ENSG00000150681
94824	chr20	4828460	4829459	3.28595	1.25683	0.427086	2.9428	0.0032526	NA	ENSG00000101265
142533	chr6	42200210	42201209	9.09402	0.705062	0.239626	2.94235	0.00325736	0.0877968193969286	ENSG00000112599
80809	chr2	28355220	28356219	0.886934	1.90583	0.648484	2.9389	0.00329384	NA	ENSG00000075426
120762	chr4	40160970	40161969	19.7477	0.564496	0.192267	2.936	0.00332479	0.0890206431624911	ENSG00000260296
49735	chr14	52331540	52332539	1.09903	1.91696	0.653354	2.93403	0.00334589	NA	ENSG00000125384
151719	chr7	26110560	26111559	1.61823	1.78562	0.608747	2.93326	0.00335419	NA	ENSG00000289053
157847	chr7	142515640	142516639	0.867695	2.22295	0.758257	2.93166	0.00337153	NA	ENSG00000211731
52470	chr14	97724060	97725059	1.92481	1.48183	0.505456	2.93166	0.00337154	NA	ENSG00000197176
105418	chr22	36465320	36466319	3.12817	1.14947	0.392113	2.93148	0.00337352	NA	ENSG00000228719
87346	chr2	148788760	148789759	32.779	0.513543	0.175441	2.92715	0.00342087	0.0909907038675191	ENSG00000222126
49524	chr14	49615750	49616749	2.45698	1.14995	0.393464	2.92263	0.00347094	NA	ENSG00000165502
135728	chr5	148831210	148832209	7.514	0.847162	0.290286	2.91837	0.00351861	0.0920543573413337	ENSG00000169252
58582	chr16	2656010	2657009	1.99844	1.38243	0.473887	2.9172	0.00353184	NA	ENSG00000260176
150535	chr7	4670520	4671519	0.171113	8.68082	2.97671	2.91624	0.00354276	NA	ENSG00000164916
97325	chr20	45182850	45183849	219.331	0.580182	0.199084	2.91426	0.00356531	0.0920543573413337	ENSG00000289172
104260	chr22	21754250	21755249	9.60776	-0.694363	0.23828	-2.91407	0.00356755	0.0920543573413337	ENSG00000286127
93706	chr2	237101610	237102609	22.2496	0.565702	0.194141	2.91387	0.00356976	0.0920543573413337	ENSG00000198612
23453	chr10	87980600	87981599	0.218248	6.81313	2.33842	2.91356	0.00357333	NA	ENSG00000200891
136174	chr5	151733330	151734329	29.726	0.45278	0.155411	2.91344	0.00357471	0.0920543573413337	ENSG00000272112
102681	chr21	37532950	37533949	1.12561	-2.17191	0.745495	-2.91339	0.00357532	NA	ENSG00000286717
74979	chr19	6659490	6660489	14.2637	0.617995	0.21249	2.90834	0.00363348	0.0929756993535507	ENSG00000125735
140062	chr6	20367400	20368399	0.158953	9.70647	3.3442	2.90248	0.00370225	NA	ENSG00000287483
68612	chr17	75106900	75107899	56.1588	-0.35072	0.120852	-2.90207	0.0037071	0.09426303296363	ENSG00000125449
60238	chr16	31921860	31922859	12.1402	0.801825	0.277142	2.89319	0.00381348	0.0958036354309522	ENSG00000259950
54794	chr15	42721660	42722659	6.42053	0.8019	0.277181	2.89306	0.00381508	0.0958036354309522	ENSG00000278769
122392	chr4	78612100	78613099	1.33854	1.75409	0.607318	2.88826	0.00387379	NA	ENSG00000200998
23958	chr10	91904160	91905159	0.22146	-9.65728	3.34448	-2.88753	0.00388285	NA	ENSG00000272817
19717	chr10	22250170	22251169	6.0302	0.793687	0.274976	2.88639	0.00389693	0.0972549169228971	ENSG00000279631
58769	chr16	4300750	4301749	2.92207	-1.20929	0.419148	-2.88511	0.00391282	NA	ENSG00000288935
179616	chrX	101636810	101637809	6.59134	0.832573	0.288661	2.88426	0.00392333	0.0973130939090967	ENSG00000286000
75962	chr19	17868840	17869839	1.24766	1.66838	0.578764	2.88265	0.00394342	NA	ENSG00000279617
175746	chr9	136930020	136931019	2.75875	-1.25119	0.435	-2.8763	0.00402373	NA	ENSG00000213590
61900	chr16	84555290	84556289	0.725572	2.44691	0.850803	2.87601	0.00402742	NA	ENSG00000140950
84488	chr2	95533130	95534129	0.688549	2.35598	0.819642	2.87441	0.00404788	NA	ENSG00000236431
78464	chr19	53064680	53065679	30.6462	-0.425217	0.147946	-2.87414	0.00405124	0.0994848143261967	ENSG00000268964
159448	chr8	9132290	9133289	11.513	0.791495	0.275573	2.87218	0.00407649	0.0994848143261967	ENSG00000254340
109310	chr3	39577000	39577999	0.0826213	9.59955	3.34269	2.8718	0.00408137	NA	ENSG00000289279
41617	chr12	121680620	121681619	0.66934	1.92216	0.669358	2.87164	0.00408346	NA	ENSG00000286586
28861	chr11	36466070	36467069	8.52187	0.864495	0.301056	2.87154	0.00408471	0.0994848143261967	ENSG00000255060
2221	chr1	24475390	24476389	18.8457	-0.436991	0.152325	-2.8688	0.00412031	0.0997388344537294	ENSG00000288982
11394	chr1	173493750	173494749	1.08719	2.1035	0.733551	2.86755	0.00413658	NA	ENSG00000203739
177252	chrX	30557040	30558039	60.0557	-0.374139	0.130654	-2.86359	0.00418873	0.0997388344537294	ENSG00000120280
33265	chr11	112366610	112367609	5.21296	0.984194	0.34376	2.86302	0.00419622	0.0997388344537294	ENSG00000206772
141156	chr6	31350060	31351059	9.94122	1.22436	0.427681	2.86278	0.00419937	0.0997388344537294	ENSG00000277402
33866	chr11	121668060	121669059	28.2358	-0.565561	0.197656	-2.86134	0.00421849	0.0997388344537294	ENSG00000286044
94490	chr20	2346790	2347789	1.6255	1.96216	0.685828	2.861	0.00422303	NA	ENSG00000289955
38644	chr12	70355780	70356779	1.70534	1.48281	0.518918	2.8575	0.00426993	NA	ENSG00000135643
110972	chr3	70939290	70940289	1.14928	1.71262	0.599364	2.85739	0.00427136	NA	ENSG00000206939
35704	chr12	14910880	14911879	7.58994	0.712574	0.249591	2.85497	0.00430414	0.100761802880258	ENSG00000111341
65280	chr17	40550910	40551909	29.4852	0.566464	0.198529	2.85331	0.00432664	0.100761802880258	ENSG00000126353
40174	chr12	100343100	100344099	0.12961	-9.54886	3.34732	-2.85269	0.0043351	NA	ENSG00000179520
63579	chr17	8877030	8878029	64.481	0.315825	0.110715	2.85259	0.00433652	0.100761802880258	ENSG00000276231
94607	chr20	3180850	3181849	2.98251	1.11656	0.391602	2.85127	0.00435447	NA	ENSG00000289183
75579	chr19	13172970	13173969	9.48624	-0.722499	0.253471	-2.85042	0.0043662	0.100871750873313	ENSG00000213253
80840	chr2	28428530	28429529	11.2981	-0.766622	0.26925	-2.84725	0.00440992	0.101302953203334	ENSG00000270210
27299	chr11	2197390	2198389	18.5715	-9.49467	3.33708	-2.8452	0.00443835	0.101379872338829	ENSG00000265258
28719	chr11	35029680	35030679	0.738938	2.30832	0.811642	2.84401	0.00445495	NA	ENSG00000289526
138743	chr6	6665210	6666209	1.10227	1.89515	0.666654	2.84278	0.0044722	NA	ENSG00000279368
53756	chr14	105772850	105773849	1.95605	1.51671	0.535063	2.83464	0.00458772	NA	ENSG00000211897
134645	chr5	134396900	134397899	2.22086	1.28984	0.456058	2.82823	0.00468062	NA	ENSG00000248559
169709	chr9	68669010	68670009	0.268027	8.46847	2.99542	2.82714	0.0046966	NA	ENSG00000107242
9414	chr1	119909930	119910929	40.8865	0.329789	0.116837	2.82265	0.00476279	0.108179478390298	ENSG00000134249
135336	chr5	142170030	142171029	0.48948	3.23116	1.14549	2.82076	0.00479098	NA	ENSG00000280047
74466	chr19	2069370	2070369	65.9301	-0.39674	0.140651	-2.82075	0.00479115	0.108215728317131	ENSG00000099875
164847	chr8	103396780	103397779	3.21935	1.02936	0.364934	2.82067	0.00479228	NA	ENSG00000207399
82908	chr2	64303790	64304789	37.1057	-0.535758	0.190147	-2.8176	0.00483847	0.108582102854558	ENSG00000238012
14928	chr1	214274350	214275349	1.05458	1.72676	0.613264	2.81569	0.00486724	NA	ENSG00000143499
40308	chr12	104351020	104352019	4.69151	1.10349	0.392037	2.81476	0.00488132	0.108582102854558	ENSG00000255150
35705	chr12	14939140	14940139	26.8022	0.477452	0.169651	2.81433	0.00488794	0.108582102854558	ENSG00000139055
141149	chr6	31267190	31268189	2.48967	1.44915	0.515555	2.81085	0.00494103	NA	ENSG00000204525
173814	chr9	122841630	122842629	1.97007	1.43267	0.509894	2.80974	0.0049582	NA	ENSG00000233425
110273	chr3	52901410	52902409	49.4817	0.368558	0.131253	2.80799	0.00498522	0.110137840687491	ENSG00000289519
33580	chr11	117970330	117971329	1.16021	1.75932	0.627149	2.80526	0.0050276	NA	ENSG00000110324
57012	chr15	78913830	78914829	1.67944	-1.62538	0.57964	-2.80412	0.00504536	NA	ENSG00000279235
30428	chr11	65327300	65328299	20.2573	0.606236	0.216274	2.80309	0.00506149	0.111215289192193	ENSG00000133884
164893	chr8	106199080	106200079	0.132572	9.35288	3.34213	2.79848	0.00513443	NA	ENSG00000213708
1602	chr1	19301890	19302889	7.68331	0.74291	0.265534	2.79779	0.00514534	0.112446492504087	ENSG00000200403
152333	chr7	38331570	38332569	10.0591	0.766241	0.274344	2.793	0.0052222	0.113192829934017	ENSG00000281103
77673	chr19	43782220	43783219	24.1232	0.541347	0.19388	2.79218	0.00523548	0.113192829934017	ENSG00000104783
94563	chr20	3039750	3040749	0.677123	2.40769	0.863312	2.7889	0.00528869	NA	ENSG00000125787
41432	chr12	118423960	118424959	11.2643	0.592824	0.212622	2.78815	0.00530095	0.113704429869943	ENSG00000275759
61917	chr16	84562830	84563829	1.17901	1.82838	0.655901	2.78759	0.00531024	NA	ENSG00000140950
141328	chr6	32860810	32861809	249.446	0.342058	0.122745	2.78674	0.00532412	0.113704429869943	ENSG00000168394
31517	chr11	73971080	73972079	34.2078	0.472308	0.169556	2.78556	0.00534352	0.113704429869943	ENSG00000255847
66050	chr17	47688690	47689689	0.199795	9.29795	3.33942	2.7843	0.00536434	NA	ENSG00000198933
76158	chr19	19364510	19365509	0.809062	2.01566	0.72403	2.78394	0.00537026	NA	ENSG00000167491
95863	chr20	23076860	23077859	27.0418	0.49616	0.178257	2.7834	0.00537932	0.11386691195526	ENSG00000279447
95094	chr20	7974450	7975449	1.78349	1.40638	0.505306	2.78323	0.00538202	NA	ENSG00000101323
102643	chr21	37032570	37033569	2.98015	-1.07853	0.387516	-2.78318	0.00538286	NA	ENSG00000212136
90426	chr2	206089060	206090059	1.70394	-1.57322	0.565973	-2.77967	0.00544146	NA	ENSG00000114933
97333	chr20	45241360	45242359	3.2715	1.17526	0.423029	2.7782	0.00546612	NA	ENSG00000243995
163791	chr8	91089450	91090449	2.94619	1.13799	0.409721	2.77748	0.00547824	NA	ENSG00000214954
142241	chr6	38641060	38642059	1.9368	1.26209	0.454433	2.77728	0.0054816	NA	ENSG00000183826
176125	chrX	1322970	1323969	1.76896	-1.64922	0.595092	-2.77137	0.00558205	NA	ENSG00000185291
61999	chr16	85015510	85016509	1.19249	-1.98331	0.716896	-2.76652	0.00566576	NA	ENSG00000153786
64324	chr17	28877710	28878709	2.67054	-1.1782	0.42628	-2.7639	0.00571146	NA	ENSG00000264304
29421	chr11	47863610	47864609	0.163921	-9.25161	3.34864	-2.76279	0.00573088	NA	ENSG00000030066
83745	chr2	74707940	74708939	3.12095	1.05957	0.383684	2.76157	0.00575245	NA	ENSG00000286739
18250	chr10	3720220	3721219	1.26533	-1.82977	0.662618	-2.76143	0.00575487	NA	ENSG00000229672
80433	chr2	20680350	20681349	4.82555	1.02892	0.373087	2.75784	0.00581841	0.122317565295044	ENSG00000270100
82712	chr2	62150210	62151209	5.87945	0.839095	0.304385	2.75669	0.00583905	0.122317565295044	ENSG00000229839
108404	chr3	23746010	23747009	2.86778	-1.2532	0.454841	-2.75524	0.00586494	NA	ENSG00000170142
28518	chr11	32859050	32860049	3.01998	1.27133	0.461645	2.7539	0.00588894	NA	ENSG00000135378
81046	chr2	31833730	31834729	5.66174	-0.789322	0.286671	-2.75341	0.00589783	0.122911902452554	ENSG00000242272
88139	chr2	169097000	169097999	5.00327	0.885085	0.321693	2.75134	0.00593529	0.123058311851907	ENSG00000235321
149457	chr6	166259290	166260289	1.07375	2.05231	0.74646	2.74938	0.00597075	NA	ENSG00000280850
33855	chr11	121445070	121446069	15.0811	0.637023	0.231816	2.74796	0.00599666	0.123696368608296	ENSG00000137642
17837	chr1	247884360	247885359	1.04335	1.80245	0.656412	2.74591	0.00603438	NA	ENSG00000238243
113072	chr3	112594560	112595559	3.20547	1.24192	0.452415	2.74508	0.00604959	NA	ENSG00000144848
175406	chr9	135926100	135927099	1.13234	2.19325	0.799164	2.74443	0.00606167	NA	ENSG00000238058
94853	chr20	5205060	5206059	6.17154	0.722886	0.263424	2.74419	0.006066	0.123901559142086	ENSG00000101290
29817	chr11	60161870	60162869	24.0919	0.473202	0.172444	2.74409	0.0060679	0.123901559142086	ENSG00000254952
166747	chr8	134790360	134791359	2.11583	1.32807	0.484095	2.7434	0.00608059	NA	ENSG00000279518
159203	chr8	2214770	2215769	1.04683	1.99251	0.727414	2.73917	0.00615953	NA	ENSG00000288782
144237	chr6	75722890	75723889	1.60635	-1.43971	0.525667	-2.73883	0.00616589	NA	ENSG00000285401
52463	chr14	97707180	97708179	5.52407	-0.784116	0.286407	-2.73777	0.00618577	0.125673750246733	ENSG00000197176
174067	chr9	125411620	125412619	0.84407	-2.55495	0.9336	-2.73667	0.00620649	NA	ENSG00000274510
31035	chr11	69368800	69369799	4.48198	1.04565	0.38217	2.73608	0.00621754	0.12568763019972	ENSG00000259854
152422	chr7	40101220	40102219	1.64422	1.36922	0.500685	2.73469	0.00624387	NA	ENSG00000273444
76005	chr19	18181740	18182739	0.88011	2.00911	0.734914	2.73381	0.0062607	NA	ENSG00000216490
2739	chr1	27402060	27403059	22.3776	0.562683	0.205978	2.73176	0.00629972	0.126715180301369	ENSG00000181773
167233	chr8	142655780	142656779	5.73705	0.807606	0.296346	2.72521	0.00642609	0.128617266978452	ENSG00000167653
177488	chrX	39773670	39774669	0.987897	1.91016	0.701107	2.72449	0.00644008	NA	ENSG00000264618
11601	chr1	178933560	178934559	0.773286	2.32339	0.853512	2.72215	0.00648584	NA	ENSG00000116194
105412	chr22	36461800	36462799	2.73962	1.16483	0.42804	2.72132	0.00650217	NA	ENSG00000228719
34886	chr12	3933170	3934169	2.54934	1.26832	0.466303	2.71995	0.00652919	NA	ENSG00000288729
157901	chr7	142814090	142815089	3.79842	1.13618	0.417899	2.71878	0.00655222	0.129672714413861	ENSG00000237254
21290	chr10	46093910	46094909	26.4385	0.690246	0.254141	2.716	0.00660768	0.129672714413861	ENSG00000289636
173178	chr9	112201920	112202919	15.5931	-0.550148	0.202581	-2.71569	0.00661373	0.129672714413861	ENSG00000106868
54921	chr15	48352130	48353129	0.232836	-5.73699	2.11433	-2.71339	0.00665993	NA	ENSG00000259488
77265	chr19	39410860	39411859	1.27281	1.77847	0.65545	2.71335	0.0066607	NA	ENSG00000090924
97301	chr20	45081340	45082339	112.116	0.25548	0.0941615	2.71321	0.00666354	0.129672714413861	ENSG00000124134
142536	chr6	42201590	42202589	0.214766	9.07205	3.3449	2.7122	0.00668379	NA	ENSG00000112599
145001	chr6	89357590	89358589	5.43677	-0.883776	0.325956	-2.71133	0.00670133	0.129672714413861	ENSG00000198833
118561	chr4	262150	263149	4.89674	0.826781	0.305016	2.71062	0.00671584	0.129672714413861	ENSG00000251188
134947	chr5	138350600	138351599	4.90784	0.855518	0.315702	2.70989	0.00673048	0.129672714413861	ENSG00000249971
141131	chr6	31204650	31205649	18.6486	-0.635229	0.234432	-2.70965	0.00673541	0.129672714413861	ENSG00000271821
19514	chr10	17737540	17738539	0.460735	3.09543	1.14304	2.70806	0.0067678	NA	ENSG00000148483
60049	chr16	30567850	30568849	2.4217	1.16621	0.431192	2.70462	0.00683833	NA	ENSG00000239791
141754	chr6	35564550	35565549	3.55079	1.06018	0.391994	2.70458	0.00683902	0.1310433524466	ENSG00000289456
6845	chr1	89004220	89005219	2.94437	1.24468	0.460386	2.70356	0.00686008	NA	ENSG00000213516
13842	chr1	203777200	203778199	163.479	-0.266114	0.0985184	-2.70116	0.00690972	0.131730985863283	ENSG00000122188
169363	chr9	35761730	35762729	17.8243	0.434841	0.16107	2.69971	0.00694007	0.131730985863283	ENSG00000228843
115819	chr3	157139270	157140269	1.99087	-1.66135	0.615684	-2.69838	0.00696786	NA	ENSG00000243629
81872	chr2	43140060	43141059	1.34699	1.84358	0.683303	2.69804	0.0069749	NA	ENSG00000286796
85754	chr2	119290570	119291569	1.6622	1.42222	0.527281	2.69727	0.00699106	NA	ENSG00000229867
32548	chr11	95968930	95969929	0.810631	2.0848	0.773657	2.69473	0.00704456	NA	ENSG00000242993
75847	chr19	16330940	16331939	3.63025	1.24591	0.462382	2.69454	0.00704858	0.132996859302461	ENSG00000127528
109266	chr3	39139590	39140589	1.54693	1.82542	0.677664	2.6937	0.00706645	NA	ENSG00000284158
9423	chr1	120414720	120415719	9.02501	0.746371	0.27711	2.69341	0.00707255	0.132996859302461	ENSG00000270231
43413	chr13	29762330	29763329	2.02889	1.4545	0.540131	2.69287	0.00708406	NA	ENSG00000122042
139228	chr6	11707690	11708689	1.60223	1.49788	0.556336	2.69239	0.00709412	NA	ENSG00000207419
165837	chr8	123822980	123823979	0.205865	8.98554	3.33867	2.69135	0.00711631	NA	ENSG00000214814
53566	chr14	105046520	105047519	2.52409	1.21693	0.452209	2.69109	0.007122	NA	ENSG00000183484
63498	chr17	8304130	8305129	3.90665	-1.16854	0.434797	-2.68756	0.00719756	0.133912947943022	ENSG00000198844
99017	chr20	51370340	51371339	0.202141	8.99327	3.34687	2.68707	0.00720821	NA	ENSG00000266761
152741	chr7	43810360	43811359	4.50032	-0.881716	0.328275	-2.68591	0.00723333	0.133912947943022	ENSG00000229497
149487	chr6	166963780	166964779	37.4771	-0.394874	0.147029	-2.68569	0.00723804	0.133912947943022	ENSG00000026297
64085	chr17	19899280	19900279	19.6526	0.400505	0.149166	2.68496	0.00725376	0.133912947943022	ENSG00000270091
19436	chr10	17211510	17212509	34.8079	-0.357569	0.133349	-2.68146	0.00733026	0.134710102581022	ENSG00000107614
128232	chr5	10214840	10215839	2.28779	1.42009	0.529809	2.68038	0.00735382	NA	ENSG00000272417
138448	chr6	2830150	2831149	8.64825	0.743554	0.277791	2.67667	0.00743577	0.136030805360212	ENSG00000021355
9683	chr1	150591950	150592949	1.50064	-1.44445	0.539659	-2.6766	0.0074373	NA	ENSG00000253047
150594	chr7	5573950	5574949	0.262256	8.93732	3.34246	2.67387	0.00749804	NA	ENSG00000075624
20180	chr10	29260960	29261959	0.0876748	8.92449	3.34391	2.66888	0.00761051	NA	ENSG00000120563
12217	chr1	186990080	186991079	3.31598	0.998929	0.374301	2.66879	0.00761261	NA	ENSG00000230426
35372	chr12	10602360	10603359	14.0136	0.648387	0.243326	2.66469	0.00770599	0.140206137203131	ENSG00000290537
36793	chr12	45715440	45716439	2.55577	-1.28931	0.484047	-2.6636	0.00773087	NA	ENSG00000273015
139784	chr6	16154020	16155019	4.06331	0.977721	0.367082	2.66349	0.00773336	0.140206137203131	ENSG00000218073
84128	chr2	85506620	85507619	0.167747	-8.62976	3.24195	-2.6619	0.00777006	NA	ENSG00000229648
113938	chr3	129085540	129086539	1.38542	1.61069	0.60631	2.65654	0.00789469	NA	ENSG00000290001
40394	chr12	105169940	105170939	4.94902	0.916259	0.345356	2.65309	0.0079759	0.142491511981582	ENSG00000136010
53776	chr14	105861540	105862539	25.7447	0.719205	0.271182	2.65211	0.00799897	0.142491511981582	ENSG00000211900
16575	chr1	230903050	230904049	17.3621	0.483234	0.182312	2.65059	0.00803506	0.142491511981582	ENSG00000240502
58602	chr16	2790320	2791319	5.46764	-1.02907	0.388811	-2.64671	0.00812791	0.142491511981582	ENSG00000103355
53935	chr15	22710740	22711739	1.80514	1.18507	0.447856	2.64609	0.00814278	NA	ENSG00000283273
33683	chr11	119061030	119062029	7.74641	-0.635424	0.240179	-2.64563	0.00815399	0.142491511981582	ENSG00000271751
179267	chrX	77823740	77824739	7.12134	0.678551	0.256524	2.64518	0.00816481	0.142491511981582	ENSG00000200906
59121	chr16	11535150	11536149	0.957443	1.86317	0.704418	2.64498	0.00816954	NA	ENSG00000188897
67196	chr17	60036170	60037169	0.236979	5.89807	2.23188	2.64264	0.00822616	NA	ENSG00000264049
40368	chr12	104762930	104763929	1.24578	1.4686	0.55582	2.64222	0.00823647	NA	ENSG00000222579
86893	chr2	138592810	138593809	4.20908	0.83691	0.316789	2.64185	0.00824547	0.142491511981582	ENSG00000237772
9695	chr1	150631890	150632889	5.59418	0.745237	0.282176	2.64104	0.00826531	0.142491511981582	ENSG00000288880
176423	chrX	12929450	12930449	14.3064	0.50604	0.191631	2.6407	0.0082736	0.142491511981582	ENSG00000233338
109869	chr3	47376860	47377859	5.71148	-0.853099	0.323095	-2.6404	0.00828093	0.142491511981582	ENSG00000076201
52123	chr14	94395050	94396049	2.00596	-1.34183	0.508381	-2.63942	0.00830486	NA	ENSG00000289541
91731	chr2	222563600	222564599	1.90266	1.24162	0.470456	2.63919	0.00831044	NA	ENSG00000234285
85540	chr2	113880630	113881629	2.67785	-1.10505	0.418824	-2.63846	0.00832831	NA	ENSG00000270019
157492	chr7	135176960	135177959	0.19432	-7.42209	2.81453	-2.63706	0.00836275	NA	ENSG00000287733
8445	chr1	111098920	111099919	0.827701	1.82699	0.692914	2.63667	0.00837235	NA	ENSG00000134255
6851	chr1	89046100	89047099	11.3357	0.78257	0.29697	2.63518	0.00840916	0.142491511981582	ENSG00000117228
56716	chr15	75139950	75140949	45.1454	-0.376645	0.142977	-2.6343	0.00843105	0.142491511981582	ENSG00000288901
65367	chr17	40915480	40916479	2.41267	1.16066	0.440648	2.63399	0.00843873	NA	ENSG00000234477
23519	chr10	88103280	88104279	94.8603	-0.435294	0.165276	-2.63374	0.0084449	0.142491511981582	ENSG00000288875
141161	chr6	31352040	31353039	8.20402	0.920395	0.349517	2.63333	0.00845519	0.142491511981582	ENSG00000277402
60233	chr16	31919370	31920369	9.06473	0.803388	0.305094	2.63324	0.00845739	0.142491511981582	ENSG00000259950
105484	chr22	37218630	37219629	17.3915	0.580992	0.220641	2.6332	0.00845849	0.142491511981582	ENSG00000226233
10592	chr1	159914260	159915259	4.7743	0.910182	0.345772	2.63232	0.00848033	0.142491511981582	ENSG00000279430
104869	chr22	29504270	29505269	43.6847	-0.384185	0.145979	-2.63178	0.00849381	0.142491511981582	ENSG00000282816
97528	chr20	47206950	47207949	0.200592	6.27919	2.3868	2.6308	0.00851831	NA	ENSG00000264901
122268	chr4	76867570	76868569	0.552709	-8.77647	3.3372	-2.62989	0.00854124	NA	ENSG00000270244
122399	chr4	78615680	78616679	1.98345	1.51052	0.575045	2.62678	0.00861965	NA	ENSG00000200998
58271	chr15	101797760	101798759	2.04858	1.37331	0.522836	2.62665	0.00862301	NA	ENSG00000184140
16620	chr1	231325650	231326649	1.7009	-1.58338	0.603023	-2.62573	0.00864626	NA	ENSG00000010072
29818	chr11	60164760	60165759	7.24688	0.770858	0.293605	2.62549	0.00865244	0.143980291699407	ENSG00000254952
146886	chr6	127350400	127351399	5.48612	-0.859785	0.327483	-2.62544	0.00865377	0.143980291699407	ENSG00000213131
144353	chr6	79238720	79239719	0.813749	1.83385	0.699677	2.621	0.0087673	NA	ENSG00000118418
133671	chr5	115574070	115575069	15.8875	0.502096	0.191767	2.61826	0.00883803	0.145130095077133	ENSG00000249249
59936	chr16	29737440	29738439	10.6144	0.599589	0.229036	2.61788	0.00884784	0.145130095077133	ENSG00000222375
52121	chr14	94393000	94393999	6.50019	-0.810264	0.309553	-2.61753	0.00885688	0.145130095077133	ENSG00000289541
136143	chr5	151272870	151273869	7.99953	0.828774	0.316669	2.61716	0.00886647	0.145130095077133	ENSG00000186334
129424	chr5	35881470	35882469	1.76115	1.44852	0.553613	2.61649	0.00888381	NA	ENSG00000279737
94623	chr20	3224970	3225969	0.514805	2.73771	1.04667	2.61563	0.0089062	NA	ENSG00000088836
162032	chr8	55864100	55865099	2.73178	-1.23601	0.472645	-2.6151	0.00892024	NA	ENSG00000254087
65007	chr17	38923540	38924539	2.07418	1.45111	0.555049	2.61438	0.00893888	NA	ENSG00000263874
77491	chr19	41594970	41595969	1.9145	2.07232	0.794105	2.60963	0.00906409	NA	ENSG00000239736
32475	chr11	95134210	95135209	5.1317	-0.812759	0.31181	-2.60658	0.00914511	0.148753716628701	ENSG00000270689
34793	chr12	750750	751749	1.86122	1.24535	0.477881	2.60599	0.00916104	NA	ENSG00000060237
158300	chr7	150522200	150523199	5.32489	-1.03217	0.3962	-2.60517	0.00918289	0.148753716628701	ENSG00000179144
98348	chr20	49631120	49632119	2.60503	1.17944	0.452839	2.60455	0.00919946	NA	ENSG00000124212
131945	chr5	77893750	77894749	1.12714	-2.00913	0.771549	-2.60402	0.00921361	NA	ENSG00000171530
134232	chr5	127040550	127041549	4.86541	0.932832	0.35826	2.60379	0.00922003	0.148753716628701	ENSG00000173926
113160	chr3	113714450	113715449	16.594	-0.477356	0.183402	-2.60278	0.00924709	0.148753716628701	ENSG00000176542
80119	chr2	18552940	18553939	2.11231	1.14451	0.439736	2.60273	0.00924851	NA	ENSG00000260331
10696	chr1	160986170	160987169	20.6364	-0.408102	0.15685	-2.60187	0.00927181	0.148753716628701	ENSG00000158764
2310	chr1	24860650	24861649	1.18349	1.65885	0.637648	2.60152	0.00928125	NA	ENSG00000278034
9430	chr1	121594780	121595779	0.89325	1.85692	0.714163	2.60013	0.00931889	NA	ENSG00000224857
75349	chr19	10346250	10347249	0.803745	-1.82889	0.703619	-2.59926	0.00934247	NA	ENSG00000076662
2737	chr1	27400640	27401639	2.0544	1.81233	0.697276	2.59915	0.00934543	NA	ENSG00000181773
13943	chr1	204583840	204584839	0.732125	-2.26695	0.872771	-2.59741	0.00939292	NA	ENSG00000240710
86519	chr2	130354320	130355319	13.1719	-0.599477	0.230888	-2.59639	0.0094208	0.150546616652915	ENSG00000072135
145320	chr6	95566020	95567019	1.39702	1.53685	0.592269	2.59485	0.00946326	NA	ENSG00000261366
28759	chr11	35087380	35088379	0.14904	8.07933	3.11617	2.59271	0.00952223	NA	ENSG00000289526
58686	chr16	3237850	3238849	151.035	-0.304682	0.117538	-2.59219	0.00953677	0.151474692870178	ENSG00000010539
113913	chr3	128877640	128878639	1.90521	1.58576	0.611953	2.5913	0.00956135	NA	ENSG00000287110
9668	chr1	150545200	150546199	3.71646	1.38099	0.53328	2.58962	0.00960817	0.151474692870178	ENSG00000143382
171562	chr9	92698480	92699479	1.05089	1.89707	0.732866	2.58857	0.0096376	NA	ENSG00000213669
110272	chr3	52900500	52901499	61.7579	0.295926	0.114338	2.58816	0.0096491	0.151474692870178	ENSG00000289519
102341	chr21	29002360	29003359	2.67895	1.00396	0.38803	2.58733	0.00967215	NA	ENSG00000176054
81899	chr2	43171570	43172569	47.7581	-0.403485	0.155991	-2.58659	0.00969303	0.151474692870178	ENSG00000286796
108022	chr3	14673350	14674349	41.741	0.338842	0.131012	2.58634	0.00970019	0.151474692870178	ENSG00000131379
128229	chr5	10208260	10209259	5.8375	0.861298	0.333034	2.58621	0.00970367	0.151474692870178	ENSG00000272417
143441	chr6	53246030	53247029	1.04481	1.84547	0.714027	2.5846	0.00974918	NA	ENSG00000219163
132109	chr5	80880880	80881879	2.90046	1.09914	0.425534	2.58296	0.00979578	NA	ENSG00000244630
167451	chr8	143853060	143854059	1.48962	-1.50358	0.582176	-2.5827	0.00980317	NA	ENSG00000185189
141365	chr6	32921660	32922659	1.70057	1.65304	0.640561	2.58061	0.00986259	NA	ENSG00000242574
157840	chr7	142472210	142473209	2.59813	0.964033	0.373663	2.57995	0.00988148	NA	ENSG00000227550
101200	chr20	62384000	62384999	2.41082	-1.35894	0.526838	-2.57943	0.00989647	NA	ENSG00000273619
141367	chr6	32932210	32933209	4.71479	0.847046	0.32854	2.57821	0.00993122	0.154430458297236	ENSG00000242574
146390	chr6	113683980	113684979	0.237481	-5.76519	2.2369	-2.57732	0.00995707	NA	ENSG00000230943
98593	chr20	50334740	50335739	1.08629	2.12395	0.825169	2.57395	0.0100544	NA	ENSG00000233077
20641	chr10	32263060	32264059	0.90247	2.30123	0.894082	2.57385	0.0100573	NA	ENSG00000227253
141177	chr6	31560670	31561669	2.69635	0.940201	0.365429	2.57287	0.010086	NA	ENSG00000226979
170777	chr9	83966320	83967319	14.073	0.489999	0.190623	2.57051	0.010155	0.157304661287526	ENSG00000284179
90157	chr2	202321930	202322929	1.84573	1.27333	0.495419	2.57021	0.0101636	NA	ENSG00000264275
56789	chr15	75461400	75462399	1.07066	1.95421	0.762096	2.56425	0.0103399	NA	ENSG00000169375
36460	chr12	32010300	32011299	1.11214	1.72424	0.672868	2.56252	0.0103915	NA	ENSG00000257094
96143	chr20	31585130	31586129	0.970942	1.83963	0.717943	2.56237	0.0103961	NA	ENSG00000201770
76014	chr19	18275230	18276229	15.2286	0.617249	0.240957	2.56166	0.0104174	0.160527288350887	ENSG00000130518
119259	chr4	10064890	10065889	6.88257	0.64742	0.252983	2.55914	0.0104932	0.160527288350887	ENSG00000109667
157714	chr7	140021270	140022269	8.92747	0.61728	0.241242	2.55876	0.0105045	0.160527288350887	ENSG00000059378
136562	chr5	159155430	159156429	1.03258	1.85379	0.724665	2.55813	0.0105236	NA	ENSG00000279204
110111	chr3	50655830	50656829	9.82175	0.586365	0.229226	2.55803	0.0105268	0.160527288350887	ENSG00000289504
107178	chr22	50536810	50537809	5.55256	-0.919425	0.359589	-2.55688	0.0105615	0.160527288350887	ENSG00000273272
106195	chr22	41671070	41672069	0.645988	2.36266	0.924315	2.55612	0.0105846	NA	ENSG00000285531
30092	chr11	62399220	62400219	3.24805	1.10527	0.432409	2.55606	0.0105864	NA	ENSG00000149021
126256	chr4	176303730	176304729	0.768025	2.17944	0.85274	2.55581	0.0105941	NA	ENSG00000289149
165609	chr8	121356750	121357749	0.144259	-8.5505	3.34581	-2.55558	0.010601	NA	ENSG00000239872
129968	chr5	44821830	44822829	2.9775	1.04983	0.410982	2.55445	0.0106355	NA	ENSG00000272335
157501	chr7	135180990	135181989	22.9602	-0.565171	0.221321	-2.55362	0.0106608	0.161395296787122	ENSG00000287733
177171	chrX	26924750	26925749	0.139001	8.52966	3.34182	2.5524	0.0106984	NA	ENSG00000252491
26967	chr11	316650	317649	55.7301	0.472724	0.185208	2.5524	0.0106985	0.161395296787122	ENSG00000251661
67179	chr17	59849300	59850299	3.22939	-1.15533	0.452646	-2.55239	0.0106985	NA	ENSG00000201524
59966	chr16	30071240	30072239	15.7068	0.532213	0.208698	2.55016	0.0107675	0.161832094995568	ENSG00000149923
61073	chr16	66130010	66131009	0.285661	6.23134	2.44561	2.54797	0.0108352	NA	ENSG00000201999
4855	chr1	46374260	46375259	2.17197	1.13816	0.447179	2.54521	0.0109213	NA	ENSG00000225779
92871	chr2	230600000	230600999	0.0633629	-8.51601	3.34809	-2.54355	0.0109733	NA	ENSG00000199791
140743	chr6	28238060	28239059	1.72288	-1.34988	0.531221	-2.54109	0.0110506	NA	ENSG00000137185
22772	chr10	73367350	73368349	1.86342	-1.41919	0.558531	-2.54094	0.0110556	NA	ENSG00000156042
137121	chr5	172020260	172021259	1.19451	-1.62956	0.641871	-2.53876	0.0111245	NA	ENSG00000288799
81868	chr2	43135750	43136749	1.48804	1.40079	0.551948	2.5379	0.011152	NA	ENSG00000286796
50768	chr14	68822680	68823679	1.60357	-1.49995	0.591281	-2.53678	0.0111877	NA	ENSG00000185650
86776	chr2	136322200	136323199	0.948789	-1.89851	0.748427	-2.53667	0.0111912	NA	ENSG00000230037
171511	chr9	91399880	91400879	1.06372	1.87898	0.740806	2.5364	0.0112	NA	ENSG00000165030
103574	chr21	44752080	44753079	1.10447	8.47905	3.34349	2.53599	0.0112131	NA	ENSG00000289144
11309	chr1	172674490	172675489	1.13306	1.58455	0.625191	2.53451	0.0112606	NA	ENSG00000117560
39109	chr12	80774660	80775659	0.0907911	-8.47877	3.34791	-2.53256	0.0113233	NA	ENSG00000257741
140289	chr6	26112440	26113439	54.7611	-0.345774	0.136537	-2.53245	0.011327	0.169610803100554	ENSG00000187475
73806	chr18	77166160	77167159	0.775474	-2.19622	0.867668	-2.53118	0.0113681	NA	ENSG00000265844
21075	chr10	43359850	43360849	1.21499	-1.49541	0.590914	-2.53067	0.0113845	NA	ENSG00000285712
112789	chr3	108024340	108025339	1.90817	1.2931	0.511085	2.5301	0.0114029	NA	ENSG00000279277
129449	chr5	36094250	36095249	0.853699	1.92341	0.760425	2.52938	0.0114264	NA	ENSG00000251591
163097	chr8	74036690	74037689	2.66306	1.16588	0.460949	2.52931	0.0114287	NA	ENSG00000212348
123220	chr4	99063540	99064539	4.20934	0.988312	0.390787	2.52903	0.0114378	0.170639200239116	ENSG00000272777
46090	chr13	77765480	77766479	0.938749	1.99931	0.791917	2.52465	0.0115813	NA	ENSG00000225579
142427	chr6	41256020	41257019	7.55622	0.772353	0.305999	2.52404	0.0116016	0.172446330703396	ENSG00000278745
156842	chr7	127571450	127572449	1.3399	1.4656	0.580817	2.52334	0.0116245	NA	ENSG00000004059
81158	chr2	33568690	33569689	1.95998	1.40122	0.555843	2.52089	0.011706	NA	ENSG00000119812
160421	chr8	28765400	28766399	1.11387	1.49782	0.594266	2.52046	0.0117202	NA	ENSG00000254034
30301	chr11	64182420	64183419	2.93002	1.01537	0.402897	2.52016	0.0117301	NA	ENSG00000288852
160033	chr8	23187390	23188389	26.123	-0.468653	0.185991	-2.51977	0.0117432	0.173910650877137	ENSG00000253930
147293	chr6	134864170	134865169	0.187637	7.77188	3.08598	2.51845	0.0117874	NA	ENSG00000213117
37090	chr12	48972380	48973379	6.51483	0.718275	0.285305	2.51757	0.0118168	0.174362925586383	ENSG00000169884
25476	chr10	112948230	112949229	0.842457	-1.91016	0.759142	-2.51621	0.0118625	NA	ENSG00000148737
149484	chr6	166961150	166962149	36.7228	-0.380891	0.151375	-2.5162	0.0118628	0.174404190914435	ENSG00000026297
8427	chr1	110910500	110911499	4.50977	1.01284	0.402815	2.51441	0.011923	0.17465492334799	ENSG00000261654
155973	chr7	106290810	106291809	0.982449	2.06383	0.820829	2.51432	0.0119262	NA	ENSG00000105835
109977	chr3	49105830	49106829	5.05774	-0.895361	0.356675	-2.5103	0.0120629	0.176065594638439	ENSG00000172053
93916	chr2	237932350	237933349	2.39646	-1.37497	0.547859	-2.50971	0.012083	NA	ENSG00000288857
76957	chr19	35421030	35422029	3.99392	0.919285	0.366509	2.50822	0.012134	0.176232743351546	ENSG00000233214
58657	chr16	3008360	3009359	10.3646	-0.603217	0.240573	-2.50742	0.0121615	0.176232743351546	ENSG00000272079
134234	chr5	127041200	127042199	4.75674	0.933784	0.372873	2.5043	0.0122695	0.177162216380037	ENSG00000173926
112821	chr3	108223610	108224609	1.9154	1.24903	0.498998	2.50308	0.0123118	NA	ENSG00000114446
141337	chr6	32871070	32872069	1.45684	1.5122	0.604256	2.50259	0.0123289	NA	ENSG00000234515
159999	chr8	22684770	22685769	1.48075	3.42771	1.37022	2.50158	0.0123641	NA	ENSG00000261026
51812	chr14	90049330	90050329	1.57176	1.3991	0.559298	2.50152	0.0123661	NA	ENSG00000152315
61323	chr16	69470830	69471829	0.671492	-2.43506	0.973909	-2.50029	0.012409	NA	ENSG00000260108
94868	chr20	5530750	5531749	1.4496	-1.63222	0.653582	-2.49735	0.0125125	NA	ENSG00000225831
90142	chr2	202311560	202312559	0.931068	-1.96879	0.788387	-2.49723	0.0125167	NA	ENSG00000286223
77319	chr19	39815690	39816689	0.942773	1.96171	0.786054	2.49565	0.0125728	NA	ENSG00000276445
175832	chr9	137274260	137275259	0.595981	2.35479	0.943635	2.49545	0.0125799	NA	ENSG00000198113
102428	chr21	31732880	31733879	0.798235	2.21172	0.88666	2.49444	0.0126156	NA	ENSG00000156304
9671	chr1	150580850	150581849	17.2464	-0.46362	0.185896	-2.49397	0.0126322	0.181429924637807	ENSG00000290074
108945	chr3	32510300	32511299	11.7337	-0.537602	0.215686	-2.49253	0.0126838	0.181429924637807	ENSG00000213849
175810	chr9	137128590	137129589	12.5156	0.514533	0.206467	2.49208	0.0126996	0.181429924637807	ENSG00000176884
51611	chr14	83594580	83595579	0.145514	-8.34045	3.3472	-2.49177	0.0127108	NA	ENSG00000238561
3095	chr1	30109540	30110539	3.29364	0.992393	0.398418	2.49083	0.0127444	NA	ENSG00000233372
130878	chr5	61327820	61328819	1.02456	1.51576	0.609178	2.48821	0.0128388	NA	ENSG00000288936
38396	chr12	67678350	67679349	4.21844	0.896429	0.360289	2.48808	0.0128433	0.182836186142353	ENSG00000235872
178283	chrX	47137240	47138239	1.89557	1.28791	0.517799	2.48728	0.0128723	NA	ENSG00000201659
104455	chr22	23735740	23736739	2.73083	1.09291	0.439972	2.48406	0.0129896	NA	ENSG00000187792
113781	chr3	128424850	128425849	0.127523	8.31267	3.34821	2.48272	0.0130383	NA	ENSG00000242049
18741	chr10	6636500	6637499	7.33051	0.791408	0.318793	2.48252	0.0130458	0.185066729664558	ENSG00000225948
87327	chr2	147842790	147843789	3.4854	0.952358	0.384015	2.48	0.0131383	NA	ENSG00000121989
155801	chr7	101733720	101734719	0.11944	8.29584	3.34539	2.47978	0.0131463	NA	ENSG00000257923
28600	chr11	33912040	33913039	2.75507	1.13658	0.458449	2.47918	0.0131684	NA	ENSG00000135363
138719	chr6	5994070	5995069	1.17213	-1.69312	0.683555	-2.47693	0.0132517	NA	ENSG00000124785
94621	chr20	3188530	3189529	77.0064	0.233501	0.0942986	2.47619	0.0132793	0.187720895600385	ENSG00000289183
57211	chr15	84667390	84668389	1.12652	1.74282	0.704074	2.47534	0.013311	NA	ENSG00000197696
46935	chr13	94656460	94657459	0.32697	-4.26971	1.72587	-2.47394	0.0133631	NA	ENSG00000222129
37011	chr12	48334590	48335589	10.393	0.742399	0.30023	2.47277	0.0134072	0.188868413078689	ENSG00000258273
96417	chr20	33857400	33858399	0.178493	-7.22767	2.92291	-2.47277	0.0134072	NA	ENSG00000101421
138759	chr6	6749670	6750669	1.2456	-1.54175	0.623788	-2.47159	0.0134515	NA	ENSG00000224532
68954	chr17	77869360	77870359	1.32412	1.49557	0.60568	2.46924	0.01354	NA	ENSG00000204283
2762	chr1	27523460	27524459	8.42715	0.631346	0.255936	2.46681	0.0136323	0.190946747189796	ENSG00000237429
153955	chr7	66507380	66508379	7.5216	0.540861	0.219294	2.46637	0.0136492	0.190946747189796	ENSG00000179342
77088	chr19	36153450	36154449	0.643354	2.47398	1.00364	2.46501	0.013701	NA	ENSG00000161281
39559	chr12	89333510	89334509	0.906773	1.99649	0.810024	2.46473	0.0137118	NA	ENSG00000257820
88053	chr2	165745530	165746529	1.40239	1.62353	0.658724	2.46465	0.0137146	NA	ENSG00000115339
88625	chr2	174525690	174526689	11.8947	0.566155	0.229794	2.46375	0.0137494	0.191685394795641	ENSG00000279884
122569	chr4	82350250	82351249	0.648224	1.81834	0.738317	2.46282	0.013785	NA	ENSG00000289480
163399	chr8	81171280	81172279	0.98136	1.69899	0.69029	2.46127	0.0138445	NA	ENSG00000289242
175217	chr9	134946900	134947899	1.28058	1.31286	0.533521	2.46074	0.0138651	NA	ENSG00000236403
114630	chr3	143061550	143062549	6.26705	0.758984	0.308443	2.4607	0.0138667	0.192480110018034	ENSG00000243733
65271	chr17	40547210	40548209	1.10011	1.4608	0.593716	2.46043	0.013877	NA	ENSG00000126353
126127	chr4	173378460	173379459	10.1268	0.666548	0.270977	2.4598	0.0139016	0.192480110018034	ENSG00000272870
39119	chr12	80790060	80791059	2.55828	1.1242	0.457136	2.45923	0.0139237	NA	ENSG00000257741
56712	chr15	75137490	75138489	1.53485	1.59614	0.649063	2.45915	0.0139268	NA	ENSG00000288901
35172	chr12	6744550	6745549	0.837294	-1.91427	0.778436	-2.45912	0.0139279	NA	ENSG00000269892
58921	chr16	9122400	9123399	1.8798	-1.0646	0.432934	-2.45904	0.0139309	NA	ENSG00000260349
112811	chr3	108140470	108141469	2.87508	1.11712	0.454455	2.45815	0.0139655	NA	ENSG00000271856
16390	chr1	229068040	229069039	0.165688	8.21958	3.3441	2.45794	0.0139738	NA	ENSG00000229840
1073	chr1	12212940	12213939	5.25276	0.799853	0.325433	2.45781	0.0139786	0.192622273569483	ENSG00000225196
71825	chr18	46279030	46280029	1.5491	1.31355	0.534453	2.45774	0.0139814	NA	ENSG00000141622
140260	chr6	26005740	26006739	6.43682	0.793387	0.322914	2.45696	0.0140117	0.192622273569483	ENSG00000272810
59934	chr16	29735670	29736669	7.33284	0.695155	0.28306	2.45586	0.0140548	0.192622273569483	ENSG00000222375
84457	chr2	95078650	95079649	0.127598	-8.20703	3.34609	-2.45273	0.0141778	NA	ENSG00000287362
33031	chr11	107967400	107968399	28.9024	-0.390106	0.159052	-2.4527	0.014179	0.19366776830224	ENSG00000179331
95375	chr20	16131870	16132869	0.111572	-8.20739	3.34639	-2.45261	0.0141824	NA	ENSG00000225622
127554	chr5	601000	601999	0.109177	8.20917	3.34788	2.45205	0.0142046	NA	ENSG00000249650
153842	chr7	64515560	64516559	3.10186	0.940164	0.383851	2.4493	0.0143136	NA	ENSG00000228653
18548	chr10	5297140	5298139	1.05031	1.70494	0.696135	2.44916	0.0143191	NA	ENSG00000223987
96132	chr20	30811970	30812969	1.30953	-1.76042	0.718819	-2.44904	0.0143238	NA	ENSG00000275305
125764	chr4	163103950	163104949	16.0412	-0.561112	0.22933	-2.44674	0.0144154	0.195481521863125	ENSG00000250027
23514	chr10	88090290	88091289	31.0658	0.793421	0.324292	2.44663	0.01442	0.195481521863125	ENSG00000288875
60127	chr16	30917230	30918229	12.1987	0.522955	0.213826	2.44571	0.0144568	0.195481521863125	ENSG00000099364
72813	chr18	59884370	59885369	1.01399	-1.82668	0.746983	-2.4454	0.014469	NA	ENSG00000141682
51399	chr14	76908480	76909479	0.331836	3.58822	1.46861	2.44328	0.0145545	NA	ENSG00000259058
1341	chr1	16242040	16243039	2.47412	1.19438	0.489141	2.44179	0.0146146	NA	ENSG00000233929
108961	chr3	32575080	32576079	5.9737	-0.707837	0.289981	-2.44098	0.0146476	0.1974002120409	ENSG00000144635
179764	chrX	107049780	107050779	0.114583	8.15962	3.34593	2.43867	0.0147415	NA	ENSG00000231144
171514	chr9	91403060	91404059	1.35461	1.84257	0.755675	2.43831	0.0147561	NA	ENSG00000165030
81264	chr2	36835570	36836569	2.78767	1.06425	0.436709	2.43697	0.0148111	NA	ENSG00000279519
51279	chr14	75282990	75283989	59.8713	0.708559	0.290793	2.43665	0.0148241	0.199115572445607	ENSG00000170345
49738	chr14	52332910	52333909	0.669857	2.31156	0.949369	2.43484	0.0148985	NA	ENSG00000125384
109168	chr3	36812970	36813969	1.17962	1.59529	0.655227	2.43472	0.0149035	NA	ENSG00000279727
123404	chr4	102789790	102790789	7.89052	0.610226	0.250777	2.43334	0.0149602	0.200128636946992	ENSG00000286242
124994	chr4	143227240	143228239	5.12496	0.861144	0.354028	2.43242	0.0149985	0.200128636946992	ENSG00000170185
50318	chr14	60617850	60618849	0.143201	-8.13793	3.34662	-2.43169	0.0150286	NA	ENSG00000241354
149490	chr6	166965380	166966379	23.7525	-0.428272	0.176183	-2.43084	0.0150639	0.200340533789033	ENSG00000026297
28742	chr11	35063690	35064689	1.98444	1.33485	0.549373	2.42977	0.0151085	NA	ENSG00000289526
16628	chr1	231330130	231331129	18.07	-0.435732	0.179494	-2.42756	0.0152008	0.201497158567559	ENSG00000010072
76220	chr19	19899000	19899999	2.25319	1.22718	0.505747	2.42646	0.0152468	NA	ENSG00000184635
27915	chr11	14874810	14875809	19.7364	0.445603	0.183665	2.42617	0.015259	0.201608672154046	ENSG00000186104
134031	chr5	123342670	123343669	0.739292	-2.15542	0.888513	-2.42588	0.0152714	NA	ENSG00000250539
65396	chr17	41108560	41109559	0.644602	2.11898	0.873678	2.42535	0.0152936	NA	ENSG00000212722
14253	chr1	206893500	206894499	4.87316	0.809713	0.334063	2.42383	0.0153576	0.201886705318381	ENSG00000162892
52009	chr14	92847150	92848149	1.0877	-1.78457	0.736305	-2.42368	0.0153639	NA	ENSG00000258742
28739	chr11	35058790	35059789	1.8081	1.2134	0.500782	2.423	0.0153929	NA	ENSG00000289526
132373	chr5	83047470	83048469	0.875983	1.86934	0.771887	2.42177	0.015445	NA	ENSG00000271862
134561	chr5	133969360	133970359	2.64778	-1.01846	0.420575	-2.42159	0.0154527	NA	ENSG00000113583
141155	chr6	31349000	31349999	5.82756	1.04273	0.430652	2.42129	0.0154657	0.201886705318381	ENSG00000277402
160703	chr8	30573060	30574059	5.545	0.690378	0.285163	2.42099	0.0154783	0.201886705318381	ENSG00000279041
103981	chr22	17782970	17783969	5.02178	0.846649	0.349717	2.42095	0.0154798	0.201886705318381	ENSG00000269220
111346	chr3	81485170	81486169	0.850955	-2.13208	0.881098	-2.4198	0.0155291	NA	ENSG00000222389
81343	chr2	37809140	37810139	2.84942	1.08092	0.446711	2.41974	0.0155318	NA	ENSG00000225402
178673	chrX	56568730	56569729	2.89347	1.00156	0.414016	2.41914	0.0155573	NA	ENSG00000188021
24280	chr10	97328570	97329569	53.3179	0.375774	0.155675	2.41384	0.0157856	0.205212800030872	ENSG00000225850
141362	chr6	32909650	32910649	1.70981	-1.34171	0.556164	-2.41244	0.0158463	NA	ENSG00000235301
29250	chr11	45883950	45884949	2.09575	1.23201	0.510739	2.41221	0.0158562	NA	ENSG00000121653
82201	chr2	48384000	48384999	4.03326	1.01552	0.421557	2.40898	0.015997	0.207044417580605	ENSG00000251889
94821	chr20	4776220	4777219	9.19587	0.608763	0.252782	2.40826	0.0160289	0.207044417580605	ENSG00000278595
88662	chr2	175069080	175070079	1.19561	1.32675	0.551289	2.40663	0.0161004	NA	ENSG00000277948
65004	chr17	38922420	38923419	6.46153	0.564458	0.234687	2.40515	0.0161659	0.207416671989563	ENSG00000265784
109480	chr3	43747880	43748879	1.07213	1.81544	0.754978	2.40463	0.0161888	NA	ENSG00000235886
51983	chr14	92752890	92753889	5.80682	-0.690028	0.286963	-2.40459	0.0161905	0.207416671989563	ENSG00000100600
6877	chr1	89256190	89257189	719.622	-0.344184	0.143164	-2.40412	0.0162116	0.207416671989563	ENSG00000237568
4580	chr1	42918850	42919849	0.70843	1.79401	0.746239	2.40407	0.0162136	NA	ENSG00000288955
89603	chr2	191747790	191748789	2.82369	1.06197	0.441779	2.40385	0.0162234	NA	ENSG00000288582
44016	chr13	37187330	37188329	0.948811	1.84023	0.766307	2.40142	0.0163315	NA	ENSG00000202395
31449	chr11	73258030	73259029	2.13024	-1.34075	0.558346	-2.40129	0.0163374	NA	ENSG00000171631
136446	chr5	157784090	157785089	1.60055	1.44336	0.60122	2.40073	0.0163625	NA	ENSG00000206819
90051	chr2	201178370	201179369	34.7355	0.347461	0.144934	2.39737	0.0165131	0.21060659581047	ENSG00000003400
169430	chr9	36331400	36332399	1.4546	1.5041	0.628168	2.39443	0.0166462	NA	ENSG00000215283
115105	chr3	150631460	150632459	0.690083	2.39154	0.999404	2.39296	0.0167129	NA	ENSG00000271711
116401	chr3	169790430	169791429	11.8396	0.616347	0.257659	2.3921	0.0167523	0.212985786812117	ENSG00000270135
63365	chr17	7378890	7379889	0.743497	-1.98149	0.828496	-2.39167	0.016772	NA	ENSG00000174292
171555	chr9	92672840	92673839	5.37043	0.698773	0.292494	2.38902	0.0168934	0.214106713418507	ENSG00000127080
64323	chr17	28876970	28877969	1.14721	-1.61517	0.676328	-2.38815	0.0169332	NA	ENSG00000264304
48254	chr14	20442510	20443509	13.3193	0.648981	0.272286	2.38346	0.017151	0.216691582943829	ENSG00000259162
49739	chr14	52334880	52335879	0.813624	1.88396	0.790464	2.38335	0.0171557	NA	ENSG00000125384
101787	chr21	15891210	15892209	1.78591	-1.28285	0.538491	-2.38231	0.0172044	NA	ENSG00000215386
21301	chr10	46217030	46218029	17.9599	0.525943	0.220888	2.38104	0.0172639	0.216701451486489	ENSG00000263482
164533	chr8	101172870	101173869	1.21618	-1.72012	0.722434	-2.381	0.0172656	NA	ENSG00000261087
103173	chr21	42299290	42300289	46.9559	0.352726	0.148194	2.38017	0.0173047	0.216701451486489	ENSG00000160180
71055	chr18	24484820	24485819	3.23774	1.18757	0.499026	2.37978	0.0173229	NA	ENSG00000264695
124569	chr4	129117630	129118629	1.79465	1.47784	0.621003	2.37976	0.0173241	NA	ENSG00000251345
121130	chr4	52573750	52574749	0.213115	-7.95874	3.34486	-2.3794	0.017341	NA	ENSG00000287999
16626	chr1	231328780	231329779	43.7909	-0.297075	0.124886	-2.37876	0.0173708	0.216701451486489	ENSG00000010072
131715	chr5	73549740	73550739	3.52207	-0.932161	0.391926	-2.37841	0.0173876	0.216701451486489	ENSG00000164338
142424	chr6	41185760	41186759	2.71535	1.12822	0.474441	2.378	0.0174067	NA	ENSG00000112195
152308	chr7	38251560	38252559	10.9969	0.654075	0.275084	2.37773	0.0174197	0.216701451486489	ENSG00000211687
137238	chr5	172832560	172833559	0.587866	2.12996	0.895997	2.37719	0.017445	NA	ENSG00000113719
128271	chr5	10527700	10528699	2.09824	-1.23158	0.518308	-2.37615	0.0174942	NA	ENSG00000249160
2323	chr1	24892430	24893429	2.83538	0.95	0.400107	2.37437	0.0175791	NA	ENSG00000278034
68123	chr17	67811530	67812529	1.20568	1.62819	0.686909	2.37032	0.0177729	NA	ENSG00000171634
256	chr1	2575140	2576139	0.579464	2.10071	0.886448	2.3698	0.0177976	NA	ENSG00000228037
157497	chr7	135179010	135180009	28.2088	-0.48973	0.206795	-2.36819	0.0178753	0.220759180057328	ENSG00000287733
11009	chr1	165722630	165723629	31.3841	0.310123	0.130998	2.36738	0.0179145	0.220759180057328	ENSG00000215838
31415	chr11	73196950	73197949	2.12252	-3.09297	1.30702	-2.36642	0.0179611	NA	ENSG00000289625
35367	chr12	10600390	10601389	14.315	0.564833	0.238693	2.36636	0.017964	0.220759180057328	ENSG00000290537
123657	chr4	109708300	109709299	5.06637	0.742743	0.313877	2.36635	0.0179643	0.220759180057328	ENSG00000138794
49001	chr14	35319340	35320339	0.712419	-1.85601	0.785446	-2.36301	0.0181273	NA	ENSG00000100902
149492	chr6	166966650	166967649	71.4943	-0.320485	0.135697	-2.36178	0.0181875	0.2221937424415	ENSG00000026297
103268	chr21	42812440	42813439	2.84051	1.12111	0.474705	2.36171	0.0181909	NA	ENSG00000225218
60553	chr16	53510020	53511019	1.6627	1.33499	0.565407	2.36112	0.0182198	NA	ENSG00000166971
135542	chr5	143986580	143987579	21.9982	-0.394496	0.167173	-2.3598	0.0182847	0.2221937424415	ENSG00000239390
28397	chr11	27491990	27492989	4.87083	0.646014	0.273766	2.35973	0.0182883	0.2221937424415	ENSG00000242527
130061	chr5	50653640	50654639	3.61476	0.788274	0.334089	2.35947	0.0183009	0.2221937424415	ENSG00000271752
94579	chr20	3069210	3070209	1.28004	1.33866	0.567528	2.35876	0.018336	NA	ENSG00000101405
9723	chr1	150792900	150793899	0.700855	-1.8733	0.794391	-2.35816	0.0183658	NA	ENSG00000224690
180896	chrX	136661860	136662859	4.75602	-0.769884	0.326561	-2.35755	0.018396	0.222666406994649	ENSG00000102245
141785	chr6	36112000	36112999	10.5155	0.526825	0.223566	2.35646	0.01845	0.222666406994649	ENSG00000156711
92931	chr2	230880390	230881389	1.28025	-1.65989	0.704979	-2.35452	0.0185466	NA	ENSG00000232520
160000	chr8	22685210	22686209	0.648985	3.12757	1.32844	2.35432	0.0185564	NA	ENSG00000261026
133580	chr5	115194400	115195399	6.18222	0.691766	0.293996	2.35298	0.0186236	0.224093101675664	ENSG00000249791
64619	chr17	32415940	32416939	1.78376	-1.35963	0.577908	-2.35268	0.0186388	NA	ENSG00000266385
156017	chr7	106990780	106991779	0.899633	-1.6426	0.698781	-2.35066	0.0187401	NA	ENSG00000005249
140979	chr6	29952710	29953709	7.61398	0.724581	0.308374	2.34968	0.0187896	0.225079057351622	ENSG00000235290
3854	chr1	37994960	37995959	21.1516	0.507196	0.215907	2.34914	0.0188169	0.225079057351622	ENSG00000212541
113414	chr3	121963750	121964749	0.161689	-7.70093	3.27904	-2.34853	0.0188477	NA	ENSG00000145103
28745	chr11	35066710	35067709	4.32025	0.85303	0.363366	2.34758	0.0188959	0.225357639722296	ENSG00000289526
2232	chr1	24674030	24675029	2.95389	1.15885	0.493968	2.346	0.0189762	NA	ENSG00000284699
153445	chr7	50413040	50414039	0.869102	2.42807	1.03522	2.34546	0.0190036	NA	ENSG00000285165
120014	chr4	25679870	25680869	0.87284	-1.25194	0.533915	-2.34484	0.0190355	NA	ENSG00000242640
55889	chr15	65318510	65319509	0.294133	7.83056	3.34138	2.34351	0.0191031	NA	ENSG00000200156
141483	chr6	33769430	33770429	0.142745	-7.84921	3.3505	-2.3427	0.0191449	NA	ENSG00000161904
26244	chr10	123997430	123998429	22.9215	-0.351847	0.150193	-2.34264	0.019148	0.227282896415402	ENSG00000288757
129427	chr5	35883280	35884279	6.21232	0.994814	0.424733	2.34221	0.0191698	0.227282896415402	ENSG00000279737
3452	chr1	32339170	32340169	1.13641	-1.58325	0.676183	-2.34146	0.0192086	NA	ENSG00000175130
35404	chr12	11182700	11183699	6.96883	0.667767	0.285304	2.34054	0.0192556	0.227633080489844	ENSG00000186136
71461	chr18	35713180	35714179	0.820713	1.6835	0.719698	2.33917	0.0193267	NA	ENSG00000267397
121330	chr4	55931340	55932339	3.40947	0.849872	0.36337	2.33886	0.0193426	NA	ENSG00000287382
143485	chr6	53265250	53266249	6.95491	0.531157	0.227238	2.33745	0.0194156	0.228755245216975	ENSG00000264056
140290	chr6	26113270	26114269	490.572	-0.242257	0.103683	-2.33653	0.0194637	0.228755245216975	ENSG00000187475
57421	chr15	88617420	88618419	1.15517	-1.87036	0.800538	-2.33637	0.0194718	NA	ENSG00000181026
23131	chr10	80148270	80149269	2.05673	1.18245	0.506202	2.33593	0.0194948	NA	ENSG00000189129
88175	chr2	170087700	170088699	1.12129	1.44889	0.620311	2.33575	0.019504	NA	ENSG00000227176
138632	chr6	3997030	3998029	1.15901	-1.57429	0.674421	-2.33428	0.0195809	NA	ENSG00000279926
21121	chr10	43554690	43555689	3.78795	-0.740696	0.317387	-2.33373	0.0196099	0.22980476106663	ENSG00000196793
179354	chrX	80811400	80812399	0.607684	-2.13015	0.912814	-2.33361	0.0196163	NA	ENSG00000289132
141063	chr6	30566770	30567769	1.50435	1.41504	0.606434	2.33339	0.0196279	NA	ENSG00000290047
76007	chr19	18183280	18184279	2.02038	1.25521	0.538099	2.33268	0.019665	NA	ENSG00000254858
152317	chr7	38301720	38302719	1.2346	1.52831	0.655863	2.33022	0.0197944	NA	ENSG00000290084
25863	chr10	119498040	119499039	11.9414	-0.451616	0.193832	-2.32993	0.0198099	0.231084059007306	ENSG00000148908
179367	chrX	81355810	81356809	0.632514	-2.05688	0.882922	-2.32963	0.0198258	NA	ENSG00000231875
141132	chr6	31205390	31206389	9.36519	-0.593048	0.254583	-2.32949	0.0198333	0.231084059007306	ENSG00000271821
57186	chr15	82741830	82742829	8.89457	0.534801	0.229757	2.32768	0.0199292	0.23153409105492	ENSG00000259442
2053	chr1	23288950	23289949	1.796	1.19786	0.514724	2.32719	0.0199552	NA	ENSG00000261326
155970	chr7	106246600	106247599	3.49166	0.910334	0.391185	2.32712	0.0199589	NA	ENSG00000273320
49766	chr14	52427520	52428519	1.5385	1.65467	0.711564	2.3254	0.0200506	NA	ENSG00000125384
110990	chr3	71763020	71764019	9.05137	0.696647	0.299605	2.32522	0.0200604	0.232389722700679	ENSG00000163412
78644	chr19	55409260	55410259	0.942658	1.83659	0.790458	2.32345	0.020155	NA	ENSG00000108106
11100	chr1	167800380	167801379	0.885287	1.37719	0.593051	2.32222	0.0202211	NA	ENSG00000250762
69899	chr17	83101520	83102519	4.1907	-0.776859	0.334802	-2.32036	0.0203216	0.234743541136445	ENSG00000261888
142242	chr6	38641460	38642459	2.81651	0.953821	0.411149	2.31989	0.0203468	NA	ENSG00000183826
137629	chr5	175461060	175462059	1.12339	1.33549	0.575736	2.31962	0.0203615	NA	ENSG00000286350
84557	chr2	96334200	96335199	1.11394	-1.54529	0.666416	-2.31881	0.0204052	NA	ENSG00000121152
92861	chr2	230406620	230407619	22.5627	-0.4122	0.177773	-2.31868	0.0204122	0.234812983270349	ENSG00000279964
152322	chr7	38304750	38305749	15.0175	0.979216	0.422477	2.3178	0.0204603	0.234812983270349	ENSG00000290084
64376	chr17	29295040	29296039	0.746339	-2.12581	0.917723	-2.31639	0.0205369	NA	ENSG00000108256
84089	chr2	85313380	85314379	51.0317	0.297054	0.128283	2.3156	0.0205799	0.234812983270349	ENSG00000246575
2813	chr1	27889190	27890189	18.0648	0.481369	0.207881	2.3156	0.0205802	0.234812983270349	ENSG00000130775
98530	chr20	50210670	50211669	2.46243	1.53565	0.663231	2.31541	0.0205907	NA	ENSG00000277449
62824	chr17	206850	207849	3.10355	1.002	0.432846	2.31491	0.020618	NA	ENSG00000273172
159200	chr8	2205190	2206189	13.218	0.889364	0.384504	2.31301	0.0207218	0.234812983270349	ENSG00000288782
179605	chrX	101414800	101415799	0.164734	7.74417	3.34893	2.31243	0.0207541	NA	ENSG00000196440
88145	chr2	169103200	169104199	13.5023	0.559588	0.241993	2.31242	0.0207548	0.234812983270349	ENSG00000235321
106079	chr22	40822860	40823859	1.7019	1.32679	0.573873	2.31199	0.0207781	NA	ENSG00000100372
13947	chr1	204598060	204599059	7.81781	0.625144	0.270598	2.31023	0.0208756	0.234812983270349	ENSG00000240710
88144	chr2	169102560	169103559	5.31998	0.772968	0.33463	2.30992	0.0208927	0.234812983270349	ENSG00000235321
81873	chr2	43142600	43143599	5.89845	0.779204	0.337336	2.30988	0.0208949	0.234812983270349	ENSG00000286796
167986	chr9	5326750	5327749	1.85583	1.17244	0.5077	2.30933	0.0209255	NA	ENSG00000107018
30430	chr11	65328560	65329559	0.187991	-7.14576	3.0944	-2.30926	0.0209293	NA	ENSG00000133884
172212	chr9	100589330	100590329	6.01842	0.583499	0.252762	2.30849	0.0209717	0.234812983270349	ENSG00000200966
81053	chr2	31838180	31839179	1.69135	-1.24375	0.539039	-2.30735	0.0210355	NA	ENSG00000273165
77111	chr19	36177210	36178209	10.3668	0.517175	0.224188	2.30688	0.0210614	0.234812983270349	ENSG00000267005
134646	chr5	134397560	134398559	7.5495	0.68553	0.297193	2.30668	0.0210727	0.234812983270349	ENSG00000248559
58205	chr15	101149600	101150599	1.82175	1.10275	0.478078	2.30663	0.0210753	NA	ENSG00000259182
127108	chr4	184749920	184750919	0.832006	1.92048	0.832874	2.30585	0.0211192	NA	ENSG00000151725
80336	chr2	20418730	20419729	9.52495	-0.687799	0.298318	-2.30559	0.0211336	0.234812983270349	ENSG00000212171
83362	chr2	69453760	69454759	12.6365	0.517763	0.224581	2.30546	0.0211407	0.234812983270349	ENSG00000169599
121717	chr4	71043420	71044419	0.838555	1.9161	0.831402	2.30466	0.0211855	NA	ENSG00000080493
28865	chr11	36467620	36468619	13.8334	0.52379	0.227359	2.3038	0.021234	0.235203032223787	ENSG00000255060
45694	chr13	71868920	71869919	0.842919	-1.9117	0.829951	-2.30339	0.0212568	NA	ENSG00000276644
147722	chr6	138079640	138080639	0.189687	7.68343	3.33639	2.30292	0.0212834	NA	ENSG00000112378
163755	chr8	89896900	89897899	8.69386	0.556064	0.241488	2.30265	0.0212984	0.235272215039399	ENSG00000207359
8448	chr1	111107400	111108399	1.61768	1.26441	0.549208	2.30224	0.0213219	NA	ENSG00000134255
148638	chr6	154729900	154730899	0.749214	1.84873	0.803458	2.30097	0.0213933	NA	ENSG00000213079
77360	chr19	40026180	40027179	5.3205	0.646648	0.281033	2.30097	0.0213936	0.235679334509039	ENSG00000269069
83761	chr2	74894430	74895429	2.44788	1.0201	0.443575	2.29973	0.0214635	NA	ENSG00000204792
28528	chr11	33034700	33035699	0.0772305	-7.69317	3.34682	-2.29865	0.0215247	NA	ENSG00000176148
61896	chr16	84469730	84470729	4.22571	0.801827	0.349245	2.29588	0.0216825	0.237913720331732	ENSG00000261286
35702	chr12	14909860	14910859	3.91885	0.780352	0.339973	2.29533	0.0217141	0.237913720331732	ENSG00000111341
121681	chr4	70691350	70692349	1.97715	-1.19076	0.518992	-2.29437	0.021769	NA	ENSG00000132467
78798	chr19	57337790	57338789	1.41941	1.23047	0.536359	2.29411	0.021784	NA	ENSG00000131845
115443	chr3	153193610	153194609	1.33571	1.42581	0.621576	2.29386	0.0217988	NA	ENSG00000265813
76279	chr19	21286200	21287199	52.0587	0.301874	0.131601	2.29385	0.0217993	0.238201369228482	ENSG00000268521
159780	chr8	19397060	19398059	0.693343	2.01363	0.878095	2.29318	0.0218377	NA	ENSG00000279858
22341	chr10	69641250	69642249	0.129672	7.66826	3.3443	2.29294	0.0218516	NA	ENSG00000171224
173163	chr9	112193240	112194239	0.181383	6.1725	2.69302	2.29204	0.0219035	NA	ENSG00000106868
69590	chr17	81503150	81504149	2.36548	1.52707	0.666552	2.291	0.0219633	NA	ENSG00000229848
33849	chr11	121429320	121430319	1.92062	1.18914	0.519282	2.28997	0.0220233	NA	ENSG00000271022
13702	chr1	203296070	203297069	0.618958	2.13722	0.935348	2.28494	0.0223161	NA	ENSG00000288925
122857	chr4	87394930	87395929	1.23953	1.44552	0.632908	2.28393	0.0223754	NA	ENSG00000198189
90188	chr2	202631830	202632829	3.15516	-0.905753	0.396587	-2.28387	0.0223791	NA	ENSG00000138439
71143	chr18	26011480	26012479	2.43168	-1.06116	0.464657	-2.28376	0.0223859	NA	ENSG00000264193
126946	chr4	183491730	183492729	0.588015	-2.02685	0.887711	-2.28323	0.022417	NA	ENSG00000213434
169852	chr9	71654800	71655799	0.844815	1.50259	0.658112	2.28319	0.0224193	NA	ENSG00000229814
35250	chr12	8452540	8453539	15.1284	0.598706	0.262459	2.28114	0.0225403	0.24555651744646	ENSG00000288954
135979	chr5	150704360	150705359	2.41502	1.08506	0.475788	2.28056	0.0225747	NA	ENSG00000086589
21299	chr10	46216000	46216999	9.24996	0.633692	0.277907	2.28023	0.0225939	0.24555651744646	ENSG00000263482
147594	chr6	137884020	137885019	2.86478	-0.913848	0.400841	-2.27982	0.0226181	NA	ENSG00000237499
81842	chr2	43071340	43072339	4.62853	0.723925	0.317778	2.27808	0.0227216	0.245760683889362	ENSG00000207087
2313	chr1	24864820	24865819	28.253	0.679619	0.298357	2.27787	0.0227342	0.245760683889362	ENSG00000278034
93613	chr2	236562090	236563089	2.59373	1.05216	0.461945	2.27768	0.0227454	NA	ENSG00000144476
103449	chr21	43787090	43788089	2.26744	1.25925	0.553532	2.27493	0.0229102	NA	ENSG00000160214
24281	chr10	97329740	97330739	60.1154	0.333611	0.146657	2.27478	0.0229192	0.247099866423493	ENSG00000225850
61918	chr16	84563720	84564719	2.64421	1.09845	0.483012	2.27417	0.0229558	NA	ENSG00000140950
40399	chr12	105171670	105172669	1.29609	1.39021	0.611331	2.27407	0.0229616	NA	ENSG00000235162
150583	chr7	5521860	5522859	1.73681	1.26628	0.556958	2.27356	0.0229922	NA	ENSG00000155034
3664	chr1	35429160	35430159	1.3172	1.34179	0.590437	2.27254	0.0230538	NA	ENSG00000278702
137800	chr5	177328360	177329359	2.06705	1.17025	0.515704	2.26924	0.023254	NA	ENSG00000213347
84095	chr2	85392910	85393909	13.2815	0.51147	0.225408	2.26908	0.0232633	0.24894087302837	ENSG00000273196
53744	chr14	105702060	105703059	6.38459	0.792167	0.349128	2.26899	0.023269	0.24894087302837	ENSG00000211895
11735	chr1	180899800	180900799	1.32369	-1.53565	0.676879	-2.26873	0.0232848	NA	ENSG00000225857
169233	chr9	33455480	33456479	5.03127	0.704517	0.31055	2.26861	0.023292	0.24894087302837	ENSG00000270542
117427	chr3	186536630	186537629	1.79563	1.24117	0.54728	2.2679	0.0233355	NA	ENSG00000213139
3848	chr1	37992310	37993309	8.65792	0.592697	0.261344	2.26788	0.0233363	0.24894087302837	ENSG00000212541
104813	chr22	28790420	28791419	1.02349	1.78079	0.78548	2.26714	0.0233818	NA	ENSG00000100219
146118	chr6	110934830	110935829	0.191314	5.98359	2.63996	2.26655	0.0234179	NA	ENSG00000219329
93712	chr2	237103820	237104819	9.00371	0.552015	0.243575	2.2663	0.0234329	0.249314085200556	ENSG00000198612
85819	chr2	120231120	120232119	5.15858	-0.818895	0.361679	-2.26415	0.0235649	0.24950822338624	ENSG00000226479
107092	chr22	49958870	49959869	0.742123	-1.85342	0.818731	-2.26378	0.0235878	NA	ENSG00000198355
34884	chr12	3929700	3930699	5.15075	0.824332	0.364195	2.26343	0.023609	0.24950822338624	ENSG00000288729
88390	chr2	172629340	172630339	14.4673	-0.540295	0.238753	-2.26299	0.0236363	0.24950822338624	ENSG00000230104
156394	chr7	115922770	115923769	0.692414	1.92139	0.849118	2.2628	0.0236477	NA	ENSG00000199224
83253	chr2	68426060	68427059	0.0754386	7.56748	3.34468	2.26254	0.023664	NA	ENSG00000229462
50470	chr14	63589480	63590479	0.349192	3.37962	1.49496	2.26068	0.0237791	NA	ENSG00000270878
178550	chrX	53362160	53363159	17.0152	0.427162	0.188959	2.2606	0.0237839	0.250161860299771	ENSG00000234413
4241	chr1	40425770	40426769	1.07963	-1.68236	0.744267	-2.26043	0.0237949	NA	ENSG00000284677
48986	chr14	34916080	34917079	4.6926	0.720036	0.318602	2.25999	0.023822	0.250161860299771	ENSG00000258493
58091	chr15	99500020	99501019	1.92984	1.1498	0.509312	2.25755	0.0239736	NA	ENSG00000279846
121885	chr4	73872000	73872999	2.08432	1.28739	0.570353	2.25718	0.0239966	NA	ENSG00000163739
108943	chr3	32509090	32510089	1.67345	-1.19814	0.531258	-2.25529	0.0241153	NA	ENSG00000213849
179723	chrX	104164690	104165689	0.645181	1.72709	0.765928	2.2549	0.0241397	NA	ENSG00000123575
82623	chr2	61057340	61058339	27.6844	-0.31577	0.140082	-2.25418	0.0241846	0.253311690461044	ENSG00000162929
141341	chr6	32883370	32884369	1.0969	1.66579	0.739322	2.25314	0.0242506	NA	ENSG00000293216
36164	chr12	27808610	27809609	0.867122	1.71511	0.761539	2.25216	0.024312	NA	ENSG00000201612
77263	chr19	39410280	39411279	2.63344	1.08015	0.479711	2.25167	0.024343	NA	ENSG00000266559
104607	chr22	26516110	26517109	1.28759	1.43406	0.637279	2.25029	0.0244308	NA	ENSG00000100109
62904	chr17	1401730	1402729	2.71594	-0.892582	0.396657	-2.25026	0.0244324	NA	ENSG00000108953
110270	chr3	52810650	52811649	20.1492	0.397481	0.176643	2.2502	0.0244365	0.254959216752081	ENSG00000239799
109484	chr3	43755240	43756239	7.47131	0.613326	0.272626	2.2497	0.024468	0.254959216752081	ENSG00000235886
173936	chr9	124204740	124205739	0.849054	-1.94333	0.864229	-2.24863	0.0245357	NA	ENSG00000119408
139791	chr6	16157570	16158569	2.94606	1.03913	0.46237	2.24739	0.024615	NA	ENSG00000218073
140110	chr6	21599460	21600459	0.908477	1.67302	0.745137	2.24525	0.0247521	NA	ENSG00000220771
115040	chr3	150364960	150365959	1.473	1.24647	0.555417	2.2442	0.0248195	NA	ENSG00000289086
134691	chr5	134902460	134903459	3.8341	-0.802685	0.357886	-2.24285	0.0249064	0.258264745347383	ENSG00000132570
170871	chr9	85860620	85861619	3.35121	0.847431	0.377845	2.2428	0.0249096	NA	ENSG00000289214
90786	chr2	216207220	216208219	11.8522	0.58109	0.259097	2.24275	0.024913	0.258264745347383	ENSG00000279348
159450	chr8	9133760	9134759	0.580236	2.16219	0.964178	2.24252	0.0249276	NA	ENSG00000254340
3998	chr1	39039390	39040389	1.16266	2.10249	0.937919	2.24166	0.0249835	NA	ENSG00000168653
17495	chr1	244224230	244225229	22.0335	-0.769187	0.343153	-2.24153	0.0249917	0.258417920642071	ENSG00000287531
138228	chr6	483160	484159	1.44348	1.37989	0.615653	2.24134	0.0250039	NA	ENSG00000286364
107198	chr22	50639870	50640869	1.11752	1.66947	0.744917	2.24114	0.0250167	NA	ENSG00000289244
25705	chr10	117397700	117398699	0.672332	1.64678	0.735245	2.23977	0.0251059	NA	ENSG00000165650
123598	chr4	108635580	108636579	1.30327	-1.4522	0.64855	-2.23914	0.0251465	NA	ENSG00000198856
109475	chr3	43738720	43739719	1.92224	1.16572	0.520616	2.23911	0.0251485	NA	ENSG00000235886
153786	chr7	56099880	56100879	2.31812	0.929744	0.415443	2.23796	0.0252238	NA	ENSG00000106153
115826	chr3	157142000	157142999	5.13603	-0.820734	0.366742	-2.23791	0.0252269	0.259236652673958	ENSG00000201778
115426	chr3	153176020	153177019	3.06343	0.777997	0.347729	2.23736	0.0252626	NA	ENSG00000181467
49728	chr14	52264950	52265949	5.26822	0.735961	0.32895	2.23731	0.0252663	0.259236652673958	ENSG00000168229
104611	chr22	26518440	26519439	1.00423	1.66995	0.746431	2.23725	0.02527	NA	ENSG00000100109
170155	chr9	75178690	75179689	10.0134	0.498786	0.222988	2.23683	0.0252975	0.259236652673958	ENSG00000200041
54826	chr15	44723920	44724919	2.31858	0.916669	0.409813	2.2368	0.0252995	NA	ENSG00000185880
44002	chr13	37108760	37109759	12.4599	0.599806	0.268205	2.23637	0.0253274	0.259236652673958	ENSG00000180138
9051	chr1	116490230	116491229	1.39529	1.20254	0.537798	2.23605	0.0253487	NA	ENSG00000286276
115814	chr3	157136520	157137519	0.96956	-1.57085	0.702778	-2.2352	0.0254043	NA	ENSG00000243629
158341	chr7	150764260	150765259	8.50506	1.07776	0.482302	2.23462	0.0254425	0.259454194643701	ENSG00000241134
168008	chr9	5875510	5876509	4.22783	0.804604	0.360148	2.23409	0.025477	0.259454194643701	ENSG00000099219
123187	chr4	98800860	98801859	1.35653	1.43778	0.643701	2.23362	0.0255081	NA	ENSG00000227118
82713	chr2	62151680	62152679	5.66354	0.652162	0.292053	2.23303	0.0255472	0.259515881895873	ENSG00000229839
129248	chr5	33486940	33487939	1.10444	1.42654	0.638856	2.23296	0.0255519	NA	ENSG00000249360
16167	chr1	228080890	228081889	3.46306	-0.899204	0.402888	-2.23189	0.025622	NA	ENSG00000143761
138133	chr5	180875570	180876569	0.529124	2.32279	1.04122	2.23084	0.0256917	NA	ENSG00000196670
1839	chr1	21676530	21677529	0.725671	1.63855	0.736383	2.22513	0.0260723	NA	ENSG00000076864
141059	chr6	30537800	30538799	0.157937	-7.44886	3.3478	-2.225	0.0260812	NA	ENSG00000204590
40656	chr12	108615470	108616469	4.45522	-0.728876	0.327789	-2.22361	0.0261745	0.265222224099577	ENSG00000257221
103529	chr21	44281190	44282189	0.413172	-5.09779	2.29386	-2.22237	0.0262585	NA	ENSG00000160224
23432	chr10	87749640	87750639	29.8552	0.353373	0.159028	2.22208	0.0262778	0.265602914009312	ENSG00000290782
78711	chr19	56083560	56084559	3.13865	1.05595	0.475355	2.22139	0.0263248	NA	ENSG00000267522
14657	chr1	211738190	211739189	0.888541	-1.71041	0.770135	-2.22093	0.0263558	NA	ENSG00000226868
17857	chr1	248803450	248804449	18.5728	0.392491	0.176852	2.21931	0.0264656	0.266833922066945	ENSG00000175137
13938	chr1	204575950	204576949	6.97098	0.597342	0.269491	2.21655	0.0266536	0.268061358175533	ENSG00000200408
87754	chr2	157407790	157408789	11.4275	0.563043	0.254181	2.21512	0.0267515	0.268377963625767	ENSG00000230562
105897	chr22	39325130	39326129	0.199852	7.40588	3.34344	2.21505	0.0267568	NA	ENSG00000100316
40141	chr12	98510020	98511019	0.701799	-2.18466	0.98638	-2.21482	0.0267722	NA	ENSG00000120802
59937	chr16	29738290	29739289	5.44302	0.585654	0.264645	2.21298	0.026899	0.268642584155064	ENSG00000260719
113071	chr3	112593120	112594119	5.20218	0.819249	0.37025	2.21269	0.0269189	0.268642584155064	ENSG00000144848
135734	chr5	148834600	148835599	3.92081	0.88463	0.399951	2.21185	0.0269772	0.268642584155064	ENSG00000169252
161063	chr8	38061260	38062259	2.40137	-1.07491	0.486091	-2.21133	0.0270129	NA	ENSG00000260949
150094	chr7	1166650	1167649	2.11151	1.14166	0.516617	2.20987	0.0271143	NA	ENSG00000178381
109997	chr3	49344830	49345829	3.02257	0.800706	0.362452	2.20914	0.0271652	NA	ENSG00000114316
29822	chr11	60166650	60167649	0.812001	1.7466	0.790774	2.20872	0.0271943	NA	ENSG00000254952
161784	chr8	52612260	52613259	0.798424	1.89875	0.859705	2.2086	0.0272024	NA	ENSG00000196711
20839	chr10	35217090	35218089	0.186902	5.87478	2.66068	2.208	0.0272445	NA	ENSG00000269952
59938	chr16	29739060	29740059	0.817401	1.71745	0.777941	2.20768	0.0272663	NA	ENSG00000260719
179824	chrX	107690800	107691799	3.51444	7.36773	3.33814	2.20714	0.0273043	0.270674289809389	ENSG00000289923
14226	chr1	206749220	206750219	4.21128	-0.658786	0.2985	-2.20698	0.0273151	0.270674289809389	ENSG00000199349
52693	chr14	100169790	100170789	1.05151	1.28427	0.581931	2.20692	0.0273196	NA	ENSG00000168350
138120	chr5	180843490	180844489	14.0702	-0.506434	0.229615	-2.20557	0.0274138	0.270987691858297	ENSG00000286128
78046	chr19	47582100	47583099	0.103838	-7.37435	3.34624	-2.20377	0.0275404	NA	ENSG00000276588
37837	chr12	56652530	56653529	1.51578	1.28183	0.58179	2.20325	0.027577	NA	ENSG00000110955
33911	chr11	123003140	123004139	8.70842	0.504843	0.229138	2.20323	0.0275787	0.271953143007533	ENSG00000213184
156050	chr7	107763740	107764739	2.48603	0.906866	0.411634	2.20309	0.0275884	NA	ENSG00000241764
56831	chr15	75837830	75838829	0.627975	2.25172	1.0221	2.20304	0.0275917	NA	ENSG00000140367
79069	chr2	3184550	3185549	0.106856	7.37235	3.34666	2.2029	0.027602	NA	ENSG00000226649
141234	chr6	31824960	31825959	1.12301	-1.47039	0.667914	-2.20147	0.027703	NA	ENSG00000289829
173167	chr9	112195990	112196989	1.38388	-1.28413	0.583314	-2.20144	0.0277046	NA	ENSG00000106868
113274	chr3	119427120	119428119	1.04367	1.48204	0.673735	2.19974	0.0278253	NA	ENSG00000176142
54727	chr15	40973180	40974179	1.6533	1.30119	0.591532	2.19969	0.0278286	NA	ENSG00000128965
138221	chr6	446550	447549	0.143991	7.35777	3.34584	2.19908	0.0278724	NA	ENSG00000286364
59186	chr16	12636640	12637639	0.440826	2.1191	0.96369	2.19895	0.0278816	NA	ENSG00000274834
66825	chr17	56596540	56597539	0.933844	-1.1933	0.543048	-2.1974	0.0279918	NA	ENSG00000183691
112812	chr3	108141440	108142439	1.74969	1.30522	0.594212	2.19656	0.028052	NA	ENSG00000271856
35237	chr12	7989710	7990709	2.64718	-0.936933	0.426565	-2.19646	0.0280591	NA	ENSG00000240739
157510	chr7	135334670	135335669	0.316713	-3.83547	1.74663	-2.19592	0.0280975	NA	ENSG00000290805
13335	chr1	199941440	199942439	0.39238	-3.17362	1.44559	-2.19538	0.0281363	NA	ENSG00000290125
93163	chr2	231705020	231706019	4.66501	-0.721597	0.328741	-2.19503	0.0281615	0.277024362559563	ENSG00000187514
108089	chr3	15964360	15965359	1.83395	1.13678	0.517896	2.19499	0.0281642	NA	ENSG00000286689
48198	chr13	114137500	114138499	1.82993	1.24657	0.56828	2.19358	0.0282657	NA	ENSG00000185989
60112	chr16	30808890	30809889	0.898436	1.70316	0.776599	2.1931	0.0283001	NA	ENSG00000274848
158591	chr7	152894480	152895479	1.19328	1.57055	0.716258	2.19271	0.0283283	NA	ENSG00000286565
65279	chr17	40550250	40551249	4.63825	0.832105	0.379765	2.1911	0.0284443	0.279126953928037	ENSG00000126353
157855	chr7	142540170	142541169	1.33406	1.19793	0.546801	2.1908	0.0284666	NA	ENSG00000275791
152334	chr7	38337400	38338399	5.03311	0.876195	0.400164	2.18959	0.0285539	0.279486844037173	ENSG00000249978
105982	chr22	39977710	39978709	5.10216	-0.805165	0.367875	-2.18869	0.0286192	0.279486844037173	ENSG00000133477
40924	chr12	111922690	111923689	0.75171	2.09788	0.958568	2.18856	0.0286289	NA	ENSG00000226469
19139	chr10	11684510	11685509	1.97355	1.04242	0.476325	2.18847	0.0286352	NA	ENSG00000271046
18723	chr10	6385380	6386379	1.29253	-1.52805	0.69837	-2.18802	0.0286683	NA	ENSG00000289934
54174	chr15	31306150	31307149	1.56816	-1.39712	0.63865	-2.18761	0.0286978	NA	ENSG00000169926
150751	chr7	7614560	7615559	1.1904	1.50336	0.687688	2.18611	0.0288076	NA	ENSG00000272745
80589	chr2	25689750	25690749	0.260474	4.40432	2.01542	2.18532	0.0288656	NA	ENSG00000201160
84605	chr2	96583550	96584549	1.08902	-1.42737	0.653603	-2.18385	0.0289736	NA	ENSG00000196843
120931	chr4	41977450	41978449	3.47563	0.84488	0.386904	2.18369	0.0289848	NA	ENSG00000182308
140644	chr6	27758080	27759079	9.67189	0.537248	0.246063	2.18337	0.0290083	0.282427099881093	ENSG00000287252
131548	chr5	72379770	72380769	0.835185	1.48882	0.681984	2.18308	0.0290301	NA	ENSG00000244061
141182	chr6	31562900	31563899	1.18847	-1.5905	0.728627	-2.18287	0.0290455	NA	ENSG00000226979
3853	chr1	37994600	37995599	6.45208	0.729197	0.33413	2.18237	0.0290819	0.282427099881093	ENSG00000212541
147062	chr6	131293100	131294099	1.97892	1.11834	0.512467	2.18227	0.0290897	NA	ENSG00000289262
139789	chr6	16156460	16157459	1.99914	1.55532	0.712884	2.18173	0.0291294	NA	ENSG00000218073
69779	chr17	82318950	82319949	4.55817	0.865152	0.396545	2.18172	0.0291299	0.282427099881093	ENSG00000173762
144235	chr6	75721220	75722219	0.631313	-1.95713	0.897257	-2.18123	0.0291661	NA	ENSG00000285401
63303	chr17	7083930	7084929	0.619599	1.82886	0.838608	2.18083	0.0291961	NA	ENSG00000132514
10054	chr1	153652720	153653719	0.873804	1.83831	0.843021	2.18062	0.0292113	NA	ENSG00000143553
59488	chr16	20928670	20929669	0.438194	4.51537	2.07209	2.17913	0.0293217	NA	ENSG00000188215
22051	chr10	62809210	62810209	3.00744	0.846693	0.38859	2.17889	0.0293402	NA	ENSG00000238280
176161	chrX	1605170	1606169	0.233668	6.47979	2.97453	2.17843	0.0293743	NA	ENSG00000196433
129745	chr5	40756960	40757959	0.955474	-1.82361	0.837241	-2.17812	0.0293974	NA	ENSG00000113638
17776	chr1	247332630	247333629	6.56623	0.605499	0.278001	2.17805	0.0294027	0.283247793431782	ENSG00000289728
151973	chr7	30279100	30280099	6.63013	0.68316	0.313678	2.1779	0.0294132	0.283247793431782	ENSG00000180233
31464	chr11	73398340	73399339	26.9586	0.474043	0.217689	2.17761	0.0294351	0.283247793431782	ENSG00000256928
38775	chr12	74535270	74536269	1.48755	-1.45531	0.668314	-2.17758	0.029437	NA	ENSG00000253719
74666	chr19	4041700	4042699	1.85376	1.22607	0.56306	2.17751	0.0294428	NA	ENSG00000268670
156101	chr7	108577320	108578319	0.538364	2.14068	0.983564	2.17646	0.0295211	NA	ENSG00000128590
47885	chr13	110838010	110839009	4.29151	-0.919607	0.422546	-2.17635	0.0295291	0.283247793431782	ENSG00000259831
16636	chr1	231359420	231360419	9.54452	0.524132	0.240884	2.17587	0.0295648	0.283247793431782	ENSG00000287450
123197	chr4	98867170	98868169	0.140496	7.27279	3.3425	2.17586	0.029566	NA	ENSG00000249055
130415	chr5	55931560	55932559	0.120524	7.28094	3.3468	2.17549	0.0295935	NA	ENSG00000262211
29957	chr11	61399680	61400679	2.40772	0.966879	0.444547	2.17497	0.029632	NA	ENSG00000187049
55846	chr15	64838860	64839859	0.720366	1.89688	0.872206	2.17481	0.0296447	NA	ENSG00000241839
109949	chr3	48507240	48508239	1.72218	-1.14962	0.528761	-2.17418	0.0296917	NA	ENSG00000164054
110356	chr3	53275650	53276649	0.544227	2.0826	0.958073	2.17373	0.0297251	NA	ENSG00000274967
24433	chr10	99573410	99574409	0.319413	7.26619	3.34298	2.17356	0.029738	NA	ENSG00000119919
7086	chr1	91545930	91546929	2.42517	-1.12668	0.518813	-2.17165	0.0298824	NA	ENSG00000241318
89477	chr2	190874130	190875129	0.804323	-1.89788	0.874074	-2.17131	0.0299081	NA	ENSG00000115419
77483	chr19	41529450	41530449	1.05225	1.53426	0.706659	2.17115	0.02992	NA	ENSG00000268355
138078	chr5	180594330	180595329	0.654256	2.07679	0.957062	2.16997	0.0300093	NA	ENSG00000161055
23418	chr10	87043360	87044359	5.4017	0.702738	0.323921	2.16948	0.0300466	0.287183105636777	ENSG00000200253
121713	chr4	71031790	71032789	2.08829	1.19615	0.551856	2.1675	0.0301967	NA	ENSG00000080493
103887	chr21	46573380	46574379	1.17596	-1.2802	0.59092	-2.16646	0.0302762	NA	ENSG00000160307
106207	chr22	41920300	41921299	1.30261	1.35206	0.62431	2.16568	0.0303356	NA	ENSG00000283829
103903	chr21	46593310	46594309	5.98999	0.793043	0.366194	2.16564	0.0303388	0.28898778891462	ENSG00000160307
161086	chr8	38100700	38101699	4.55824	-0.726527	0.33556	-2.16512	0.0303784	0.28898778891462	ENSG00000272128
31139	chr11	69622160	69623159	0.673207	1.53728	0.710121	2.16482	0.0304017	NA	ENSG00000110092
152802	chr7	44556380	44557379	0.735521	1.64171	0.75873	2.16376	0.030483	NA	ENSG00000015520
112851	chr3	108545870	108546869	1.47938	1.29812	0.600285	2.1625	0.0305795	NA	ENSG00000241634
63516	chr17	8387340	8388339	0.723822	-1.77174	0.819348	-2.16238	0.0305887	NA	ENSG00000288750
9709	chr1	150643870	150644869	1.09996	1.50906	0.69812	2.16161	0.0306485	NA	ENSG00000288880
107848	chr3	13306840	13307839	0.178893	6.81527	3.15289	2.16159	0.0306496	NA	ENSG00000144711
28870	chr11	36470330	36471329	1.24464	1.45598	0.673697	2.16118	0.0306812	NA	ENSG00000175104
3451	chr1	32338070	32339069	0.663624	-1.94685	0.900924	-2.16095	0.0306993	NA	ENSG00000175130
8381	chr1	110681870	110682869	15.5515	-0.449443	0.208108	-2.15966	0.0307992	0.292303560612313	ENSG00000288803
50546	chr14	64698570	64699569	0.106207	-7.22615	3.348	-2.15835	0.030901	NA	ENSG00000289290
12058	chr1	184785710	184786709	8.59644	0.52299	0.242314	2.15831	0.0309034	0.292605429873084	ENSG00000116406
19215	chr10	12263240	12264239	0.958698	-1.63604	0.75818	-2.15785	0.0309396	NA	ENSG00000228302
129769	chr5	40823260	40824259	0.808231	1.59136	0.73766	2.1573	0.0309822	NA	ENSG00000212296
172158	chr9	99235590	99236589	0.0960899	7.2175	3.34658	2.15668	0.0310306	NA	ENSG00000106803
59814	chr16	27223290	27224289	4.69577	0.694026	0.321852	2.15635	0.0310562	0.292625986543552	ENSG00000259940
69775	chr17	82304970	82305969	0.31548	3.1988	1.48346	2.15631	0.0310596	NA	ENSG00000260563
110332	chr3	53220440	53221439	2.18033	0.934061	0.433181	2.15628	0.0310616	NA	ENSG00000286531
107110	chr22	49971780	49972779	6.46779	0.872013	0.404474	2.15592	0.0310901	0.292625986543552	ENSG00000276753
153334	chr7	47961510	47962509	37.9235	0.318636	0.147825	2.1555	0.0311227	0.292625986543552	ENSG00000225507
130480	chr5	56441160	56442159	2.66174	-0.945461	0.438692	-2.15518	0.0311478	NA	ENSG00000248727
164115	chr8	96353230	96354229	0.710955	2.80345	1.30083	2.15512	0.0311521	NA	ENSG00000253105
177932	chrX	45127180	45128179	0.203554	7.19432	3.34068	2.15355	0.0312759	NA	ENSG00000229491
145317	chr6	95561240	95562239	3.85059	0.878699	0.408279	2.1522	0.0313815	0.294374362008482	ENSG00000261366
174400	chr9	129315220	129316219	1.40618	1.36206	0.632946	2.15194	0.0314023	NA	ENSG00000179082
109244	chr3	38260690	38261689	1.37909	1.43274	0.665845	2.15176	0.0314163	NA	ENSG00000172940
163790	chr8	91088010	91089009	2.02947	1.06742	0.496078	2.15172	0.0314193	NA	ENSG00000214954
97312	chr20	45087740	45088739	9.96621	0.477462	0.221944	2.15127	0.0314549	0.294380310450138	ENSG00000124134
22776	chr10	73368790	73369789	1.12165	1.41335	0.657064	2.15101	0.0314754	NA	ENSG00000156042
163177	chr8	76972230	76973229	3.43622	0.865065	0.402283	2.15039	0.0315243	NA	ENSG00000266712
169365	chr9	35768680	35769679	2.25233	0.986559	0.459031	2.14922	0.031617	NA	ENSG00000227388
129765	chr5	40820800	40821799	0.8707	1.45166	0.675779	2.14812	0.0317041	NA	ENSG00000212296
82928	chr2	64467160	64468159	0.536286	2.09003	0.973118	2.14777	0.031732	NA	ENSG00000119862
63107	chr17	4643460	4644459	5.3833	-1.10405	0.514078	-2.14762	0.0317438	0.296397803698015	ENSG00000161905
79903	chr2	15635590	15636589	1.04845	1.71266	0.79766	2.1471	0.0317849	NA	ENSG00000224194
104142	chr22	20077210	20078209	0.691225	1.89892	0.8845	2.14688	0.0318027	NA	ENSG00000128191
90033	chr2	201087040	201088039	7.61446	-0.609785	0.284195	-2.14565	0.0319007	0.296883801592082	ENSG00000252148
110134	chr3	50667980	50668979	6.67161	0.559175	0.260764	2.14437	0.0320033	0.296883801592082	ENSG00000273356
74977	chr19	6654090	6655089	0.849989	-2.57649	1.20155	-2.1443	0.0320088	NA	ENSG00000125735
159739	chr8	18044540	18045539	1.46831	1.40199	0.65407	2.14349	0.0320738	NA	ENSG00000245281
55753	chr15	63489790	63490789	21.8479	-0.37919	0.176977	-2.1426	0.0321454	0.296883801592082	ENSG00000276651
60194	chr16	31383690	31384689	29.595	-0.317333	0.148123	-2.14236	0.0321642	0.296883801592082	ENSG00000156886
179617	chrX	101638280	101639279	7.03171	0.710166	0.331552	2.14194	0.0321981	0.296883801592082	ENSG00000286000
125958	chr4	169073730	169074729	0.087303	-7.16869	3.34721	-2.14169	0.0322182	NA	ENSG00000251445
173943	chr9	124212050	124213049	5.23636	-0.71214	0.332548	-2.14147	0.0322365	0.296883801592082	ENSG00000119408
23085	chr10	79367600	79368599	1.71773	1.14231	0.533524	2.14106	0.0322693	NA	ENSG00000235426
26959	chr11	268450	269449	1.31964	-1.36413	0.637165	-2.14094	0.0322787	NA	ENSG00000293500
37248	chr12	50825860	50826859	0.72436	1.93868	0.905585	2.1408	0.0322901	NA	ENSG00000243075
147067	chr6	131321930	131322929	0.744358	1.67757	0.783655	2.14069	0.0322987	NA	ENSG00000289262
41429	chr12	118420520	118421519	1.01274	1.53335	0.717097	2.13828	0.0324944	NA	ENSG00000275759
175568	chr9	136555010	136556009	2.2292	-1.16148	0.543243	-2.13804	0.0325132	NA	ENSG00000265181
14138	chr1	205761740	205762739	4.16546	0.802945	0.375707	2.13716	0.0325853	0.298769187603402	ENSG00000069275
173219	chr9	112364530	112365529	4.80916	-0.688111	0.321982	-2.13711	0.032589	0.298769187603402	ENSG00000213529
40660	chr12	108617760	108618759	1.45808	-1.33165	0.623347	-2.13628	0.0326563	NA	ENSG00000257221
137665	chr5	175714200	175715199	0.527762	2.2528	1.05459	2.1362	0.0326633	NA	ENSG00000200648
9571	chr1	150165740	150166739	3.47959	0.917805	0.429657	2.13614	0.0326684	NA	ENSG00000285554
78837	chr19	58420000	58420999	1.14017	1.50283	0.703556	2.13606	0.0326749	NA	ENSG00000268543
126018	chr4	169725340	169726339	0.67204	1.83149	0.857554	2.13571	0.0327027	NA	ENSG00000056050
86525	chr2	130377840	130378839	1.35356	1.28723	0.602848	2.13525	0.0327405	NA	ENSG00000072135
40632	chr12	108285980	108286979	2.7169	0.95146	0.445684	2.13483	0.0327749	NA	ENSG00000257281
5261	chr1	52678810	52679809	81.1939	0.268721	0.125892	2.13454	0.0327986	0.299610159222951	ENSG00000162377
81974	chr2	44777070	44778069	1.59523	1.26101	0.591032	2.13358	0.0328773	NA	ENSG00000278957
171587	chr9	92799950	92800949	4.59128	-0.660929	0.30982	-2.13327	0.0329025	0.299610159222951	ENSG00000288062
2467	chr1	25958050	25959049	3.60387	0.863703	0.404878	2.13324	0.0329048	0.299610159222951	ENSG00000207237
137963	chr5	179676690	179677689	1.19037	-1.66873	0.782437	-2.13274	0.0329462	NA	ENSG00000127022
10012	chr1	153531810	153532809	6.99065	0.536878	0.251776	2.13236	0.0329771	0.299610159222951	ENSG00000238279
2634	chr1	26808000	26808999	0.806856	-1.85733	0.871526	-2.13113	0.0330785	NA	ENSG00000241188
59829	chr16	27369420	27370419	2.07064	0.985633	0.462534	2.13094	0.033094	NA	ENSG00000103522
46037	chr13	76877710	76878709	1.25114	1.31048	0.615091	2.13055	0.033126	NA	ENSG00000178695
50832	chr14	69047480	69048479	2.60046	-1.12008	0.526008	-2.1294	0.0332215	NA	ENSG00000289180
135736	chr5	148838000	148838999	24.0196	0.413566	0.194314	2.12834	0.0333089	0.300730961534334	ENSG00000169252
137783	chr5	177317630	177318629	27.3781	0.367125	0.172538	2.12779	0.0333543	0.300730961534334	ENSG00000213347
6853	chr1	89047400	89048399	6.71723	0.740217	0.347949	2.12737	0.0333893	0.300730961534334	ENSG00000117228
52599	chr14	99055530	99056529	6.17816	-0.828987	0.389696	-2.12727	0.033398	0.300730961534334	ENSG00000287991
104303	chr22	22164950	22165949	0.599378	2.37439	1.11623	2.12716	0.0334069	NA	ENSG00000227710
77114	chr19	36248170	36249169	0.124001	-7.12328	3.34934	-2.12677	0.0334392	NA	ENSG00000196357
40659	chr12	108616940	108617939	1.36867	-1.47689	0.694819	-2.12557	0.0335392	NA	ENSG00000257221
118649	chr4	1164650	1165649	4.79653	0.753803	0.354652	2.12547	0.0335471	0.300759531759869	ENSG00000273179
1243	chr1	15832700	15833699	5.84865	0.545445	0.256627	2.12544	0.03355	0.300759531759869	ENSG00000065526
40058	chr12	96273970	96274969	2.0957	1.00889	0.474783	2.12494	0.0335916	NA	ENSG00000201435
168112	chr9	6686040	6687039	1.18096	-1.25903	0.592513	-2.12489	0.0335955	NA	ENSG00000232946
141223	chr6	31818650	31819649	1.71936	1.63413	0.769289	2.12421	0.0336526	NA	ENSG00000289637
90956	chr2	218758230	218759229	6.05893	-0.616356	0.290184	-2.12402	0.0336684	0.300777568034113	ENSG00000135929
148164	chr6	145787370	145788369	1.19392	1.43952	0.677772	2.12391	0.033678	NA	ENSG00000288056
161174	chr8	38898820	38899819	2.40485	-0.928839	0.437365	-2.12372	0.0336938	NA	ENSG00000169499
64618	chr17	32415030	32416029	4.55586	-0.743637	0.350172	-2.12363	0.0337008	0.300777568034113	ENSG00000266385
161255	chr8	40431670	40432669	0.835239	2.74167	1.2913	2.12319	0.0337381	NA	ENSG00000289853
21300	chr10	46216480	46217479	0.8048	2.02635	0.954698	2.1225	0.0337958	NA	ENSG00000263482
150629	chr7	5869270	5870269	4.75694	0.838639	0.395303	2.12151	0.0338788	0.301700433412311	ENSG00000277265
176347	chrX	9339700	9340699	0.582906	-2.17227	1.02425	-2.12084	0.033935	NA	ENSG00000177138
74758	chr19	4635770	4636769	0.914916	1.48993	0.702967	2.11949	0.0340491	NA	ENSG00000185361
118833	chr4	2733420	2734419	1.88801	1.21517	0.573466	2.119	0.0340903	NA	ENSG00000168884
4290	chr1	40688280	40689279	4.20331	0.655992	0.309659	2.11844	0.034138	0.303340894069315	ENSG00000237899
134621	chr5	134099500	134100499	3.92183	0.871981	0.412072	2.11609	0.0343374	0.303790032700878	ENSG00000081059
147089	chr6	131443250	131444249	4.64042	0.731925	0.346006	2.11535	0.0344	0.303790032700878	ENSG00000290067
65366	chr17	40914900	40915899	4.0111	0.811822	0.383821	2.11511	0.0344209	0.303790032700878	ENSG00000234477
49081	chr14	35395490	35396489	0.843589	1.5356	0.726528	2.11361	0.0345484	NA	ENSG00000240023
54817	chr15	44286770	44287769	3.09422	-0.954962	0.452048	-2.11252	0.0346415	NA	ENSG00000289277
51453	chr14	77033520	77034519	3.87816	0.773024	0.365948	2.11239	0.0346532	0.303790032700878	ENSG00000289347
14250	chr1	206891840	206892839	0.598253	1.72351	0.816027	2.11208	0.0346795	NA	ENSG00000162892
161443	chr8	42832960	42833959	22.2268	-0.314299	0.148815	-2.11201	0.0346859	0.303790032700878	ENSG00000286837
75399	chr19	10541130	10542129	0.656257	1.56607	0.74161	2.11171	0.0347112	NA	ENSG00000130734
171682	chr9	93575010	93576009	2.38671	0.958143	0.453916	2.11084	0.0347863	NA	ENSG00000197724
85481	chr2	113136540	113137539	0.927465	1.64158	0.777759	2.11065	0.0348024	NA	ENSG00000125637
6272	chr1	77220380	77221379	8.63948	0.537903	0.254867	2.11052	0.0348134	0.303790032700878	ENSG00000289212
56180	chr15	69972820	69973819	3.93999	-0.979323	0.464163	-2.10987	0.0348697	0.303790032700878	ENSG00000207965
23067	chr10	79355990	79356989	1.34399	1.3683	0.648651	2.10945	0.0349057	NA	ENSG00000108179
166484	chr8	132849630	132850629	8.72927	-0.487142	0.230995	-2.10889	0.0349545	0.303790032700878	ENSG00000223697
99626	chr20	54174890	54175889	0.749952	1.52863	0.724932	2.10865	0.0349745	NA	ENSG00000019186
26918	chr10	133236170	133237169	35.0011	0.392694	0.186313	2.10771	0.0350562	0.303790032700878	ENSG00000151650
109899	chr3	47583450	47584449	1.28499	-1.58943	0.754167	-2.10753	0.0350716	NA	ENSG00000114646
77392	chr19	40314300	40315299	1.78554	1.17586	0.558075	2.10699	0.0351186	NA	ENSG00000206674
47168	chr13	99396160	99397159	3.31279	0.918114	0.435812	2.10668	0.0351455	NA	ENSG00000238241
51088	chr14	73225080	73226079	4.51905	0.820165	0.389373	2.10637	0.0351718	0.303790032700878	ENSG00000100767
90968	chr2	218765630	218766629	4.54279	-0.701688	0.333197	-2.10593	0.0352107	0.303790032700878	ENSG00000135929
65365	chr17	40914020	40915019	17.2844	0.45601	0.216581	2.1055	0.0352481	0.303790032700878	ENSG00000234477
18516	chr10	4909300	4910299	1.32901	-1.51109	0.717807	-2.10514	0.0352791	NA	ENSG00000151631
173721	chr9	121333640	121334639	0.785161	1.67014	0.793411	2.10501	0.0352906	NA	ENSG00000227355
2766	chr1	27605900	27606899	0.14515	7.03713	3.34312	2.10496	0.0352946	NA	ENSG00000126705
77481	chr19	41527850	41528849	0.518405	1.91472	0.909653	2.10489	0.0353009	NA	ENSG00000268355
48261	chr14	20478150	20479149	6.14278	0.564478	0.268188	2.10478	0.0353103	0.303790032700878	ENSG00000258908
157382	chr7	134078710	134079709	0.416671	2.76659	1.31457	2.10456	0.0353295	NA	ENSG00000155530
149752	chr6	169978420	169979419	0.304649	2.99215	1.42196	2.10424	0.0353577	NA	ENSG00000287823
60185	chr16	31334850	31335849	12.6776	-0.467038	0.221984	-2.10393	0.0353847	0.303790032700878	ENSG00000289930
10281	chr1	156190280	156191279	28.9683	-0.370754	0.176311	-2.10284	0.0354799	0.303790032700878	ENSG00000252236
2325	chr1	24893370	24894369	1.24981	1.40733	0.669317	2.10263	0.0354981	NA	ENSG00000278034
112589	chr3	105365290	105366289	4.04019	-0.879582	0.418469	-2.10191	0.0355615	0.303790032700878	ENSG00000170017
107173	chr22	50533330	50534329	46.2504	-0.271166	0.129022	-2.1017	0.0355793	0.303790032700878	ENSG00000177989
117937	chr3	193703440	193704439	2.59936	1.0101	0.48065	2.10154	0.0355936	NA	ENSG00000243991
96265	chr20	32104470	32105469	2.3364	0.90628	0.431344	2.10106	0.0356356	NA	ENSG00000101337
104029	chr22	19173430	19174429	0.874652	-1.59551	0.759382	-2.10106	0.035636	NA	ENSG00000289481
165897	chr8	124303900	124304899	1.47862	1.20134	0.57185	2.1008	0.0356587	NA	ENSG00000237586
17496	chr1	244230900	244231899	13.5888	-0.775347	0.369165	-2.10027	0.0357047	0.303790032700878	ENSG00000287531
13941	chr1	204578780	204579779	9.98248	0.499925	0.238035	2.10022	0.0357097	0.303790032700878	ENSG00000200408
94687	chr20	3884390	3885389	3.02157	0.886253	0.422003	2.10011	0.0357192	NA	ENSG00000125779
22690	chr10	72359280	72360279	1.56266	1.33706	0.636677	2.10006	0.0357232	NA	ENSG00000148719
148858	chr6	157375180	157376179	1.60879	1.32354	0.630237	2.10006	0.0357232	NA	ENSG00000218631
9053	chr1	116491050	116492049	6.22247	0.665778	0.317052	2.0999	0.0357375	0.303790032700878	ENSG00000286276
66727	chr17	55187110	55188109	0.0972971	-7.02989	3.34804	-2.0997	0.0357549	NA	ENSG00000108924
57284	chr15	85837510	85838509	1.04658	1.65107	0.786478	2.09932	0.0357883	NA	ENSG00000264406
69990	chr18	275230	276229	0.701324	-1.77278	0.844763	-2.09855	0.0358563	NA	ENSG00000263884
80904	chr2	30167260	30168259	0.81394	1.59076	0.75841	2.09749	0.0359502	NA	ENSG00000207187
168514	chr9	20997310	20998309	49.8425	0.227912	0.108666	2.09735	0.0359623	0.303790032700878	ENSG00000188921
151134	chr7	18004210	18005209	0.120626	6.97097	3.32403	2.09714	0.0359811	NA	ENSG00000280340
81877	chr2	43149970	43150969	4.67205	-0.621094	0.296169	-2.0971	0.0359849	0.303790032700878	ENSG00000286796
17609	chr1	244820460	244821459	12.2792	-0.533763	0.254552	-2.09687	0.036005	0.303790032700878	ENSG00000287601
169357	chr9	35694550	35695549	11.4062	0.407025	0.194123	2.09674	0.0360167	0.303790032700878	ENSG00000198467
4948	chr1	47427750	47428749	0.952501	1.45306	0.693183	2.09621	0.0360638	NA	ENSG00000237424
27027	chr11	574220	575219	4.62738	0.668227	0.318811	2.096	0.0360821	0.303790032700878	ENSG00000070047
180131	chrX	118702410	118703409	2.86719	-0.859037	0.409949	-2.09547	0.0361289	NA	ENSG00000131724
66272	chr17	48951300	48952299	0.582935	2.12375	1.01357	2.09532	0.036143	NA	ENSG00000200903
65827	chr17	44326500	44327499	6.17135	0.682307	0.32591	2.09355	0.0363003	0.303790032700878	ENSG00000288961
181335	chrX	154382380	154383379	0.834487	1.67988	0.802421	2.09351	0.0363035	NA	ENSG00000102119
129969	chr5	44822340	44823339	4.6268	0.721212	0.344521	2.09338	0.0363155	0.303790032700878	ENSG00000272335
148008	chr6	143417420	143418419	1.55398	1.28063	0.611845	2.09306	0.0363437	NA	ENSG00000218896
65172	chr17	40358250	40359249	2.77098	0.853048	0.407692	2.09238	0.0364042	NA	ENSG00000266208
21270	chr10	45372190	45373189	0.593724	2.14192	1.02371	2.09231	0.036411	NA	ENSG00000012779
114432	chr3	138641890	138642889	0.976292	1.52906	0.731025	2.09167	0.036468	NA	ENSG00000174715
176381	chrX	9997130	9998129	0.948833	1.41755	0.67784	2.09127	0.0365038	NA	ENSG00000047644
55851	chr15	64960900	64961899	7.10166	0.583233	0.278895	2.09123	0.0365077	0.303790032700878	ENSG00000274383
90287	chr2	203860930	203861929	4.76533	0.76402	0.365398	2.09093	0.0365345	0.303790032700878	ENSG00000163599
2442	chr1	25796120	25797119	1.40261	1.3152	0.629007	2.09091	0.0365363	NA	ENSG00000162430
80436	chr2	20681660	20682659	4.51355	0.662588	0.316913	2.09076	0.0365498	0.303790032700878	ENSG00000270100
103172	chr21	42298350	42299349	14.3752	0.379363	0.181473	2.09047	0.036576	0.303790032700878	ENSG00000160180
175556	chr9	136491370	136492369	0.899817	-1.38855	0.664287	-2.09029	0.0365919	NA	ENSG00000148396
151963	chr7	30269280	30270279	4.73628	0.707771	0.338631	2.09009	0.0366095	0.303790032700878	ENSG00000180233
54283	chr15	34132490	34133489	4.12616	-0.749604	0.358758	-2.08944	0.0366682	0.303790032700878	ENSG00000182405
27612	chr11	9617510	9618509	1.52849	1.05942	0.507431	2.08781	0.036815	NA	ENSG00000289518
158342	chr7	150765320	150766319	11.9469	0.857445	0.410702	2.08775	0.0368201	0.304424321472265	ENSG00000289470
181110	chrX	149916490	149917489	2.54466	1.00025	0.479122	2.08767	0.0368274	NA	ENSG00000283463
99975	chr20	56408260	56409259	2.11061	-1.08882	0.521565	-2.0876	0.0368338	NA	ENSG00000087589
122817	chr4	87141790	87142789	1.64557	1.13381	0.543513	2.08607	0.0369724	NA	ENSG00000248196
153657	chr7	54739720	54740719	0.542736	-1.82388	0.874376	-2.08592	0.0369858	NA	ENSG00000286404
172719	chr9	108002030	108003029	15.7875	0.521783	0.250484	2.0831	0.037242	0.307284735735452	ENSG00000213557
59292	chr16	14670590	14671589	5.96462	0.626503	0.300918	2.08197	0.0373449	0.307505770384217	ENSG00000069764
74444	chr19	2058130	2059129	1.11239	1.316	0.632163	2.08175	0.0373657	NA	ENSG00000099875
60210	chr16	31454930	31455929	18.203	0.33829	0.16263	2.08012	0.0375142	0.308272238339273	ENSG00000261474
176844	chrX	19908370	19909369	0.588125	-2.17658	1.04728	-2.07832	0.03768	NA	ENSG00000147010
7132	chr1	92185910	92186909	3.72447	0.832585	0.400622	2.07823	0.0376882	0.30883661926664	ENSG00000273487
174252	chr9	127792890	127793889	89.7045	0.185946	0.0894953	2.07771	0.0377357	0.30883661926664	ENSG00000136877
61237	chr16	67937670	67938669	1.42335	-1.11787	0.538045	-2.07766	0.0377408	NA	ENSG00000205220
19246	chr10	13147930	13148929	1.87948	1.09534	0.527322	2.07718	0.037785	NA	ENSG00000228330
27613	chr11	9619220	9620219	2.20709	0.983946	0.47379	2.07676	0.037824	NA	ENSG00000289518
155971	chr7	106287390	106288389	3.19579	0.96332	0.46387	2.0767	0.0378291	NA	ENSG00000105835
159831	chr8	20241560	20242559	0.666805	2.11499	1.01844	2.07669	0.0378301	NA	ENSG00000222267
99215	chr20	53642840	53643839	2.69776	-1.08174	0.521088	-2.07592	0.0379015	NA	ENSG00000238468
29608	chr11	57629680	57630679	2.03828	-1.13629	0.547489	-2.07546	0.0379441	NA	ENSG00000254602
57195	chr15	84659390	84660389	0.711853	1.80235	0.868914	2.07425	0.0380558	NA	ENSG00000197696
97279	chr20	44320590	44321589	1.69797	1.01905	0.491384	2.07383	0.0380948	NA	ENSG00000197296
1194	chr1	15433960	15434959	1.18028	1.40753	0.678947	2.0731	0.0381626	NA	ENSG00000162438
107027	chr22	49928440	49929439	1.93397	1.18825	0.573212	2.07296	0.0381759	NA	ENSG00000278869
140628	chr6	27717890	27718889	1.21214	-1.42309	0.68675	-2.07221	0.0382462	NA	ENSG00000216915
1122	chr1	12624940	12625939	1.38222	1.36546	0.659058	2.07183	0.0382813	NA	ENSG00000272482
27532	chr11	9273250	9274249	0.160568	-5.833	2.81585	-2.07149	0.0383129	NA	ENSG00000273725
96583	chr20	36992230	36993229	1.81976	1.12245	0.541912	2.07127	0.0383332	NA	ENSG00000231241
16954	chr1	234613080	234614079	0.255353	3.92249	1.89379	2.07124	0.0383368	NA	ENSG00000168264
30121	chr11	62769370	62770369	1.09807	1.20883	0.583667	2.0711	0.0383499	NA	ENSG00000162227
149879	chr6	170472910	170473909	24.3491	0.718687	0.347043	2.07089	0.0383691	0.311599619249503	ENSG00000288970
134005	chr5	122835270	122836269	3.58271	0.836001	0.403749	2.07059	0.0383967	0.311599619249503	ENSG00000260686
171	chr1	1693920	1694919	5.29744	-0.647304	0.312631	-2.07051	0.0384048	0.311599619249503	ENSG00000189339
83505	chr2	71082560	71083559	9.90082	0.442743	0.213843	2.07041	0.0384143	0.311599619249503	ENSG00000272735
83784	chr2	74916040	74917039	0.336494	3.10873	1.5019	2.06986	0.0384657	NA	ENSG00000204792
57685	chr15	90857690	90858689	0.747156	1.70597	0.824214	2.06982	0.0384692	NA	ENSG00000241869
167669	chr8	144825540	144826539	2.33046	0.904742	0.437179	2.0695	0.0384994	NA	ENSG00000147789
106162	chr22	41421170	41422169	5.70184	-0.679673	0.328493	-2.06906	0.0385401	0.311599619249503	ENSG00000273424
165646	chr8	121600070	121601069	0.366112	2.74885	1.329	2.06837	0.0386052	NA	ENSG00000248690
82903	chr2	64277000	64277999	12.6059	-0.486651	0.235289	-2.06831	0.0386111	0.311599619249503	ENSG00000290118
56576	chr15	74049310	74050309	7.84356	0.550208	0.26603	2.06822	0.0386195	0.311599619249503	ENSG00000287543
104509	chr22	24179360	24180359	1.45303	1.20542	0.582892	2.068	0.0386398	NA	ENSG00000099994
75170	chr19	8518270	8519269	93.3375	0.245431	0.118731	2.06712	0.0387225	0.311599619249503	ENSG00000133250
40832	chr12	110606020	110607019	0.75311	-1.58193	0.765315	-2.06704	0.0387309	NA	ENSG00000204852
140903	chr6	28925080	28926079	1.77008	-1.20069	0.58094	-2.0668	0.0387531	NA	ENSG00000204713
151956	chr7	30260020	30261019	0.885812	-1.46825	0.710432	-2.06671	0.0387617	NA	ENSG00000180233
84696	chr2	98747640	98748639	3.60843	0.831228	0.40221	2.06665	0.0387669	0.311599619249503	ENSG00000071073
149131	chr6	159964870	159965869	1.10681	-1.40077	0.677894	-2.06636	0.0387943	NA	ENSG00000197081
158543	chr7	152642450	152643449	2.86335	-1.01403	0.490776	-2.06619	0.038811	NA	ENSG00000196584
84652	chr2	97751390	97752389	7.94307	0.564637	0.273404	2.06521	0.0389033	0.312075677437207	ENSG00000115085
156330	chr7	115022850	115023849	2.91969	0.77329	0.374619	2.0642	0.0389984	NA	ENSG00000225535
94334	chr20	694150	695149	41.2816	-0.434647	0.210662	-2.06324	0.0390897	0.312949739404535	ENSG00000215397
22694	chr10	72364040	72365039	3.36915	0.699836	0.339209	2.06314	0.0390993	NA	ENSG00000148719
144797	chr6	87271030	87272029	1.41472	-1.37173	0.664882	-2.06311	0.039102	NA	ENSG00000216990
2595	chr1	26582430	26583429	0.826379	1.63329	0.79191	2.06247	0.0391632	NA	ENSG00000243905
50065	chr14	55070950	55071949	1.55811	1.1708	0.567696	2.06237	0.0391728	NA	ENSG00000289523
177085	chrX	24217090	24218089	9.05421	-0.521252	0.25288	-2.06126	0.0392778	0.313834205818247	ENSG00000289472
162671	chr8	66206660	66207659	1.3112	1.50469	0.730609	2.05951	0.0394457	NA	ENSG00000253138
22990	chr10	78138870	78139869	1.95066	-6.88128	3.34157	-2.0593	0.0394656	NA	ENSG00000283096
136151	chr5	151498430	151499429	2.1989	1.01401	0.49242	2.05923	0.0394719	NA	ENSG00000271795
128510	chr5	14700750	14701749	10.0907	0.561479	0.27281	2.05814	0.0395771	0.315602244787221	ENSG00000286970
132069	chr5	80105860	80106859	1.23885	1.12655	0.54738	2.05809	0.039582	NA	ENSG00000251675
58173	chr15	101108470	101109469	1.10933	1.21005	0.58818	2.05728	0.0396593	NA	ENSG00000259365
159444	chr8	8994730	8995729	1.79729	-1.22603	0.596114	-2.0567	0.0397153	NA	ENSG00000104626
18763	chr10	7156700	7157699	2.16187	1.10186	0.53594	2.05594	0.0397879	NA	ENSG00000270811
161523	chr8	48065550	48066549	0.885274	-1.64978	0.802763	-2.05512	0.0398669	NA	ENSG00000169139
9766	chr1	151336350	151337349	0.50272	2.0943	1.01913	2.055	0.0398794	NA	ENSG00000224645
65165	chr17	40285490	40286489	0.712119	1.99699	0.971847	2.05484	0.0398949	NA	ENSG00000094804
73804	chr18	77161720	77162719	2.21468	1.00326	0.488295	2.05461	0.0399169	NA	ENSG00000265844
112793	chr3	108041160	108042159	14.3146	0.37055	0.180411	2.05392	0.0399833	0.318213412897741	ENSG00000279277
138438	chr6	2822810	2823809	1.36294	-1.34626	0.655695	-2.05318	0.0400547	NA	ENSG00000021355
175836	chr9	137283550	137284549	0.735191	-1.6261	0.792005	-2.05315	0.0400581	NA	ENSG00000270259
82961	chr2	64629830	64630829	1.19509	1.24353	0.605756	2.05285	0.0400871	NA	ENSG00000226756
145012	chr6	89820440	89821439	0.647406	1.50594	0.733955	2.05182	0.0401871	NA	ENSG00000112159
40292	chr12	104112200	104113199	0.755382	1.26388	0.615979	2.05182	0.0401873	NA	ENSG00000199415
154546	chr7	77535350	77536349	6.34224	0.669463	0.326365	2.05127	0.0402405	0.319630935503554	ENSG00000127947
141368	chr6	32932450	32933449	3.32232	0.842286	0.410731	2.0507	0.0402961	NA	ENSG00000242574
81087	chr2	31860270	31861269	5.59887	0.750231	0.366059	2.04948	0.0404149	0.320387195537337	ENSG00000273165
156854	chr7	128093390	128094389	2.88921	0.834625	0.407238	2.04948	0.0404153	NA	ENSG00000207588
148011	chr6	143419740	143420739	0.528315	1.86419	0.910216	2.04807	0.0405527	NA	ENSG00000218896
77054	chr19	35997010	35998009	3.13245	-0.849046	0.414623	-2.04775	0.0405842	NA	ENSG00000205138
78823	chr19	58178380	58179379	1.83735	-0.8902	0.434808	-2.04734	0.0406247	NA	ENSG00000171606
145019	chr6	89827590	89828589	1.896	1.00944	0.493094	2.04715	0.040643	NA	ENSG00000118412
65641	chr17	42995880	42996879	1.9746	1.0305	0.503385	2.04714	0.0406439	NA	ENSG00000131469
83368	chr2	69827880	69828879	0.69057	2.00041	0.97724	2.047	0.040658	NA	ENSG00000087338
112849	chr3	108541080	108542079	3.03226	0.756976	0.36988	2.04655	0.0407027	NA	ENSG00000241634
94576	chr20	3059250	3060249	1.81623	-1.17186	0.572786	-2.0459	0.0407665	NA	ENSG00000101405
103255	chr21	42799190	42800189	0.729632	1.45916	0.713331	2.04556	0.0407995	NA	ENSG00000233754
109469	chr3	43735060	43736059	1.21335	1.23388	0.603401	2.04487	0.0408676	NA	ENSG00000160746
157388	chr7	134287420	134288419	0.271989	-4.02863	1.97061	-2.04436	0.0409184	NA	ENSG00000231098
30658	chr11	66248780	66249779	2.30922	0.899992	0.440406	2.04355	0.0409978	NA	ENSG00000174996
141133	chr6	31206170	31207169	15.1998	-0.489114	0.239367	-2.04336	0.0410165	0.324519941795364	ENSG00000271821
115215	chr3	152199090	152200089	1.93136	1.07636	0.527093	2.04206	0.0411454	NA	ENSG00000289315
104122	chr22	19856740	19857739	1.84799	1.17109	0.573507	2.04197	0.0411541	NA	ENSG00000289960
32059	chr11	85953110	85954109	10.9124	0.553454	0.271217	2.04063	0.0412874	0.32549123231983	ENSG00000254479
78156	chr19	48876730	48877729	6.9961	0.609571	0.298816	2.03996	0.0413548	0.32549123231983	ENSG00000087074
137940	chr5	179610860	179611859	4.68231	0.698411	0.34241	2.03969	0.0413808	0.32549123231983	ENSG00000244945
75771	chr19	15593420	15594419	2.15609	1.33065	0.652475	2.03939	0.0414109	NA	ENSG00000225067
133674	chr5	115575420	115576419	2.51256	0.847555	0.416036	2.03722	0.0416283	NA	ENSG00000249249
166062	chr8	125617600	125618599	0.977106	-1.42456	0.699303	-2.03712	0.0416381	NA	ENSG00000286122
22768	chr10	73364210	73365209	2.3879	0.872772	0.428445	2.03707	0.041643	NA	ENSG00000156042
151122	chr7	17785990	17786989	3.58706	0.774085	0.380056	2.03677	0.0416734	0.326653690745097	ENSG00000228675
59131	chr16	11540720	11541719	5.98195	0.602013	0.295597	2.0366	0.0416902	0.326653690745097	ENSG00000188897
36458	chr12	32005180	32006179	2.70376	0.794316	0.390052	2.03644	0.0417065	NA	ENSG00000257094
98391	chr20	49810630	49811629	2.0453	-1.04184	0.51173	-2.03592	0.0417587	NA	ENSG00000197818
74432	chr19	1983030	1984029	7.9688	-0.539608	0.265118	-2.03535	0.0418154	0.327001181298241	ENSG00000267283
141024	chr6	30214880	30215879	0.961185	-1.67837	0.824648	-2.03526	0.0418252	NA	ENSG00000234127
114141	chr3	132381090	132382089	12.5289	0.479917	0.235889	2.0345	0.0419012	0.327039295244675	ENSG00000240890
130057	chr5	50634530	50635529	0.789976	-1.99038	0.978319	-2.0345	0.0419017	NA	ENSG00000213956
17851	chr1	248792080	248793079	1.1682	1.33087	0.654176	2.03443	0.0419084	NA	ENSG00000229663
25268	chr10	110852030	110853029	1.55852	1.0517	0.516983	2.0343	0.0419213	NA	ENSG00000232470
66898	chr17	56918680	56919679	2.41901	-1.13012	0.555548	-2.03425	0.0419264	NA	ENSG00000274213
112583	chr3	105357870	105358869	2.54951	-0.93521	0.459782	-2.03403	0.0419486	NA	ENSG00000170017
137667	chr5	175719370	175720369	0.716949	1.96419	0.965724	2.03391	0.041961	NA	ENSG00000200648
104626	chr22	26800410	26801409	3.81281	-0.787668	0.38762	-2.03207	0.0421471	0.328324868012207	ENSG00000223704
17869	chr1	248827210	248828209	1.43649	-1.28616	0.633106	-2.03151	0.0422028	NA	ENSG00000264500
129560	chr5	37284760	37285759	0.634632	-1.71681	0.845385	-2.0308	0.0422753	NA	ENSG00000270558
80751	chr2	27695790	27696789	2.08713	-1.17998	0.58121	-2.03022	0.0423343	NA	ENSG00000205334
163185	chr8	77006430	77007429	32.6324	-0.314037	0.154688	-2.03013	0.0423432	0.328325518157461	ENSG00000164751
69522	chr17	81391030	81392029	3.69284	0.788284	0.388307	2.03005	0.0423511	0.328325518157461	ENSG00000289913
27386	chr11	3169090	3170089	1.83363	-1.16817	0.57545	-2.03001	0.0423554	NA	ENSG00000021762
141805	chr6	36119580	36120579	1.108	1.33128	0.655928	2.02961	0.0423959	NA	ENSG00000156711
173194	chr9	112209010	112210009	6.37036	-0.557744	0.274838	-2.02935	0.0424223	0.328325518157461	ENSG00000242256
16731	chr1	232390750	232391749	0.644395	1.72333	0.849211	2.02933	0.0424245	NA	ENSG00000242794
30087	chr11	62396100	62397099	1.33893	1.37408	0.677257	2.02889	0.0424695	NA	ENSG00000255126
157499	chr7	135179870	135180869	16.4337	-0.487897	0.240478	-2.02887	0.042472	0.328325518157461	ENSG00000287733
21136	chr10	43691690	43692689	0.315199	-5.19949	2.56358	-2.02821	0.0425385	NA	ENSG00000228426
155667	chr7	101115100	101116099	0.324278	4.45916	2.19934	2.0275	0.0426116	NA	ENSG00000106366
98531	chr20	50211340	50212339	0.612485	1.98686	0.980038	2.02733	0.0426283	NA	ENSG00000277449
125297	chr4	152609210	152610209	4.08675	0.73996	0.36505	2.02701	0.0426617	0.329162342285695	ENSG00000240669
21391	chr10	47222160	47223159	1.13057	1.32344	0.65293	2.02693	0.0426695	NA	ENSG00000289299
41544	chr12	120705550	120706549	1.30936	1.38214	0.681926	2.02682	0.0426807	NA	ENSG00000277423
94617	chr20	3186050	3187049	7.39576	0.574854	0.283826	2.02537	0.0428289	0.329255672641875	ENSG00000289183
56632	chr15	74537540	74538539	3.91813	-0.772427	0.381389	-2.0253	0.0428366	0.329255672641875	ENSG00000179361
86890	chr2	138589580	138590579	1.63589	1.31092	0.647375	2.02498	0.0428697	NA	ENSG00000237772
59987	chr16	30165910	30166909	1.10565	-1.65936	0.819523	-2.02479	0.0428886	NA	ENSG00000102879
53086	chr14	102918970	102919969	0.512127	-1.58383	0.782667	-2.02363	0.0430084	NA	ENSG00000166126
150696	chr7	6613330	6614329	0.522932	2.11546	1.04571	2.023	0.0430735	NA	ENSG00000236609
62968	chr17	2382140	2383139	0.613978	1.8261	0.903084	2.02207	0.043169	NA	ENSG00000262456
122431	chr4	78742070	78743069	25.4292	-0.746212	0.369248	-2.0209	0.0432905	0.332112610493798	ENSG00000239793
113393	chr3	121888260	121889259	2.24771	0.944223	0.467251	2.0208	0.0433001	NA	ENSG00000163406
49655	chr14	51275380	51276379	1.20932	1.10445	0.546705	2.02019	0.043364	NA	ENSG00000201820
132624	chr5	91366800	91367799	1.26322	-1.30846	0.647826	-2.01977	0.0434069	NA	ENSG00000241059
60138	chr16	31053190	31054189	0.891922	1.41902	0.703127	2.01815	0.0435757	NA	ENSG00000232748
105391	chr22	36430520	36431519	0.292035	-6.74889	3.3443	-2.01803	0.0435886	NA	ENSG00000237668
78850	chr19	58459220	58460219	7.29126	0.530837	0.263093	2.01768	0.0436248	0.333435201094091	ENSG00000083812
174601	chr9	130046590	130047589	0.997834	-1.29383	0.641276	-2.0176	0.0436334	NA	ENSG00000270755
44996	chr13	49634670	49635669	18.0042	-0.414649	0.205588	-2.01689	0.0437068	0.333435201094091	ENSG00000152213
105473	chr22	37030720	37031719	0.850477	1.52778	0.757495	2.01688	0.0437081	NA	ENSG00000287236
12057	chr1	184784710	184785709	13.8243	0.425045	0.210746	2.01686	0.0437103	0.333435201094091	ENSG00000116406
75164	chr19	8507620	8508619	2.35891	0.874468	0.433619	2.01667	0.0437296	NA	ENSG00000133246
160361	chr8	27592650	27593649	15.3004	0.316468	0.15701	2.01559	0.0438425	0.33381417675688	ENSG00000284280
25862	chr10	119497190	119498189	1.26533	-1.25708	0.623803	-2.01518	0.0438853	NA	ENSG00000148908
78229	chr19	49551230	49552229	2.03913	-1.1456	0.568569	-2.01488	0.0439167	NA	ENSG00000207073
110743	chr3	64497760	64498759	0.696863	-1.57702	0.782908	-2.01431	0.0439768	NA	ENSG00000212340
170141	chr9	75149370	75150369	25.3954	-0.296268	0.147139	-2.01352	0.0440596	0.334836535795247	ENSG00000200041
32987	chr11	107281780	107282779	5.23959	0.622465	0.309327	2.01232	0.0441857	0.335164753852246	ENSG00000261098
131585	chr5	72917460	72918459	1.97637	-1.05453	0.524044	-2.0123	0.0441887	NA	ENSG00000271926
150675	chr7	6406890	6407889	2.65054	-0.911854	0.453314	-2.01153	0.0442697	NA	ENSG00000136238
68176	chr17	68119530	68120529	3.19743	0.76047	0.378205	2.01073	0.0443536	NA	ENSG00000278730
77057	chr19	35998720	35999719	2.31623	0.99514	0.495289	2.00921	0.0445146	NA	ENSG00000205138
82386	chr2	55517630	55518629	1.41936	-1.45682	0.725529	-2.00794	0.04465	NA	ENSG00000163001
171618	chr9	93117650	93118649	3.35671	0.962191	0.479273	2.00761	0.0446851	NA	ENSG00000131669
81320	chr2	37777610	37778609	2.08813	1.0499	0.523012	2.00742	0.0447052	NA	ENSG00000236572
29829	chr11	60170170	60171169	6.32308	0.623792	0.310918	2.00629	0.0448251	0.339377815662503	ENSG00000254952
138080	chr5	180596520	180597519	0.876418	3.36258	1.67652	2.0057	0.0448886	NA	ENSG00000161055
107366	chr3	5220800	5221799	3.05866	0.889321	0.443457	2.00543	0.0449175	NA	ENSG00000265180
10375	chr1	156706520	156707519	1.90224	0.950577	0.474171	2.00472	0.0449935	NA	ENSG00000143320
22372	chr10	70134760	70135759	1.98938	1.01824	0.507977	2.00451	0.0450159	NA	ENSG00000042286
89871	chr2	197478160	197479159	1.6338	1.01813	0.507959	2.00435	0.0450323	NA	ENSG00000115541
9441	chr1	145424300	145425299	3.35074	0.825144	0.411684	2.00432	0.0450363	NA	ENSG00000162825
82617	chr2	60933920	60934919	7.42097	0.508364	0.253671	2.00403	0.0450669	0.340570915061221	ENSG00000237522
54340	chr15	35023390	35024389	0.869852	-1.56578	0.781542	-2.00346	0.0451283	NA	ENSG00000259587
61937	chr16	84669700	84670699	0.547806	1.57905	0.788246	2.00324	0.0451511	NA	ENSG00000135686
76194	chr19	19620220	19621219	2.62911	-0.770354	0.384559	-2.00321	0.0451543	NA	ENSG00000105717
71428	chr18	35239000	35239999	0.0682458	-6.70387	3.34764	-2.00257	0.0452239	NA	ENSG00000186812
26193	chr10	123192380	123193379	5.77781	-0.582789	0.291125	-2.00186	0.0453003	0.341695980860542	ENSG00000227586
146756	chr6	122441120	122442119	3.10557	0.79671	0.397987	2.00185	0.0453009	NA	ENSG00000279453
52117	chr14	94374310	94375309	1.11012	2.4442	1.22113	2.00159	0.0453285	NA	ENSG00000258597
77215	chr19	39121780	39122779	0.306247	3.00567	1.5021	2.00098	0.0453949	NA	ENSG00000130669
94390	chr20	1428810	1429809	0.748775	-1.65364	0.826739	-2.0002	0.0454788	NA	ENSG00000088832
33253	chr11	111350290	111351289	4.21199	0.802793	0.401563	1.99917	0.0455896	0.342088158781525	ENSG00000264032
27127	chr11	1267240	1268239	9.14193	-0.435502	0.217844	-1.99915	0.0455925	0.342088158781525	ENSG00000275669
1347	chr1	16245130	16246129	4.11348	0.76884	0.384608	1.99902	0.0456061	0.342088158781525	ENSG00000233929
139346	chr6	12307240	12308239	0.108496	6.68703	3.34662	1.99815	0.0457009	NA	ENSG00000218893
30641	chr11	65994250	65995249	1.40554	1.2567	0.629074	1.9977	0.0457495	NA	ENSG00000175376
180215	chrX	119607790	119608789	0.928634	-1.433	0.717332	-1.99768	0.0457514	NA	ENSG00000289864
103203	chr21	42397520	42398519	1.37615	1.43426	0.717987	1.99761	0.0457589	NA	ENSG00000160183
148519	chr6	151480860	151481859	0.731456	-1.7904	0.896407	-1.99731	0.045792	NA	ENSG00000120262
83687	chr2	73751610	73752609	10.7263	0.445057	0.222868	1.99695	0.0458306	0.342943723570271	ENSG00000273245
106122	chr22	41242960	41243959	8.99367	-0.528326	0.264651	-1.99631	0.0459	0.342943723570271	ENSG00000100399
148542	chr6	152680950	152681949	0.818154	1.62163	0.812345	1.99623	0.0459091	NA	ENSG00000120279
153870	chr7	64937270	64938269	1.99841	-1.26984	0.636233	-1.99587	0.0459483	NA	ENSG00000223476
127143	chr4	185151080	185152079	14.8457	0.380333	0.190583	1.99563	0.0459746	0.342943723570271	ENSG00000151729
179347	chrX	80663210	80664209	1.27454	1.18044	0.591949	1.99417	0.046134	NA	ENSG00000225715
35167	chr12	6735440	6736439	16.4784	0.338731	0.169882	1.99392	0.0461605	0.342998178644508	ENSG00000269892
26192	chr10	123185160	123186159	0.996965	1.46523	0.734893	1.9938	0.0461743	NA	ENSG00000227586
14256	chr1	206895560	206896559	2.33461	0.922555	0.462725	1.99374	0.0461801	NA	ENSG00000162892
135204	chr5	140602550	140603549	1.47953	-1.23132	0.617713	-1.99335	0.0462228	NA	ENSG00000240518
58059	chr15	99392800	99393799	2.75891	0.902826	0.453008	1.99296	0.0462658	NA	ENSG00000259590
159075	chr7	158722550	158723549	0.933442	1.98077	0.993915	1.99289	0.0462732	NA	ENSG00000228030
9816	chr1	151731250	151732249	2.36782	-0.889626	0.446438	-1.99272	0.0462918	NA	ENSG00000159409
105790	chr22	39110570	39111569	0.791379	1.4629	0.7342	1.99251	0.0463151	NA	ENSG00000226024
11388	chr1	173490210	173491209	1.0375	-1.50959	0.757943	-1.99169	0.0464055	NA	ENSG00000203739
68542	chr17	74489590	74490589	31.3351	0.306992	0.154143	1.9916	0.0464146	0.342998178644508	ENSG00000167851
120756	chr4	39820660	39821659	0.973053	1.34967	0.677692	1.99157	0.0464186	NA	ENSG00000180610
141329	chr6	32863030	32864029	159.201	0.236191	0.118598	1.99153	0.0464226	0.342998178644508	ENSG00000168394
94072	chr2	239881250	239882249	8.08201	0.533799	0.268068	1.99128	0.0464503	0.342998178644508	ENSG00000264279
163754	chr8	89892020	89893019	11.4239	0.448004	0.224995	1.99117	0.0464617	0.342998178644508	ENSG00000207359
88681	chr2	175174460	175175459	1.50748	1.22479	0.615158	1.99102	0.046479	NA	ENSG00000200121
13217	chr1	198760890	198761889	0.623057	1.59783	0.802665	1.99065	0.046519	NA	ENSG00000236278
28059	chr11	18272990	18273989	1.52318	1.08284	0.54399	1.99055	0.0465309	NA	ENSG00000201695
141985	chr6	37034090	37035089	15.5652	0.41785	0.209941	1.99032	0.0465552	0.342998178644508	ENSG00000226976
12778	chr1	189696230	189697229	6.97056	-0.473171	0.237792	-1.98985	0.046607	0.342998178644508	ENSG00000252553
10227	chr1	155607890	155608889	1.23254	1.14085	0.573381	1.9897	0.0466244	NA	ENSG00000232519
6888	chr1	89353910	89354909	4.19598	-0.748078	0.37622	-1.98841	0.0467666	0.342998178644508	ENSG00000183347
159439	chr8	8940170	8941169	9.92806	0.628749	0.316314	1.98774	0.0468407	0.342998178644508	ENSG00000270966
152335	chr7	38338640	38339639	6.88843	0.628482	0.31619	1.98767	0.0468481	0.342998178644508	ENSG00000226212
106198	chr22	41915930	41916929	0.793095	-1.9473	0.979952	-1.98713	0.0469075	NA	ENSG00000234965
94155	chr2	240468790	240469789	7.57806	-0.662856	0.333585	-1.98707	0.0469152	0.342998178644508	ENSG00000218416
26963	chr11	271860	272859	73.4384	-0.302359	0.152233	-1.98616	0.0470152	0.343109146997544	ENSG00000293500
122565	chr4	82348100	82349099	2.03589	-0.962799	0.4849	-1.98556	0.047082	NA	ENSG00000289480
70348	chr18	9061670	9062669	0.767552	1.70837	0.860763	1.98472	0.0471757	NA	ENSG00000288939
68175	chr17	68117610	68118609	10.679	0.468146	0.236026	1.98345	0.047317	0.34468924166339	ENSG00000278730
93423	chr2	234474670	234475669	0.69529	1.85046	0.93297	1.98341	0.0473215	NA	ENSG00000232690
88169	chr2	170084930	170085929	1.05024	1.29491	0.65318	1.98247	0.047427	NA	ENSG00000227176
51968	chr14	92691830	92692829	1.39029	-1.0993	0.554628	-1.98205	0.0474741	NA	ENSG00000100600
105334	chr22	36210890	36211889	0.694122	-1.81294	0.915022	-1.98131	0.0475562	NA	ENSG00000100336
109425	chr3	43062290	43063289	3.08493	0.830167	0.419235	1.9802	0.0476814	NA	ENSG00000227245
149749	chr6	169976150	169977149	1.337	2.14323	1.08252	1.97986	0.0477198	NA	ENSG00000287823
75256	chr19	9596670	9597669	0.831515	1.60257	0.809808	1.97894	0.0478223	NA	ENSG00000197961
37221	chr12	50487840	50488839	1.35266	1.1218	0.567289	1.97747	0.0479882	NA	ENSG00000066084
113477	chr3	122732350	122733349	0.924181	-1.33268	0.673955	-1.9774	0.0479964	NA	ENSG00000173193
35243	chr12	8026050	8027049	1.76708	-1.09449	0.553539	-1.97726	0.0480117	NA	ENSG00000065970
145895	chr6	108695020	108696019	1.6885	1.09627	0.554515	1.97699	0.0480427	NA	ENSG00000203801
40598	chr12	107728880	107729879	0.946775	-1.52193	0.76994	-1.97668	0.0480779	NA	ENSG00000258136
81262	chr2	36834150	36835149	0.851153	1.74983	0.88532	1.9765	0.0480985	NA	ENSG00000279519
66167	chr17	48130860	48131859	12.8727	0.436462	0.220902	1.97581	0.0481759	0.349891733119873	ENSG00000221739
75520	chr19	12641210	12642209	0.856169	1.73113	0.876332	1.97543	0.048219	NA	ENSG00000188033
69780	chr17	82319280	82320279	3.87295	0.80105	0.40551	1.97541	0.0482213	0.349891733119873	ENSG00000173762
32058	chr11	85951240	85952239	6.61831	0.57239	0.289847	1.9748	0.0482908	0.349891733119873	ENSG00000254479
151721	chr7	26118700	26119699	3.09583	0.803865	0.40716	1.97432	0.0483451	NA	ENSG00000289053
160015	chr8	23131450	23132449	1.65312	1.2209	0.61901	1.97235	0.0485697	NA	ENSG00000173535
123210	chr4	98874150	98875149	1.19494	-1.14376	0.580419	-1.97057	0.048773	NA	ENSG00000249055
122245	chr4	75847870	75848869	0.439204	3.45013	1.75136	1.96997	0.0488413	NA	ENSG00000222644
55907	chr15	65892730	65893729	4.71576	0.635477	0.322585	1.96995	0.0488439	0.353266097812725	ENSG00000283249
23284	chr10	84157690	84158689	1.05907	1.46124	0.741991	1.96934	0.0489135	NA	ENSG00000285972
43981	chr13	36830630	36831629	2.36691	0.846288	0.429778	1.96913	0.0489382	NA	ENSG00000133111
84242	chr2	85920520	85921519	2.38893	0.979689	0.497735	1.9683	0.0490339	NA	ENSG00000115525
42499	chr13	19783840	19784839	3.37977	-0.816985	0.415081	-1.96825	0.0490387	NA	ENSG00000121390
74996	chr19	6868030	6869029	0.746437	1.76581	0.897381	1.96773	0.0490986	NA	ENSG00000174837
58745	chr16	4276540	4277539	0.62494	2.1192	1.07699	1.96771	0.049101	NA	ENSG00000090447
31465	chr11	73398710	73399709	33.4821	0.351471	0.178725	1.96654	0.049236	0.355466172378422	ENSG00000256928
9688	chr1	150596790	150597789	1.32875	-1.43087	0.727971	-1.96555	0.0493501	NA	ENSG00000253047
54286	chr15	34137800	34138799	8.55441	-0.497692	0.25325	-1.96522	0.0493891	0.355655918966431	ENSG00000182405
125266	chr4	152310930	152311929	0.958343	1.31067	0.666941	1.96519	0.049392	NA	ENSG00000270302
59095	chr16	11188750	11189749	4.06762	0.697691	0.355096	1.96479	0.0494382	0.355655918966431	ENSG00000263033
141137	chr6	31208760	31209759	14.6786	-0.4326	0.220297	-1.96371	0.0495632	0.355921558042504	ENSG00000271821
77064	chr19	36001540	36002539	0.246818	-4.30617	2.1934	-1.96324	0.0496185	NA	ENSG00000181392
152710	chr7	42906300	42907299	7.85326	0.519395	0.264747	1.96185	0.0497795	0.356841666598124	ENSG00000261019
177886	chrX	44484350	44485349	0.128924	6.55596	3.3419	1.96174	0.0497922	NA	ENSG00000215035
67857	chr17	65064110	65065109	0.945056	1.36477	0.696211	1.96028	0.0499629	NA	ENSG00000120063
113431	chr3	122130390	122131389	4.89733	0.648339	0.330782	1.96002	0.0499938	0.357304764810939	ENSG00000287977
13859	chr1	203878180	203879179	1.06729	1.28883	0.657672	1.95968	0.0500331	NA	ENSG00000236430
47608	chr13	108235970	108236969	2.87176	-0.882459	0.450364	-1.95944	0.0500616	NA	ENSG00000102524
91007	chr2	219188570	219189569	0.646173	2.0143	1.02805	1.95934	0.0500733	NA	ENSG00000158552
62929	chr17	1567330	1568329	17.4708	-0.392494	0.200341	-1.95913	0.0500974	0.357304764810939	ENSG00000174238
121345	chr4	56465560	56466559	1.04152	-1.41277	0.721343	-1.95853	0.0501677	NA	ENSG00000289393
37071	chr12	48812140	48813139	0.109061	6.55576	3.34757	1.95836	0.0501873	NA	ENSG00000167535
81908	chr2	43179720	43180719	4.83046	-0.633442	0.323457	-1.95835	0.0501894	0.357304764810939	ENSG00000230587
117236	chr3	185055480	185056479	3.89547	0.66421	0.339181	1.95828	0.0501977	0.357304764810939	ENSG00000187068
56108	chr15	68761500	68762499	2.03789	-1.07445	0.548679	-1.95825	0.0502003	NA	ENSG00000289998
165953	chr8	125378520	125379519	1.77372	1.24813	0.637412	1.95813	0.050215	NA	ENSG00000254431
30664	chr11	66252280	66253279	1.10974	1.3932	0.711556	1.95796	0.0502352	NA	ENSG00000174996
113407	chr3	121957430	121958429	0.981008	1.32712	0.678098	1.95712	0.0503336	NA	ENSG00000163406
102500	chr21	33365810	33366809	4.41584	0.614156	0.313888	1.95661	0.0503939	0.358071260759159	ENSG00000226501
35161	chr12	6733390	6734389	3.3671	-0.729361	0.372988	-1.95545	0.0505295	NA	ENSG00000269892
104612	chr22	26519090	26520089	0.775175	1.29938	0.664576	1.9552	0.0505599	NA	ENSG00000100109
40539	chr12	106223750	106224749	1.38618	1.10064	0.563133	1.9545	0.0506422	NA	ENSG00000258355
5351	chr1	53849940	53850939	0.509279	2.08762	1.06812	1.95449	0.050643	NA	ENSG00000229687
15970	chr1	226358480	226359479	3.61785	0.803798	0.411297	1.9543	0.0506656	0.358430348942647	ENSG00000289348
132985	chr5	100798240	100799239	0.711635	1.62999	0.834283	1.95377	0.0507289	NA	ENSG00000221263
135976	chr5	150702470	150703469	7.67709	0.542046	0.277466	1.95356	0.0507532	0.358430348942647	ENSG00000086589
120660	chr4	38702240	38703239	0.808556	-1.74227	0.891884	-1.95348	0.0507631	NA	ENSG00000231160
7158	chr1	92467820	92468819	2.6177	-1.05035	0.537738	-1.95327	0.0507872	NA	ENSG00000162676
109485	chr3	43758920	43759919	10.2289	0.505317	0.258732	1.95305	0.0508139	0.358430348942647	ENSG00000235886
81703	chr2	42800210	42801209	1.10787	-1.62501	0.832168	-1.95274	0.0508501	NA	ENSG00000226491
33846	chr11	121418450	121419449	35.6341	-0.352868	0.180706	-1.95272	0.0508533	0.358430348942647	ENSG00000289391
3533	chr1	33130050	33131049	5.55646	0.604853	0.309795	1.95243	0.0508877	0.358430348942647	ENSG00000278997
179803	chrX	107669930	107670929	2.64757	-0.860556	0.440779	-1.95235	0.0508963	NA	ENSG00000289923
33771	chr11	120233000	120233999	0.761965	1.43598	0.735631	1.95203	0.0509341	NA	ENSG00000137709
76771	chr19	33816470	33817469	0.86208	-1.36557	0.699927	-1.95101	0.0510556	NA	ENSG00000153885
42147	chr12	130782150	130783149	0.853144	1.46873	0.752834	1.95094	0.051064	NA	ENSG00000279650
2404	chr1	25237820	25238819	2.52704	0.775502	0.397518	1.95086	0.0510735	NA	ENSG00000284657
161365	chr8	41926780	41927779	0.797429	-1.74227	0.893132	-1.95075	0.0510874	NA	ENSG00000029534
107859	chr3	13314450	13315449	0.668316	1.5212	0.779934	1.95042	0.0511259	NA	ENSG00000144711
144847	chr6	87731950	87732949	0.953556	1.33907	0.686698	1.95001	0.0511744	NA	ENSG00000238628
35332	chr12	9848890	9849889	9.21365	0.526238	0.269866	1.94999	0.0511768	0.359044381881098	ENSG00000255882
121884	chr4	73867520	73868519	28.0836	0.400847	0.205595	1.94969	0.0512134	0.359044381881098	ENSG00000163739
17457	chr1	242836040	242837039	1.91856	-1.0183	0.522393	-1.9493	0.0512595	NA	ENSG00000270818
176430	chrX	12951340	12952339	2.24188	-0.964051	0.494586	-1.94921	0.0512707	NA	ENSG00000288817
50785	chr14	68855070	68856069	1.35497	0.986082	0.505918	1.9491	0.051284	NA	ENSG00000270975
25449	chr10	112840120	112841119	0.831876	-1.76999	0.908183	-1.94893	0.0513034	NA	ENSG00000279315
79546	chr2	9773430	9774429	0.624536	1.69378	0.869092	1.9489	0.0513068	NA	ENSG00000243491
77239	chr19	39275410	39276409	0.577952	-1.83705	0.942705	-1.9487	0.0513317	NA	ENSG00000183709
178699	chrX	57903380	57904379	34.6819	0.375597	0.192776	1.94837	0.0513712	0.359044381881098	ENSG00000198205
81843	chr2	43073130	43074129	4.64686	0.571656	0.293464	1.94796	0.0514196	0.359044381881098	ENSG00000207087
18265	chr10	3770340	3771339	0.502388	2.10264	1.07947	1.94785	0.0514333	NA	ENSG00000228353
46914	chr13	94567210	94568209	1.00962	1.40051	0.719083	1.94763	0.051459	NA	ENSG00000289878
65950	chr17	45176190	45177189	0.388954	3.98234	2.04485	1.9475	0.0514749	NA	ENSG00000267288
4012	chr1	39050690	39051689	2.17565	0.807535	0.414663	1.94745	0.0514812	NA	ENSG00000168653
141221	chr6	31674600	31675599	2.47308	0.904527	0.46457	1.94702	0.0515321	NA	ENSG00000240053
40169	chr12	100151730	100152729	2.70115	0.831584	0.427113	1.94699	0.0515361	NA	ENSG00000266610
129866	chr5	42998400	42999399	4.18013	0.683178	0.350946	1.94668	0.0515734	0.359044381881098	ENSG00000286656
50888	chr14	69717600	69718599	0.886591	1.44224	0.740935	1.94651	0.0515931	NA	ENSG00000100650
108942	chr3	32503790	32504789	10.1526	0.44968	0.231021	1.94649	0.0515962	0.359044381881098	ENSG00000091317
138502	chr6	3115880	3116879	1.72177	-1.19451	0.613681	-1.94647	0.0515981	NA	ENSG00000137274
15852	chr1	225980990	225981989	2.1292	1.04324	0.536037	1.94621	0.0516297	NA	ENSG00000213032
148991	chr6	159330070	159331069	0.143689	-6.51244	3.34673	-1.94591	0.0516658	NA	ENSG00000231178
161456	chr8	43132370	43133369	13.6108	-0.358601	0.18429	-1.94585	0.0516729	0.359044381881098	ENSG00000254198
127080	chr4	184386030	184387029	9.67288	0.462849	0.237877	1.94575	0.0516853	0.359044381881098	ENSG00000249096
76579	chr19	30764110	30765109	0.0852501	6.51213	3.34711	1.9456	0.0517031	NA	ENSG00000267081
76935	chr19	35216410	35217409	0.572485	-4.30826	2.21534	-1.94474	0.0518064	NA	ENSG00000177558
67671	chr17	63617840	63618839	0.500866	1.87773	0.965615	1.9446	0.0518236	NA	ENSG00000198909
88377	chr2	172613840	172614839	6.18569	-0.613268	0.315465	-1.94402	0.0518935	0.359871888917606	ENSG00000199866
166482	chr8	132676600	132677599	2.39627	0.932292	0.479803	1.94307	0.0520076	NA	ENSG00000129295
84339	chr2	86809380	86810379	4.01466	0.690544	0.355526	1.94232	0.0520985	0.360675322668464	ENSG00000153563
132891	chr5	98845560	98846559	0.596326	1.80721	0.93143	1.94026	0.0523483	NA	ENSG00000250162
167269	chr8	143024580	143025579	4.89455	0.655712	0.338022	1.93985	0.052398	0.361036260016733	ENSG00000291308
164354	chr8	100507650	100508649	1.15692	1.18388	0.610353	1.93967	0.0524201	NA	ENSG00000254364
4813	chr1	45625420	45626419	8.39875	-0.478927	0.246914	-1.93965	0.0524225	0.361036260016733	ENSG00000159588
48069	chr13	113175940	113176939	0.836393	-1.62259	0.836686	-1.93931	0.052464	NA	ENSG00000269125
90249	chr2	203740670	203741669	42.0732	0.286592	0.147782	1.93929	0.0524655	0.361036260016733	ENSG00000224791
75131	chr19	8263720	8264719	8.94307	0.495387	0.255498	1.93891	0.0525122	0.361036260016733	ENSG00000271717
126870	chr4	183333630	183334629	1.9511	1.21195	0.625072	1.9389	0.0525134	NA	ENSG00000185758
10656	chr1	160657170	160658169	1.29622	1.36106	0.702044	1.93871	0.0525362	NA	ENSG00000117090
4002	chr1	39042180	39043179	2.77949	-0.926732	0.47811	-1.93832	0.0525839	NA	ENSG00000168653
19305	chr10	14499890	14500889	0.867957	1.45685	0.751642	1.93822	0.0525963	NA	ENSG00000151474
51875	chr14	91226900	91227899	8.09162	0.474202	0.244659	1.93821	0.0525972	0.361036260016733	ENSG00000258875
18740	chr10	6628900	6629899	40.2425	0.386524	0.199557	1.93691	0.0527566	0.361516494594713	ENSG00000225948
141757	chr6	35567430	35568429	1.16274	1.33921	0.691745	1.93599	0.052869	NA	ENSG00000289456
57215	chr15	84808910	84809909	0.47778	-1.89075	0.976901	-1.93545	0.0529348	NA	ENSG00000136383
123563	chr4	108372340	108373339	1.39368	-1.1737	0.606724	-1.93449	0.0530527	NA	ENSG00000239939
33068	chr11	108614900	108615899	1.32162	1.07837	0.557706	1.93358	0.0531648	NA	ENSG00000110723
67190	chr17	59855190	59856189	1.59343	-1.08539	0.561367	-1.93347	0.0531779	NA	ENSG00000201524
23279	chr10	84154770	84155769	4.85382	-0.593702	0.307144	-1.93298	0.0532389	0.364204581691731	ENSG00000271933
47704	chr13	109348620	109349619	1.25893	-1.42365	0.736648	-1.9326	0.0532853	NA	ENSG00000236053
46330	chr13	81334170	81335169	0.4919	1.95422	1.01127	1.93243	0.053306	NA	ENSG00000237148
110269	chr3	52809810	52810809	1.72648	1.06072	0.548922	1.93237	0.0533141	NA	ENSG00000239799
67747	chr17	64469380	64470379	47.215	0.25066	0.129738	1.93205	0.053353	0.36436840370194	ENSG00000271605
65368	chr17	40916080	40917079	6.8506	0.594332	0.307901	1.93027	0.0535733	0.365256086754386	ENSG00000234477
33604	chr11	118186410	118187409	1.01152	1.3677	0.708626	1.93007	0.0535985	NA	ENSG00000149575
29166	chr11	44708590	44709589	0.930581	1.46813	0.760782	1.92977	0.0536359	NA	ENSG00000255079
81720	chr2	42836540	42837539	0.850714	1.49433	0.774443	1.92955	0.0536626	NA	ENSG00000232202
150441	chr7	2892190	2893189	0.797829	-1.64067	0.850392	-1.92931	0.0536921	NA	ENSG00000146535
1730	chr1	20624940	20625939	1.17042	1.22365	0.634244	1.9293	0.053693	NA	ENSG00000158828
11058	chr1	167210970	167211969	0.108256	-6.4515	3.34532	-1.92851	0.0537913	NA	ENSG00000272205
113868	chr3	128608780	128609779	0.347998	-5.00115	2.59328	-1.9285	0.0537924	NA	ENSG00000198685
128515	chr5	14703150	14704149	24.9674	0.355888	0.184633	1.92754	0.0539119	0.366901758522287	ENSG00000286970
24258	chr10	96752380	96753379	2.20614	0.955303	0.495761	1.92694	0.0539868	NA	ENSG00000236552
64615	chr17	32413540	32414539	1.05277	1.33784	0.694469	1.92642	0.0540518	NA	ENSG00000266385
35273	chr12	9131920	9132919	4.99562	0.701136	0.364027	1.92605	0.0540976	0.366901758522287	ENSG00000256720
28874	chr11	36473290	36474289	13.8531	0.404274	0.209931	1.92574	0.0541363	0.366901758522287	ENSG00000175104
13939	chr1	204577920	204578919	2.88746	0.76374	0.396649	1.92548	0.0541693	NA	ENSG00000200408
149877	chr6	170464130	170465129	6.26978	0.713991	0.370825	1.92541	0.0541777	0.366901758522287	ENSG00000288970
167552	chr8	144420490	144421489	0.707015	-1.67842	0.87189	-1.92504	0.0542248	NA	ENSG00000147804
11389	chr1	173490960	173491959	0.598394	2.04817	1.06452	1.92404	0.0543501	NA	ENSG00000203739
103972	chr22	17732450	17733449	39.2276	0.254208	0.13218	1.9232	0.0544552	0.367948225563774	ENSG00000264757
101349	chr20	62686940	62687939	0.534154	2.06433	1.0734	1.92317	0.0544584	NA	ENSG00000237687
54292	chr15	34338920	34339919	0.904267	1.3363	0.694917	1.92296	0.0544846	NA	ENSG00000140199
35491	chr12	12319950	12320949	1.90772	1.01547	0.528093	1.9229	0.054492	NA	ENSG00000243141
75501	chr19	11785550	11786549	3.10713	0.85237	0.443316	1.92272	0.0545156	NA	ENSG00000177599
94516	chr20	2645400	2646399	1.60688	1.1836	0.615716	1.92231	0.0545665	NA	ENSG00000101361
85380	chr2	112679200	112680199	42.4985	-0.328859	0.171085	-1.92219	0.0545814	0.367948225563774	ENSG00000144136
102993	chr21	41359040	41360039	5.28726	0.635314	0.330548	1.922	0.0546052	0.367948225563774	ENSG00000183486
158348	chr7	150777560	150778559	1.62768	1.00027	0.520623	1.92129	0.0546947	NA	ENSG00000289470
23508	chr10	88066050	88067049	10.496	0.419802	0.218686	1.91966	0.0549011	0.368273612402492	ENSG00000227905
82911	chr2	64322820	64323819	14.5656	0.586904	0.305744	1.91959	0.0549092	0.368273612402492	ENSG00000238012
56714	chr15	75138270	75139269	23.1824	-0.350122	0.182407	-1.91945	0.0549268	0.368273612402492	ENSG00000288901
37322	chr12	51884220	51885219	2.04817	0.923504	0.481136	1.91942	0.0549308	NA	ENSG00000167612
134554	chr5	133937830	133938829	0.168941	-6.42064	3.3464	-1.91867	0.0550258	NA	ENSG00000249073
113944	chr3	129184960	129185959	1.35436	1.21799	0.635085	1.91784	0.0551309	NA	ENSG00000289469
151571	chr7	25116910	25117909	1.05152	1.42874	0.745001	1.91776	0.0551409	NA	ENSG00000172115
138441	chr6	2825860	2826859	0.996515	-1.39144	0.725955	-1.9167	0.0552762	NA	ENSG00000021355
95858	chr20	23065720	23066719	12.3589	-0.47241	0.246502	-1.91645	0.0553077	0.370213898764751	ENSG00000279447
122400	chr4	78617150	78618149	2.41482	1.03591	0.540728	1.91577	0.0553947	NA	ENSG00000200998
105409	chr22	36460150	36461149	3.11433	0.835012	0.435871	1.91573	0.0553992	NA	ENSG00000228719
16640	chr1	231361810	231362809	20.0745	0.335321	0.1751	1.91502	0.0554894	0.370815967378074	ENSG00000287450
104057	chr22	19605200	19606199	13.4631	0.354899	0.185397	1.91426	0.0555867	0.370853217232526	ENSG00000230485
135493	chr5	143273570	143274569	2.26187	-0.960592	0.502095	-1.91317	0.0557264	NA	ENSG00000231579
61223	chr16	67547500	67548499	0.887138	1.50335	0.786126	1.91235	0.0558318	NA	ENSG00000280214
4796	chr1	45000110	45001109	2.00218	1.02979	0.538659	1.91176	0.0559064	NA	ENSG00000268949
76228	chr19	20813570	20814569	30.6741	0.312156	0.163388	1.91052	0.056066	0.373434566917887	ENSG00000269040
120687	chr4	38946690	38947689	0.171375	-6.39103	3.34527	-1.91047	0.056073	NA	ENSG00000207944
96529	chr20	35623610	35624609	0.218566	6.37678	3.33824	1.91022	0.0561048	NA	ENSG00000061656
24894	chr10	104308020	104309019	3.96494	0.641905	0.336165	1.90949	0.0561984	0.373701071821295	ENSG00000270075
167633	chr8	144766480	144767479	2.96016	-0.775358	0.406225	-1.90869	0.0563018	NA	ENSG00000198169
81916	chr2	43190300	43191299	1.54806	-1.24675	0.653275	-1.90847	0.0563308	NA	ENSG00000230587
122495	chr4	80180360	80181359	1.6771	-1.19759	0.627593	-1.90822	0.0563625	NA	ENSG00000152784
108963	chr3	32579110	32580109	3.22719	-0.791902	0.415088	-1.90779	0.0564183	NA	ENSG00000144635
75147	chr19	8406210	8407209	5.79741	0.571421	0.299584	1.90738	0.0564716	0.37478285349208	ENSG00000099785
76281	chr19	21602250	21603249	13.7911	0.530594	0.278264	1.9068	0.0565465	0.37478285349208	ENSG00000268240
114277	chr3	134474550	134475549	2.43634	-0.802876	0.42107	-1.90675	0.0565524	NA	ENSG00000182923
104292	chr22	22110980	22111979	1.47427	-1.08422	0.568898	-1.90583	0.0566729	NA	ENSG00000263366
89481	chr2	190877860	190878859	1.77025	-1.17677	0.617625	-1.90531	0.0567395	NA	ENSG00000115419
106643	chr22	45852370	45853369	0.703573	1.39737	0.73355	1.90494	0.0567884	NA	ENSG00000279954
58281	chr16	41770	42769	2.42421	0.937862	0.492378	1.90476	0.0568113	NA	ENSG00000226942
31296	chr11	70268910	70269909	27.8905	-0.353609	0.185682	-1.90438	0.0568608	0.376249390705261	ENSG00000289074
6882	chr1	89286650	89287649	0.0734618	6.37598	3.34858	1.90409	0.0568989	NA	ENSG00000238081
6847	chr1	89040720	89041719	0.758708	1.59672	0.839175	1.90273	0.0570758	NA	ENSG00000117226
37599	chr12	53208350	53209349	1.84985	0.975276	0.51266	1.90239	0.0571208	NA	ENSG00000139626
15284	chr1	220053040	220054039	0.964451	1.30116	0.684029	1.9022	0.0571452	NA	ENSG00000136628
125796	chr4	163522520	163523519	10.1426	0.481613	0.253263	1.90163	0.0572192	0.376582382103998	ENSG00000273449
47645	chr13	109232890	109233889	2.01815	-1.09378	0.575321	-1.90116	0.0572812	NA	ENSG00000236242
129426	chr5	35882720	35883719	4.38704	0.778662	0.409581	1.90112	0.0572865	0.376582382103998	ENSG00000279737
71057	chr18	24492160	24493159	7.47023	-0.575618	0.302791	-1.90104	0.0572966	0.376582382103998	ENSG00000264695
141185	chr6	31565080	31566079	1.19549	1.08683	0.571792	1.90074	0.0573356	NA	ENSG00000226979
174213	chr9	126856020	126857019	1.43561	1.11393	0.586204	1.90025	0.0574005	NA	ENSG00000177125
110288	chr3	53193580	53194579	3.1348	0.765098	0.402656	1.90013	0.057416	NA	ENSG00000286531
58282	chr16	42320	43319	6.32615	0.657211	0.345907	1.89996	0.057438	0.376582382103998	ENSG00000226942
92918	chr2	230711020	230712019	3.63252	-0.752347	0.396022	-1.89976	0.0574644	0.376582382103998	ENSG00000135932
174693	chr9	130706870	130707869	11.133	-0.412498	0.217137	-1.89972	0.05747	0.376582382103998	ENSG00000097007
11926	chr1	182888820	182889819	0.72297	1.58089	0.832315	1.89938	0.057514	NA	ENSG00000287808
146420	chr6	113855620	113856619	1.84776	0.980043	0.516193	1.8986	0.0576171	NA	ENSG00000289198
116463	chr3	171056570	171057569	17.0167	0.401598	0.211592	1.89798	0.0576988	0.377469361644631	ENSG00000163581
1046	chr1	12146810	12147809	1.23019	1.20818	0.636624	1.8978	0.0577229	NA	ENSG00000283789
67828	chr17	64959320	64960319	1.32132	1.2139	0.63978	1.89737	0.0577785	NA	ENSG00000232457
180146	chrX	118802550	118803549	2.70427	-0.77019	0.406164	-1.89625	0.0579266	NA	ENSG00000174460
163477	chr8	81646090	81647089	0.832466	2.2412	1.18204	1.89604	0.0579542	NA	ENSG00000205184
178200	chrX	45844740	45845739	0.272154	3.71735	1.9606	1.89602	0.0579568	NA	ENSG00000231566
130502	chr5	56658630	56659629	1.45482	1.10574	0.583228	1.8959	0.0579732	NA	ENSG00000225940
158338	chr7	150762480	150763479	1.11525	1.36814	0.721873	1.89526	0.0580574	NA	ENSG00000241134
82633	chr2	61169690	61170689	0.53549	1.72769	0.912131	1.89413	0.0582081	NA	ENSG00000293434
74410	chr19	1901550	1902549	1.69556	-0.767473	0.405188	-1.89412	0.0582094	NA	ENSG00000227500
13917	chr1	204512760	204513759	2.42557	0.725817	0.383302	1.89359	0.058279	NA	ENSG00000198625
31522	chr11	73973030	73974029	13.7051	0.386865	0.204319	1.89344	0.0583	0.379435610959377	ENSG00000255847
141807	chr6	36120770	36121769	2.07082	0.994061	0.525068	1.89321	0.0583306	NA	ENSG00000156711
60125	chr16	30915960	30916959	0.878088	-1.43661	0.758905	-1.893	0.0583576	NA	ENSG00000230447
78830	chr19	58381790	58382789	6.8853	0.521426	0.275551	1.8923	0.0584508	0.379435610959377	ENSG00000152475
141130	chr6	31192780	31193779	4.25395	0.658584	0.348181	1.8915	0.0585579	0.379435610959377	ENSG00000206344
138684	chr6	4981620	4982619	0.996366	1.17226	0.619867	1.89115	0.0586048	NA	ENSG00000217030
17042	chr1	234976720	234977719	6.18159	-0.620743	0.328335	-1.89058	0.0586805	0.379435610959377	ENSG00000258082
136402	chr5	157081820	157082819	11.8689	0.425754	0.225385	1.88901	0.0588907	0.379435610959377	ENSG00000113249
81706	chr2	42801760	42802759	7.33595	-0.534283	0.282933	-1.88837	0.0589758	0.379435610959377	ENSG00000226491
147146	chr6	132440640	132441639	7.90044	0.51905	0.274918	1.88802	0.0590231	0.379435610959377	ENSG00000079931
118387	chr3	196465000	196465999	1.16065	-1.35675	0.71863	-1.88797	0.0590296	NA	ENSG00000273013
101311	chr20	62594970	62595969	15.7192	-0.385043	0.203955	-1.88788	0.0590425	0.379435610959377	ENSG00000289634
80069	chr2	17271940	17272939	1.64948	1.23793	0.655729	1.88787	0.059044	NA	ENSG00000214843
113900	chr3	128828090	128829089	0.568933	1.77938	0.942623	1.88769	0.0590676	NA	ENSG00000244065
151032	chr7	16597690	16598689	1.31417	1.03444	0.54803	1.88757	0.059084	NA	ENSG00000272361
96579	chr20	36988210	36989209	3.79558	0.62463	0.330948	1.8874	0.0591067	0.379435610959377	ENSG00000231241
149878	chr6	170470820	170471819	10.6963	0.806007	0.427214	1.88666	0.0592064	0.379435610959377	ENSG00000288970
92844	chr2	229761820	229762819	2.04695	-0.891475	0.472542	-1.88655	0.0592209	NA	ENSG00000187957
88143	chr2	169101780	169102779	9.28976	0.583188	0.309293	1.88555	0.0593555	0.379435610959377	ENSG00000235321
119572	chr4	15953250	15954249	1.34147	1.27392	0.675788	1.88509	0.0594172	NA	ENSG00000137440
103895	chr21	46582040	46583039	4.09387	0.674104	0.357633	1.88491	0.0594425	0.379435610959377	ENSG00000160307
67168	chr17	59615560	59616559	4.73984	-0.720119	0.382086	-1.8847	0.05947	0.379435610959377	ENSG00000141367
122425	chr4	78734330	78735329	1.81433	-1.07491	0.570398	-1.88449	0.059499	NA	ENSG00000239793
33675	chr11	118990070	118991069	7.4086	-0.486502	0.258175	-1.88439	0.0595123	0.379435610959377	ENSG00000280502
135732	chr5	148833610	148834609	8.54993	0.623313	0.330835	1.88406	0.059557	0.379435610959377	ENSG00000169252
140322	chr6	26193800	26194799	31.2678	-0.388817	0.206414	-1.88368	0.0596088	0.379435610959377	ENSG00000216331
5258	chr1	52629040	52630039	1.48595	1.14358	0.607218	1.88332	0.0596573	NA	ENSG00000182183
47255	chr13	102878250	102879249	1.73308	1.05885	0.562272	1.88316	0.0596781	NA	ENSG00000250878
68547	chr17	74497080	74498079	5.20197	0.585144	0.310744	1.88304	0.0596945	0.379435610959377	ENSG00000167851
35256	chr12	8530540	8531539	35.6472	-0.315622	0.167625	-1.88291	0.0597127	0.379435610959377	ENSG00000166523
165774	chr8	123473310	123474309	2.72333	0.722602	0.383781	1.88285	0.0597212	NA	ENSG00000278374
110585	chr3	58560690	58561689	1.01797	1.24105	0.659248	1.88253	0.0597639	NA	ENSG00000243384
105586	chr22	37466840	37467839	13.8067	0.378877	0.201274	1.88239	0.0597825	0.379435610959377	ENSG00000100060
2778	chr1	27610290	27611289	2.05023	1.14919	0.610686	1.88181	0.0598623	NA	ENSG00000126705
27463	chr11	6706300	6707299	32.083	-0.319525	0.169828	-1.88147	0.0599081	0.379637172525183	ENSG00000254838
121329	chr4	55930600	55931599	1.11355	1.22022	0.648561	1.88143	0.0599131	NA	ENSG00000287382
155166	chr7	93127520	93128519	1.41074	0.947644	0.50387	1.88073	0.0600088	NA	ENSG00000205413
9041	chr1	116483660	116484659	1.65309	0.998982	0.531249	1.88044	0.0600483	NA	ENSG00000233154
176376	chrX	9981500	9982499	2.72195	-0.770937	0.410149	-1.87965	0.0601553	NA	ENSG00000234469
143745	chr6	57075130	57076129	1.76675	1.16624	0.620509	1.87949	0.060177	NA	ENSG00000112200
134462	chr5	132667980	132668979	0.166872	5.20631	2.7702	1.8794	0.0601896	NA	ENSG00000223442
157899	chr7	142809480	142810479	0.747915	2.2692	1.20821	1.87815	0.0603607	NA	ENSG00000289938
24608	chr10	100904700	100905699	0.0868414	6.29142	3.34992	1.87808	0.06037	NA	ENSG00000222072
64234	chr17	27320780	27321779	1.2564	1.01368	0.539827	1.87778	0.0604108	NA	ENSG00000266313
125268	chr4	152312180	152313179	0.816905	1.67806	0.893641	1.87778	0.0604109	NA	ENSG00000270302
32142	chr11	86286000	86286999	19.2292	0.323956	0.172528	1.87771	0.0604215	0.382291148796299	ENSG00000254783
38740	chr12	72682160	72683159	0.928089	1.45092	0.773058	1.87686	0.0605366	NA	ENSG00000258235
29898	chr11	61070910	61071909	1.64589	-1.07597	0.573334	-1.87669	0.060561	NA	ENSG00000256733
93144	chr2	231692470	231693469	1.20054	-1.22858	0.654756	-1.8764	0.060601	NA	ENSG00000187514
56988	chr15	78899660	78900659	8.21555	0.511812	0.272977	1.87493	0.0608029	0.383168231313902	ENSG00000252061
48505	chr14	22545910	22546909	36.4155	0.291363	0.155406	1.87485	0.0608128	0.383168231313902	ENSG00000277734
178547	chrX	53189590	53190589	4.5583	0.615276	0.328319	1.87402	0.0609277	0.383168231313902	ENSG00000276575
6632	chr1	85262560	85263559	5.96223	0.644266	0.343803	1.87394	0.0609392	0.383168231313902	ENSG00000223254
6878	chr1	89274120	89275119	1.58846	0.940975	0.502176	1.87379	0.0609587	NA	ENSG00000154451
147154	chr6	132443630	132444629	3.27118	0.69496	0.370893	1.87375	0.0609647	NA	ENSG00000079931
8430	chr1	110914540	110915539	3.30695	0.776147	0.414269	1.87353	0.0609949	NA	ENSG00000261654
142579	chr6	42694210	42695209	1.51369	-1.04859	0.559874	-1.87291	0.0610806	NA	ENSG00000112619
14920	chr1	214269820	214270819	1.11243	1.24187	0.663209	1.87252	0.0611346	NA	ENSG00000143499
59118	chr16	11529980	11530979	4.07417	0.648837	0.346557	1.87223	0.0611741	0.384048258052324	ENSG00000188897
109478	chr3	43742680	43743679	6.25316	0.489437	0.26153	1.87144	0.0612847	0.384146065171263	ENSG00000235886
75877	chr19	16882170	16883169	1.49118	-1.1169	0.596968	-1.87095	0.0613518	NA	ENSG00000127533
33617	chr11	118336480	118337479	2.45269	0.723474	0.386863	1.8701	0.0614693	NA	ENSG00000167286
102582	chr21	36297240	36298239	2.56592	-0.848612	0.453911	-1.86956	0.0615455	NA	ENSG00000214867
61975	chr16	84807380	84808379	14.0261	-0.511728	0.273797	-1.86901	0.061622	0.385661956950811	ENSG00000103196
58373	chr16	808220	809219	1.28078	-1.10687	0.592229	-1.86899	0.0616237	NA	ENSG00000127588
9677	chr1	150588620	150589619	3.33175	-0.776546	0.415547	-1.86873	0.0616604	NA	ENSG00000290074
27063	chr11	737080	738079	0.871438	-1.3927	0.745849	-1.86727	0.0618645	NA	ENSG00000177156
52611	chr14	99127360	99128359	1.31746	-1.25105	0.670006	-1.86722	0.0618715	NA	ENSG00000229402
145077	chr6	90502540	90503539	1.27616	1.15954	0.621085	1.86695	0.0619081	NA	ENSG00000135341
97286	chr20	44652960	44653959	1.72601	0.995291	0.533161	1.86677	0.0619331	NA	ENSG00000196839
49584	chr14	50105960	50106959	4.76343	-0.592693	0.31755	-1.86646	0.0619776	0.385779677927912	ENSG00000214900
157500	chr7	135180500	135181499	18.9289	-0.416766	0.223312	-1.86629	0.0620004	0.385779677927912	ENSG00000287733
76208	chr19	19705660	19706659	1.95869	0.96116	0.515068	1.86608	0.0620295	NA	ENSG00000270402
115419	chr3	153171510	153172509	4.05714	0.680506	0.364724	1.86581	0.0620681	0.385779677927912	ENSG00000181467
119959	chr4	25115660	25116659	0.821918	1.52784	0.819078	1.86532	0.0621364	NA	ENSG00000109618
36320	chr12	30707300	30708299	0.110953	6.23474	3.34253	1.86528	0.0621426	NA	ENSG00000285870
22283	chr10	69073520	69074519	8.12027	-0.54596	0.292704	-1.86523	0.062149	0.385779677927912	ENSG00000122862
76042	chr19	18303760	18304759	1.69477	1.01742	0.545544	1.86496	0.0621863	NA	ENSG00000241464
159447	chr8	9131370	9132369	4.43845	0.747971	0.401073	1.86492	0.0621921	0.385779677927912	ENSG00000254340
78466	chr19	53215740	53216739	85.0217	-0.235462	0.126268	-1.86477	0.0622133	0.385779677927912	ENSG00000267809
165883	chr8	124296010	124297009	1.87474	-0.993806	0.533116	-1.86415	0.062301	NA	ENSG00000237586
179831	chrX	107709750	107710749	0.546095	1.54391	0.828444	1.86363	0.062374	NA	ENSG00000289923
43502	chr13	30308290	30309289	2.56058	-0.950897	0.510508	-1.86265	0.0625118	NA	ENSG00000102781
62556	chr16	88641610	88642609	4.70894	0.657291	0.35298	1.86212	0.0625866	0.387223342555725	ENSG00000124391
174676	chr9	130577000	130577999	3.71627	-0.829244	0.445421	-1.86171	0.0626441	0.387223342555725	ENSG00000107164
49525	chr14	49616580	49617579	1.7829	1.00228	0.538399	1.86159	0.0626606	NA	ENSG00000165502
135202	chr5	140596020	140597019	7.43561	-0.645149	0.346711	-1.86077	0.0627768	0.387223342555725	ENSG00000283602
75879	chr19	16886050	16887049	0.304682	3.31632	1.78261	1.86037	0.0628333	NA	ENSG00000127533
19515	chr10	17738670	17739669	1.13039	-1.43967	0.773896	-1.86029	0.0628439	NA	ENSG00000148483
173064	chr9	111857230	111858229	0.587279	-1.73478	0.932592	-1.86017	0.0628621	NA	ENSG00000206907
52620	chr14	99166170	99167169	2.82455	0.821462	0.441747	1.85958	0.0629455	NA	ENSG00000229402
103323	chr21	43034560	43035559	4.84052	0.786445	0.422969	1.85934	0.0629784	0.387223342555725	ENSG00000160200
33928	chr11	123055780	123056779	1.23274	1.3579	0.730332	1.85928	0.0629869	NA	ENSG00000200879
37300	chr12	51326460	51327459	4.38789	-0.601078	0.323321	-1.85908	0.0630165	0.387223342555725	ENSG00000110934
15784	chr1	225693810	225694809	30.5066	-6.19421	3.33193	-1.85904	0.0630208	0.387223342555725	ENSG00000227496
11091	chr1	167719280	167720279	3.06499	-0.887759	0.477712	-1.85836	0.0631183	NA	ENSG00000197965
9371	chr1	119613900	119614899	0.84432	1.4179	0.763197	1.85784	0.0631912	NA	ENSG00000198857
21302	chr10	46218620	46219619	51.5698	0.319009	0.171748	1.85742	0.0632514	0.38743152367164	ENSG00000263482
6862	chr1	89099980	89100979	5.9526	0.774795	0.417156	1.85733	0.0632643	0.38743152367164	ENSG00000234518
81082	chr2	31855240	31856239	24.6232	-0.267811	0.144312	-1.85578	0.0634848	0.38743152367164	ENSG00000273165
23620	chr10	89078480	89079479	0.502791	1.81693	0.979128	1.85566	0.0635019	NA	ENSG00000265375
81047	chr2	31834980	31835979	3.62026	-0.682148	0.367818	-1.85458	0.0636563	0.38743152367164	ENSG00000242272
140757	chr6	28374810	28375809	0.887727	-1.45716	0.785766	-1.85445	0.0636751	NA	ENSG00000235109
30243	chr11	63836920	63837919	17.2735	0.318362	0.171698	1.8542	0.0637107	0.38743152367164	ENSG00000072518
146904	chr6	127700770	127701769	11.1647	0.474843	0.256123	1.85396	0.0637447	0.38743152367164	ENSG00000281248
82150	chr2	46682270	46683269	8.09768	-0.521768	0.281547	-1.85322	0.063851	0.38743152367164	ENSG00000279254
145411	chr6	98858080	98859079	0.633593	-1.87762	1.01328	-1.85301	0.0638808	NA	ENSG00000184486
153865	chr7	64839930	64840929	9.43635	0.461702	0.249169	1.85297	0.0638867	0.38743152367164	ENSG00000234338
161783	chr8	52610390	52611389	1.97336	0.886801	0.478644	1.85274	0.0639203	NA	ENSG00000196711
154508	chr7	76445210	76446209	0.736964	-1.54006	0.831366	-1.85245	0.0639611	NA	ENSG00000091073
154328	chr7	74197730	74198729	1.48706	-1.0804	0.583398	-1.8519	0.06404	NA	ENSG00000086730
113946	chr3	129186020	129187019	1.12445	1.07815	0.582193	1.85187	0.0640445	NA	ENSG00000289469
22789	chr10	73627510	73628509	4.44595	0.646739	0.349254	1.85177	0.0640583	0.38743152367164	ENSG00000166348
123655	chr4	109707280	109708279	0.591926	1.71882	0.92853	1.85112	0.0641526	NA	ENSG00000138794
171360	chr9	89553170	89554169	4.15702	0.658074	0.355512	1.85106	0.0641611	0.38743152367164	ENSG00000285907
63028	chr17	3708330	3709329	0.993294	1.23098	0.665249	1.8504	0.0642555	NA	ENSG00000083454
132393	chr5	83583180	83584179	49.6365	0.30142	0.16291	1.85022	0.0642817	0.38743152367164	ENSG00000249835
66531	chr17	50321090	50322089	0.825154	1.22143	0.660176	1.85017	0.0642897	NA	ENSG00000015532
82614	chr2	60932590	60933589	20.3857	0.327402	0.176969	1.85006	0.0643051	0.38743152367164	ENSG00000237522
3821	chr1	37519160	37520159	1.03352	1.17672	0.636045	1.85005	0.0643065	NA	ENSG00000163875
50743	chr14	68808410	68809409	3.84866	0.686919	0.371311	1.84999	0.0643156	0.38743152367164	ENSG00000185650
127642	chr5	1133180	1134179	1.22964	1.1041	0.596886	1.84977	0.0643466	NA	ENSG00000113504
134631	chr5	134107020	134108019	8.84597	0.511271	0.276451	1.84941	0.0643993	0.38743152367164	ENSG00000081059
126525	chr4	180142680	180143679	0.610427	1.77365	0.959304	1.8489	0.0644727	NA	ENSG00000287775
75629	chr19	13845440	13846439	1.08922	1.42062	0.768411	1.84878	0.0644894	NA	ENSG00000267519
48494	chr14	21999040	22000039	5.66527	0.583633	0.315693	1.84874	0.0644957	0.38743152367164	ENSG00000211797
22533	chr10	71892060	71893059	0.992742	1.44061	0.779438	1.84827	0.0645636	NA	ENSG00000289592
34312	chr11	128816100	128817099	1.01686	1.29067	0.698357	1.84816	0.0645798	NA	ENSG00000151704
41270	chr12	115955980	115956979	7.84787	0.550068	0.29764	1.8481	0.0645879	0.38743152367164	ENSG00000258034
75824	chr19	16194060	16195059	1.7987	0.874611	0.473328	1.84779	0.0646328	NA	ENSG00000287961
178762	chrX	66046630	66047629	1.37719	1.13743	0.615673	1.84745	0.0646813	NA	ENSG00000155659
9884	chr1	151980150	151981149	0.640629	1.49862	0.811429	1.84689	0.064763	NA	ENSG00000197747
1595	chr1	19264080	19265079	2.69013	0.678717	0.367585	1.84642	0.0648309	NA	ENSG00000286064
56719	chr15	75149890	75150889	2.46299	-0.895993	0.48531	-1.84623	0.0648592	NA	ENSG00000288901
94456	chr20	1877520	1878519	1.30253	-1.39625	0.756372	-1.84598	0.0648948	NA	ENSG00000198053
98174	chr20	48594350	48595349	2.48243	-0.926478	0.501993	-1.8456	0.0649503	NA	ENSG00000286159
115538	chr3	154955870	154956869	12.0714	-0.544314	0.294943	-1.84549	0.0649668	0.389126839070014	ENSG00000243953
82891	chr2	64267450	64268449	1.2456	1.16112	0.629187	1.84543	0.0649757	NA	ENSG00000288932
172137	chr9	99211490	99212489	0.221954	3.99875	2.16715	1.84516	0.065014	NA	ENSG00000119523
28619	chr11	33985550	33986549	4.95431	-0.558419	0.302721	-1.84466	0.0650863	0.389266264561721	ENSG00000135387
77001	chr19	35627210	35628209	1.59933	-1.02382	0.55529	-1.84376	0.0652177	NA	ENSG00000126254
26239	chr10	123994330	123995329	1.26333	-1.41976	0.770083	-1.84364	0.065235	NA	ENSG00000288757
73955	chr18	79391990	79392989	0.610355	1.69918	0.92174	1.84345	0.065263	NA	ENSG00000131196
93713	chr2	237104550	237105549	7.32644	0.488499	0.264998	1.84341	0.0652694	0.389784730606774	ENSG00000224844
148955	chr6	158947040	158948039	5.28327	-0.648479	0.352084	-1.84183	0.0655	0.390584640092197	ENSG00000223191
13714	chr1	203316990	203317989	1.12681	1.25208	0.679854	1.84169	0.0655209	NA	ENSG00000202300
150096	chr7	1168020	1169019	1.10499	-1.36218	0.739701	-1.84153	0.0655444	NA	ENSG00000178381
76243	chr19	21061950	21062949	3.91865	-0.662311	0.35974	-1.84108	0.0656097	0.390607762172514	ENSG00000268598
135001	chr5	138495020	138496019	0.342916	-6.15923	3.34549	-1.84105	0.0656137	NA	ENSG00000241458
135191	chr5	140319450	140320449	0.871978	2.28232	1.23984	1.84082	0.0656474	NA	ENSG00000113068
119962	chr4	25280020	25281019	2.14655	0.861417	0.46796	1.84079	0.0656518	NA	ENSG00000278135
9773	chr1	151359560	151360559	0.127669	6.01947	3.27057	1.84049	0.0656961	NA	ENSG00000143416
14824	chr1	212721110	212722109	3.54879	-0.64459	0.350228	-1.84048	0.0656971	0.390607762172514	ENSG00000123685
147497	chr6	137248400	137249399	0.820115	-1.60572	0.873001	-1.83931	0.0658689	NA	ENSG00000027697
82128	chr2	46650220	46651219	13.4062	-0.431166	0.234472	-1.83888	0.0659332	0.391435789661009	ENSG00000279254
153246	chr7	47588410	47589409	0.411661	-2.43139	1.32295	-1.83785	0.0660839	NA	ENSG00000136205
88531	chr2	173998880	173999879	1.06164	-1.26487	0.6883	-1.83768	0.06611	NA	ENSG00000273258
110304	chr3	53203370	53204369	1.91467	1.01941	0.554773	1.83753	0.0661311	NA	ENSG00000286531
103868	chr21	46447870	46448869	10.7461	-0.389994	0.212238	-1.83753	0.0661317	0.3920389114795	ENSG00000289421
79373	chr2	7744590	7745589	1.10805	1.25372	0.682542	1.83684	0.0662334	NA	ENSG00000290050
180554	chrX	129772670	129773669	1.0234	1.57015	0.854849	1.83676	0.0662452	NA	ENSG00000122122
98605	chr20	50346220	50347219	0.464827	2.24673	1.22367	1.83606	0.0663488	NA	ENSG00000233077
176966	chrX	23332590	23333589	0.633386	6.12058	3.3346	1.83548	0.0664352	NA	ENSG00000165186
163175	chr8	76971230	76972229	4.44612	-0.594417	0.323912	-1.83512	0.0664884	0.392325976362694	ENSG00000266712
2827	chr1	28125990	28126989	19.5945	-0.343595	0.187261	-1.83484	0.0665291	0.392325976362694	ENSG00000289576
29754	chr11	59128290	59129289	1.05898	1.02587	0.559127	1.83476	0.0665408	NA	ENSG00000255381
75775	chr19	15607060	15608059	12.4546	0.79853	0.435251	1.83464	0.0665586	0.392325976362694	ENSG00000225067
58511	chr16	1483220	1484219	3.91267	-0.823721	0.448998	-1.83458	0.0665683	0.392325976362694	ENSG00000251692
117353	chr3	185912040	185913039	0.746356	-1.5776	0.859951	-1.83452	0.0665763	NA	ENSG00000136527
52661	chr14	99396070	99397069	1.1679	1.17146	0.638601	1.83441	0.0665927	NA	ENSG00000272439
130282	chr5	54547710	54548709	1.10208	-1.38052	0.752597	-1.83434	0.0666035	NA	ENSG00000178996
174869	chr9	132356150	132357149	0.810988	1.50582	0.82138	1.83328	0.0667605	NA	ENSG00000107290
121659	chr4	69717890	69718889	11.2888	0.331997	0.181175	1.83247	0.0668821	0.393109850015922	ENSG00000173610
152332	chr7	38315040	38316039	12.2324	0.463818	0.253155	1.83215	0.0669294	0.393109850015922	ENSG00000211695
152330	chr7	38312720	38313719	4.27875	0.757191	0.413413	1.83156	0.0670167	0.393109850015922	ENSG00000231916
61903	chr16	84556710	84557709	0.795757	1.52266	0.831348	1.83156	0.067017	NA	ENSG00000140950
75037	chr19	7475200	7476199	2.18799	0.861295	0.470287	1.83143	0.067037	NA	ENSG00000198723
28574	chr11	33846500	33847499	5.12477	-0.599202	0.327242	-1.83107	0.0670902	0.393109850015922	ENSG00000255133
88658	chr2	175064590	175065589	1.28353	1.15809	0.632503	1.83096	0.0671072	NA	ENSG00000277948
140625	chr6	27715700	27716699	3.4096	0.710812	0.388253	1.8308	0.067131	NA	ENSG00000281706
179802	chrX	107668910	107669909	3.39551	0.773367	0.422475	1.83057	0.0671655	NA	ENSG00000289923
22243	chr10	68949850	68950849	1.35318	-1.16533	0.636606	-1.83054	0.0671691	NA	ENSG00000165732
129548	chr5	37261990	37262989	0.937652	-1.35139	0.738368	-1.83024	0.0672142	NA	ENSG00000197603
12056	chr1	184784070	184785069	26.1942	0.3117	0.170359	1.82967	0.0672998	0.393367004783122	ENSG00000116406
74427	chr19	1936900	1937899	10.1404	0.673274	0.368114	1.82898	0.0674024	0.393367004783122	ENSG00000133275
70432	chr18	9700160	9701159	0.572316	-2.09237	1.14414	-1.82878	0.0674333	NA	ENSG00000168461
21292	chr10	46095090	46096089	8.92774	0.734055	0.401591	1.82787	0.0675695	0.393367004783122	ENSG00000289636
123537	chr4	108271630	108272629	0.530663	2.02301	1.10681	1.82778	0.0675831	NA	ENSG00000138795
49563	chr14	49891060	49892059	14.0363	0.316967	0.173515	1.82675	0.0677381	0.393367004783122	ENSG00000165527
51456	chr14	77036610	77037609	3.93642	0.676018	0.370091	1.82663	0.067756	0.393367004783122	ENSG00000289347
132075	chr5	80258110	80259109	0.850364	1.28482	0.703498	1.82633	0.0678011	NA	ENSG00000288741
141761	chr6	35569960	35570959	6.77283	0.597211	0.327012	1.82626	0.0678105	0.393367004783122	ENSG00000289456
128492	chr5	14624450	14625449	4.10335	0.573829	0.314214	1.82623	0.0678152	0.393367004783122	ENSG00000248791
161895	chr8	54036900	54037899	1.54806	1.08937	0.596646	1.82582	0.0678777	NA	ENSG00000260955
80903	chr2	30164710	30165709	0.52569	1.82108	0.998181	1.8244	0.0680923	NA	ENSG00000119801
37345	chr12	52000040	52001039	0.632031	1.51975	0.833096	1.82421	0.0681198	NA	ENSG00000161835
85830	chr2	120302250	120303249	24.4023	0.388378	0.213012	1.82327	0.0682623	0.395342732129179	ENSG00000235840
141728	chr6	35329300	35330299	1.67616	0.934995	0.512889	1.823	0.0683041	NA	ENSG00000112033
51413	chr14	76927040	76928039	0.712325	-1.75714	0.963905	-1.82293	0.0683133	NA	ENSG00000259058
2052	chr1	23279520	23280519	3.09556	-0.942659	0.517229	-1.82252	0.0683768	NA	ENSG00000261326
94419	chr20	1659930	1660929	2.13478	-0.905179	0.496762	-1.82216	0.0684311	NA	ENSG00000089012
75865	chr19	16349300	16350299	5.7341	0.426943	0.234377	1.82161	0.068514	0.395342732129179	ENSG00000277825
112809	chr3	108124100	108125099	21.631	0.351136	0.192818	1.82108	0.0685954	0.395342732129179	ENSG00000271856
113172	chr3	114110910	114111909	0.918898	-1.31408	0.721665	-1.8209	0.0686224	NA	ENSG00000240912
129239	chr5	33481080	33482079	0.107547	-6.0945	3.34707	-1.82084	0.0686307	NA	ENSG00000249360
94480	chr20	1886480	1887479	5.75338	-0.57735	0.317103	-1.8207	0.0686519	0.395342732129179	ENSG00000198053
136148	chr5	151494060	151495059	13.0943	0.423037	0.232379	1.82046	0.0686884	0.395342732129179	ENSG00000271795
74576	chr19	3216540	3217539	3.43533	0.6464	0.355143	1.82011	0.0687422	NA	ENSG00000161082
2581	chr1	26575830	26576829	12.7514	0.389041	0.213746	1.82011	0.0687425	0.395342732129179	ENSG00000243905
171513	chr9	91401590	91402589	1.30092	1.15295	0.633459	1.82009	0.0687458	NA	ENSG00000165030
81338	chr2	37801020	37802019	1.88315	1.01654	0.558627	1.81971	0.0688027	NA	ENSG00000225402
113366	chr3	120784240	120785239	0.299214	4.43053	2.43478	1.81968	0.0688073	NA	ENSG00000213371
152798	chr7	44549960	44550959	0.504914	1.50245	0.825984	1.81898	0.0689149	NA	ENSG00000015520
24369	chr10	98245950	98246949	2.26851	0.920991	0.506446	1.81854	0.0689817	NA	ENSG00000230928
158541	chr7	152640970	152641969	1.71139	-0.991518	0.545257	-1.81844	0.0689964	NA	ENSG00000212590
84646	chr2	97745170	97746169	3.96716	0.703354	0.38693	1.81778	0.0690973	0.396818698159952	ENSG00000115085
153430	chr7	50405690	50406689	0.751106	1.45244	0.799068	1.81767	0.069115	NA	ENSG00000285165
144087	chr6	73455520	73456519	5.34704	-0.59116	0.325334	-1.81708	0.0692041	0.396868560051264	ENSG00000164430
158874	chr7	156975350	156976349	1.81163	-0.981268	0.540434	-1.8157	0.0694161	NA	ENSG00000146909
44620	chr13	45298950	45299949	1.11199	1.09366	0.602499	1.8152	0.0694926	NA	ENSG00000270381
141962	chr6	36853080	36854079	0.746966	1.46529	0.807328	1.81499	0.069525	NA	ENSG00000287891
24323	chr10	97719960	97720959	1.8349	0.912454	0.502826	1.81465	0.0695777	NA	ENSG00000155254
70715	chr18	12780430	12781429	0.425656	2.60388	1.43493	1.81464	0.06958	NA	ENSG00000260302
22052	chr10	62809830	62810829	2.98331	0.90366	0.498081	1.81428	0.069634	NA	ENSG00000238280
120017	chr4	25708050	25709049	1.34096	1.21643	0.670622	1.81388	0.0696958	NA	ENSG00000250050
141762	chr6	35570540	35571539	2.7016	0.749108	0.413378	1.81216	0.0699609	NA	ENSG00000289456
18527	chr10	4985630	4986629	9.31043	-0.4869	0.26876	-1.81165	0.0700403	0.400613167704238	ENSG00000224251
171985	chr9	97901450	97902449	63.0386	-0.207595	0.114627	-1.81104	0.0701348	0.400613167704238	ENSG00000201830
124339	chr4	124662180	124663179	0.51408	-2.21607	1.22367	-1.811	0.0701407	NA	ENSG00000151458
116317	chr3	167679430	167680429	7.19676	0.611714	0.337793	1.81091	0.0701544	0.400613167704238	ENSG00000241120
66256	chr17	48867910	48868909	0.779245	1.50628	0.831903	1.81064	0.0701968	NA	ENSG00000248278
131098	chr5	65515180	65516179	1.56546	1.15343	0.637093	1.81045	0.0702253	NA	ENSG00000250081
19309	chr10	14506840	14507839	1.92364	1.04163	0.575358	1.81041	0.0702325	NA	ENSG00000151474
50403	chr14	61660300	61661299	2.35125	-0.840518	0.464334	-1.81016	0.0702714	NA	ENSG00000100644
114856	chr3	146507420	146508419	9.40703	0.499864	0.276164	1.81003	0.0702916	0.400830842118837	ENSG00000279320
56345	chr15	70478250	70479249	0.452473	1.95773	1.08212	1.80917	0.0704243	NA	ENSG00000259473
114163	chr3	132550270	132551269	0.78821	1.482	0.819276	1.80891	0.0704653	NA	ENSG00000129048
17856	chr1	248802130	248803129	8.75367	0.450081	0.248884	1.8084	0.0705441	0.40118229801418	ENSG00000175137
175127	chr9	134481440	134482439	2.31856	-0.723424	0.400069	-1.80825	0.0705677	NA	ENSG00000223795
84517	chr2	96140950	96141949	1.01753	1.43521	0.793797	1.80804	0.070601	NA	ENSG00000188886
120019	chr4	25727320	25728319	4.22303	0.602505	0.333304	1.80768	0.070657	0.40118229801418	ENSG00000248654
40930	chr12	112024260	112025259	4.15645	0.631342	0.349257	1.80767	0.0706581	0.40118229801418	ENSG00000274227
131808	chr5	75055420	75056419	2.87049	0.814109	0.450368	1.80765	0.0706603	NA	ENSG00000176928
84994	chr2	105352530	105353529	0.980403	1.38364	0.765546	1.80739	0.0707009	NA	ENSG00000238273
60465	chr16	50651410	50652409	1.36637	-1.09484	0.605855	-1.8071	0.0707471	NA	ENSG00000260249
31746	chr11	76558560	76559559	5.3237	0.555939	0.307645	1.80708	0.0707502	0.40118229801418	ENSG00000254755
53683	chr14	105501310	105502309	0.797154	1.41907	0.785354	1.80691	0.0707758	NA	ENSG00000185347
154480	chr7	76319020	76320019	1.19658	-1.36354	0.754893	-1.80627	0.0708767	NA	ENSG00000289059
115169	chr3	152004700	152005699	1.80969	-0.960521	0.531783	-1.80623	0.0708829	NA	ENSG00000242908
178452	chrX	49147610	49148609	2.50627	0.726361	0.402178	1.80607	0.0709074	NA	ENSG00000265033
33594	chr11	117980320	117981319	2.11397	0.954384	0.528667	1.80527	0.071033	NA	ENSG00000110324
150090	chr7	1148430	1149429	5.90752	-0.47405	0.262639	-1.80495	0.0710829	0.40234846694198	ENSG00000146540
179197	chrX	74578510	74579509	1.06228	1.06573	0.590452	1.80495	0.0710832	NA	ENSG00000230673
167648	chr8	144812150	144813149	1.87006	0.797915	0.442155	1.8046	0.0711369	NA	ENSG00000197363
9676	chr1	150587230	150588229	3.42102	-0.671395	0.372052	-1.80457	0.0711416	NA	ENSG00000290074
10589	chr1	159912840	159913839	10.3341	0.449949	0.249381	1.80426	0.0711903	0.40234846694198	ENSG00000279430
27169	chr11	1526010	1527009	0.832036	-1.32566	0.73482	-1.80406	0.0712224	NA	ENSG00000182208
79587	chr2	10028870	10029869	4.12651	-0.684788	0.379625	-1.80385	0.0712544	0.40234846694198	ENSG00000260476
115867	chr3	158838800	158839799	3.3811	-0.844871	0.468421	-1.80366	0.0712851	NA	ENSG00000232374
140758	chr6	28375670	28376669	2.22101	-0.896834	0.497387	-1.80309	0.071374	NA	ENSG00000235109
22298	chr10	69178460	69179459	0.883604	-1.46962	0.815214	-1.80274	0.0714285	NA	ENSG00000156502
104449	chr22	23732800	23733799	0.849137	1.37185	0.761049	1.80258	0.0714537	NA	ENSG00000228315
80381	chr2	20493980	20494979	3.30098	-0.510042	0.28299	-1.80233	0.071493	NA	ENSG00000227047
3605	chr1	34972550	34973549	2.31938	0.889423	0.49353	1.80216	0.0715195	NA	ENSG00000241014
104144	chr22	20152020	20153019	1.37997	1.01112	0.561094	1.80206	0.0715363	NA	ENSG00000234409
83447	chr2	70294370	70295369	1.87789	-0.967711	0.537003	-1.80206	0.0715364	NA	ENSG00000143977
81332	chr2	37795060	37796059	2.46467	0.850948	0.472429	1.80122	0.0716686	NA	ENSG00000225402
19318	chr10	14511250	14512249	2.01682	0.935218	0.51929	1.80096	0.0717098	NA	ENSG00000151474
162446	chr8	61022290	61023289	1.91739	-1.03685	0.575819	-1.80065	0.0717581	NA	ENSG00000177182
9712	chr1	150724650	150725649	95.0832	-0.43653	0.242442	-1.80056	0.0717728	0.404070002190252	ENSG00000143452
129448	chr5	36093240	36094239	0.718146	1.26608	0.703337	1.8001	0.0718449	NA	ENSG00000251591
87390	chr2	149567790	149568789	16.2397	0.342398	0.190211	1.8001	0.0718453	0.404070002190252	ENSG00000231969
114537	chr3	141476920	141477919	1.84381	0.956737	0.531604	1.79972	0.0719054	NA	ENSG00000215606
179797	chrX	107659450	107660449	0.80741	-1.44479	0.802807	-1.79967	0.0719132	NA	ENSG00000289923
60148	chr16	31192190	31193189	18.3795	0.303559	0.168701	1.7994	0.071956	0.404070002190252	ENSG00000260060
134454	chr5	132396450	132397449	10.1256	-0.430963	0.239557	-1.799	0.0720189	0.404070002190252	ENSG00000197536
46970	chr13	95795890	95796889	0.868248	1.46494	0.814861	1.79777	0.0722128	NA	ENSG00000226977
139678	chr6	14658570	14659569	0.637365	1.62542	0.904177	1.79767	0.0722286	NA	ENSG00000289958
164534	chr8	101173300	101174299	4.15486	0.645317	0.358995	1.79756	0.0722461	0.404070002190252	ENSG00000261087
78596	chr19	54554750	54555749	3.90177	-0.695541	0.386998	-1.79727	0.0722924	0.404070002190252	ENSG00000235181
58931	chr16	9126350	9127349	0.877249	1.19604	0.665628	1.79686	0.0723586	NA	ENSG00000260349
96491	chr20	35109200	35110199	5.23292	-0.561181	0.312328	-1.79677	0.0723722	0.404070002190252	ENSG00000201151
110271	chr3	52898420	52899419	9.0232	-0.516041	0.287266	-1.79639	0.0724332	0.404070002190252	ENSG00000248592
22373	chr10	70135720	70136719	2.93111	0.740544	0.412321	1.79604	0.0724884	NA	ENSG00000042286
122209	chr4	75469930	75470929	0.944397	1.29025	0.718419	1.79595	0.0725019	NA	ENSG00000248646
94408	chr20	1440340	1441339	1.23191	1.19776	0.667036	1.79565	0.0725504	NA	ENSG00000088833
39911	chr12	94557640	94558639	5.88954	0.608489	0.338876	1.79561	0.0725564	0.404070002190252	ENSG00000266099
80832	chr2	28420940	28421939	4.48332	-0.701639	0.390756	-1.7956	0.0725587	0.404070002190252	ENSG00000270210
176267	chrX	3591780	3592779	0.785101	1.55744	0.86792	1.79445	0.0727419	NA	ENSG00000207332
9999	chr1	153518210	153519209	1.19728	1.23805	0.690169	1.79383	0.0728406	NA	ENSG00000238279
167368	chr8	143302450	143303449	1.82427	0.831343	0.463466	1.79375	0.0728525	NA	ENSG00000272172
76982	chr19	35478910	35479909	1.55594	-0.729045	0.406481	-1.79355	0.0728843	NA	ENSG00000188508
144790	chr6	87266660	87267659	0.971199	-1.24083	0.691953	-1.79323	0.0729369	NA	ENSG00000216990
176675	chrX	15856210	15857209	0.0769067	5.99653	3.3457	1.79231	0.0730836	NA	ENSG00000182287
30272	chr11	63971960	63972959	1.86901	-0.940677	0.524866	-1.79223	0.0730969	NA	ENSG00000207200
162880	chr8	70540130	70541129	1.29905	1.71081	0.954698	1.79199	0.0731353	NA	ENSG00000287230
58069	chr15	99420870	99421869	0.532545	1.93771	1.08136	1.79192	0.0731455	NA	ENSG00000274294
22759	chr10	73360160	73361159	1.53415	1.03334	0.576857	1.79133	0.0732402	NA	ENSG00000156042
173368	chr9	114600630	114601629	2.39938	1.01143	0.564641	1.79127	0.07325	NA	ENSG00000157693
162864	chr8	70404700	70405699	6.95498	0.435371	0.243065	1.79117	0.0732662	0.407068689509711	ENSG00000288966
98518	chr20	50195760	50196759	10.0063	0.507328	0.283271	1.79097	0.0732985	0.407068689509711	ENSG00000277449
87828	chr2	159620410	159621409	0.726962	1.39416	0.778859	1.79001	0.0734529	NA	ENSG00000123636
109483	chr3	43753960	43754959	2.91574	0.782319	0.437175	1.78949	0.0735363	NA	ENSG00000235886
24898	chr10	104342680	104343679	2.48163	0.962448	0.538086	1.78865	0.0736708	NA	ENSG00000148841
58170	chr15	101107350	101108349	0.813449	-1.67348	0.935656	-1.78857	0.0736848	NA	ENSG00000259365
98324	chr20	49604190	49605189	0.239967	5.31291	2.97075	1.78841	0.0737101	NA	ENSG00000124212
94895	chr20	5646130	5647129	0.462913	1.80438	1.00895	1.78838	0.0737146	NA	ENSG00000125772
90055	chr2	201231790	201232789	1.67106	-1.12228	0.627652	-1.78806	0.0737667	NA	ENSG00000064012
157885	chr7	142798310	142799309	74.0222	0.265744	0.148633	1.78792	0.0737895	0.408494500459972	ENSG00000290099
53256	chr14	103504660	103505659	0.600793	-1.89024	1.05733	-1.78775	0.0738169	NA	ENSG00000166165
33264	chr11	112364540	112365539	11.2327	0.379445	0.21226	1.78764	0.0738335	0.408494500459972	ENSG00000206772
78020	chr19	47388430	47389429	1.52406	1.01708	0.568986	1.78753	0.0738513	NA	ENSG00000105419
160002	chr8	23118440	23119439	4648.06	-0.194698	0.108939	-1.78721	0.0739033	0.408494500459972	ENSG00000173535
153658	chr7	54741300	54742299	0.74042	1.30325	0.729263	1.78708	0.0739254	NA	ENSG00000234707
152961	chr7	45191440	45192439	23.9515	-0.475731	0.266238	-1.78686	0.0739594	0.408494500459972	ENSG00000289251
173732	chr9	121503170	121504169	0.182409	4.48405	2.51014	1.78637	0.074039	NA	ENSG00000204136
113145	chr3	113708920	113709919	1.31226	1.12125	0.627679	1.78635	0.0740429	NA	ENSG00000176542
15369	chr1	221045960	221046959	0.599697	1.59345	0.892233	1.78591	0.0741138	NA	ENSG00000226211
101594	chr20	63523000	63523999	2.88612	0.773271	0.432988	1.78589	0.0741164	NA	ENSG00000125534
54181	chr15	31321050	31322049	2.20567	-0.91406	0.511904	-1.78561	0.0741629	NA	ENSG00000169926
48542	chr14	22865160	22866159	0.65161	-1.47269	0.824847	-1.78541	0.0741953	NA	ENSG00000199716
77125	chr19	36677710	36678709	4.7739	0.549663	0.307909	1.78515	0.0742372	0.408931531357298	ENSG00000225975
152076	chr7	32861400	32862399	9.09849	-0.412599	0.231131	-1.78513	0.0742408	0.408931531357298	ENSG00000272905
4494	chr1	42705930	42706929	0.173358	-5.70662	3.19801	-1.78443	0.0743536	NA	ENSG00000065978
48340	chr14	20809800	20810799	1.11765	-1.41385	0.79279	-1.78339	0.0745232	NA	ENSG00000129538
75761	chr19	15350360	15351359	2.92812	0.763416	0.42832	1.78235	0.0746925	NA	ENSG00000273218
59141	chr16	11545060	11546059	1.77393	-1.10232	0.618733	-1.78158	0.0748171	NA	ENSG00000188897
109187	chr3	36980670	36981669	2.36777	0.794919	0.446189	1.78158	0.0748185	NA	ENSG00000236165
173239	chr9	112742950	112743949	1.21528	-1.16604	0.65483	-1.78067	0.0749657	NA	ENSG00000226609
49981	chr14	54445060	54446059	0.0828706	-5.96095	3.34766	-1.78063	0.0749726	NA	ENSG00000100528
77034	chr19	35882800	35883799	0.919616	1.28275	0.720746	1.77976	0.0751159	NA	ENSG00000243968
116485	chr3	171596410	171597409	0.617436	1.62672	0.91408	1.77962	0.0751382	NA	ENSG00000234594
16356	chr1	228930260	228931259	1.45465	1.01578	0.570832	1.77948	0.0751617	NA	ENSG00000271399
31852	chr11	77644120	77645119	1.27737	1.03914	0.583984	1.77939	0.0751751	NA	ENSG00000074201
79438	chr2	8849660	8850659	1.25936	1.05451	0.592704	1.77916	0.0752139	NA	ENSG00000134313
63863	chr17	16394860	16395859	1.12163	1.14145	0.642005	1.77794	0.0754131	NA	ENSG00000265095
102340	chr21	29001170	29002169	4.81075	0.594133	0.334205	1.77775	0.0754442	0.414492235052617	ENSG00000176054
49734	chr14	52312670	52313669	440.419	0.184385	0.103722	1.77769	0.0754554	0.414492235052617	ENSG00000289424
152708	chr7	42888550	42889549	1.56967	-1.04441	0.587706	-1.77709	0.0755527	NA	ENSG00000290065
157810	chr7	142326300	142327299	0.829956	-1.41567	0.796639	-1.77705	0.0755604	NA	ENSG00000211706
19288	chr10	13403990	13404989	0.151851	5.94322	3.3445	1.77702	0.0755655	NA	ENSG00000233256
109019	chr3	32977630	32978629	0.131517	-5.94782	3.3472	-1.77695	0.0755758	NA	ENSG00000183813
50532	chr14	64671240	64672239	1.19611	-2.56548	1.44378	-1.77692	0.0755814	NA	ENSG00000289290
74667	chr19	4067670	4068669	1.23107	-1.14731	0.645708	-1.77683	0.0755964	NA	ENSG00000178951
173850	chr9	123338210	123339209	0.535269	-1.96576	1.10669	-1.77625	0.0756913	NA	ENSG00000148204
6628	chr1	85260910	85261909	4.02692	0.668646	0.376589	1.77553	0.0758098	0.415755350014236	ENSG00000162642
16939	chr1	234597600	234598599	0.544432	1.72673	0.97262	1.77534	0.0758422	NA	ENSG00000289057
171500	chr9	91060670	91061669	0.444898	-2.28243	1.28575	-1.77518	0.0758687	NA	ENSG00000229694
[truncated: 56,261 more rows]
