# Supplementary material for: Transcriptional coordination between intergenic RNA polymerase II-bound regions and nearby genes reveals functional specialization and disease associations in peripheral blood
Source: Comput Struct Biotechnol J. 2025 Nov 28;27:5523–36. doi: 10.1016/j.csbj.2025.11.060 (PMC12722025; doi:10.1016/j.csbj.2025.11.060)
Supplement: Supplementary file 14 — Table S2: Differential expression of genes in MDD versus Control samples. [file mmc14.xlsx]

## Sheet: Sheet1
Table S2. Differential expression of genes in MDD versus Control samples. NA values in Adjusted p-value column represents DESeq2 flagged transcripts which may have outlier counts.
GeneID	Basemean	log2FC	lfcSE	Stat	P-value	Adjusted p-value	Chromosome	Start	End	Strand	Length	Symbol	EntrezID	Genename
ENSG00000265717	0.354741	-28.4756	3.05888	-9.30914	1.28875e-20	NA	chr18	2	2	-	598	NA	NA	NA
ENSG00000250799	0.104006	-30	3.34785	-8.96098	3.21794e-19	NA	chr19	39	39	-	2731	PRODH2	58510	proline dehydrogenase 2
ENSG00000290591	0.160163	-29.9265	3.34943	-8.93481	4.07872e-19	NA	chr2	5	5	-	4382	NA	NA	NA
ENSG00000256783	0.185298	-26.591	2.99995	-8.8638	7.7335e-19	NA	chr12	2	2	+	1035	NA	NA	NA
ENSG00000260139	0.136655	-29.6445	3.34484	-8.86277	7.80531e-19	NA	chr15	7	7	+	4801	CSPG4P13	100302666	chondroitin sulfate proteoglycan 4 pseudogene 13
ENSG00000283156	0.148484	-28.6664	3.34794	-8.56239	1.10554e-17	NA	chr4	6	6	+	1182	NA	NA	NA
ENSG00000207277	0.124865	-27.3288	3.34582	-8.16804	3.13446e-16	NA	chr9	1	1	+	118	RNA5SP284	100873537	RNA, 5S ribosomal pseudogene 284
ENSG00000284669	61.5271	2.06374	0.282387	7.3082	2.70739e-13	5.89534000345276e-09	chr3	4	4	+	4975	NA	NA	NA
ENSG00000161960	217.412	0.926238	0.128501	7.20801	5.6776e-13	6.1814914807005e-09	chr17	187	187	+	5199	EIF4A1	1973	eukaryotic translation initiation factor 4A1
ENSG00000269688	41.9383	1.02102	0.143849	7.09783	1.26728e-12	9.19835225230024e-09	chr19	2	2	-	493	NA	NA	NA
ENSG00000261026	11.3769	5.42012	0.779065	6.95721	3.47072e-12	1.88937500899961e-08	chr8	1	1	-	4997	NA	NA	NA
ENSG00000179388	215.105	2.64457	0.38192	6.92441	4.3779e-12	1.90657533258447e-08	chr8	11	11	-	5033	EGR3	1960	early growth response 3
ENSG00000256064	0.172596	22.6	3.34534	6.75565	1.42199e-11	NA	chr12	2	2	-	415	NA	NA	NA
ENSG00000282692	2.33717	22.5659	3.3412	6.75385	1.43976e-11	NA	chr8	1	1	+	948	NA	NA	NA
ENSG00000212224	0.135803	-20.5311	3.24961	-6.31803	2.64927e-10	NA	chr20	1	1	-	122	LOC124900463	124900463	small nucleolar RNA SNORA26
ENSG00000258441	353.949	0.590818	0.0940332	6.28308	3.31921e-10	1.12514120269923e-06	chr14	3	3	-	5715	LINC00641	283624	long intergenic non-protein coding RNA 641
ENSG00000135473	774.351	0.390122	0.0622231	6.26972	3.61699e-10	1.12514120269923e-06	chr12	219	219	-	7282	PAN2	9924	poly(A) specific ribonuclease subunit PAN2
ENSG00000123689	1407.7	2.18783	0.351624	6.22207	4.90649e-10	1.33548634793485e-06	chr1	2	2	+	876	G0S2	50486	G0/G1 switch 2
ENSG00000255423	86.8798	0.760253	0.124195	6.12145	9.2726e-10	2.1492402349243e-06	chr3	1	1	+	1679	EBLN2	55096	endogenous Bornavirus like nucleoprotein 2
ENSG00000251562	266.989	0.698088	0.114225	6.11149	9.87022e-10	2.1492402349243e-06	chr11	183	183	+	10434	NA	NA	NA
ENSG00000100650	13370.3	0.281679	0.0465477	6.0514	1.43588e-09	2.84239457139488e-06	chr14	106	106	+	5357	SRSF5	6430	serine and arginine rich splicing factor 5
ENSG00000258926	66.9908	1.11662	0.185982	6.00395	1.92571e-09	3.49435416114005e-06	chr14	19	19	-	4005	PRKCH-AS2	105370525	PRKCH antisense RNA 2
ENSG00000238197	206.661	0.528981	0.0891775	5.93177	2.99679e-09	5.01962451769452e-06	chr21	48	48	+	10292	PAXBP1-AS1	100506215	PAXBP1 antisense RNA 1
ENSG00000263826	56.9345	1.14463	0.193816	5.90577	3.51007e-09	5.45940669849937e-06	chr3	1	1	-	2400	NA	NA	NA
ENSG00000125740	908.665	1.96036	0.334324	5.86364	4.52829e-09	6.57356351723882e-06	chr19	37	37	+	5553	FOSB	2354	FosB proto-oncogene, AP-1 transcription factor subunit
ENSG00000258728	128.592	0.547823	0.0936751	5.84811	4.97181e-09	6.76632501726523e-06	chr9	30	30	+	4479	NA	NA	NA
ENSG00000163660	9716.57	0.35369	0.0610779	5.79081	7.00495e-09	8.97251060397476e-06	chr3	157	157	-	8729	CCNL1	57018	cyclin L1
ENSG00000281195	51.3082	0.977769	0.169526	5.76767	8.0373e-09	9.72290546413203e-06	chr2	2	2	+	1615	NA	NA	NA
ENSG00000279838	81.0467	0.944544	0.164343	5.74739	9.06298e-09	1.03866547522372e-05	chr1	1	1	-	1989	NA	NA	NA
ENSG00000134884	8649.96	0.285359	0.0504093	5.66085	1.50628e-08	1.6399635946713e-05	chr13	16	16	-	5783	ARGLU1	55082	arginine and glutamate rich 1
ENSG00000232656	78.5647	0.849468	0.15083	5.63196	1.78168e-08	1.84743440316085e-05	chr10	23	23	+	3570	IDI2-AS1	55853	IDI2 antisense RNA 1
ENSG00000259482	0.110613	18.6461	3.34918	5.56737	2.58609e-08	NA	chr15	7	7	+	1029	RORA-AS2	100996876	RORA antisense RNA 2
ENSG00000144655	1832.8	0.908647	0.163322	5.56353	2.64373e-08	2.61669022671856e-05	chr3	10	10	-	3230	CSRNP1	64651	cysteine and serine rich nuclear protein 1
ENSG00000228363	33.9589	1.15581	0.209043	5.52904	3.21988e-08	3.04838429291542e-05	chr2	14	14	+	2860	CHMP3-AS1	105374845	CHMP3 and RNF103 antisense RNA 1
ENSG00000240053	114.195	0.541604	0.0982562	5.51216	3.54455e-08	3.1790171292383e-05	chr6	7	7	+	3222	LY6G5B	58496	lymphocyte antigen 6 family member G5B
ENSG00000073756	7542.93	1.3852	0.25176	5.50208	3.75333e-08	3.1790171292383e-05	chr1	52	52	-	5484	PTGS2	5743	prostaglandin-endoperoxide synthase 2
ENSG00000287736	69.4142	1.18101	0.214726	5.5001	3.79584e-08	3.1790171292383e-05	chr8	1	1	+	2809	PTCSC1	100302522	papillary thyroid carcinoma susceptibility candidate 1
ENSG00000285979	222.521	0.49552	0.0916416	5.40715	6.40345e-08	5.16426663219463e-05	chr16	2	2	+	3524	NA	NA	NA
ENSG00000173334	2474.54	0.821169	0.15263	5.38011	7.44401e-08	5.78904957364462e-05	chr8	10	10	+	4099	TRIB1	10221	tribbles pseudokinase 1
ENSG00000185946	960.568	0.395802	0.0738938	5.35637	8.49124e-08	6.37574975696748e-05	chr1	76	76	+	6867	RNPC3	55599	RNA binding region (RNP1, RRM) containing 3
ENSG00000162601	2228.82	0.375836	0.0704994	5.33105	9.76458e-08	7.08745783542626e-05	chr1	297	297	-	27812	MYSM1	114803	Myb like, SWIRM and MPN domains 1
ENSG00000132424	11098.6	0.260344	0.0491883	5.29281	1.20451e-07	8.31592332813417e-05	chr6	117	117	-	11292	PNISR	25957	PNN interacting serine and arginine rich protein
ENSG00000227155	109.175	0.69835	0.132009	5.29016	1.22209e-07	8.31592332813417e-05	chr9	57	57	-	4016	LOC124902108	124902108	uncharacterized LOC124902108
ENSG00000186575	612.581	-0.228379	0.0432992	-5.27443	1.33167e-07	8.78702886121893e-05	chr22	225	225	+	7392	NF2	4771	NF2, moesin-ezrin-radixin like (MERLIN) tumor suppressor
ENSG00000232917	0.133384	-17.6596	3.35023	-5.27115	1.35568e-07	NA	chr1	1	1	-	291	NA	NA	NA
ENSG00000202205	0.143368	-17.6524	3.34995	-5.26946	1.36828e-07	NA	chr17	1	1	-	101	RNU6-1034P	106480632	RNA, U6 small nuclear 1034, pseudogene
ENSG00000276842	169.359	0.471875	0.0896918	5.26107	1.43218e-07	9.17227334358406e-05	chr12	1	1	-	746	NA	NA	NA
ENSG00000260853	189.324	0.463297	0.0884462	5.23818	1.62166e-07	0.000100890282631139	chr16	6	6	-	3275	NFATC2IP-AS1	123706545	NFATC2IP antisense RNA 1
ENSG00000151849	195.6	0.437993	0.0838754	5.22195	1.77049e-07	0.000107090153187482	chr13	62	62	-	5816	CPAP	55835	centrosome assembly and centriole elongation protein
ENSG00000181826	1556.18	-0.488095	0.0940672	-5.18879	2.11664e-07	0.000124566927267938	chr4	19	19	-	4214	RELL1	768211	RELT like 1
ENSG00000139908	107.788	0.508816	0.0984821	5.16658	2.38414e-07	0.000136617715070638	chr14	22	22	+	1925	TSSK4	283629	testis specific serine kinase 4
ENSG00000261468	136.547	0.542239	0.10615	5.10823	3.25188e-07	0.000181563518004681	chr3	1	1	+	1916	NA	NA	NA
ENSG00000010244	3638.89	0.173824	0.0342184	5.07982	3.77785e-07	0.000201384584044074	chr17	112	112	+	15818	ZNF207	7756	zinc finger protein 207
ENSG00000118369	229.501	0.31193	0.0614554	5.07571	3.8605e-07	0.000201384584044074	chr11	49	49	+	5754	USP35	57558	ubiquitin specific peptidase 35
ENSG00000169045	14579.6	0.283142	0.0557966	5.07454	3.88434e-07	0.000201384584044074	chr5	365	365	-	9480	HNRNPH1	3187	heterogeneous nuclear ribonucleoprotein H1
ENSG00000283849	5.45305	1.96384	0.387522	5.06769	4.02669e-07	0.000203102688130742	chr3	1	1	+	1818	NA	NA	NA
ENSG00000278970	268.266	-0.313919	0.0619895	-5.06407	4.10403e-07	0.000203102688130742	chr5	4	4	-	2221	ZFP62	643836	ZFP62 zinc finger protein
ENSG00000142396	200.129	0.445784	0.08834	5.04623	4.50606e-07	0.000218043390028716	chr19	27	27	+	6117	ERVK3-1	105372481	endogenous retrovirus group K3 member 1
ENSG00000178127	36.7426	0.79954	0.158939	5.03048	4.89255e-07	0.000231598218524844	chr18	38	38	+	2711	NDUFV2	4729	NADH:ubiquinone oxidoreductase core subunit V2
ENSG00000178896	8.66815	1.25579	0.251068	5.00177	5.68063e-07	0.000263182316898385	chr8	8	8	+	1386	EXOSC4	54512	exosome component 4
ENSG00000213983	1116.06	0.227128	0.0455469	4.98668	6.14258e-07	0.000278655387935757	chr14	230	230	-	6897	AP1G2	8906	adaptor related protein complex 1 subunit gamma 2
ENSG00000232354	31.691	0.834998	0.167696	4.97923	6.38363e-07	0.000283680545037394	chr3	182	182	-	5197	NA	NA	NA
ENSG00000231628	19.3116	1.14995	0.231524	4.96687	6.80432e-07	0.000296327921207824	chr6	2	2	+	1198	NA	NA	NA
ENSG00000278829	9.45189	1.37719	0.277671	4.95978	7.05715e-07	0.000301312486599265	chr17	2	2	-	819	NA	NA	NA
ENSG00000101413	817.521	-0.227914	0.046158	-4.9377	7.90494e-07	0.000331019281086596	chr20	33	33	+	5330	RPRD1B	58490	regulation of nuclear pre-mRNA domain containing 1B
ENSG00000063978	1797.96	-0.16184	0.0328336	-4.92909	8.26133e-07	0.00033915669411449	chr4	113	113	+	6836	RNF4	6047	ring finger protein 4
ENSG00000236525	57.3455	1.24103	0.251956	4.92559	8.41077e-07	0.00033915669411449	chr2	2	2	+	1200	NA	NA	NA
ENSG00000121067	2009.85	-0.205648	0.0418237	-4.91702	8.78723e-07	0.000343811996939805	chr17	185	185	-	6506	SPOP	8405	speckle type BTB/POZ protein
ENSG00000139998	163.334	0.457396	0.093046	4.9158	8.84201e-07	0.000343811996939805	chr14	69	69	-	4937	RAB15	376267	RAB15, member RAS oncogene family
ENSG00000177971	564.638	-0.235056	0.0480346	-4.89348	9.907e-07	0.000378464915285582	chr15	6	6	-	2510	IMP3	55272	IMP U3 small nucleolar ribonucleoprotein 3
ENSG00000009724	195.882	0.382008	0.0781568	4.88772	1.02012e-06	0.000382984241754376	chr1	146	146	-	5113	MASP2	10747	MBL associated serine protease 2
ENSG00000136243	333.876	0.291415	0.05975	4.87724	1.0758e-06	0.000397041432050798	chr7	58	58	+	4145	NUP42	11097	nucleoporin 42
ENSG00000154165	523.297	1.3875	0.285271	4.86379	1.15158e-06	0.000417928494303093	chr3	1	1	+	2704	GPR15	2838	G protein-coupled receptor 15
ENSG00000154144	1500.21	0.160911	0.0331505	4.85396	1.21022e-06	0.00043200988628652	chr11	59	59	+	7155	TBRG1	84897	transforming growth factor beta regulator 1
ENSG00000189114	595.202	-0.264145	0.0546155	-4.83645	1.32181e-06	0.000464231269485976	chr19	17	17	+	3376	BLOC1S3	388552	biogenesis of lysosomal organelles complex 1 subunit 3
ENSG00000168970	176.073	0.44456	0.0920589	4.82908	1.37164e-06	0.000469684342708199	chr15	123	123	+	7862	JMJD7-PLA2G4B	8681	JMJD7-PLA2G4B readthrough
ENSG00000229124	614.017	-0.318259	0.0659221	-4.8278	1.38047e-06	0.000469684342708199	chr10	11	11	-	2126	VIM-AS1	100507347	VIM antisense RNA 1
ENSG00000274008	77.7658	1.35751	0.284268	4.77547	1.79292e-06	0.000594418771203892	chr10	1	1	+	299	NA	NA	NA
ENSG00000218809	98.7333	0.781561	0.163695	4.77448	1.80168e-06	0.000594418771203892	chr6	1	1	-	365	NA	NA	NA
ENSG00000239653	159.18	0.587461	0.12328	4.76525	1.88619e-06	0.000613012041973567	chr3	3	3	+	2456	PSMD6-AS2	100507062	PSMD6 antisense RNA 2
ENSG00000108733	159.771	-0.423576	0.0890529	-4.75646	1.97019e-06	0.000626044060733472	chr17	9	9	-	2795	PEX12	5193	peroxisomal biogenesis factor 12
ENSG00000116977	2340.65	0.201758	0.042434	4.75462	1.98816e-06	0.000626044060733472	chr1	196	196	+	9462	LGALS8	3964	galectin 8
ENSG00000064607	2020.84	0.225361	0.0474229	4.75216	2.01254e-06	0.000626044060733472	chr19	111	111	-	8468	SUGP2	10147	SURP and G-patch domain containing 2
ENSG00000244754	4996.49	0.183826	0.038812	4.73633	2.17623e-06	0.00065802876041271	chr13	230	230	-	21002	N4BP2L2	10443	NEDD4 binding protein 2 like 2
ENSG00000178035	55.8718	0.551853	0.116522	4.73603	2.1794e-06	0.00065802876041271	chr3	329	329	-	5123	IMPDH2	3615	inosine monophosphate dehydrogenase 2
ENSG00000186594	432.76	0.589199	0.124531	4.73136	2.23025e-06	0.00065802876041271	chr17	112	112	-	3108	MIR22HG	84981	MIR22 host gene
ENSG00000289574	28.74	0.874357	0.184822	4.73081	2.23624e-06	0.00065802876041271	chr3	1	1	+	1580	NA	NA	NA
ENSG00000213930	135.384	0.39371	0.0834905	4.71563	2.40965e-06	0.000699601657952358	chr9	162	162	+	4407	GALT	2592	galactose-1-phosphate uridylyltransferase
ENSG00000203865	147.231	0.364621	0.0773802	4.71208	2.45205e-06	0.000702544486880783	chr1	52	52	-	14104	ATP1A1-AS1	84852	ATP1A1 antisense RNA 1
ENSG00000255857	59.7168	0.570035	0.12119	4.70363	2.55572e-06	0.00071439797164676	chr12	46	46	+	4685	PXN-AS1	100506649	PXN antisense RNA 1
ENSG00000165819	1106.49	0.234162	0.0498102	4.70108	2.58794e-06	0.00071439797164676	chr14	82	82	-	5861	METTL3	56339	methyltransferase 3, N6-adenosine-methyltransferase complex catalytic subunit
ENSG00000100941	5654.62	0.23397	0.0497874	4.69939	2.60946e-06	0.00071439797164676	chr14	28	28	+	4203	PNN	5411	pinin, desmosome associated protein
ENSG00000225808	23.9025	1.03567	0.22044	4.6982	2.62465e-06	0.00071439797164676	chr2	1	1	-	316	NA	NA	NA
ENSG00000103343	229.884	-0.267234	0.0570447	-4.68464	2.80452e-06	0.000748074500205507	chr16	16	16	+	2890	ZNF174	7727	zinc finger protein 174
ENSG00000178951	3747.6	-0.230235	0.0491564	-4.68372	2.81709e-06	0.000748074500205507	chr19	6	6	-	6740	ZBTB7A	51341	zinc finger and BTB domain containing 7A
ENSG00000273768	25.3476	-1.72477	0.368468	-4.68091	2.85605e-06	0.000749283768172183	chr1	1	1	+	164	LOC124904613	124904613	U1 spliceosomal RNA
ENSG00000270060	29.0598	0.605597	0.129567	4.67402	2.95367e-06	0.000757527589773968	chr11	2	2	-	574	NA	NA	NA
ENSG00000289206	23.3855	0.777293	0.166335	4.67304	2.96767e-06	0.000757527589773968	chr5	1	1	-	654	NA	NA	NA
ENSG00000271725	45.4348	0.643184	0.137686	4.67138	2.99184e-06	0.000757527589773968	chr15	2	2	-	476	NA	NA	NA
ENSG00000135317	583.811	0.267454	0.0578779	4.621	3.8189e-06	0.000955822970610965	chr6	2419	2419	-	25158	SNX14	57231	sorting nexin 14
ENSG00000280138	148.242	0.530006	0.114887	4.61327	3.96389e-06	0.000974184901884077	chr12	1	1	-	18662	NA	NA	NA
ENSG00000285863	22.2226	0.907267	0.196705	4.61233	3.98174e-06	0.000974184901884077	chr15	3	3	+	589	NA	NA	NA
ENSG00000108654	40361.7	0.208026	0.0451312	4.60937	4.03898e-06	0.000977209969502632	chr17	367	367	-	9311	DDX5	1655	DEAD-box helicase 5
ENSG00000240871	0.188207	15.3746	3.34934	4.59035	4.42512e-06	NA	chr17	1	1	+	995	KRTAP4-7	100132476	keratin associated protein 4-7
ENSG00000009790	5737.69	0.183451	0.040013	4.5848	4.54427e-06	0.00108353943491291	chr1	126	126	+	7750	TRAF3IP3	80342	TRAF3 interacting protein 3
ENSG00000112146	1675.29	0.149136	0.0325394	4.58325	4.57799e-06	0.00108353943491291	chr6	87	87	+	8208	FBXO9	26268	F-box protein 9
ENSG00000125818	2332.9	-0.120765	0.0263907	-4.57603	4.73892e-06	0.0010999328159918	chr20	61	61	+	10361	PSMF1	9491	proteasome inhibitor subunit 1
ENSG00000116560	7553.17	0.156542	0.0342124	4.57561	4.74827e-06	0.0010999328159918	chr1	57	57	-	7720	SFPQ	6421	splicing factor proline and glutamine rich
ENSG00000166595	543.888	-0.220012	0.0481838	-4.5661	4.96871e-06	0.00113888043454052	chr16	28	28	-	1060	CIAO2B	51647	cytosolic iron-sulfur assembly component 2B
ENSG00000224796	12.1776	1.36012	0.298319	4.55927	5.13318e-06	0.00115279203369276	chr6	1	1	+	410	RPL32P1	6163	ribosomal protein L32 pseudogene 1
ENSG00000184277	870.71	-0.231123	0.050694	-4.55918	5.13528e-06	0.00115279203369276	chr15	60	60	-	11894	TM2D3	80213	TM2 domain containing 3
ENSG00000153234	179.173	0.933807	0.205617	4.54148	5.58606e-06	0.00124118904616789	chr2	97	97	-	4111	NR4A2	4929	nuclear receptor subfamily 4 group A member 2
ENSG00000228874	0.258998	9.58076	2.10963	4.54144	5.58725e-06	NA	chr3	1	1	-	361	RPS24P10	100271097	ribosomal protein S24 pseudogene 10
ENSG00000206149	65.0554	0.631768	0.139195	4.53873	5.65939e-06	0.00124478098581743	chr15	33	33	+	5187	NA	NA	NA
ENSG00000264573	5.69011	1.53615	0.339217	4.52851	5.93997e-06	0.00129342824406964	chrX	1	1	-	301	RN7SL15P	106479230	RNA, 7SL, cytoplasmic 15, pseudogene
ENSG00000269951	9.34773	1.13754	0.25186	4.51656	6.28536e-06	0.0013550856073178	chr15	1	1	-	672	NA	NA	NA
ENSG00000204271	395.489	0.335746	0.0748093	4.48802	7.18875e-06	0.00153465685296716	chrX	207	207	-	15841	SPIN3	169981	spindlin family member 3
ENSG00000261064	50.9475	0.563992	0.12608	4.47329	7.70241e-06	0.0016283502658267	chr15	5	5	+	909	LINC02256	100996255	long intergenic non-protein coding RNA 2256
ENSG00000145545	340.593	0.266962	0.0598898	4.45755	8.29001e-06	0.00173571997013752	chr5	21	21	+	10030	SRD5A1	6715	steroid 5 alpha-reductase 1
ENSG00000201785	2.55089	2.09409	0.470848	4.44749	8.68781e-06	NA	chr6	1	1	-	76	SNORD117	692233	small nucleolar RNA, C/D box 117
ENSG00000106003	3481.09	-0.347695	0.0782669	-4.44243	8.89503e-06	0.00184465912985626	chr7	48	48	+	3440	LFNG	3955	LFNG O-fucosylpeptide 3-beta-N-acetylglucosaminyltransferase
ENSG00000254401	0.342811	9.02032	2.03672	4.42885	9.47382e-06	NA	chr11	14	14	+	2009	LINC02752	105376550	long intergenic non-protein coding RNA 2752
ENSG00000170633	1320.87	-0.207574	0.0468791	-4.42785	9.51764e-06	0.00193771207984075	chr12	46	46	+	4677	RNF34	80196	ring finger protein 34
ENSG00000179456	5042.74	-0.33988	0.0767612	-4.42776	9.52171e-06	0.00193771207984075	chr1	17	17	+	4212	ZBTB18	10472	zinc finger and BTB domain containing 18
ENSG00000179933	813.888	-0.239024	0.0540235	-4.42445	9.66872e-06	0.00194941184693349	chr14	4	4	+	2930	C14orf119	55017	chromosome 14 open reading frame 119
ENSG00000124659	1480.46	-0.291802	0.0661039	-4.41429	1.01343e-05	0.00202454486935372	chr6	1	1	-	1606	TBCC	6903	tubulin folding cofactor C
ENSG00000167978	16661.8	0.281624	0.0639042	4.40698	1.04823e-05	0.00207502419122696	chr16	134	134	+	12968	SRRM2	23524	serine/arginine repetitive matrix 2
ENSG00000277423	6.41294	1.26701	0.289868	4.371	1.23677e-05	0.00242618109506017	chr12	1	1	+	416	NA	NA	NA
ENSG00000260565	505.835	0.376619	0.0862369	4.36726	1.25812e-05	0.00244603552558179	chr16	188	188	-	12271	NA	NA	NA
ENSG00000173114	763.356	0.757142	0.173588	4.36172	1.29041e-05	0.00248661464052782	chr7	15	15	+	3875	LRRN3	54674	leucine rich repeat neuronal 3
ENSG00000131503	160.669	0.32404	0.0745195	4.34838	1.37144e-05	0.00261957391106592	chr5	224	224	+	11124	ANKHD1	54882	ankyrin repeat and KH domain containing 1
ENSG00000291153	105.207	0.408706	0.0941546	4.34079	1.4197e-05	0.00268817599946505	chr7	46	46	+	4469	STAG3L4	64940	STAG3 cohesin complex component like 4 (pseudogene)
ENSG00000144802	3141.22	0.453613	0.104598	4.33674	1.4461e-05	0.00271455233205696	chr3	72	72	+	5902	NFKBIZ	64332	NFKB inhibitor zeta
ENSG00000166507	57.7571	0.519774	0.120079	4.32861	1.50052e-05	0.00279264274048339	chr10	37	37	-	4654	NDST2	8509	N-deacetylase and N-sulfotransferase 2
ENSG00000133574	12054.9	-0.247971	0.0573226	-4.32588	1.51925e-05	0.00280318451475035	chr7	14	14	+	2099	GIMAP4	55303	GTPase, IMAP family member 4
ENSG00000137955	1409.49	0.252308	0.0583702	4.32255	1.54237e-05	0.00280318451475035	chr1	79	79	+	5920	RABGGTB	5876	Rab geranylgeranyltransferase subunit beta
ENSG00000166189	620.813	-0.323652	0.0748814	-4.3222	1.54481e-05	0.00280318451475035	chr10	1	1	+	2688	HPS6	79803	HPS6 biogenesis of lysosomal organelles complex 2 subunit 3
ENSG00000236861	23.1376	0.860223	0.199615	4.3094	1.63696e-05	0.00294585303224656	chr7	8	8	+	636	NA	NA	NA
ENSG00000171631	61.5853	0.722054	0.167742	4.30454	1.6733e-05	0.00296238900319707	chr11	45	45	+	10778	P2RY6	5031	pyrimidinergic receptor P2Y6
ENSG00000268218	43.8026	0.617684	0.143496	4.30454	1.67336e-05	0.00296238900319707	chr16	2	2	+	3660	NA	NA	NA
ENSG00000198563	3560.72	0.243456	0.0566613	4.29668	1.73373e-05	0.00303866111210407	chr6	127	127	-	7007	DDX39B	7919	DExD-box helicase 39B
ENSG00000162194	75.7602	0.420073	0.0977976	4.29533	1.74435e-05	0.00303866111210407	chr11	42	42	-	3726	LBHD1	79081	LBH domain containing 1
ENSG00000290683	297.266	0.394944	0.0920216	4.29186	1.77183e-05	0.00306202823358963	chr1	8	8	-	878	NA	NA	NA
ENSG00000109920	3596.52	0.221728	0.0518299	4.27799	1.8859e-05	0.00323349873516484	chr11	71	71	-	7619	FNBP4	23360	formin binding protein 4
ENSG00000024862	866.966	-0.255462	0.0597494	-4.27555	1.90667e-05	0.00324356673103925	chr6	6	6	+	1247	CCDC28A	25901	coiled-coil domain containing 28A
ENSG00000260007	95.3594	0.544439	0.127471	4.27109	1.94516e-05	0.00326644524094089	chr15	20	20	-	7276	NA	NA	NA
ENSG00000291107	210.292	0.361943	0.0847933	4.26854	1.9676e-05	0.00326644524094089	chr12	15	15	+	3590	NA	NA	NA
ENSG00000273174	41.1219	0.761262	0.178362	4.26807	1.97171e-05	0.00326644524094089	chr3	1	1	+	565	NA	NA	NA
ENSG00000110025	29.1409	0.585808	0.137284	4.26712	1.98012e-05	0.00326644524094089	chr11	42	42	+	4884	SNX15	29907	sorting nexin 15
ENSG00000267278	148.397	0.371227	0.0872025	4.25707	2.07125e-05	0.00338508317052636	chr17	44	44	+	5171	NA	NA	NA
ENSG00000163050	51.5227	0.555063	0.130425	4.25579	2.08313e-05	0.00338508317052636	chr1	63	63	+	4736	COQ8A	56997	coenzyme Q8A
ENSG00000183891	461.923	0.308816	0.0726482	4.25084	2.12966e-05	0.00343505950828748	chr2	9	9	-	1995	TTC32	130502	tetratricopeptide repeat domain 32
ENSG00000223960	296.113	0.333029	0.0784213	4.24666	2.1698e-05	0.00347407039885823	chr2	130	130	+	12410	CHROMR	101927027	cholesterol induced regulator of metabolism RNA
ENSG00000243627	1.71778	-2.59652	0.612671	-4.23804	2.25478e-05	NA	chr21	2	2	-	1035	SMIM34	388820	small integral membrane protein 34
ENSG00000229807	3291.07	0.82853	0.195718	4.23329	2.30295e-05	0.00364807464696201	chrX	161	161	-	25266	XIST	7503	X inactive specific transcript
ENSG00000248544	26.9763	0.788629	0.186331	4.23241	2.31198e-05	0.00364807464696201	chr5	5	5	-	2078	NA	NA	NA
ENSG00000130772	449.291	-0.360354	0.0852616	-4.22645	2.3741e-05	0.00371914436269909	chr1	15	15	+	2017	MED18	54797	mediator complex subunit 18
ENSG00000270157	56.6486	0.852062	0.201798	4.22235	2.41771e-05	0.00376040849296706	chr7	1	1	-	925	NA	NA	NA
ENSG00000258727	38.1222	0.515693	0.122218	4.21945	2.44903e-05	0.00377043557113966	chr14	4	4	+	3243	AP1G2-AS1	102724814	AP1G2 antisense RNA 1
ENSG00000284719	26.7411	0.638585	0.15138	4.21843	2.4601e-05	0.00377043557113966	chr1	16	16	+	2616	LOC130932201	130932201	uncharacterized LOC130932201
ENSG00000279520	62.5575	0.557831	0.132283	4.21697	2.47611e-05	0.00377043557113966	chr16	1	1	+	1342	NA	NA	NA
ENSG00000258311	38.9737	0.58397	0.138734	4.20928	2.56183e-05	0.00386453840573484	chr12	15	15	+	3510	NA	NA	NA
ENSG00000036448	444.717	1.79178	0.425777	4.20826	2.5734e-05	0.00386453840573484	chr8	126	126	+	7056	MYOM2	9172	myomesin 2
ENSG00000292330	2.71601	2.07987	0.494236	4.20825	2.57354e-05	NA	chrY	2	2	+	548	NA	NA	NA
ENSG00000092529	139.992	0.34359	0.0816899	4.20603	2.5989e-05	0.00387610632913511	chr15	541	541	+	12774	CAPN3	825	calpain 3
ENSG00000250708	0.26593	14.031	3.33777	4.20372	2.62568e-05	NA	chr4	97	97	+	3932	LINC02269	101928478	long intergenic non-protein coding RNA 2269
ENSG00000272994	77.5633	0.450978	0.107283	4.20361	2.62686e-05	0.00389115298865171	chr2	1	1	-	3575	NA	NA	NA
ENSG00000263847	12.6705	0.919696	0.21888	4.20183	2.64767e-05	0.00389546808627498	chr18	2	2	-	544	NA	NA	NA
ENSG00000168906	3117.34	0.190045	0.0453712	4.18867	2.80595e-05	0.00410063466047818	chr2	31	31	+	4485	MAT2A	4144	methionine adenosyltransferase 2A
ENSG00000259343	25.4984	0.592424	0.141558	4.18501	2.85148e-05	0.00411363427752504	chr15	96	96	+	15472	LOC105370921	105370921	uncharacterized LOC105370921
ENSG00000100246	226.985	-0.248071	0.0592774	-4.18492	2.85262e-05	0.00411363427752504	chr22	11	11	-	2430	DNAL4	10126	dynein axonemal light chain 4
ENSG00000173517	576.345	0.281446	0.0673195	4.18074	2.90558e-05	0.00413742063078409	chr15	61	61	-	24184	PEAK1	79834	pseudopodium enriched atypical kinase 1
ENSG00000135164	2718.77	0.183855	0.043992	4.17929	2.92419e-05	0.00413742063078409	chr7	310	310	+	9369	DMTF1	9988	cyclin D binding myb like transcription factor 1
ENSG00000230565	21.602	0.721014	0.172527	4.17914	2.92612e-05	0.00413742063078409	chr10	3	3	+	905	NA	NA	NA
ENSG00000285165	29.1628	0.610745	0.146703	4.16313	3.13913e-05	0.00439827635207174	chr7	5	5	-	380	NA	NA	NA
ENSG00000272455	54.8975	-0.506364	0.121656	-4.16227	3.151e-05	0.00439827635207174	chr1	1	1	+	1523	NA	NA	NA
ENSG00000147162	12418.6	0.236691	0.0569094	4.15908	3.19526e-05	0.00443164001085842	chrX	301	301	+	9803	OGT	8473	O-linked N-acetylglucosamine (GlcNAc) transferase
ENSG00000167615	5316.3	0.282346	0.0679327	4.15626	3.23505e-05	0.00445843062724407	chr19	64	64	+	6145	LENG8	114823	leukocyte receptor cluster member 8
ENSG00000172824	70.2145	0.419431	0.101063	4.15018	3.32207e-05	0.0045495670827908	chr16	101	101	+	5012	CES4A	283848	carboxylesterase 4A
ENSG00000167625	230.849	-0.264145	0.0636812	-4.14792	3.35514e-05	0.00456613299310196	chr19	9	9	+	4250	ZNF526	116115	zinc finger protein 526
ENSG00000162231	3060.86	0.191456	0.046444	4.1223	3.75104e-05	0.00507321764200684	chr11	147	147	-	6194	NXF1	10482	nuclear RNA export factor 1
ENSG00000159592	4402.41	-0.118752	0.0288469	-4.11663	3.84454e-05	0.00516758638842977	chr1	59	59	-	7433	GPBP1L1	60313	GC-rich promoter binding protein 1 like 1
ENSG00000111450	541.401	0.41682	0.101452	4.10853	3.9818e-05	0.00531924783475621	chr12	132	132	-	4656	STX2	2054	syntaxin 2
ENSG00000286808	47.1279	0.667339	0.162504	4.1066	4.0152e-05	0.00533115428723419	chr16	3	3	-	1689	NA	NA	NA
ENSG00000279663	3.10199	1.64778	0.401631	4.10272	4.08314e-05	NA	chr2	1	1	-	4006	NA	NA	NA
ENSG00000269570	10.8494	1.04218	0.25403	4.10259	4.08547e-05	0.00539157640037029	chr11	1	1	-	1524	NA	NA	NA
ENSG00000208028	14.7287	1.04078	0.25385	4.09999	4.13173e-05	0.00541978134636177	chr12	1	1	-	97	MIR616	693201	microRNA 616
ENSG00000111961	226.03	0.609348	0.148761	4.09616	4.20064e-05	0.00547718255642067	chr6	50	50	+	10014	SASH1	23328	SAM and SH3 domain containing 1
ENSG00000100601	223.347	-0.242065	0.0591473	-4.09257	4.26611e-05	0.00552944128876714	chr14	19	19	-	2847	ALKBH1	8846	alkB homolog 1, histone H2A dioxygenase
ENSG00000204316	67.831	0.425752	0.104128	4.08873	4.33734e-05	0.00558849302098204	chr17	67	67	-	3342	MRPL38	64978	mitochondrial ribosomal protein L38
ENSG00000272894	39.8833	0.501954	0.122843	4.08616	4.38569e-05	0.0056175532389295	chr7	8	8	-	1730	NA	NA	NA
ENSG00000201217	13.8467	0.973661	0.239255	4.06955	4.71031e-05	0.00599807031371687	chr3	1	1	+	113	NA	NA	NA
ENSG00000135900	801.64	-0.217361	0.0534313	-4.06804	4.74109e-05	0.00600216675775654	chr2	4	4	+	1689	MRPL44	65080	mitochondrial ribosomal protein L44
ENSG00000268889	4.32742	1.5835	0.389866	4.06166	4.87248e-05	0.00610168012210585	chr19	5	5	+	698	NA	NA	NA
ENSG00000179630	229.056	0.336318	0.0828063	4.0615	4.87574e-05	0.00610168012210585	chr13	16	16	+	4479	LACC1	144811	laccase domain containing 1
ENSG00000165995	37.327	0.573997	0.141705	4.05066	5.10742e-05	0.0063550853199249	chr10	283	283	+	11209	CACNB2	783	calcium voltage-gated channel auxiliary subunit beta 2
ENSG00000225920	20.2332	0.76711	0.189579	4.04639	5.20141e-05	0.00640245618456321	chr1	1	1	-	654	NA	NA	NA
ENSG00000173825	385.955	-0.512694	0.126708	-4.04626	5.20429e-05	0.00640245618456321	chr11	2	2	+	2028	TIGD3	220359	tigger transposable element derived 3
ENSG00000141854	136.457	-0.425619	0.105229	-4.04469	5.23921e-05	0.00640920778519294	chr19	11	11	+	2342	MISP3	113230	MISP family member 3
ENSG00000265749	12.8516	0.865984	0.214248	4.04198	5.30023e-05	0.00644763199782971	chr17	11	11	+	1408	NA	NA	NA
ENSG00000270882	252.276	-0.369501	0.0916035	-4.0337	5.49052e-05	0.00664200601491207	chr1	7	7	+	1878	H4C14	8370	H4 clustered histone 14
ENSG00000230084	86.4898	0.671991	0.166886	4.02665	5.65775e-05	0.00679256661723176	chr3	18	18	-	3245	NA	NA	NA
ENSG00000108848	9761.07	0.21271	0.0528446	4.0252	5.69267e-05	0.00679256661723176	chr17	129	129	+	8136	LUC7L3	51747	LUC7 like 3 pre-mRNA splicing factor
ENSG00000169282	24.6006	0.573525	0.142507	4.02454	5.70856e-05	0.00679256661723176	chr3	138	138	+	6384	KCNAB1	7881	potassium voltage-gated channel subfamily A regulatory beta subunit 1
ENSG00000198742	718.889	-0.221423	0.0550839	-4.01973	5.82647e-05	0.0068325068906045	chr7	51	51	-	6282	SMURF1	57154	SMAD specific E3 ubiquitin protein ligase 1
ENSG00000133858	3334.6	0.253602	0.0630921	4.01955	5.83104e-05	0.0068325068906045	chr12	96	96	-	9432	ZFC3H1	196441	zinc finger C3H1-type containing
ENSG00000110344	2022.81	0.22138	0.0550789	4.01934	5.83626e-05	0.0068325068906045	chr11	51	51	+	6561	UBE4A	9354	ubiquitination factor E4A
ENSG00000073584	239.295	0.317922	0.0792099	4.01367	5.97823e-05	0.00696128386054386	chr17	397	397	-	18470	SMARCE1	6605	SWI/SNF related BAF chromatin remodeling complex subunit E1
ENSG00000228329	34.777	0.644701	0.160736	4.01093	6.0481e-05	0.00700517734390836	chr2	15	15	-	1915	LINC01890	105374791	long intergenic non-protein coding RNA 1890
ENSG00000179010	4748.94	-0.186738	0.0465882	-4.00828	6.11631e-05	0.00704670130444466	chr4	9	9	+	2639	MRFAP1	93621	Morf4 family associated protein 1
ENSG00000279530	28.7649	1.09272	0.272762	4.00612	6.17235e-05	0.00707384294356878	chr12	2	2	-	2733	NA	NA	NA
ENSG00000198690	635.641	0.230261	0.0575269	4.00266	6.26333e-05	0.00711711925007294	chr15	279	279	+	16814	FAN1	22909	FANCD2 and FANCI associated nuclease 1
ENSG00000213462	985.871	0.526324	0.131509	4.00221	6.27549e-05	0.00711711925007294	chr7	6	6	-	5027	ERV3-1	2086	endogenous retrovirus group 3 member 1, envelope
ENSG00000167680	73.1896	1.45233	0.363721	3.99297	6.52507e-05	0.00733628636581203	chr19	70	70	-	4710	SEMA6B	10501	semaphorin 6B
ENSG00000148842	230.083	0.283173	0.0709363	3.99193	6.55383e-05	0.00733628636581203	chr10	20	20	+	16324	CNNM2	54805	cyclin and CBS domain divalent metal cation transport mediator 2
ENSG00000165792	615.093	0.219959	0.0551098	3.99128	6.57169e-05	0.00733628636581203	chr14	162	162	+	4246	METTL17	64745	methyltransferase like 17
ENSG00000187726	67.8354	0.636322	0.159474	3.99014	6.6035e-05	0.00733628636581203	chr11	27	27	+	2767	DNAJB13	374407	DnaJ heat shock protein family (Hsp40) member B13
ENSG00000227321	6.3352	1.21423	0.304428	3.98855	6.64782e-05	0.00734803245827972	chr9	1	1	+	1033	MTND4P15	100873240	MT-ND4 pseudogene 15
ENSG00000140259	1074.21	-0.249265	0.06255	-3.98505	6.74656e-05	0.00741093995516062	chr15	12	12	-	2261	MFAP1	4236	microfibril associated protein 1
ENSG00000244687	62.0961	0.473169	0.118764	3.98413	6.7728e-05	0.00741093995516062	chr20	86	86	-	4779	UBE2V1	7335	ubiquitin conjugating enzyme E2 V1
ENSG00000256525	603.847	0.218734	0.0550288	3.9749	7.04075e-05	0.00764074841632314	chr17	71	71	-	4545	POLG2	11232	DNA polymerase gamma 2, accessory subunit
ENSG00000290682	164.454	0.461215	0.116044	3.97449	7.053e-05	0.00764074841632314	chr7	26	26	+	2803	NA	NA	NA
ENSG00000007923	515.017	0.188744	0.0475113	3.97262	7.10879e-05	0.00766306403298499	chr1	235	235	-	12182	DNAJC11	55735	DnaJ heat shock protein family (Hsp40) member C11
ENSG00000183878	3.38685	3.99556	1.0066	3.96936	7.20661e-05	NA	chrY	473	473	-	9716	UTY	7404	ubiquitously transcribed tetratricopeptide repeat containing, Y-linked
ENSG00000269954	90.3073	0.559502	0.141111	3.96498	7.34027e-05	0.00787362006750712	chr8	14	14	-	2594	NA	NA	NA
ENSG00000160613	1463.33	0.236527	0.0596851	3.96292	7.40379e-05	0.00790281841329466	chr11	100	100	-	22206	PCSK7	9159	proprotein convertase subtilisin/kexin type 7
ENSG00000265241	1575.48	-0.145722	0.0369089	-3.94815	7.87581e-05	0.00835453626473349	chr1	41	41	-	5321	RBM8A	9939	RNA binding motif protein 8A
ENSG00000233175	42.1205	0.545854	0.138285	3.9473	7.90372e-05	0.00835453626473349	chr17	4	4	-	2293	FMNL1-AS1	107985040	FMNL1 antisense RNA 1
ENSG00000288703	29.5664	1.43523	0.363951	3.94346	8.03145e-05	0.00844854435090214	chr3	3	3	+	3608	NA	NA	NA
ENSG00000252448	3.30619	-1.97038	0.500007	-3.9407	8.1245e-05	NA	chr1	1	1	+	81	NA	NA	NA
ENSG00000261499	151.512	0.360902	0.0915961	3.94014	8.14329e-05	0.00852500982913917	chr17	11	11	+	1168	NA	NA	NA
ENSG00000213782	74.6331	0.535865	0.136093	3.9375	8.2334e-05	0.00857809614069925	chr12	79	79	+	5040	DDX47	51202	DEAD-box helicase 47
ENSG00000124193	3400.27	0.182115	0.0462803	3.93504	8.31826e-05	0.00859107601992833	chr20	38	38	+	4894	SRSF6	6431	serine and arginine rich splicing factor 6
ENSG00000174227	895.739	0.151278	0.0384457	3.93485	8.32476e-05	0.00859107601992833	chr4	133	133	+	10899	PIGG	54872	phosphatidylinositol glycan anchor biosynthesis class G (EMM blood group)
ENSG00000286067	278.141	0.477714	0.121489	3.93215	8.41897e-05	0.00862757848027964	chr12	3	3	+	2350	NA	NA	NA
ENSG00000175376	712.434	-0.178011	0.0452844	-3.93095	8.46107e-05	0.00862757848027964	chr11	56	56	-	3327	EIF1AD	84285	eukaryotic translation initiation factor 1A domain containing
ENSG00000286786	47.0509	0.640969	0.163078	3.93044	8.479e-05	0.00862757848027964	chr15	2	2	+	6449	NA	NA	NA
ENSG00000286360	10.2705	0.938311	0.238967	3.92652	8.61822e-05	0.00872844820897035	chr2	2	2	+	1200	NA	NA	NA
ENSG00000188529	3211.79	0.224282	0.0571454	3.92476	8.68165e-05	0.00875199116605858	chr1	76	76	-	11860	SRSF10	10772	serine and arginine rich splicing factor 10
ENSG00000175793	31.5089	0.876241	0.223493	3.92066	8.83051e-05	0.00886102983661037	chr1	1	1	+	1308	SFN	2810	stratifin
ENSG00000196659	83.9429	-0.323152	0.08245	-3.91937	8.87821e-05	0.00886803082238012	chr2	1	1	-	3799	IFT70B	150737	intraflagellar transport 70B
ENSG00000081791	1420.92	0.140893	0.0359713	3.91681	8.97279e-05	0.00892157747369075	chr5	48	48	+	6000	DELE1	9812	DAP3 binding cell death enhancer 1
ENSG00000279649	53.0919	0.49439	0.126345	3.91301	9.11541e-05	0.00902218899298324	chr16	1	1	-	2704	NA	NA	NA
ENSG00000264176	12.5933	0.972281	0.248586	3.91125	9.18191e-05	0.00904688229767138	chr17	1	1	-	436	NA	NA	NA
ENSG00000185101	522.417	0.341774	0.0874124	3.90991	9.23307e-05	0.00905631189154874	chr11	93	93	-	6207	ANO9	338440	anoctamin 9
ENSG00000164306	236.926	0.255667	0.0654099	3.90869	9.2798e-05	0.00906133056800143	chr4	92	92	+	2789	PRIMPOL	201973	primase and DNA directed polymerase
ENSG00000245648	354.462	0.437851	0.112121	3.90517	9.41608e-05	0.00914338687701378	chr12	22	22	+	6428	KLRK1-AS1	101928100	KLRK1 antisense RNA 1
ENSG00000107036	1398.59	0.200369	0.0513194	3.90435	9.44782e-05	0.00914338687701378	chr9	124	124	+	8591	RIC1	57589	RIC1 homolog, RAB6A GEF complex partner 1
ENSG00000121742	16.5234	1.47179	0.377258	3.9013	9.56775e-05	0.00916397684885189	chr13	52	52	-	3270	GJB6	10804	gap junction protein beta 6
ENSG00000006118	6.12649	1.33137	0.34128	3.90112	9.57487e-05	0.00916397684885189	chr11	61	61	+	7274	TMEM132A	54972	transmembrane protein 132A
ENSG00000184465	211.616	0.34451	0.0883605	3.89891	9.66267e-05	0.00916397684885189	chr6	217	217	-	12610	WDR27	253769	WD repeat domain 27
ENSG00000136003	3054.75	-0.201421	0.0516656	-3.89856	9.67661e-05	0.00916397684885189	chr12	58	58	+	4423	ISCU	23479	iron-sulfur cluster assembly enzyme
ENSG00000067048	11.8121	2.33635	0.599296	3.89849	9.67952e-05	0.00916397684885189	chrY	66	66	+	5720	DDX3Y	8653	DEAD-box helicase 3 Y-linked
ENSG00000070831	203.138	0.309836	0.0796506	3.88995	0.000100266	0.00945152091743462	chr1	144	144	+	24398	CDC42	998	cell division cycle 42
ENSG00000113621	914.672	-0.185709	0.047759	-3.88846	0.000100883	0.00946867390763763	chr5	34	34	+	4807	TXNDC15	79770	thioredoxin domain containing 15
ENSG00000108953	3342.31	-0.166814	0.0429407	-3.88475	0.000102434	0.00955182392050488	chr17	44	44	-	3688	YWHAE	7531	tyrosine 3-monooxygenase/tryptophan 5-monooxygenase activation protein epsilon
ENSG00000162804	188.952	0.387667	0.0998049	3.88425	0.000102646	0.00955182392050488	chr2	138	138	+	13812	SNED1	25992	sushi, nidogen and EGF like domains 1
ENSG00000095564	4141.01	0.23384	0.0602311	3.88237	0.000103442	0.00957956094584908	chr10	55	55	+	8679	BTAF1	9044	B-TFIID TATA-box binding protein associated factor 1
ENSG00000254317	41.3126	0.562126	0.144863	3.8804	0.000104284	0.00957956094584908	chr8	3	3	+	917	NA	NA	NA
ENSG00000271843	20.5303	0.606467	0.1563	3.88014	0.000104396	0.00957956094584908	chr3	1	1	-	611	NA	NA	NA
ENSG00000184787	2521.03	0.17239	0.0444371	3.87942	0.000104704	0.00957956094584908	chr21	60	60	-	7195	UBE2G2	7327	ubiquitin conjugating enzyme E2 G2
ENSG00000163877	731.927	-0.203526	0.0525076	-3.87612	0.000106135	0.00966436942838771	chr1	13	13	-	5718	SNIP1	79753	Smad nuclear interacting protein 1
ENSG00000196230	3123.22	-0.158359	0.0408728	-3.87444	0.000106872	0.00966436942838771	chr6	25	25	+	4071	TUBB	203068	tubulin beta class I
ENSG00000273151	99.1166	0.386671	0.0998058	3.87423	0.000106963	0.00966436942838771	chr7	1	1	-	6758	NA	NA	NA
ENSG00000166257	2.53997	1.51722	0.391674	3.87369	0.000107199	NA	chr11	54	54	-	10020	SCN3B	55800	sodium voltage-gated channel beta subunit 3
ENSG00000234338	40.341	0.744853	0.192501	3.86934	0.000109129	0.00981934882405076	chr7	1	1	-	1603	NA	NA	NA
ENSG00000260452	7.0546	1.23499	0.319556	3.86469	0.00011123	0.00996725761236152	chr16	1	1	-	475	TPRKBP2	106480804	TP53RK binding protein pseudogene 2
ENSG00000286810	13.9498	0.823081	0.213135	3.86179	0.000112561	0.010010102821274	chr10	6	6	-	1718	NA	NA	NA
ENSG00000175556	124.53	0.359529	0.0931026	3.86164	0.000112628	0.010010102821274	chrX	66	66	+	4041	LONRF3	79836	LON peptidase N-terminal domain and ring finger 3
ENSG00000249249	25.1275	0.748018	0.193823	3.85928	0.000113723	0.0100663196649531	chr5	10	10	+	4456	NA	NA	NA
ENSG00000272256	14.06	1.15341	0.299095	3.85634	0.000115098	0.010146840652725	chr8	1	1	+	710	NA	NA	NA
ENSG00000125347	9119.75	-0.306045	0.0794067	-3.85414	0.000116137	0.0101971300153705	chr5	181	181	-	12265	IRF1	3659	interferon regulatory factor 1
ENSG00000139200	17.2274	0.62169	0.161397	3.85193	0.000117193	0.0102326828617999	chr12	25	25	-	3282	PIANP	196500	PILR alpha associated neural protein
ENSG00000211882	3.9833	1.66728	0.43291	3.85132	0.000117482	0.0102326828617999	chr14	1	1	+	59	TRAJ7	28748	T cell receptor alpha joining 7
ENSG00000279825	85.5572	0.619074	0.161119	3.84233	0.00012187	0.0105726012916535	chr17	1	1	+	2673	NA	NA	NA
ENSG00000100473	49.6794	0.738085	0.192184	3.84052	0.000122775	0.0106088301683209	chr14	125	125	+	4031	COCH	1690	cochlin
ENSG00000268366	9.61766	0.914438	0.238237	3.83836	0.00012386	0.0106602728006802	chr19	2	2	+	558	NA	NA	NA
ENSG00000157837	1004.25	-0.143778	0.0374867	-3.83544	0.000125337	0.0107449641929251	chr12	54	54	-	6659	SPPL3	121665	signal peptide peptidase like 3
ENSG00000232303	10.2471	0.950339	0.248055	3.83115	0.000127543	0.010875983272065	chr9	1	1	-	979	DFFBP1	100422581	DNA fragmentation factor subunit beta pseudogene 1
ENSG00000284862	42.5999	0.664785	0.173549	3.83054	0.000127865	0.010875983272065	chr3	134	134	-	10601	CCDC39	339829	coiled-coil domain 39 molecular ruler complex subunit
ENSG00000145623	19.9615	0.804112	0.210174	3.82593	0.000130281	0.0110104466045288	chr5	36	36	+	7174	OSMR	9180	oncostatin M receptor
ENSG00000151498	669.316	0.155111	0.0405457	3.82559	0.000130457	0.0110104466045288	chr11	102	102	+	7121	ACAD8	27034	acyl-CoA dehydrogenase family member 8
ENSG00000265625	56.0122	0.574403	0.150209	3.82403	0.000131288	0.0110377869580738	chr17	1	1	-	1052	NA	NA	NA
ENSG00000133321	1852.16	-0.278528	0.0728663	-3.82246	0.000132127	0.011065658030103	chr11	17	17	+	1300	PLAAT4	5920	phospholipase A and acyltransferase 4
ENSG00000172269	305.012	0.183662	0.0481065	3.81782	0.000134639	0.0112327832818769	chr11	276	276	-	6440	DPAGT1	1798	dolichyl-phosphate N-acetylglucosaminephosphotransferase 1
ENSG00000170917	39.6251	0.563106	0.147548	3.81644	0.000135393	0.0112405874226699	chr4	32	32	-	6582	NUDT6	11162	nudix hydrolase 6
ENSG00000066379	343.885	-0.240385	0.062998	-3.81576	0.000135765	0.0112405874226699	chr6	25	25	+	3672	POLR1H	30834	RNA polymerase I subunit H
ENSG00000170852	3050.56	-0.215526	0.056548	-3.81139	0.000138189	0.0113920861296966	chr7	18	18	-	4850	KBTBD2	25948	kelch repeat and BTB domain containing 2
ENSG00000169612	216.331	-0.273182	0.0717032	-3.8099	0.000139024	0.0113920861296966	chr15	4	4	+	1565	RAMAC	83640	RNA guanine-7 methyltransferase activating subunit
ENSG00000166260	461.224	0.220209	0.057812	3.80906	0.000139498	0.0113920861296966	chr17	28	28	-	7103	COX11	1353	cytochrome c oxidase copper chaperone COX11
ENSG00000123136	1560.98	0.178163	0.0467777	3.80872	0.000139687	0.0113920861296966	chr19	115	115	-	3861	DDX39A	10212	DExD-box helicase 39A
ENSG00000152464	209.843	-0.270412	0.0711501	-3.80059	0.000144355	0.0117288336138958	chr10	20	20	+	1930	RPP38	10557	ribonuclease P/MRP subunit p38
ENSG00000278236	2.58352	1.83559	0.483108	3.79954	0.000144965	NA	chr7	1	1	+	172	NA	NA	NA
ENSG00000246859	41.4625	0.574801	0.151356	3.79766	0.000146067	0.0118238143575332	chr5	17	17	+	9263	STARD4-AS1	100505678	STARD4 antisense RNA 1
ENSG00000188647	2671.74	0.279373	0.0736027	3.79569	0.000147236	0.0118726705689365	chr9	23	23	-	12252	PTAR1	375743	protein prenyltransferase alpha subunit repeat containing 1
ENSG00000125245	402.74	-0.40428	0.106535	-3.7948	0.000147761	0.0118726705689365	chr13	15	15	-	2000	GPR18	2841	G protein-coupled receptor 18
ENSG00000227212	8.26526	1.06935	0.282039	3.79151	0.000149733	0.0119868778532045	chr1	1	1	+	399	NA	NA	NA
ENSG00000279811	12.9235	1.09862	0.289862	3.79015	0.000150557	0.0120086939073815	chr18	1	1	-	3998	NA	NA	NA
ENSG00000137070	120.638	0.401826	0.106117	3.78665	0.000152692	0.0121345176774372	chr9	270	270	+	5257	IL11RA	3590	interleukin 11 receptor subunit alpha
ENSG00000160321	134.377	0.780813	0.206405	3.78292	0.000155002	0.0122733067161568	chr19	23	23	-	11907	ZNF208	7757	zinc finger protein 208
ENSG00000162971	335.076	0.197731	0.0523149	3.77962	0.000157068	0.0123918402437736	chr2	32	32	-	11558	TYW5	129450	tRNA-yW synthesizing protein 5
ENSG00000225783	1501.42	0.447759	0.118499	3.77859	0.000157722	0.0123985403987356	chr22	99	99	+	15892	MIAT	440823	myocardial infarction associated transcript
ENSG00000182544	533.423	-0.222121	0.0588159	-3.77655	0.000159016	0.0124056817942183	chr12	10	10	+	2583	MFSD5	84975	major facilitator superfamily domain containing 5
ENSG00000159140	10138.1	0.170968	0.0452712	3.77652	0.000159035	0.0124056817942183	chr21	148	148	+	12752	SON	6651	SON DNA and RNA binding protein
ENSG00000238142	130.848	-0.57278	0.15171	-3.7755	0.000159685	0.0124056817942183	chr1	20	20	-	2149	LOC105376805	105376805	uncharacterized LOC105376805
ENSG00000156042	80.2651	0.409221	0.108421	3.77436	0.00016042	0.0124056817942183	chr10	164	164	-	7664	CFAP70	118491	cilia and flagella associated protein 70
ENSG00000285923	7.55998	0.814265	0.215757	3.77398	0.000160661	0.0124056817942183	chr1	3	3	+	946	NA	NA	NA
ENSG00000129562	1178.94	-0.207264	0.0549646	-3.77085	0.000162691	0.0125180186795894	chr14	14	14	-	761	DAD1	1603	defender against cell death 1
ENSG00000165494	4957.67	0.128147	0.0339992	3.76912	0.000163827	0.0125458137756374	chr11	61	61	+	9951	PCF11	51585	PCF11 cleavage and polyadenylation factor subunit
ENSG00000137504	2821.42	0.189728	0.0503453	3.76854	0.000164205	0.0125458137756374	chr11	35	35	-	7580	CREBZF	58487	CREB/ATF bZIP transcription factor
ENSG00000253352	4667.46	0.172251	0.0457358	3.76621	0.000165744	0.0125573688339537	chr22	59	59	+	10151	TUG1	55000	taurine up-regulated 1
ENSG00000205476	205.187	0.346183	0.0919188	3.76619	0.00016576	0.0125573688339537	chr14	37	37	-	17620	CCDC85C	317762	coiled-coil domain containing 85C
ENSG00000140398	242.684	0.385076	0.102259	3.7657	0.000166086	0.0125573688339537	chr15	103	103	+	6939	NEIL1	79661	nei like DNA glycosylase 1
ENSG00000103995	389.618	0.238948	0.0635297	3.76119	0.000169104	0.0127413303782687	chr15	110	110	-	8165	CEP152	22995	centrosomal protein 152
ENSG00000293427	118.475	0.506288	0.134729	3.75782	0.000171403	0.0128699947086904	chr22	113	113	-	7474	PI4KAP2	375133	phosphatidylinositol 4-kinase alpha pseudogene 2
ENSG00000163154	1588.06	-0.324232	0.0863036	-3.75687	0.00017205	0.0128742053896583	chr1	2	2	+	1158	TNFAIP8L2	79626	TNF alpha induced protein 8 like 2
ENSG00000271064	2.1202	2.2011	0.585969	3.75635	0.00017241	NA	chr7	1	1	-	240	NA	NA	NA
ENSG00000255256	0.14178	-12.565	3.34611	-3.7551	0.000173273	NA	chr11	2	2	+	494	NA	NA	NA
ENSG00000169375	2861.55	-0.131046	0.0349159	-3.75318	0.000174605	0.0130206136733778	chr15	257	257	-	12845	SIN3A	25942	SIN3 transcription regulator family member A
ENSG00000121764	2.13231	2.00373	0.534614	3.74799	0.000178256	NA	chr1	45	45	+	2510	HCRTR1	3061	hypocretin receptor 1
ENSG00000260495	13.8903	-0.855638	0.228333	-3.74733	0.000178726	0.0132659226846477	chr16	1	1	-	2693	NA	NA	NA
ENSG00000248489	149.215	-0.366716	0.0978747	-3.74679	0.000179113	0.0132659226846477	chr5	11	11	+	4335	LOC100289230	100289230	uncharacterized LOC100289230
ENSG00000100711	285.879	-0.219448	0.0586429	-3.7421	0.000182489	0.0134122217784158	chr14	48	48	+	8390	ZFYVE21	79038	zinc finger FYVE-type containing 21
ENSG00000122566	18339.2	0.142724	0.0381522	3.74092	0.000183345	0.0134122217784158	chr7	575	575	-	12613	HNRNPA2B1	3181	heterogeneous nuclear ribonucleoprotein A2/B1
ENSG00000141956	386.18	0.23828	0.0636962	3.74088	0.000183378	0.0134122217784158	chr21	194	194	-	12998	PRDM15	63977	PR/SET domain 15
ENSG00000172315	524.552	-0.214897	0.0574492	-3.74064	0.000183552	0.0134122217784158	chr20	4	4	-	3185	TP53RK	112858	TP53 regulating kinase
ENSG00000178988	2894.59	-0.157607	0.0421587	-3.73843	0.000185175	0.013485571867598	chr4	3	3	-	2165	MRFAP1L1	114932	Morf4 family associated protein 1 like 1
ENSG00000134899	272.793	0.276569	0.074033	3.73575	0.000187159	0.0135845956301651	chr13	174	174	+	11043	ERCC5	2073	ERCC excision repair 5, endonuclease
ENSG00000204977	650.087	-0.19218	0.0514562	-3.73483	0.00018784	0.013588784205603	chr13	25	25	+	8096	TRIM13	10206	tripartite motif containing 13
ENSG00000111615	838.017	0.21406	0.0573334	3.7336	0.000188764	0.0136103519313266	chr12	30	30	-	10747	KRR1	11103	KRR1 small subunit processome component homolog
ENSG00000262319	66.9387	0.603617	0.161773	3.73126	0.000190525	0.0136920121459066	chr17	1	1	-	2673	NA	NA	NA
ENSG00000250273	43.85	-0.425402	0.1141	-3.72834	0.000192744	0.0138059054170759	chr5	1	1	+	177	PSMC1P5	106480732	proteasome 26S subunit, ATPase 1 pseudogene 5
ENSG00000205038	124.93	0.524838	0.140867	3.72576	0.000194727	0.0139022021088336	chr8	108	108	+	20621	PKHD1L1	93035	PKHD1 like 1
ENSG00000258515	43.9507	0.563019	0.15116	3.72466	0.00019558	0.0139174751001825	chr14	2	2	+	478	NA	NA	NA
ENSG00000124688	398.919	-0.20852	0.0560227	-3.72207	0.000197598	0.0140152778255776	chr6	9	9	+	1848	MAD2L1BP	9587	MAD2L1 binding protein
ENSG00000214367	185.62	-0.267771	0.0719681	-3.72068	0.000198683	0.014046392737539	chr4	22	22	-	7036	HAUS3	79441	HAUS augmin like complex subunit 3
ENSG00000285589	57.4809	0.350232	0.0941517	3.71987	0.000199327	0.014046392737539	chr19	14	14	-	5025	NA	NA	NA
ENSG00000131791	684.578	0.238099	0.0640761	3.71587	0.000202502	0.0142241435738627	chr1	17	17	-	5460	PRKAB2	5565	protein kinase AMP-activated non-catalytic subunit beta 2
ENSG00000005302	3589.91	0.200136	0.0538819	3.71435	0.000203725	0.0142640423376656	chrX	412	412	+	9780	MSL3	10943	MSL complex subunit 3
ENSG00000271614	272.59	0.444206	0.119679	3.71163	0.00020593	0.0143721972554833	chr12	1	1	+	3632	ATP2B1-AS1	338758	ATP2B1 antisense RNA 1
ENSG00000278897	42.561	0.611573	0.164856	3.70973	0.00020748	0.0144341366748849	chr19	1	1	+	2271	NA	NA	NA
ENSG00000165548	135.84	0.863296	0.232846	3.70759	0.000209241	0.0145102819389231	chr14	56	56	+	6363	TMEM63C	57156	transmembrane protein 63C
ENSG00000204370	959.522	-0.195286	0.0527257	-3.7038	0.000212392	0.0146424057392525	chr11	37	37	+	2790	SDHD	6392	succinate dehydrogenase complex subunit D
ENSG00000175573	846.275	-0.25554	0.0689962	-3.70368	0.000212491	0.0146424057392525	chr11	5	5	-	1704	C11orf68	83638	chromosome 11 open reading frame 68
ENSG00000228315	426.891	0.285112	0.07701	3.70227	0.000213677	0.014677682576748	chr22	78	78	-	7764	GUSBP11	91316	GUSB pseudogene 11
ENSG00000173080	8.95568	0.989537	0.267602	3.69779	0.000217487	0.0148923775483971	chr1	1	1	+	1450	RXFP4	339403	relaxin family peptide/INSL5 receptor 4
ENSG00000166848	3155.84	-0.130507	0.0353061	-3.69644	0.000218648	0.0149249258193605	chr16	16	16	+	4422	TERF2IP	54386	TERF2 interacting protein
ENSG00000290600	44.3553	0.494482	0.133809	3.69543	0.000219514	0.0149372396787075	chr7	30	30	+	4130	LOC155060	155060	AI894139 pseudogene
ENSG00000289997	2.82209	1.5417	0.417366	3.69388	0.000220855	NA	chr11	3	3	+	705	LOC124906938	124906938	collagen alpha-2(IV) chain-like
ENSG00000106615	281.16	-0.216919	0.058762	-3.69148	0.000222952	0.0151239104908001	chr7	43	43	-	3533	RHEB	6009	Ras homolog, mTORC1 binding
ENSG00000089053	2358.19	0.115521	0.0313075	3.68989	0.000224353	0.0151248074818867	chr12	168	168	-	12259	ANAPC5	51433	anaphase promoting complex subunit 5
ENSG00000108465	1027.47	0.228684	0.0619759	3.68989	0.000224354	0.0151248074818867	chr17	250	250	+	6077	CDK5RAP3	80279	CDK5 regulatory subunit associated protein 3
ENSG00000241975	80.6592	0.511574	0.138727	3.68765	0.000226338	0.0151834373775817	chr1	1	1	+	318	NA	NA	NA
ENSG00000258667	29.5438	0.618331	0.167712	3.68686	0.000227034	0.0151834373775817	chr14	38	38	-	5044	HIF1A-AS3	105370526	HIF1A antisense RNA 3
ENSG00000174915	219.678	0.236934	0.0642825	3.68582	0.000227965	0.0151834373775817	chr11	66	66	+	6114	PTDSS2	81490	phosphatidylserine synthase 2
ENSG00000178761	289.097	0.221169	0.060019	3.68498	0.00022872	0.0151834373775817	chr15	89	89	-	5015	FAM219B	57184	family with sequence similarity 219 member B
ENSG00000255163	70.3377	0.653631	0.177392	3.68468	0.000228994	0.0151834373775817	chr11	1	1	-	280	NA	NA	NA
ENSG00000245864	2.29118	1.80887	0.490966	3.68431	0.000229319	NA	chr5	15	15	+	4065	MEF2C-AS2	109729137	MEF2C antisense RNA 2
ENSG00000233730	104.826	-0.641356	0.174093	-3.68398	0.000229624	0.0151834373775817	chr1	2	2	+	611	NA	NA	NA
ENSG00000272316	202.663	0.328762	0.0892539	3.68344	0.000230105	0.0151834373775817	chr6	1	1	-	5352	NA	NA	NA
ENSG00000213742	49.1895	0.509299	0.138373	3.68063	0.000232659	0.0153056091957344	chr20	57	57	+	5991	ZNF337-AS1	102724826	ZNF337 antisense RNA 1
ENSG00000214013	488.826	0.204505	0.0556282	3.67629	0.000236647	0.01546295105214	chr15	93	93	+	7840	GANC	2595	glucosidase alpha, neutral C
ENSG00000289478	15.319	-0.716484	0.194896	-3.67624	0.000236695	0.01546295105214	chr5	1	1	+	1113	NA	NA	NA
ENSG00000252620	19.8944	0.72317	0.196743	3.67572	0.000237181	0.01546295105214	chr3	1	1	-	135	RNU6ATAC24P	106479554	RNA, U6atac small nuclear 24, pseudogene
ENSG00000277978	157.516	-0.471295	0.128287	-3.67376	0.000239007	0.0154976442727262	chr16	1	1	-	382	NA	NA	NA
ENSG00000134900	3054.75	0.193335	0.0526278	3.67362	0.000239137	0.0154976442727262	chr13	409	409	+	21753	TPP2	7174	tripeptidyl peptidase 2
ENSG00000264044	1.46851	2.39644	0.652378	3.6734	0.000239346	NA	chr17	6	6	+	1515	NA	NA	NA
ENSG00000138670	251.087	0.610877	0.166393	3.67129	0.000241334	0.0155936102637672	chr4	100	100	-	10183	RASGEF1B	153020	RasGEF domain family member 1B
ENSG00000253295	5.78385	1.06056	0.289019	3.66954	0.000242989	0.0156134859681327	chr5	7	7	+	838	LOC101928093	101928093	uncharacterized LOC101928093
ENSG00000290831	32.3601	0.705117	0.192171	3.66921	0.000243301	0.0156134859681327	chr7	35	35	-	2576	NSUN5P2	260294	NSUN5 pseudogene 2
ENSG00000196329	950.247	0.311025	0.084778	3.66869	0.000243793	0.0156134859681327	chr7	20	20	+	5544	GIMAP5	55340	GTPase, IMAP family member 5
ENSG00000287970	1.4833	3.21039	0.876074	3.66452	0.000247807	NA	chr8	2	2	-	1792	NA	NA	NA
ENSG00000038427	18086.9	0.418962	0.114336	3.66431	0.000248002	0.015801306932788	chr5	104	104	+	14678	VCAN	1462	versican
ENSG00000169252	679.166	-0.359976	0.0982431	-3.66413	0.000248177	0.015801306932788	chr5	1	1	+	2013	ADRB2	154	adrenoceptor beta 2
ENSG00000105085	159.37	-0.241368	0.0658907	-3.66316	0.000249126	0.0158154953412887	chr19	19	19	-	5328	MED26	9441	mediator complex subunit 26
ENSG00000279800	1403.87	0.244129	0.0666798	3.66122	0.000251021	0.0158689462205163	chr16	1	1	-	2609	BCLAF1P2	731605	BCL2 associated transcription factor 1 pseudogene 2
ENSG00000214114	654.434	-0.196895	0.0537847	-3.6608	0.000251425	0.0158689462205163	chr1	17	17	-	2773	MYCBP	26292	MYC binding protein
ENSG00000018189	775.063	0.191527	0.0523364	3.65954	0.000252669	0.0159013248499133	chr4	110	110	+	9405	RUFY3	22902	RUN and FYVE domain containing 3
ENSG00000160714	2395.18	-0.117223	0.0320861	-3.65339	0.000258798	0.0162401121805297	chr1	39	39	-	4190	UBE2Q1	55585	ubiquitin conjugating enzyme E2 Q1
ENSG00000274292	24.6446	0.744986	0.204113	3.64987	0.000262376	0.0163939127466369	chr12	1	1	+	3034	NA	NA	NA
ENSG00000163348	1301.63	-0.172813	0.0473527	-3.6495	0.000262754	0.0163939127466369	chr1	9	9	-	3664	PYGO2	90780	pygopus family PHD finger 2
ENSG00000272690	23.8093	-0.525632	0.144133	-3.64687	0.000265459	0.0165153550596983	chr3	234	234	+	6878	LINC02018	107986100	long intergenic non-protein coding RNA 2018
ENSG00000107201	169.183	0.455621	0.125061	3.64318	0.000269293	0.0167061402583815	chr9	121	121	-	10345	RIGI	23586	RNA sensor RIG-I
ENSG00000293105	58.2237	0.451081	0.123856	3.64199	0.000270539	0.0167357548632733	chr6	42	42	+	4875	NA	NA	NA
ENSG00000124491	4398.22	0.400444	0.109991	3.64069	0.000271908	0.0167728034219674	chr6	34	34	-	4554	F13A1	2162	coagulation factor XIII A chain
ENSG00000143977	202.998	-0.251797	0.0691919	-3.63912	0.000273575	0.0168279335841177	chr2	34	34	-	1764	SNRPG	6637	small nuclear ribonucleoprotein polypeptide G
ENSG00000188186	2915.56	-0.333706	0.091923	-3.63027	0.000283119	0.0173659915159724	chr7	40	40	+	1931	LAMTOR4	389541	late endosomal/lysosomal adaptor, MAPK and MTOR activator 4
ENSG00000196123	121.922	0.412119	0.113551	3.62939	0.000284097	0.017376999877033	chr16	52	52	-	4783	MATCAP1	653319	microtubule associated tyrosine carboxypeptidase 1
ENSG00000242950	4.53118	1.40683	0.387948	3.62633	0.00028748	0.0175260753926279	chr7	9	9	-	6130	ERVW-1	30816	endogenous retrovirus group W member 1, envelope
ENSG00000204070	700.101	-0.156713	0.0432292	-3.62515	0.000288788	0.0175260753926279	chr20	30	30	+	6000	SYS1	90196	SYS1 golgi trafficking protein
ENSG00000213588	203.757	-0.286107	0.0789306	-3.62479	0.000289192	0.0175260753926279	chr6	8	8	+	3010	ZBTB9	221504	zinc finger and BTB domain containing 9
ENSG00000139625	350.65	0.230715	0.0636579	3.62429	0.000289754	0.0175260753926279	chr12	77	77	-	7971	MAP3K12	7786	mitogen-activated protein kinase kinase kinase 12
ENSG00000119707	9805.23	0.156235	0.0431275	3.62263	0.000291619	0.0175862176019067	chr14	127	127	+	11764	RBM25	58517	RNA binding motif protein 25
ENSG00000234750	15.3417	0.719907	0.198761	3.62197	0.000292363	0.0175862176019067	chr19	1	1	+	849	RPS2P53	729274	ribosomal protein S2 pseudogene 53
ENSG00000261267	12.477	1.12047	0.309422	3.62118	0.000293263	0.0175917250292689	chr16	3	3	+	438	NA	NA	NA
ENSG00000290082	62.4251	0.40795	0.112912	3.613	0.000302674	0.0181064150203042	chr17	1	1	-	711	NA	NA	NA
ENSG00000261416	145.163	0.323075	0.0894889	3.61023	0.000305925	0.018118365065152	chr16	8	8	-	811	NA	NA	NA
ENSG00000226530	31.2701	0.555349	0.153827	3.61021	0.000305943	0.018118365065152	chrX	7	7	+	10446	NA	NA	NA
ENSG00000178028	976.864	0.15255	0.0422563	3.61011	0.000306069	0.018118365065152	chr1	97	97	+	5599	DMAP1	55929	DNA methyltransferase 1 associated protein 1
ENSG00000175213	268.85	-0.262817	0.0728265	-3.60881	0.000307611	0.018118365065152	chr11	14	14	+	2866	ZNF408	79797	zinc finger protein 408
ENSG00000204186	226.904	0.425854	0.118019	3.60836	0.000308139	0.018118365065152	chr2	57	57	+	10901	ZDBF2	57683	zinc finger DBF-type containing 2
ENSG00000215417	61.9018	-0.412776	0.114467	-3.60607	0.000310873	0.018118365065152	chr13	49	49	+	12894	MIR17HG	407975	miR-17-92a-1 cluster host gene
ENSG00000231616	15.3706	0.948059	0.262949	3.60549	0.000311562	0.018118365065152	chr9	68	68	+	4162	NA	NA	NA
ENSG00000207697	12.729	0.949766	0.263449	3.60513	0.000312	0.018118365065152	chr4	1	1	-	99	MIR573	693158	microRNA 573
ENSG00000169429	8641.84	0.969068	0.268814	3.60497	0.000312188	0.018118365065152	chr4	17	17	+	2588	CXCL8	3576	C-X-C motif chemokine ligand 8
ENSG00000242028	68.3362	0.402571	0.111679	3.60473	0.000312477	0.018118365065152	chr15	16	16	+	7777	HYPK	25764	huntingtin interacting protein K
ENSG00000265972	106230	-0.180817	0.0501643	-3.60449	0.000312767	0.018118365065152	chr1	20	20	-	3604	TXNIP	10628	thioredoxin interacting protein
ENSG00000162139	426.533	0.167302	0.046421	3.60402	0.000313338	0.018118365065152	chr11	21	21	+	7212	NEU3	10825	neuraminidase 3
ENSG00000144597	881.793	-0.148783	0.0412859	-3.60372	0.000313691	0.018118365065152	chr3	13	13	+	4909	EAF1	85403	ELL associated factor 1
ENSG00000293434	1383.22	0.224432	0.0622921	3.6029	0.000314683	0.0181275903653664	chr2	68	68	+	9083	AHSA2P	130872	activator of HSP90 ATPase homolog 2, pseudogene
ENSG00000160229	290.004	0.464468	0.128954	3.60181	0.000316008	0.0181323682122643	chr19	11	11	+	5682	ZNF66	7617	zinc finger protein 66
ENSG00000250251	56.8689	0.472627	0.131232	3.60146	0.000316432	0.0181323682122643	chr16	24	24	-	4769	PKD1P6	353511	polycystin 1, transient receptor potential channel interacting pseudogene 6
ENSG00000229162	4.64242	1.04796	0.291155	3.59931	0.000319061	0.0181974580789812	chr1	3	3	+	820	NA	NA	NA
ENSG00000140379	4322.78	0.57144	0.15877	3.59917	0.000319239	0.0181974580789812	chr15	6	6	-	995	BCL2A1	597	BCL2 related protein A1
ENSG00000235554	316.538	0.211796	0.0589291	3.59408	0.000325543	0.0185083539012884	chr17	1	1	-	1034	NA	NA	NA
ENSG00000278022	4.78853	1.3626	0.379638	3.5892	0.000331693	0.0188089196207544	chr15	1	1	+	459	NA	NA	NA
ENSG00000273014	5.84868	1.18898	0.331376	3.58803	0.000333189	0.0188195734397126	chr7	1	1	+	472	NA	NA	NA
ENSG00000105186	975.403	-0.161017	0.0448803	-3.5877	0.00033361	0.0188195734397126	chr19	79	79	-	7849	ANKRD27	84079	ankyrin repeat domain 27
ENSG00000170043	2154.82	-0.182047	0.0508035	-3.58335	0.000339215	0.0190589052029267	chr17	26	26	-	1171	TRAPPC1	58485	trafficking protein particle complex subunit 1
ENSG00000167778	1322.6	-0.211629	0.0590638	-3.58305	0.000339603	0.0190589052029267	chr12	44	44	-	3463	SPRYD3	84926	SPRY domain containing 3
ENSG00000136240	1090.12	-0.129904	0.036275	-3.58108	0.000342172	0.0191537321115841	chr7	20	20	-	3930	KDELR2	11014	KDEL endoplasmic reticulum protein retention receptor 2
ENSG00000229419	374.389	0.322611	0.0901747	3.57762	0.000346731	0.0193591270085107	chr9	1	1	+	6232	RALGAPA1P1	26134	RALGAPA1 pseudogene 1
ENSG00000207005	37.9716	-2.29681	0.642155	-3.57672	0.000347938	0.0193768706317692	chr1	1	1	+	164	RNU1-2	26870	RNA, U1 small nuclear 2
ENSG00000179899	362.616	0.297402	0.0831693	3.57586	0.000349078	0.0193907579780608	chr12	1	1	-	3061	NA	NA	NA
ENSG00000287934	8.77881	1.04808	0.293422	3.57192	0.000354378	0.0196350752304816	chr11	3	3	-	1576	NA	NA	NA
ENSG00000162613	3456.88	0.190396	0.0533408	3.56942	0.000357768	0.0197250011096486	chr1	139	139	-	7619	FUBP1	8880	far upstream element binding protein 1
ENSG00000179832	686.571	0.212258	0.0594661	3.56939	0.000357813	0.0197250011096486	chr8	252	252	+	10889	MROH1	727957	maestro heat like repeat family member 1
ENSG00000127540	501.131	-0.251246	0.0704156	-3.56805	0.000359648	0.0197761090870682	chr19	15	15	-	2137	UQCR11	10975	ubiquinol-cytochrome c reductase, complex III subunit XI
ENSG00000273828	31.7235	0.566112	0.158775	3.5655	0.000363162	0.0199190345080787	chr20	8	8	+	5580	LOC124904917	124904917	uncharacterized LOC124904917
ENSG00000293508	208.261	0.322339	0.0904564	3.56347	0.000365983	0.0200233140828495	chr6	82	82	-	19492	POLR1HASP	80862	POLR1H antisense, pseudogene
ENSG00000198783	1007.14	-0.187779	0.0527529	-3.5596	0.000371422	0.0202699493719123	chr17	3	3	+	2238	ZNF830	91603	zinc finger protein 830
ENSG00000131100	2152.5	-0.197734	0.05565	-3.55317	0.000380612	0.0206972213336021	chr22	53	53	-	3143	ATP6V1E1	529	ATPase H+ transporting V1 subunit E1
ENSG00000174501	171.976	0.443658	0.124876	3.5528	0.000381152	0.0206972213336021	chr2	269	269	-	10048	ANKRD36C	400986	ankyrin repeat domain 36C
ENSG00000100201	28370.9	0.170781	0.048124	3.54877	0.000387033	0.0209171548213397	chr22	68	68	-	9997	DDX17	10521	DEAD-box helicase 17
ENSG00000119737	43.6961	0.406784	0.114643	3.54826	0.00038779	0.0209171548213397	chr2	2	2	-	2094	GPR75	10936	G protein-coupled receptor 75
ENSG00000259570	1.47959	1.94663	0.548624	3.54821	0.00038786	NA	chr15	4	4	+	389	NA	NA	NA
ENSG00000203668	465.83	0.291691	0.0822114	3.54806	0.000388084	0.0209171548213397	chr1	10	10	-	7778	CHML	1122	CHM like Rab escort protein
ENSG00000175066	785.03	0.314826	0.0888765	3.54229	0.000396673	0.0213176465414934	chr3	98	98	-	12143	GK5	256356	glycerol kinase 5
ENSG00000232112	832.136	-0.331587	0.0936223	-3.54176	0.000397473	0.0213176465414934	chr3	9	9	+	1139	TMA7	51372	translation machinery associated 7 homolog
ENSG00000155876	1099.63	-0.149563	0.0422499	-3.53996	0.000400192	0.0213351806973842	chr9	1	1	+	1599	RRAGA	10670	Ras related GTP binding A
ENSG00000145088	207.127	0.341777	0.0965541	3.53974	0.000400516	0.0213351806973842	chr3	26	26	+	1770	EAF2	55840	ELL associated factor 2
ENSG00000183161	415.616	-0.234913	0.0663672	-3.5396	0.000400739	0.0213351806973842	chr11	1	1	-	3291	FANCF	2188	FA complementation group F
ENSG00000122877	402.263	1.08655	0.307206	3.53687	0.000404897	0.0215039680948583	chr10	19	19	-	3707	EGR2	1959	early growth response 2
ENSG00000280927	55.9097	0.40616	0.115011	3.53149	0.000413229	0.0218930752885241	chr4	6	6	+	3886	CTBP1-AS	285463	CTBP1 antisense RNA
ENSG00000253536	0.193756	-11.6671	3.30404	-3.53117	0.000413724	NA	chr5	1	1	-	556	NA	NA	NA
ENSG00000115282	649.007	0.153186	0.0433912	3.53035	0.000415016	0.0219343881298805	chr2	105	105	+	4767	TTC31	64427	tetratricopeptide repeat domain 31
ENSG00000272808	2.41851	1.74804	0.49604	3.52399	0.000425107	NA	chr15	11	11	+	8164	GCAWKR	105369201	gastric cancer associated WDR5 and KAT2A binding lncRNA
ENSG00000185670	209.319	-0.29333	0.0832404	-3.52389	0.000425255	0.0224211583927037	chr11	8	8	-	3344	ZBTB3	79842	zinc finger and BTB domain containing 3
ENSG00000011243	1159.76	0.164174	0.0466039	3.52275	0.000427093	0.0224636681208098	chr19	457	457	-	8576	AKAP8L	26993	A-kinase anchoring protein 8 like
ENSG00000184786	64.5535	-0.424157	0.120492	-3.52022	0.000431193	0.0226110278332532	chr6	5	5	-	2631	DYNLT2	6991	dynein light chain Tctex-type 2
ENSG00000274425	21.9371	-0.503488	0.143047	-3.51974	0.000431972	0.0226110278332532	chr19	1	1	+	2813	NA	NA	NA
ENSG00000259250	78.7419	-0.344617	0.0979365	-3.51878	0.000433541	0.0226387175355319	chr15	2	2	+	542	NA	NA	NA
ENSG00000131944	67.2679	-0.429272	0.122069	-3.51663	0.00043707	0.0227684080244133	chr19	37	37	+	2735	FAAP24	91442	FA core complex associated protein 24
ENSG00000174482	16.2913	1.02451	0.291407	3.51574	0.000438523	0.0227764591093213	chr9	59	59	-	15486	LINGO2	158038	leucine rich repeat and Ig domain containing 2
ENSG00000272498	62.6134	0.519564	0.147802	3.51526	0.000439316	0.0227764591093213	chr3	1	1	+	564	NA	NA	NA
ENSG00000112164	3.77642	2.02532	0.576506	3.5131	0.000442919	NA	chr6	13	13	+	6682	GLP1R	2740	glucagon like peptide 1 receptor
ENSG00000241343	149.716	0.288089	0.0820374	3.51168	0.000445286	0.0230311293526633	chrX	41	41	+	3965	RPL36A	6173	ribosomal protein L36a
ENSG00000206596	15.5909	-2.77484	0.791133	-3.50742	0.00045247	0.023211834963424	chr14	1	1	+	164	RNU1-27P	26865	RNA, U1 small nuclear 27, pseudogene
ENSG00000293491	120.567	0.294165	0.0838695	3.50742	0.000452477	0.023211834963424	chr12	68	68	+	4051	TMEM198B	440104	transmembrane protein 198B (pseudogene)
ENSG00000257284	2.58841	1.97083	0.561978	3.50695	0.000453275	NA	chr2	4	4	-	414	NA	NA	NA
ENSG00000235532	248.994	0.496698	0.141639	3.50679	0.000453555	0.023211834963424	chr13	2	2	+	3396	LINC00402	100507612	long intergenic non-protein coding RNA 402
ENSG00000136715	949.372	-0.143285	0.0408608	-3.50665	0.000453783	0.023211834963424	chr2	94	94	-	4373	SAP130	79595	Sin3A associated protein 130
ENSG00000216490	140.887	0.474096	0.135226	3.50596	0.00045497	0.023211834963424	chr19	15	15	+	2344	IFI30	10437	IFI30 lysosomal thiol reductase
ENSG00000241258	808.559	-0.140192	0.0399882	-3.50584	0.000455176	0.023211834963424	chr7	32	32	+	3540	CRCP	27297	CGRP receptor component
ENSG00000291159	95.1058	0.253786	0.0724042	3.50513	0.000456378	0.0232187413476729	chr15	38	38	+	10903	NA	NA	NA
ENSG00000230224	36.4405	0.476977	0.136186	3.50238	0.000461119	0.0233111060344859	chr10	1	1	+	825	PHB1P9	100289414	PHB1 pseudogene 9
ENSG00000252498	20.4889	0.766438	0.218847	3.50216	0.000461496	0.0233111060344859	chr6	1	1	+	94	RNU6-1016P	106480630	RNA, U6 small nuclear 1016, pseudogene
ENSG00000236991	16.7708	0.666596	0.190409	3.50087	0.000463739	0.0233111060344859	chr10	66	66	-	1989	EDRF1-AS1	101927983	EDRF1 antisense RNA 1
ENSG00000265194	10.4838	0.922674	0.263572	3.50066	0.000464111	0.0233111060344859	chr9	1	1	-	3017	NA	NA	NA
ENSG00000186130	600.938	-0.289535	0.0827327	-3.49965	0.000465872	0.0233111060344859	chr9	2	2	-	4099	ZBTB6	10773	zinc finger and BTB domain containing 6
ENSG00000290921	64.5091	0.390135	0.111498	3.49903	0.000466955	0.0233111060344859	chr10	46	46	-	2873	PARGP1	728407	PARG pseudogene 1
ENSG00000158042	283.377	-0.214279	0.0612463	-3.49865	0.000467621	0.0233111060344859	chr11	9	9	-	2612	MRPL17	63875	mitochondrial ribosomal protein L17
ENSG00000144136	2710.99	-0.17215	0.0492137	-3.49801	0.000468748	0.0233111060344859	chr2	45	45	+	5493	SLC20A1	6574	solute carrier family 20 member 1
ENSG00000279689	35.4335	0.429258	0.122717	3.49795	0.000468841	0.0233111060344859	chr10	1	1	-	3599	NA	NA	NA
ENSG00000238018	28.2406	0.643067	0.183843	3.49792	0.000468898	0.0233111060344859	chr2	6	6	-	1236	NA	NA	NA
ENSG00000207389	22.8671	-2.84126	0.812877	-3.49531	0.000473503	0.023457515149199	chr1	1	1	+	164	RNU1-4	6060	RNA, U1 small nuclear 4
ENSG00000280347	104.309	0.421488	0.120596	3.49504	0.000473998	0.023457515149199	chr7	1	1	-	4975	NA	NA	NA
ENSG00000204261	1555.88	-0.20694	0.0592405	-3.49322	0.000477239	0.0235643610170503	chr6	16	16	+	2423	PSMB8-AS1	100507463	PSMB8 antisense RNA 1 (head to head)
ENSG00000168894	794.742	-0.189691	0.0543324	-3.4913	0.000480681	0.0236805943258872	chr2	23	23	+	1315	RNF181	51255	ring finger protein 181
ENSG00000196605	160.89	0.282447	0.0809591	3.48876	0.000485273	0.0238528428422736	chr19	56	56	-	5916	ZNF846	162993	zinc finger protein 846
ENSG00000202434	3.19492	1.29752	0.372	3.48796	0.000486726	NA	chr2	1	1	+	137	LOC124900524	124900524	small nucleolar RNA SNORA4
ENSG00000100211	107.931	-0.31043	0.0890423	-3.48632	0.000489718	0.0240171186168579	chr22	45	45	+	2348	CBY1	25776	chibby 1, beta catenin antagonist
ENSG00000124217	215.267	-0.245105	0.0703401	-3.48456	0.000492938	0.0240935597366355	chr20	1	1	+	5112	MOCS3	27304	molybdenum cofactor synthesis 3
ENSG00000197774	308.714	0.256534	0.0736264	3.48427	0.000493489	0.0240935597366355	chr16	31	31	+	7306	EME2	197342	essential meiotic structure-specific endonuclease subunit 2
ENSG00000268355	5.8488	1.178	0.338183	3.48331	0.000495263	0.0241260458786959	chr19	4	4	+	969	NA	NA	NA
ENSG00000092421	51.3977	0.454869	0.130624	3.48227	0.000497187	0.0241657436625893	chr5	109	109	-	10906	SEMA6A	57556	semaphorin 6A
ENSG00000281398	105.677	0.328293	0.0944306	3.47655	0.000507905	0.0245801257563489	chr5	47	47	+	4469	SNHG4	724102	small nucleolar RNA host gene 4
ENSG00000293187	43.0271	0.591526	0.17015	3.4765	0.000508004	0.0245801257563489	chr1	1	1	+	1422	NA	NA	NA
ENSG00000132522	153.199	0.257011	0.0739403	3.47592	0.000509099	0.0245801257563489	chr17	106	106	-	3089	GPS2	2874	G protein pathway suppressor 2
ENSG00000137947	1046.31	-0.166126	0.0478145	-3.47438	0.000512041	0.0246243557830687	chr1	36	36	-	2524	GTF2B	2959	general transcription factor IIB
ENSG00000152795	8723.77	0.186887	0.053792	3.47425	0.000512277	0.0246243557830687	chr4	80	80	-	5529	HNRNPDL	9987	heterogeneous nuclear ribonucleoprotein D like
ENSG00000112695	894.023	-0.199174	0.057358	-3.47248	0.000515679	0.0246979092226012	chr6	33	33	-	1922	COX7A2	1347	cytochrome c oxidase subunit 7A2
ENSG00000126861	71.7057	0.455839	0.13128	3.47227	0.000516076	0.0246979092226012	chr17	8	8	-	3837	OMG	4974	oligodendrocyte myelin glycoprotein
ENSG00000114982	1354.71	-0.159992	0.0460883	-3.47142	0.000517709	0.02472173026739	chr2	252	252	-	9022	KANSL3	55683	KAT8 regulatory NSL complex subunit 3
ENSG00000168092	1770.05	-0.204385	0.0589749	-3.46563	0.000529001	0.0252056587534728	chr11	37	37	+	7084	PAFAH1B2	5049	platelet activating factor acetylhydrolase 1b catalytic subunit 2
ENSG00000236559	9.14579	0.787063	0.22724	3.46358	0.000533045	0.02534293424086	chr20	2	2	+	374	BCL2L1-AS1	105372589	BCL2L1 antisense RNA 1
ENSG00000152492	986.043	0.277666	0.0801853	3.46281	0.000534573	0.0253601934775944	chr3	25	25	+	9183	CCDC50	152137	coiled-coil domain containing 50
ENSG00000164011	185.07	-0.252599	0.0729954	-3.46048	0.000539211	0.0254719894746237	chr1	30	30	+	2036	ZNF691	51058	zinc finger protein 691
ENSG00000042832	67.2531	0.551663	0.159428	3.46026	0.000539664	0.0254719894746237	chr8	194	194	+	11132	TG	7038	thyroglobulin
ENSG00000196470	231.532	-0.255503	0.0738476	-3.45987	0.000540439	0.0254719894746237	chr16	22	22	-	6688	SIAH1	6477	siah E3 ubiquitin protein ligase 1
ENSG00000129197	558.158	0.195813	0.0566114	3.4589	0.000542386	0.0254751727108426	chr17	85	85	+	7431	RPAIN	84268	RPA interacting protein
ENSG00000164941	1686.52	0.136517	0.0394708	3.45867	0.000542846	0.0254751727108426	chr8	212	212	+	7866	INTS8	55656	integrator complex subunit 8
ENSG00000229344	258.689	1.01973	0.295187	3.45452	0.000551274	0.0258150165799739	chr1	1	1	+	682	MTCO2P12	107075310	MT-CO2 pseudogene 12
ENSG00000229447	8.53575	0.822209	0.238144	3.45257	0.000555264	0.0259206100506461	chr1	1	1	-	437	NA	NA	NA
ENSG00000135482	266.404	-0.231711	0.0671187	-3.45226	0.000555909	0.0259206100506461	chr12	13	13	+	8363	ZC3H10	84872	zinc finger CCCH-type containing 10
ENSG00000140545	250.515	0.298106	0.0864473	3.44841	0.000563901	0.0262370384493173	chr15	115	115	-	8325	MFGE8	4240	milk fat globule EGF and factor V/VIII domain containing
ENSG00000151006	32.7993	0.472508	0.137081	3.44693	0.000567	0.0263249966384067	chr16	17	17	-	5489	PRSS53	339105	serine protease 53
ENSG00000164241	115.637	0.37992	0.110345	3.44301	0.00057528	0.0266032415669193	chr5	42	42	-	4527	C5orf63	401207	chromosome 5 open reading frame 63
ENSG00000285897	32.0561	0.55916	0.162408	3.44294	0.000575436	0.0266032415669193	chr17	13	13	-	5828	NA	NA	NA
ENSG00000164808	1227.48	0.1677	0.0487617	3.43918	0.000583478	0.0269178711029729	chr8	267	267	+	7174	SPIDR	23514	scaffold protein involved in DNA repair
ENSG00000275056	13.303	0.900095	0.261779	3.43838	0.000585215	0.0269409441906973	chr16	1	1	-	1091	NA	NA	NA
ENSG00000241112	2.87825	1.63334	0.475166	3.43742	0.00058729	NA	chr5	1	1	-	428	NA	NA	NA
ENSG00000213204	48.1041	0.461834	0.134425	3.43562	0.0005912	0.0271590271371137	chr6	31	31	+	3530	NA	NA	NA
ENSG00000187808	366.782	-0.500612	0.145857	-3.43221	0.000598679	0.0274446924130958	chrX	1	1	+	1615	SOWAHD	347454	sosondowah ankyrin repeat domain family member D
ENSG00000163686	191.12	-0.253174	0.0738018	-3.43045	0.00060258	0.0275404445651365	chr3	39	39	+	3563	ABHD6	57406	abhydrolase domain containing 6, acylglycerol lipase
ENSG00000101966	2168.96	-0.132868	0.0387355	-3.43013	0.000603297	0.0275404445651365	chrX	55	55	+	9523	XIAP	331	X-linked inhibitor of apoptosis
ENSG00000290903	3.69806	-1.32359	0.386083	-3.42826	0.000607456	NA	chr1	6	6	+	941	NA	NA	NA
ENSG00000187049	284.841	-0.240804	0.070285	-3.42612	0.00061228	0.0278920538417721	chr11	38	38	+	1879	TMEM216	51259	transmembrane protein 216
ENSG00000154781	1076.85	-0.153526	0.0448374	-3.42405	0.000616944	0.0280458464754123	chr3	35	35	+	3535	CCDC174	51244	coiled-coil domain containing 174
ENSG00000179562	1100.43	-0.179593	0.0524699	-3.42279	0.000619827	0.0281001633469775	chr7	9	9	-	4966	GCC1	79571	GRIP and coiled-coil domain containing 1
ENSG00000213551	200.868	0.205584	0.0600701	3.4224	0.00062072	0.0281001633469775	chr10	11	11	-	3218	DNAJC9	23234	DnaJ heat shock protein family (Hsp40) member C9
ENSG00000163013	519.605	0.254218	0.0743061	3.42123	0.000623383	0.0281621560757397	chr2	45	45	-	8058	FBXO41	150726	F-box protein 41
ENSG00000224616	143.77	0.354099	0.103526	3.42037	0.000625358	0.0281929061895399	chr1	20	20	-	10037	NA	NA	NA
ENSG00000143452	64.369	0.425964	0.124563	3.41966	0.000626999	0.0282084942807992	chr1	75	75	-	2412	HORMAD1	84072	HORMA domain containing 1
ENSG00000125968	6.61342	1.38961	0.406658	3.41716	0.000632782	0.0284099703294907	chr20	3	3	+	1233	ID1	3397	inhibitor of DNA binding 1
ENSG00000113088	543.612	-0.391479	0.114637	-3.41495	0.000637947	0.0285330193373261	chr5	7	7	+	1567	GZMK	3003	granzyme K
ENSG00000213906	117.092	0.368546	0.107933	3.41457	0.000638817	0.0285330193373261	chr14	10	10	+	3233	LTB4R2	56413	leukotriene B4 receptor 2
ENSG00000267244	46.0928	0.427368	0.12517	3.4143	0.000639454	0.0285330193373261	chr19	9	9	+	2454	LOC100288123	100288123	uncharacterized LOC100288123
ENSG00000257315	42.3409	0.715143	0.209504	3.4135	0.000641338	0.0285585460305546	chr1	17	17	+	11697	ZBED6	100381270	zinc finger BED-type containing 6
ENSG00000258424	68.006	0.394183	0.115525	3.4121	0.000644649	0.0286474305959466	chr14	2	2	-	300	NA	NA	NA
ENSG00000135940	1474.8	-0.180075	0.0527884	-3.41125	0.000646652	0.0286778855107992	chr2	16	16	+	1419	COX5B	1329	cytochrome c oxidase subunit 5B
ENSG00000116396	169.846	0.290768	0.0852687	3.41002	0.00064957	0.0287487643788629	chr1	27	27	+	26071	KCNC4	3749	potassium voltage-gated channel subfamily C member 4
ENSG00000136930	1529.8	-0.138195	0.0405562	-3.4075	0.000655621	0.0289576823180089	chr9	31	31	-	1788	PSMB7	5695	proteasome 20S subunit beta 7
ENSG00000083750	227.967	0.232123	0.0681327	3.40692	0.000657005	0.0289600969557081	chrX	36	36	+	2715	RRAGB	10325	Ras related GTP binding B
ENSG00000136485	2587.06	-0.152292	0.0447258	-3.40502	0.00066159	0.0291032910861954	chr17	103	103	+	12752	DCAF7	10238	DDB1 and CUL4 associated factor 7
ENSG00000072864	2569.95	-0.225126	0.0661375	-3.4039	0.000664301	0.0291470699724509	chr16	169	169	+	8217	NDE1	54820	nudE neurodevelopment protein 1
ENSG00000279759	38.7459	0.476769	0.140082	3.40351	0.000665263	0.0291470699724509	chr19	1	1	+	4765	NA	NA	NA
ENSG00000227032	6.82635	1.01911	0.299763	3.39971	0.00067457	0.0294954974076863	chr10	1	1	-	831	RPS2P36	100271243	ribosomal protein S2 pseudogene 36
ENSG00000272764	6.72321	0.967804	0.284802	3.39816	0.000678395	0.0296033126826147	chr10	2	2	+	276	NA	NA	NA
ENSG00000105229	759.357	-0.162434	0.0478628	-3.39375	0.000689414	0.0300239910629683	chr19	29	29	+	3556	PIAS4	51588	protein inhibitor of activated STAT 4
ENSG00000286658	0.162895	9.39016	2.76738	3.39316	0.000690922	NA	chr7	2	2	+	1259	LOC124901632	124901632	uncharacterized LOC124901632
ENSG00000175592	12.1013	0.855294	0.25209	3.39282	0.000691783	0.0300670143059942	chr11	16	16	-	1887	FOSL1	8061	FOS like 1, AP-1 transcription factor subunit
ENSG00000134086	2163.44	-0.143526	0.0423544	-3.3887	0.000702257	0.0304614494155651	chr3	19	19	+	5001	VHL	7428	von Hippel-Lindau tumor suppressor
ENSG00000223117	11.9361	0.83761	0.247243	3.3878	0.000704554	0.0305003238341421	chr3	1	1	+	341	NA	NA	NA
ENSG00000267940	40.3104	-0.532577	0.157316	-3.3854	0.000710743	0.0307071994902711	chr11	1	1	-	1353	NA	NA	NA
ENSG00000272849	98.9561	0.324569	0.0959124	3.38401	0.000714346	0.0308017560565918	chr12	2	2	+	572	NA	NA	NA
ENSG00000161298	197.854	0.257324	0.076061	3.38313	0.00071664	0.0308321283495984	chr19	28	28	+	11319	ZNF382	84911	zinc finger protein 382
ENSG00000159086	1441	0.224768	0.0664515	3.38243	0.000718475	0.0308321283495984	chr21	94	94	-	7146	PAXBP1	94104	PAX3 and PAX7 binding protein 1
ENSG00000126003	1407.35	-0.186414	0.055125	-3.38166	0.000720497	0.0308321283495984	chr20	3	3	-	5656	PLAGL2	5326	PLAG1 like zinc finger 2
ENSG00000169314	11.145	0.643482	0.19029	3.38158	0.000720714	0.0308321283495984	chr22	23	23	+	2119	C22orf15	150248	chromosome 22 open reading frame 15
ENSG00000235070	0.295004	7.08546	2.09552	3.38125	0.00072158	NA	chr2	2	2	-	1134	NA	NA	NA
ENSG00000231508	1.41243	2.06433	0.610853	3.37942	0.000726386	NA	chr10	1	1	-	351	RPL34P20	100271308	ribosomal protein L34 pseudogene 20
ENSG00000157017	195.184	-0.413797	0.122476	-3.3786	0.00072857	0.0310556570031215	chr3	65	65	-	2073	GHRL	51738	ghrelin and obestatin prepropeptide
ENSG00000111639	686.744	-0.201449	0.0596264	-3.37851	0.000728792	0.0310556570031215	chr12	19	19	-	1388	MRPL51	51258	mitochondrial ribosomal protein L51
ENSG00000116985	94.5041	0.351042	0.103925	3.37783	0.000730601	0.0310719332900626	chr1	7	7	-	4826	BMP8B	656	bone morphogenetic protein 8b
ENSG00000268412	168.457	-0.217105	0.0643289	-3.37492	0.000738366	0.0313409595186809	chr2	2	2	-	372	NA	NA	NA
ENSG00000135951	121.88	0.387471	0.114856	3.37355	0.000742058	0.0314287095637888	chr2	173	173	-	7375	TSGA10	80705	testis specific 10
ENSG00000135976	406.601	0.33874	0.100425	3.37308	0.00074332	0.0314287095637888	chr2	248	248	+	10670	ANKRD36	375248	ankyrin repeat domain 36
ENSG00000124172	2756.73	-0.268939	0.0797723	-3.37133	0.000748063	0.0315679562790353	chr20	8	8	-	5081	ATP5F1E	514	ATP synthase F1 subunit epsilon
ENSG00000128159	1782.78	0.19028	0.056541	3.36535	0.000764457	0.0321973723525161	chr22	116	116	-	7720	TUBGCP6	85378	tubulin gamma complex component 6
ENSG00000128595	1019.39	0.15365	0.0456834	3.36337	0.000769963	0.0323045587094459	chr7	41	41	+	6342	CALU	813	calumenin
ENSG00000223745	884.844	0.302897	0.0900575	3.36337	0.000769969	0.0323045587094459	chr1	179	179	-	6284	NA	NA	NA
ENSG00000228352	12.7153	0.737797	0.219459	3.36188	0.000774133	0.0323648492898814	chr9	3	3	+	635	NA	NA	NA
ENSG00000238227	1431.57	-0.197355	0.0587053	-3.36179	0.000774378	0.0323648492898814	chr9	11	11	-	3408	TMEM250	90120	transmembrane protein 250
ENSG00000197992	169.907	-0.514326	0.15312	-3.35898	0.000782306	0.0326335310857688	chr12	14	14	+	2857	CLEC9A	283420	C-type lectin domain containing 9A
ENSG00000088986	1469.68	-0.190229	0.0566443	-3.35831	0.000784193	0.0326497128462737	chr12	31	31	+	2931	DYNLL1	8655	dynein light chain LC8-type 1
ENSG00000227006	4.21366	1.16291	0.346352	3.35759	0.000786252	0.0326729581333331	chr1	4	4	-	1325	LOC124904542	124904542	uncharacterized LOC124904542
ENSG00000133111	149.77	0.23353	0.0695979	3.35542	0.000792457	0.032868107181185	chr13	7	7	+	2308	RFXAP	5994	regulatory factor X associated protein
ENSG00000269091	10.7103	0.792131	0.236177	3.35397	0.0007966	0.0329771401117831	chr19	9	9	-	1869	NA	NA	NA
ENSG00000114735	584.737	0.199179	0.0594015	3.3531	0.000799128	0.0330190059729233	chr3	57	57	+	19221	HEMK1	51409	HemK methyltransferase 1, mitochondrial release factors N(5)-glutamine
ENSG00000183977	35.5308	0.609009	0.181674	3.35221	0.000801702	0.0330626260423235	chr3	9	9	-	2494	PP2D1	151649	protein phosphatase 2C like domain containing 1
ENSG00000151067	31.1843	0.507543	0.151437	3.35152	0.00080369	0.0330819442158968	chr12	1681	1681	+	25552	CACNA1C	775	calcium voltage-gated channel subunit alpha1 C
ENSG00000185985	0.256128	10.4058	3.10489	3.35142	0.000803983	NA	chrX	6	6	+	11884	SLITRK2	84631	SLIT and NTRK like family member 2
ENSG00000260588	16.8362	0.537406	0.160423	3.34992	0.000808352	0.0332110582535298	chr8	1	1	-	1770	NA	NA	NA
ENSG00000114988	222.579	-0.16384	0.0489189	-3.34921	0.000810423	0.0332334372797049	chr2	62	62	-	2709	LMAN2L	81562	lectin, mannose binding 2 like
ENSG00000269535	3.1078	1.33075	0.397688	3.34623	0.00081919	NA	chr19	7	7	-	1905	NA	NA	NA
ENSG00000291003	365.654	0.360612	0.107771	3.34608	0.00081963	0.033547837942458	chr15	50	50	+	7014	HERC2P2	400322	HERC2 pseudogene 2
ENSG00000277918	2.12597	-2.43122	0.726676	-3.34567	0.000820827	NA	chr1	1	1	-	164	RNVU1-28	124904616	RNA, variant U1 small nuclear 28
ENSG00000258682	84.8937	0.380693	0.113812	3.34493	0.000823045	0.0336243813434902	chr14	2	2	+	576	NA	NA	NA
ENSG00000188283	447.093	-0.186798	0.0558611	-3.34398	0.000825871	0.0336384192984868	chr19	44	44	+	8419	ZNF383	163087	zinc finger protein 383
ENSG00000233264	15.199	0.761019	0.227593	3.34377	0.000826478	0.0336384192984868	chr7	3	3	+	1469	NA	NA	NA
ENSG00000247679	169.174	0.328802	0.0984748	3.33895	0.000840964	0.0341641531759454	chr5	9	9	+	2860	NA	NA	NA
ENSG00000080819	375.028	0.175167	0.0524783	3.33789	0.000844162	0.0341790087231194	chr3	16	16	-	3157	CPOX	1371	coproporphyrinogen oxidase
ENSG00000182700	205.566	-0.322227	0.0965391	-3.33779	0.000844469	0.0341790087231194	chr5	1	1	+	3456	IGIP	492311	IgA inducing protein
ENSG00000166532	423.57	0.268789	0.0805917	3.3352	0.000852378	0.0344351072380006	chr12	66	66	+	8597	RIMKLB	57494	ribosomal modification protein rimK like family member B
ENSG00000139624	801.198	-0.154277	0.0463003	-3.33208	0.000861987	0.0347451191090444	chr12	146	146	-	6766	CERS5	91012	ceramide synthase 5
ENSG00000187626	319.754	-0.205429	0.0616693	-3.33114	0.000864925	0.0347451191090444	chr6	5	5	-	5346	ZKSCAN4	387032	zinc finger with KRAB and SCAN domains 4
ENSG00000231993	14.1874	0.839423	0.252074	3.33006	0.000868267	0.0347451191090444	chr22	5	5	-	554	EP300-AS1	101927279	EP300 antisense RNA 1
ENSG00000235316	53.5596	0.457791	0.137484	3.32978	0.000869145	0.0347451191090444	chr10	1	1	+	1815	NA	NA	NA
ENSG00000291010	31.633	0.579661	0.174086	3.32974	0.000869282	0.0347451191090444	chr13	21	21	-	3737	MRPS31P5	100887750	mitochondrial ribosomal protein S31 pseudogene 5
ENSG00000153914	2612.55	0.168149	0.0505009	3.32963	0.000869625	0.0347451191090444	chr5	108	108	+	18240	SREK1	140890	splicing regulatory glutamic acid and lysine rich protein 1
ENSG00000132604	805.031	-0.109448	0.032887	-3.32799	0.000874743	0.0348075571988268	chr16	58	58	-	5634	TERF2	7014	telomeric repeat binding factor 2
ENSG00000179085	262.207	-0.280802	0.0843834	-3.32769	0.000875704	0.0348075571988268	chr1	5	5	-	622	DPM3	54344	dolichyl-phosphate mannosyltransferase subunit 3, regulatory
ENSG00000129235	385.13	-0.243853	0.0732819	-3.3276	0.000875984	0.0348075571988268	chr17	34	34	+	3557	TXNDC17	84817	thioredoxin domain containing 17
ENSG00000288782	30.4061	1.19106	0.358206	3.32508	0.000883932	0.0350594120296252	chr8	8	8	+	1356	NA	NA	NA
ENSG00000176749	652.267	-0.41641	0.125256	-3.32446	0.000885885	0.0350691774485674	chr17	7	7	+	3948	CDK5R1	8851	cyclin dependent kinase 5 regulatory subunit 1
ENSG00000271993	13.3232	-0.84111	0.253042	-3.32399	0.000887399	0.0350691774485674	chr3	1	1	+	628	NA	NA	NA
ENSG00000235272	553.801	-0.190562	0.0573601	-3.3222	0.000893099	0.0352304769873638	chr6	1	1	-	3670	RAMACL	353267	RNA guanine-7 methyltransferase activating subunit like
ENSG00000203761	301.563	0.197503	0.0594744	3.3208	0.000897591	0.0353436486313683	chr1	14	14	+	1709	NA	NA	NA
ENSG00000158480	524.312	-0.214026	0.0644668	-3.31994	0.000900373	0.0353892029477667	chr20	6	6	-	4291	SPATA2	9825	spermatogenesis associated 2
ENSG00000273891	24.857	0.583668	0.175865	3.31884	0.000903927	0.0353942551344891	chr10	1	1	+	1937	NA	NA	NA
ENSG00000070214	953.302	0.164473	0.0495598	3.31869	0.000904415	0.0353942551344891	chr9	106	106	+	12373	SLC44A1	23446	solute carrier family 44 member 1
ENSG00000293488	64.97	0.448316	0.1351	3.31839	0.000905378	0.0353942551344891	chr12	11	11	-	1984	NA	NA	NA
ENSG00000258918	0.206269	-11.1035	3.34728	-3.31716	0.000909391	NA	chr14	2	2	-	351	NA	NA	NA
ENSG00000231731	59.4907	0.32908	0.0992192	3.3167	0.00091089	0.0355459189104236	chr2	138	138	+	5510	NA	NA	NA
ENSG00000117385	631.12	0.151141	0.0456271	3.31253	0.000924572	0.036015300394762	chr1	107	107	-	6766	P3H1	64175	prolyl 3-hydroxylase 1
ENSG00000240970	40.6588	0.453549	0.136971	3.31128	0.000928696	0.0360861756007191	chr11	1	1	-	435	NA	NA	NA
ENSG00000172215	220.695	-0.466513	0.140899	-3.31098	0.000929706	0.0360861756007191	chr3	7	7	+	3775	CXCR6	10663	C-X-C motif chemokine receptor 6
ENSG00000270276	250.89	-0.346333	0.104637	-3.30984	0.00093348	0.0361673894470294	chr1	5	5	-	1878	H4C15	554313	H4 clustered histone 15
ENSG00000247315	1204.81	-0.160559	0.0485167	-3.30935	0.00093512	0.0361673894470294	chr20	1	1	+	2752	ZCCHC3	85364	zinc finger CCHC-type containing 3
ENSG00000064201	1120.83	0.231174	0.069866	3.30883	0.000936875	0.0361710339165392	chr11	128	128	+	3797	TSPAN32	10077	tetraspanin 32
ENSG00000232346	509.621	-0.228766	0.0691646	-3.30756	0.000941115	0.0362703981191419	chr22	1	1	+	407	RPS17P16	402057	ribosomal protein S17 pseudogene 16
ENSG00000152527	24.5879	0.813371	0.246009	3.30626	0.0009455	0.0363750106020357	chr2	106	106	+	9848	PLEKHH2	130271	pleckstrin homology, MyTH4 and FERM domain containing H2
ENSG00000144134	326.511	0.197528	0.0597653	3.30507	0.000949541	0.0364660474196969	chr2	122	122	+	6008	RABL2A	11159	RAB, member of RAS oncogene family like 2A
ENSG00000161980	225.168	-0.24755	0.0749241	-3.30401	0.000953126	0.0365392897508368	chr16	5	5	-	1869	POLR3K	51728	RNA polymerase III subunit K
ENSG00000108474	269.021	0.25242	0.0764272	3.30275	0.000957413	0.0365508645547187	chr17	67	67	+	6162	PIGL	9487	phosphatidylinositol glycan anchor biosynthesis class L
ENSG00000273448	18.4433	0.618977	0.187417	3.30267	0.000957692	0.0365508645547187	chr7	1	1	+	1337	NA	NA	NA
ENSG00000135211	345.457	-0.225989	0.0684308	-3.30244	0.000958464	0.0365508645547187	chr7	2	2	-	877	TMEM60	85025	transmembrane protein 60
ENSG00000131495	717.307	-0.207513	0.0628495	-3.30174	0.00096088	0.0365789681446939	chr5	10	10	-	1474	NDUFA2	4695	NADH:ubiquinone oxidoreductase subunit A2
ENSG00000116863	620.769	-0.248192	0.0751918	-3.30078	0.000964166	0.0366399943124604	chr1	6	6	+	1651	ADPRS	54936	ADP-ribosylserine hydrolase
ENSG00000121454	57.5736	0.50251	0.152297	3.29954	0.000968418	0.0367169071146913	chr1	12	12	+	6085	LHX4	89884	LIM homeobox 4
ENSG00000252061	14.0497	0.902316	0.273494	3.29921	0.000969562	0.0367169071146913	chr15	1	1	-	97	RNU6-415P	106481309	RNA, U6 small nuclear 415, pseudogene
ENSG00000267571	60.4594	0.383742	0.116384	3.29721	0.00097649	0.0369150514686829	chr19	2	2	-	589	NA	NA	NA
ENSG00000183458	144.558	0.393206	0.119437	3.29217	0.000994189	0.0375190018571605	chr16	32	32	+	6919	PKD1P3	339039	polycystin 1, transient receptor potential channel interacting pseudogene 3
ENSG00000131876	399.728	0.254037	0.0771769	3.29162	0.000996117	0.0375267119862748	chr15	81	81	-	3669	SNRPA1	6627	small nuclear ribonucleoprotein polypeptide A'
ENSG00000129824	4.50644	2.45271	0.745393	3.2905	0.0010001	0.0376118753472138	chrY	20	20	+	2159	RPS4Y1	6192	ribosomal protein S4 Y-linked 1
ENSG00000293094	3.56143	1.43499	0.436326	3.2888	0.00100616	NA	chr12	1	1	-	568	NA	NA	NA
ENSG00000123349	470.63	0.214187	0.0651434	3.28793	0.00100927	0.0378911174965329	chr12	113	113	+	4078	PFDN5	5204	prefoldin subunit 5
ENSG00000153485	173.121	-0.219208	0.0667064	-3.28616	0.00101563	0.0380203452564702	chr14	4	4	+	2455	LYSET	26175	lysosomal enzyme trafficking factor
ENSG00000250116	62.0096	0.42519	0.129404	3.28575	0.00101713	0.0380203452564702	chr2	2	2	-	1519	RHOQ-AS1	100506142	RHOQ antisense RNA 1
ENSG00000254461	8.19265	0.814295	0.247844	3.28552	0.00101795	0.0380203452564702	chr11	3	3	-	539	NA	NA	NA
ENSG00000185829	398.349	0.496371	0.151119	3.28464	0.00102111	0.0380731588709139	chr17	145	145	-	14368	ARL17A	51326	ARF like GTPase 17A
ENSG00000275532	6.91858	0.935408	0.284836	3.28402	0.00102338	0.0380744260707906	chr17	2	2	-	494	NA	NA	NA
ENSG00000100916	83.193	0.272805	0.0830794	3.28367	0.00102464	0.0380744260707906	chr14	44	44	+	3877	BRMS1L	84312	BRMS1 like transcriptional repressor
ENSG00000228060	4.53374	1.15608	0.352143	3.28299	0.00102712	0.0380823856673755	chr1	8	8	+	1408	PABPC4-AS1	101929516	PABPC4 antisense RNA 1
ENSG00000100387	878.149	-0.164597	0.0501416	-3.28265	0.00102836	0.0380823856673755	chr22	10	10	+	3092	RBX1	9978	ring-box 1
ENSG00000171467	1369.72	0.197313	0.0601914	3.2781	0.00104509	0.0386362475413698	chr6	26	26	-	9728	ZNF318	24149	zinc finger protein 318
ENSG00000205155	555.712	-0.301441	0.0920821	-3.27361	0.00106182	0.039154039152088	chr19	11	11	+	1359	PSENEN	55851	presenilin enhancer, gamma-secretase subunit
ENSG00000090520	850.427	0.136141	0.0415903	3.27338	0.00106269	0.039154039152088	chr3	60	60	+	9385	DNAJB11	51726	DnaJ heat shock protein family (Hsp40) member B11
ENSG00000119231	984.426	-0.144522	0.0441691	-3.27202	0.00106782	0.0392557743897401	chr3	41	41	+	7035	SENP5	205564	SUMO specific peptidase 5
ENSG00000182621	326.631	0.295968	0.0904633	3.27169	0.00106906	0.0392557743897401	chr20	389	389	+	17406	PLCB1	23236	phospholipase C beta 1
ENSG00000196405	7145.42	0.179735	0.0549536	3.27068	0.00107291	0.0392904673675117	chr14	144	144	+	10482	EVL	51466	Enah/Vasp-like
ENSG00000062598	1481.59	-0.118819	0.0363306	-3.27049	0.00107361	0.0392904673675117	chr20	197	197	-	6597	ELMO2	63916	engulfment and cell motility 2
ENSG00000284914	9.21732	0.917152	0.280562	3.26898	0.00107934	0.0394341133227669	chr6	4	4	-	1072	NA	NA	NA
ENSG00000167985	252.374	-0.241711	0.0739805	-3.26722	0.0010861	0.039614306323363	chr11	31	31	+	1696	SDHAF2	54949	succinate dehydrogenase complex assembly factor 2
ENSG00000183251	0.158728	10.163	3.11224	3.26549	0.00109274	NA	chr11	1	1	-	933	OR51B4	79339	olfactory receptor family 51 subfamily B member 4
ENSG00000176155	744.345	0.167845	0.0514042	3.2652	0.00109385	0.0398303822887238	chr17	166	166	-	12950	CCDC57	284001	coiled-coil domain containing 57
ENSG00000116652	12.4266	0.794825	0.243534	3.26371	0.00109965	0.0399746570055683	chr1	1	1	+	3555	NA	NA	NA
ENSG00000128596	94.0142	0.351658	0.107818	3.2616	0.00110786	0.0402062279380221	chr7	109	109	+	6238	CCDC136	64753	coiled-coil domain containing 136
ENSG00000114796	2072.14	-0.19217	0.0589296	-3.26101	0.00111017	0.0402224416433281	chr3	58	58	+	8650	KLHL24	54800	kelch like family member 24
ENSG00000125834	1165.42	-0.205828	0.0631268	-3.26054	0.00111201	0.0402224416433281	chr20	8	8	+	6839	STK35	140901	serine/threonine kinase 35
ENSG00000170236	39.9356	0.499001	0.15311	3.25909	0.00111769	0.040308339591881	chr15	50	50	-	3967	USP50	373509	ubiquitin specific peptidase 50
ENSG00000134809	176.707	-0.226049	0.0693745	-3.25839	0.00112048	0.040308339591881	chr11	9	9	-	776	TIMM10	26519	translocase of inner mitochondrial membrane 10
ENSG00000169031	73.3876	0.561266	0.172274	3.25799	0.00112205	0.040308339591881	chr2	102	102	+	12284	COL4A3	1285	collagen type IV alpha 3 chain
ENSG00000254826	6.57631	1.19703	0.367452	3.25764	0.00112342	0.040308339591881	chr11	2	2	+	842	NA	NA	NA
ENSG00000166326	2598.79	0.184735	0.0567092	3.25759	0.00112364	0.040308339591881	chr11	9	9	+	13107	TRIM44	54765	tripartite motif containing 44
ENSG00000189376	83.0974	-0.316342	0.0971518	-3.25616	0.00112929	0.0403982260058504	chr8	27	27	-	2436	C8orf76	84933	chromosome 8 open reading frame 76
ENSG00000137496	479.182	0.180628	0.0554777	3.25587	0.00113047	0.0403982260058504	chr11	98	98	+	5851	IL18BP	10068	interleukin 18 binding protein
ENSG00000100142	473.433	-0.147184	0.0452102	-3.25556	0.00113171	0.0403982260058504	chr22	62	62	+	7008	POLR2F	5435	RNA polymerase II, I and III subunit F
ENSG00000010322	2393.2	0.141795	0.0435773	3.25388	0.00113839	0.040563646069503	chr3	123	123	+	9062	NISCH	11188	nischarin
ENSG00000188603	207.266	0.219486	0.0674622	3.25347	0.00114007	0.040563646069503	chr16	642	642	-	9813	CLN3	1201	CLN3 lysosomal/endosomal transmembrane protein, battenin
ENSG00000267203	7.61648	0.995202	0.306039	3.25188	0.00114646	0.0406592528768717	chr17	1	1	+	229	NA	NA	NA
ENSG00000268403	27.8255	-0.511005	0.157142	-3.25187	0.00114649	0.0406592528768717	chr11	1	1	-	1154	ZNF143-AS1	644656	ZNF143 antisense RNA 1
ENSG00000149527	301.816	0.427721	0.131588	3.25044	0.00115226	0.0407414830483136	chr1	118	118	+	10809	PLCH2	9651	phospholipase C eta 2
ENSG00000125352	767.232	-0.115755	0.0356128	-3.25037	0.00115255	0.0407414830483136	chrX	1	1	-	1259	RNF113A	7737	ring finger protein 113A
ENSG00000256705	13.1347	0.630067	0.193958	3.24847	0.00116028	0.0409482535861862	chr14	2	2	-	599	NA	NA	NA
ENSG00000028310	1016.61	0.120384	0.0371013	3.24474	0.00117559	0.0413317268666007	chr5	169	169	-	9549	BRD9	65980	bromodomain containing 9
ENSG00000169976	992.288	-0.137322	0.0423224	-3.24467	0.00117588	0.0413317268666007	chr6	1	1	-	690	SF3B5	83443	splicing factor 3b subunit 5
ENSG00000240487	5.50223	0.991403	0.30557	3.24443	0.00117684	0.0413317268666007	chr3	1	1	-	1624	ATOSBP1	645180	ATOSB pseudogene 1
ENSG00000284602	35.5682	-0.477829	0.147297	-3.24397	0.00117876	0.0413324142815346	chr1	1	1	+	2190	NA	NA	NA
ENSG00000236194	15.6259	0.764725	0.235777	3.24343	0.00118099	0.0413440837389458	chr17	2	2	-	1496	NA	NA	NA
ENSG00000267642	0.195456	10.7588	3.3173	3.24326	0.00118172	NA	chr18	2	2	-	2492	NA	NA	NA
ENSG00000280039	5.62217	0.964738	0.297522	3.24257	0.00118455	0.0413899340789225	chr16	1	1	+	4301	RN7SKP23	106479105	RN7SK pseudogene 23
ENSG00000261997	61.3874	0.468408	0.144472	3.2422	0.0011861	0.0413899340789225	chr16	1	1	+	3828	NA	NA	NA
ENSG00000235016	109.632	0.385379	0.118914	3.24082	0.00119185	0.0415240180852978	chr3	6	6	-	2949	SEMA3F-AS1	100129060	SEMA3F antisense RNA 1
ENSG00000173530	321.71	0.261225	0.0806214	3.24015	0.00119468	0.0415563322596633	chr8	9	9	-	3535	TNFRSF10D	8793	TNF receptor superfamily member 10d
ENSG00000279430	19.5216	0.818455	0.252659	3.23936	0.00119797	0.0416041356506084	chr1	1	1	-	461	NA	NA	NA
ENSG00000254527	1.32008	2.25343	0.696216	3.23668	0.00120929	NA	chr8	2	2	-	756	NA	NA	NA
ENSG00000277589	3.93918	1.33701	0.41313	3.23629	0.00121095	0.0419878133715187	chr17	2	2	+	710	NA	NA	NA
ENSG00000172766	1000.84	0.210863	0.0651807	3.23505	0.00121621	0.0419899152498038	chr13	90	90	+	5805	NAA16	79612	N-alpha-acetyltransferase 16, NatA auxiliary subunit
ENSG00000091136	45.4552	0.37298	0.115305	3.23472	0.00121762	0.0419899152498038	chr7	784	784	-	18592	LAMB1	3912	laminin subunit beta 1
ENSG00000278918	115.789	0.412765	0.127607	3.23467	0.00121782	0.0419899152498038	chr17	1	1	-	2491	NA	NA	NA
ENSG00000243650	40.1218	0.62193	0.192282	3.23446	0.00121872	0.0419899152498038	chr2	1	1	+	286	RN7SL834P	106481148	RNA, 7SL, cytoplasmic 834, pseudogene
ENSG00000188996	3.46059	1.40615	0.434824	3.23383	0.00122143	NA	chr6	1	1	-	1162	HUS1B	135458	HUS1 checkpoint clamp component B
ENSG00000164117	361.704	-0.169057	0.0522787	-3.23376	0.00122173	0.0420270591127559	chr4	31	31	-	2213	FBXO8	26269	F-box protein 8
ENSG00000102974	2509.53	-0.102465	0.0317053	-3.23181	0.0012301	0.0422482441317424	chr16	143	143	+	10106	CTCF	10664	CCCTC-binding factor
ENSG00000132005	1027.02	-0.239354	0.0741128	-3.22959	0.00123969	0.04251070210755	chr19	47	47	-	5473	RFX1	5989	regulatory factor X1
ENSG00000162419	648.659	-0.111196	0.0344418	-3.22851	0.00124436	0.0426036718459734	chr1	39	39	+	6413	GMEB1	10691	glucocorticoid modulatory element binding protein 1
ENSG00000189241	1886.13	-0.139438	0.0432089	-3.22706	0.00125068	0.0426599909708936	chr6	4	4	-	9089	TSPYL1	7259	TSPY like 1
ENSG00000289067	15.7432	-0.73985	0.22931	-3.22642	0.00125348	0.0426599909708936	chr16	1	1	-	1106	NA	NA	NA
ENSG00000135924	1200.99	-0.146773	0.0454981	-3.22592	0.00125569	0.0426599909708936	chr2	108	108	+	5841	DNAJB2	3300	DnaJ heat shock protein family (Hsp40) member B2
ENSG00000240303	27.5879	0.599806	0.185953	3.22558	0.00125718	0.0426599909708936	chr3	111	111	-	5033	ACAD11	84129	acyl-CoA dehydrogenase family member 11
ENSG00000084693	298.008	0.190422	0.0590364	3.22551	0.0012575	0.0426599909708936	chr2	72	72	+	5283	AGBL5	60509	AGBL carboxypeptidase 5
ENSG00000196757	786.705	-0.194777	0.0603875	-3.22545	0.00125776	0.0426599909708936	chr19	11	11	+	3319	ZNF700	90592	zinc finger protein 700
ENSG00000269086	85.3662	0.41339	0.128191	3.2248	0.00126059	0.0426893648973309	chr19	65	65	+	8481	LINC02965	123497957	long intergenic non-protein coding RNA 2965
ENSG00000139133	92.3377	0.356887	0.110697	3.22401	0.00126408	0.0427410465967697	chr12	11	11	+	4202	ALG10	84920	ALG10 alpha-1,2-glucosyltransferase
ENSG00000140264	4728.48	-0.184764	0.0573526	-3.22154	0.00127504	0.0430449140159454	chr15	58	58	+	9185	SERF2	10169	small EDRK-rich factor 2
ENSG00000111231	285.794	-0.296892	0.0922085	-3.21978	0.00128287	0.0432422726485953	chr12	48	48	-	2593	GPN3	51184	GPN-loop GTPase 3
ENSG00000227671	1443.87	0.21914	0.0680817	3.21878	0.00128735	0.0432785944715665	chr1	4	4	-	1465	NA	NA	NA
ENSG00000127980	622.388	0.201362	0.0625612	3.21864	0.00128799	0.0432785944715665	chr7	120	120	-	7838	PEX1	5189	peroxisomal biogenesis factor 1
ENSG00000103064	576.157	0.249749	0.0776048	3.21822	0.00128991	0.0432785944715665	chr16	101	101	+	7588	SLC7A6	9057	solute carrier family 7 member 6
ENSG00000291066	366.213	0.255777	0.0795573	3.215	0.00130445	0.0436989889778719	chr16	114	114	-	6659	RRN3P1	730092	RRN3 pseudogene 1
ENSG00000197753	85.9077	0.447181	0.139114	3.2145	0.00130671	0.0437076372465008	chr6	28	28	+	7533	LHFPL5	222662	LHFPL tetraspan subfamily member 5
ENSG00000179241	115.678	0.318087	0.098983	3.21356	0.00131103	0.0437846541092976	chr11	27	27	+	4575	LDLRAD3	143458	low density lipoprotein receptor class A domain containing 3
ENSG00000165312	1344.72	-0.186261	0.0579982	-3.2115	0.00132044	0.0440305487953689	chr10	1	1	+	3303	OTUD1	220213	OTU deubiquitinase 1
ENSG00000175265	2087.17	0.290938	0.090608	3.21096	0.00132293	0.0440305487953689	chr15	81	81	-	7312	GOLGA8A	23015	golgin A8 family member A
ENSG00000101182	2545.99	-0.122678	0.0382099	-3.21063	0.00132446	0.0440305487953689	chr20	33	33	-	1752	PSMA7	5688	proteasome 20S subunit alpha 7
ENSG00000196646	575.085	-0.163262	0.0508646	-3.20974	0.00132857	0.0440998912672779	chr19	27	27	+	5578	ZNF136	7695	zinc finger protein 136
ENSG00000259322	4.04141	1.32763	0.413794	3.20843	0.00133464	0.0442340784310719	chr15	2	2	+	449	NA	NA	NA
ENSG00000289476	2.18016	-1.75128	0.545976	-3.20762	0.00133838	NA	chr12	1	1	+	935	NA	NA	NA
ENSG00000161010	519.047	0.223455	0.0697352	3.20434	0.00135373	0.0447478197106181	chr5	122	122	-	8469	MRNIP	51149	MRN complex interacting protein
ENSG00000181773	8.86581	1.10116	0.343675	3.20408	0.00135496	0.0447478197106181	chr1	2	2	+	2137	GPR3	2827	G protein-coupled receptor 3
ENSG00000175455	1142.93	0.237229	0.0740463	3.20379	0.00135631	0.0447478197106181	chr3	148	148	-	11454	CCDC14	64770	coiled-coil domain containing 14
ENSG00000245711	7.78927	0.902002	0.281856	3.20022	0.00137323	0.0452377729369574	chr5	2	2	+	720	NADK2-AS1	101056700	NADK2 antisense RNA 1
ENSG00000089041	481.79	0.281272	0.0879263	3.19895	0.00137928	0.0453473689006178	chr12	139	139	+	5546	P2RX7	5027	purinergic receptor P2X 7
ENSG00000215068	299.986	0.298762	0.0934024	3.19865	0.00138073	0.0453473689006178	chr5	35	35	+	6382	ANXA2R-AS1	153684	ANXA2R antisense RNA 1
ENSG00000240322	5.38864	1.17531	0.367699	3.19639	0.00139158	0.0455933492081781	chr7	1	1	+	299	RN7SL481P	106481054	RNA, 7SL, cytoplasmic 481, pseudogene
ENSG00000037749	1037.79	-0.177701	0.0555973	-3.19622	0.0013924	0.0455933492081781	chr5	48	48	+	10159	MFAP3	4238	microfibril associated protein 3
ENSG00000120696	704.239	-0.342547	0.107189	-3.19574	0.00139475	0.0456016398584192	chr13	1	1	-	4736	KBTBD7	84078	kelch repeat and BTB domain containing 7
ENSG00000165028	74.5881	0.404006	0.126477	3.19429	0.00140175	0.0457609191738619	chr9	18	18	+	5630	NIPSNAP3B	55335	nipsnap homolog 3B
ENSG00000127337	261.259	0.241928	0.0757478	3.19386	0.00140383	0.0457609191738619	chr12	28	28	+	1781	YEATS4	8089	YEATS domain containing 4
ENSG00000232024	279.335	0.159898	0.0500817	3.19275	0.00140924	0.0458687596248613	chr8	1	1	-	588	NA	NA	NA
ENSG00000293241	1030.79	-0.260414	0.0815993	-3.19138	0.00141597	0.0460189061630818	chr7	24	24	+	3609	GTF2IP4	100093631	general transcription factor IIi pseudogene 4
ENSG00000248415	1.65755	-1.65914	0.52011	-3.18997	0.00142288	NA	chr15	1	1	-	1005	NA	NA	NA
ENSG00000159882	578.83	-0.276174	0.0866161	-3.18849	0.00143019	0.046358443464208	chr19	18	18	+	6287	ZNF230	7773	zinc finger protein 230
ENSG00000254505	91.0545	0.325869	0.102216	3.18804	0.00143242	0.046358443464208	chr14	44	44	-	2342	CHMP4A	29082	charged multivesicular body protein 4A
ENSG00000272842	10.0801	-0.769101	0.241274	-3.18767	0.00143426	0.046358443464208	chr9	1	1	-	560	NA	NA	NA
ENSG00000072274	1033.6	0.260291	0.0816592	3.18753	0.00143493	0.046358443464208	chr3	521	521	-	17376	TFRC	7037	transferrin receptor
ENSG00000288961	19.8812	0.49948	0.15692	3.18303	0.00145744	0.0470160659415646	chr17	2	2	+	825	LOC124904009	124904009	uncharacterized LOC124904009
ENSG00000150627	36.8985	0.487172	0.153104	3.18197	0.00146279	0.0471187081758693	chr4	120	120	+	7801	WDR17	116966	WD repeat domain 17
ENSG00000134769	16.1432	0.614326	0.1931	3.18139	0.00146568	0.0471422302850345	chr18	879	879	+	14445	DTNA	1837	dystrobrevin alpha
ENSG00000136152	1029	0.112189	0.0352961	3.17852	0.00148028	0.0475415020600817	chr13	53	53	+	6087	COG3	83548	component of oligomeric golgi complex 3
ENSG00000267437	0.240573	6.78021	2.13428	3.17682	0.00148898	NA	chr19	3	3	-	319	NA	NA	NA
ENSG00000102178	790.174	-0.15973	0.0502836	-3.17658	0.00149022	0.0477903262905499	chrX	22	22	-	2575	UBL4A	8266	ubiquitin like 4A
ENSG00000140406	1447.8	-0.164563	0.0518189	-3.17574	0.00149456	0.04785876194755	chr15	1	1	+	4866	TLNRD1	59274	talin rod domain containing 1
ENSG00000284922	3.49876	1.18193	0.372227	3.1753	0.00149681	NA	chr11	43	43	+	3830	LRTOMT	220074	leucine rich transmembrane and O-methyltransferase domain containing
ENSG00000133874	510.03	-0.255577	0.0805013	-3.17481	0.00149932	0.0479408797758607	chr8	6	6	-	1872	RNF122	79845	ring finger protein 122
ENSG00000254362	9.43705	0.816215	0.257427	3.17067	0.00152088	0.0484853535446483	chr8	4	4	+	568	NA	NA	NA
ENSG00000151208	152.908	0.380523	0.120019	3.17051	0.00152169	0.0484853535446483	chr10	154	154	-	10500	DLG5	9231	discs large MAGUK scaffold protein 5
ENSG00000204516	818.047	-0.253375	0.0799225	-3.17026	0.00152303	0.0484853535446483	chr6	21	21	+	2798	MICB	4277	MHC class I polypeptide-related sequence B
ENSG00000152767	44.4065	0.452119	0.142634	3.16978	0.00152555	0.0484948085307008	chr13	237	237	+	36232	FARP1	10160	FERM, ARH/RhoGEF and pleckstrin domain protein 1
ENSG00000119820	2019.92	-0.18798	0.0593146	-3.16921	0.00152853	0.0485187061554428	chr2	15	15	+	12239	YIPF4	84272	Yip1 domain family member 4
ENSG00000231587	6.53945	0.927538	0.292776	3.16808	0.00153447	0.0486363720394251	chr9	1	1	+	86	SNORD62B	692093	small nucleolar RNA, C/D box 62B
ENSG00000259314	2.50872	1.38523	0.437429	3.16677	0.00154144	NA	chr15	3	3	-	807	NA	NA	NA
ENSG00000145494	868.27	-0.203919	0.0643991	-3.16649	0.00154292	0.0488329201540756	chr5	9	9	+	887	NDUFS6	4726	NADH:ubiquinone oxidoreductase subunit S6
ENSG00000290737	10.7585	0.742982	0.234708	3.16556	0.00154787	0.048918615987464	chr10	10	10	-	1716	NA	NA	NA
ENSG00000262904	1.74333	1.41026	0.445555	3.16519	0.00154983	NA	chr16	1	1	+	1201	TMPOP2	100533619	thymopoietin pseudogene 2
ENSG00000257337	28.9481	0.471171	0.148885	3.16467	0.00155261	0.0489733535228604	chr12	131	131	-	7762	TNS2-AS1	283335	TNS2 antisense RNA 1
ENSG00000177034	608.961	0.256412	0.0810398	3.16402	0.00155605	0.0489733535228604	chr5	25	25	-	7931	MTX3	345778	metaxin 3
ENSG00000133627	166.36	-0.213735	0.0675528	-3.16397	0.00155635	0.0489733535228604	chr7	46	46	+	6024	ACTR3B	57180	actin related protein 3B
ENSG00000127415	348.378	0.273014	0.0863345	3.16228	0.00156538	0.0491864562899933	chr4	88	88	+	4058	IDUA	3425	alpha-L-iduronidase
ENSG00000010327	1607.29	0.420633	0.13304	3.16172	0.00156843	0.0492111601683701	chr3	141	141	+	10588	STAB1	23166	stabilin 1
ENSG00000107164	961.415	0.12709	0.0402158	3.16021	0.00157657	0.0493954086636698	chr9	79	79	+	6728	FUBP3	8939	far upstream element binding protein 3
ENSG00000139826	1125.06	0.175052	0.0554149	3.15894	0.00158345	0.0495395607487664	chr13	2	2	+	5313	ABHD13	84945	abhydrolase domain containing 13
ENSG00000268001	1118.75	-0.204194	0.0647077	-3.15563	0.0016015	0.0499225167004555	chr19	2	2	+	1969	CARD8-AS1	100505812	CARD8 antisense RNA 1
ENSG00000231728	14.459	0.605903	0.192015	3.1555	0.00160224	0.0499225167004555	chrX	25	25	-	4594	NA	NA	NA
ENSG00000163684	200.151	-0.191501	0.0606923	-3.15528	0.00160346	0.0499225167004555	chr3	30	30	+	8376	RPP14	11102	ribonuclease P/MRP subunit p14
ENSG00000236780	6.92712	0.940923	0.298253	3.15478	0.00160617	0.0499225167004555	chr2	31	31	-	4330	LINC01829	644838	long intergenic non-protein coding RNA 1829
ENSG00000156983	1213.18	-0.126193	0.0400027	-3.15461	0.00160715	0.0499225167004555	chr3	247	247	+	7784	BRPF1	7862	bromodomain and PHD finger containing 1
ENSG00000108591	399.602	0.159466	0.0505603	3.15397	0.00161065	0.049959940211687	chr17	135	135	+	7404	DRG2	1819	developmentally regulated GTP binding protein 2
ENSG00000254064	12.2793	0.590915	0.187456	3.15229	0.00161998	0.0501778609882572	chr8	2	2	-	515	NA	NA	NA
ENSG00000158161	931.154	-0.221114	0.0701715	-3.15105	0.00162685	0.0502728452853692	chr1	111	111	-	6424	EYA3	2140	EYA transcriptional coactivator and phosphatase 3
ENSG00000151704	6.09405	1.22496	0.388765	3.1509	0.00162766	0.0502728452853692	chr11	17	17	-	4637	KCNJ1	3758	potassium inwardly rectifying channel subfamily J member 1
ENSG00000163528	182.16	-0.230108	0.0730404	-3.15042	0.00163037	0.0502852525925947	chr3	12	12	-	1772	CHCHD4	131474	coiled-coil-helix-coiled-coil-helix domain containing 4
ENSG00000254694	6.99062	0.879489	0.279319	3.14868	0.00164008	0.050440106038465	chr11	2	2	-	362	NA	NA	NA
ENSG00000145632	44.2262	0.396181	0.125826	3.14864	0.00164033	0.050440106038465	chr5	73	73	-	4647	PLK2	10769	polo like kinase 2
ENSG00000143257	12.3133	0.742916	0.236019	3.14769	0.00164565	0.050440106038465	chr1	235	235	-	3247	NR1I3	9970	nuclear receptor subfamily 1 group I member 3
ENSG00000226696	92.1719	0.291284	0.0925467	3.14743	0.00164714	0.050440106038465	chr19	12	12	-	2136	LENG8-AS1	104355426	LENG8 antisense RNA 1
ENSG00000264773	6.76247	1.00565	0.319544	3.14715	0.00164868	0.050440106038465	chr1	1	1	-	77	MIR4420	100616164	microRNA 4420
ENSG00000234511	75.2368	0.352499	0.112009	3.14705	0.00164929	0.050440106038465	chr5	26	26	+	3329	C5orf58	133874	chromosome 5 open reading frame 58
ENSG00000175309	1581.46	0.161163	0.0512309	3.14581	0.00165626	0.0505065859296963	chr5	128	128	-	8439	PHYKPL	85007	5-phosphohydroxy-L-lysine phospho-lyase
ENSG00000134186	5974.55	0.10734	0.0341231	3.14567	0.00165707	0.0505065859296963	chr1	25	25	+	6955	PRPF38B	55119	pre-mRNA processing factor 38B
ENSG00000112149	302.183	0.486569	0.154691	3.14543	0.00165843	0.0505065859296963	chr6	10	10	+	2384	CD83	9308	CD83 molecule
ENSG00000171790	6.17732	0.983422	0.312701	3.14493	0.00166127	0.0505224252927471	chr1	41	41	-	4318	SLFNL1	200172	schlafen like 1
ENSG00000165898	268.497	-0.172034	0.0547277	-3.14345	0.00166971	0.0507082949994945	chr14	14	14	+	3025	ISCA2	122961	iron-sulfur cluster assembly 2
ENSG00000121310	646.114	0.233087	0.0741989	3.14138	0.00168151	0.0509342762199083	chr1	148	148	-	11572	ECHDC2	55268	enoyl-CoA hydratase domain containing 2
ENSG00000066583	297.264	-0.203037	0.0646368	-3.1412	0.00168256	0.0509342762199083	chr5	8	8	+	1942	ISOC1	51015	isochorismatase domain containing 1
ENSG00000198218	107.049	0.293296	0.0933789	3.14092	0.00168416	0.0509342762199083	chr3	165	165	-	6275	QRICH1	54870	glutamine rich 1
ENSG00000164620	149.147	0.28765	0.0916073	3.14003	0.00168931	0.0509760170941804	chr5	44	44	+	2583	RELL2	285613	RELT like 2
ENSG00000166024	855.512	-0.143545	0.0457219	-3.13953	0.00169217	0.0509760170941804	chr10	48	48	+	3571	R3HCC1L	27291	R3H domain and coiled-coil containing 1 like
ENSG00000235703	95.7985	0.262991	0.0837695	3.13946	0.00169257	0.0509760170941804	chrX	106	106	+	9404	EOLA2-DT	100272228	EOLA2 divergent transcript
ENSG00000146457	3125.38	-0.12478	0.0397718	-3.1374	0.00170451	0.0512648406360696	chr6	48	48	+	6413	WTAP	9589	WT1 associated protein
ENSG00000186017	204.442	-0.262012	0.0835364	-3.1365	0.00170976	0.0513258589307585	chr19	41	41	-	6481	ZNF566	84924	zinc finger protein 566
ENSG00000197837	54.3834	0.374127	0.119295	3.13616	0.00171179	0.0513258589307585	chr12	11	11	-	2454	H4C16	121504	H4 histone 16
ENSG00000286813	48.857	0.469149	0.149609	3.13584	0.00171361	0.0513258589307585	chr15	1	1	-	2194	NA	NA	NA
ENSG00000134283	1922.36	0.117214	0.0373907	3.13484	0.00171947	0.0514305502039818	chr12	202	202	+	12155	PPHLN1	51535	periphilin 1
ENSG00000124160	1177.69	-0.136707	0.0436194	-3.13408	0.00172393	0.0514418905956369	chr20	12	12	-	3224	NCOA5	57727	nuclear receptor coactivator 5
ENSG00000134882	1768.81	-0.112415	0.0358697	-3.13397	0.00172457	0.0514418905956369	chr13	65	65	+	4673	UBAC2	337867	UBA domain containing 2
ENSG00000137275	2032.4	-0.122781	0.039201	-3.1321	0.00173563	0.0517007940037786	chr6	166	166	+	12173	RIPK1	8737	receptor interacting serine/threonine kinase 1
ENSG00000260751	13.8049	0.690091	0.220358	3.13169	0.00173804	0.051701944250829	chr16	1	1	+	1024	NA	NA	NA
ENSG00000229982	0.1616	10.4553	3.33904	3.13124	0.00174072	NA	chr7	2	2	-	986	NA	NA	NA
ENSG00000212932	17.5118	-0.656478	0.209831	-3.1286	0.00175638	0.0521763028926839	chr21	1	1	+	463	RPL23AP4	54029	ribosomal protein L23a pseudogene 4
ENSG00000103037	247.621	0.18566	0.0593514	3.12816	0.00175907	0.0521850594640286	chr16	72	72	+	7739	SETD6	79918	SET domain containing 6, protein lysine methyltransferase
ENSG00000183873	6.2068	1.19156	0.380971	3.1277	0.00176179	0.0521945611094874	chr3	227	227	-	10028	SCN5A	6331	sodium voltage-gated channel alpha subunit 5
ENSG00000221944	182.857	0.247031	0.0790226	3.12608	0.00177153	0.0524118546907717	chr2	1	1	-	6675	TIGD1	200765	tigger transposable element derived 1
ENSG00000198711	19.4471	0.567604	0.18162	3.12522	0.00177671	0.0524526773386995	chr1	1	1	+	2624	SSBP3-AS1	619518	SSBP3 antisense RNA 1
ENSG00000013441	8667.46	-0.225872	0.0722779	-3.12505	0.00177773	0.0524526773386995	chr2	93	93	-	5117	CLK1	1195	CDC like kinase 1
ENSG00000256913	6.77871	0.981563	0.314227	3.12373	0.00178572	0.0526172286049673	chr12	1	1	+	2494	NA	NA	NA
ENSG00000214142	1.35955	-2.31282	0.740671	-3.1226	0.0017926	NA	chr7	2	2	-	735	RPL7P60	100289264	ribosomal protein L7 pseudogene 60
ENSG00000244462	2193.97	0.099957	0.0320207	3.12164	0.00179845	0.0529207323654944	chr20	17	17	-	6702	RBM12	10137	RNA binding motif protein 12
ENSG00000049759	90.9523	0.310729	0.0995689	3.12074	0.00180395	0.0529574047330075	chr18	925	925	+	34097	NEDD4L	23327	NEDD4 like E3 ubiquitin protein ligase
ENSG00000278991	6.31105	1.00612	0.322408	3.12064	0.00180456	0.0529574047330075	chr15	1	1	-	1514	NA	NA	NA
ENSG00000131067	257.049	0.245071	0.0785444	3.12016	0.00180751	0.052958395516691	chr20	28	28	-	2962	GGT7	2686	gamma-glutamyltransferase 7
ENSG00000225963	165.66	0.383491	0.12292	3.11984	0.00180946	0.052958395516691	chr2	38	38	+	5416	NA	NA	NA
ENSG00000111452	136.021	0.38535	0.123556	3.11884	0.00181565	0.0530680847644989	chr12	150	150	+	14718	ADGRD1	283383	adhesion G protein-coupled receptor D1
ENSG00000274349	118.458	0.295666	0.0948205	3.11817	0.00181978	0.0531174700355348	chr9	37	37	+	4834	ZNF658	26149	zinc finger protein 658
ENSG00000206762	5.44472	1.0912	0.35007	3.11709	0.00182647	0.053175316764069	chr1	1	1	+	107	RNU6-418P	106481310	RNA, U6 small nuclear 418, pseudogene
ENSG00000085185	654.569	-0.288869	0.0926736	-3.11706	0.00182664	0.053175316764069	chrX	40	40	+	7984	BCORL1	63035	BCL6 corepressor like 1
ENSG00000271971	36.3792	-0.49323	0.158275	-3.11628	0.00183149	0.053214378091824	chr8	1	1	-	736	NA	NA	NA
ENSG00000147118	700.362	-0.165836	0.0532198	-3.11606	0.00183287	0.053214378091824	chrX	13	13	-	3598	ZNF182	7569	zinc finger protein 182
ENSG00000142185	532.683	0.31006	0.0995452	3.11476	0.00184092	0.0533770094611532	chr21	170	170	+	6360	TRPM2	7226	transient receptor potential cation channel subfamily M member 2
ENSG00000067369	712.532	0.146671	0.0471091	3.11344	0.00184919	0.0534797383912387	chr15	204	204	-	12976	TP53BP1	7158	tumor protein p53 binding protein 1
ENSG00000091622	15.0368	-0.57048	0.183233	-3.11341	0.00184938	0.0534797383912387	chr17	67	67	-	10671	PITPNM3	83394	PITPNM family member 3
ENSG00000272249	1.31059	1.86478	0.599043	3.11293	0.00185237	NA	chr8	1	1	-	545	NA	NA	NA
ENSG00000279369	537.749	-0.187272	0.0601689	-3.11244	0.00185545	0.0535841646014139	chr17	1	1	+	1824	NA	NA	NA
ENSG00000122965	729.997	0.169914	0.0546181	3.11094	0.00186493	0.053786511611742	chr12	90	90	-	5866	RBM19	9904	RNA binding motif protein 19
ENSG00000287170	11.6795	0.680067	0.218719	3.10932	0.00187518	0.0540105147627129	chr19	4	4	+	3304	NA	NA	NA
ENSG00000147124	522.07	-0.15779	0.0507633	-3.10834	0.00188139	0.0541178791600125	chrX	23	23	-	5613	ZNF41	7592	zinc finger protein 41
ENSG00000266242	0.129913	10.3849	3.34166	3.10771	0.00188542	NA	chr18	2	2	+	1232	GRAMD4P7	100631251	GRAM domain containing 4 pseudogene 7
ENSG00000269815	7.12573	0.886909	0.285437	3.1072	0.00188872	0.0541884594201367	chr19	1	1	-	500	NA	NA	NA
ENSG00000230325	19.5509	0.665778	0.214271	3.10718	0.00188882	0.0541884594201367	chr1	2	2	-	494	NA	NA	NA
ENSG00000179144	8155.65	-0.222525	0.0716274	-3.10671	0.00189185	0.0541926888950079	chr7	2	2	+	1214	GIMAP7	168537	GTPase, IMAP family member 7
ENSG00000235859	245.077	0.235315	0.0757521	3.10638	0.00189394	0.0541926888950079	chr7	1	1	+	1234	NA	NA	NA
ENSG00000131013	895.239	-0.180529	0.0581309	-3.10556	0.00189919	0.0542716009737123	chr6	16	16	-	2889	PPIL4	85313	peptidylprolyl isomerase like 4
ENSG00000269737	20.9195	0.66858	0.215415	3.10368	0.00191129	0.0545456047114689	chr1	2	2	+	502	NA	NA	NA
ENSG00000168899	373.021	-0.241223	0.0777362	-3.1031	0.00191504	0.0545810407657558	chr2	5	5	+	790	VAMP5	10791	vesicle associated membrane protein 5
ENSG00000164022	1276.03	0.165895	0.0534741	3.10235	0.00191992	0.0546487343938652	chr4	121	121	+	9258	AIMP1	9255	aminoacyl tRNA synthetase complex interacting multifunctional protein 1
ENSG00000168032	2.12942	1.61111	0.519477	3.1014	0.00192608	NA	chr3	49	49	+	3586	ENTPD3	956	ectonucleoside triphosphate diphosphohydrolase 3
ENSG00000160218	2669.97	0.125019	0.0403155	3.10103	0.0019285	0.0548213583055233	chr21	91	91	+	11951	TRAPPC10	7109	trafficking protein particle complex subunit 10
ENSG00000118680	7690.69	-0.166957	0.053852	-3.10029	0.0019333	0.0548859672049067	chr18	20	20	+	1738	MYL12B	103910	myosin light chain 12B
ENSG00000236317	1.55895	-1.91731	0.618513	-3.09988	0.00193601	NA	chr1	1	1	-	192	RPS28P2	100271120	ribosomal protein S28 pseudogene 2
ENSG00000178057	581.075	-0.175909	0.0567494	-3.09975	0.00193683	0.0549146217144646	chr3	27	27	+	1727	NDUFAF3	25915	NADH:ubiquinone oxidoreductase complex assembly factor 3
ENSG00000150459	2551.87	-0.122931	0.0396751	-3.09844	0.00194539	0.0550856872423116	chr13	25	25	+	3804	SAP18	10284	Sin3A associated protein 18
ENSG00000267501	2.93567	1.29191	0.417209	3.09655	0.00195784	NA	chr18	2	2	-	740	NA	NA	NA
ENSG00000186301	41.9562	0.480987	0.155389	3.09537	0.00196567	0.0553399678362044	chr1	18	18	+	2291	NA	NA	NA
ENSG00000171813	441.651	-0.252906	0.0817187	-3.09483	0.00196924	0.0553399678362044	chr10	6	6	+	2647	PWWP2B	170394	PWWP domain containing 2B
ENSG00000023902	6802.69	-0.191346	0.0618308	-3.09467	0.00197031	0.0553399678362044	chr1	32	32	+	6629	PLEKHO1	51177	pleckstrin homology domain containing O1
ENSG00000291081	29.454	0.513351	0.165899	3.09436	0.00197236	0.0553399678362044	chr3	108	108	-	4830	FAM86HP	729375	family with sequence similarity 86, member A pseudogene
ENSG00000138641	36.4537	0.399447	0.129097	3.09417	0.00197366	0.0553399678362044	chr4	87	87	+	6969	HERC3	8916	HECT and RLD domain containing E3 ubiquitin protein ligase 3
ENSG00000052841	2314.92	0.114652	0.0370551	3.0941	0.00197411	0.0553399678362044	chr11	126	126	+	11296	TTC17	55761	tetratricopeptide repeat domain 17
ENSG00000228863	35.6365	0.475967	0.153837	3.09398	0.00197494	0.0553399678362044	chr1	48	48	+	4121	NA	NA	NA
ENSG00000091947	416.203	-0.166969	0.0539675	-3.09387	0.00197561	0.0553399678362044	chr17	30	30	-	3029	TMEM101	84336	transmembrane protein 101
ENSG00000135966	775.904	0.161643	0.0522504	3.09363	0.00197724	0.0553399678362044	chr2	23	23	-	5706	TGFBRAP1	9392	transforming growth factor beta receptor associated protein 1
ENSG00000100764	63.5375	0.32743	0.105868	3.0928	0.00198278	0.0554237268024231	chr14	43	43	+	6129	PSMC1	5700	proteasome 26S subunit, ATPase 1
ENSG00000229769	10.9158	-0.945326	0.305997	-3.08933	0.00200608	0.0560030981677976	chr7	2	2	+	395	TRBV10-2	28584	T cell receptor beta variable 10-2
ENSG00000136527	3331.83	0.137395	0.0444832	3.0887	0.00201035	0.0560503717973932	chr3	84	84	-	13084	TRA2B	6434	transformer 2 beta homolog
ENSG00000243660	351.667	-0.251425	0.0814119	-3.08831	0.00201295	0.0560512486073273	chr10	24	24	+	5168	ZNF487	642819	zinc finger protein 487
ENSG00000258315	27.6359	0.414502	0.134265	3.08719	0.00202058	0.0561395527967651	chr17	41	41	+	2628	BACC1	124944	BPTF associated chromatin complex component 1
ENSG00000236088	339.591	0.217964	0.0706102	3.08687	0.00202276	0.0561395527967651	chr17	93	93	-	12246	COX10-DT	100874058	COX10 divergent transcript
ENSG00000253683	1552.67	-0.189124	0.0612703	-3.08671	0.00202386	0.0561395527967651	chr5	1	1	-	192	NA	NA	NA
ENSG00000172687	327.965	0.200095	0.06484	3.08598	0.00202885	0.0562064511620401	chr19	28	28	+	9622	ZNF738	148203	zinc finger protein 738
ENSG00000105939	5551.29	0.173064	0.0561091	3.08441	0.00203957	0.0563725450376523	chr7	54	54	-	8466	ZC3HAV1	56829	zinc finger CCCH-type containing, antiviral 1
ENSG00000178498	262.697	0.279858	0.0907352	3.08434	0.00204003	0.0563725450376523	chr12	41	41	+	4087	DTX3	196403	deltex E3 ubiquitin ligase 3
ENSG00000134864	91.7627	-0.287497	0.0932459	-3.08321	0.00204778	0.0565149837911004	chr13	19	19	-	3526	GGACT	87769	gamma-glutamylamine cyclotransferase
ENSG00000116586	572.073	-0.19503	0.0632703	-3.08249	0.0020528	0.0565818065784251	chr1	19	19	+	1404	LAMTOR2	28956	late endosomal/lysosomal adaptor, MAPK and MTOR activator 2
ENSG00000264644	7.89556	-1.10888	0.359966	-3.08051	0.00206645	0.0568862506826124	chr18	1	1	-	1246	NA	NA	NA
ENSG00000291169	0.112414	-10.3128	3.34885	-3.07951	0.00207339	NA	chr9	13	13	+	2571	NA	NA	NA
ENSG00000143412	624.334	-0.259255	0.0841891	-3.07944	0.00207393	0.0570198723870707	chr1	19	19	+	1594	ANXA9	8416	annexin A9
ENSG00000125534	1912.22	-0.244626	0.0794535	-3.07886	0.00207794	0.0570582459665451	chr20	12	12	+	1053	PPDPF	79144	pancreatic progenitor cell differentiation and proliferation factor
ENSG00000198133	620.968	-0.189223	0.0614675	-3.07842	0.00208099	0.057069965704185	chr14	28	28	-	6363	TMEM229B	161145	transmembrane protein 229B
ENSG00000211787	102.709	0.342341	0.111268	3.07672	0.00209292	0.0572831841266463	chr14	2	2	+	341	TRAV8-3	28683	T cell receptor alpha variable 8-3
ENSG00000279198	26.6383	0.539316	0.175298	3.07656	0.00209403	0.0572831841266463	chr19	1	1	-	3104	NA	NA	NA
ENSG00000283103	118.287	0.256075	0.0832527	3.07587	0.00209887	0.05734373576236	chr19	45	45	-	4585	LOC105372480	105372480	uncharacterized LOC105372480
ENSG00000279913	7.6161	0.937411	0.304821	3.07529	0.00210301	0.0573559342708728	chr4	1	1	+	559	NA	NA	NA
ENSG00000173200	1415.5	0.323267	0.105128	3.075	0.00210504	0.0573559342708728	chr3	53	53	+	5481	PARP15	165631	poly(ADP-ribose) polymerase family member 15
ENSG00000185246	1181.67	0.172542	0.056117	3.07469	0.00210722	0.0573559342708728	chr14	109	109	+	4924	PRPF39	55015	pre-mRNA processing factor 39
ENSG00000174428	446.255	0.178195	0.0580145	3.07155	0.00212949	0.0578898057071143	chr7	91	91	+	6560	GTF2IRD2B	389524	GTF2I repeat domain containing 2B
ENSG00000233478	2.66284	1.45036	0.472403	3.07018	0.00213931	NA	chr1	2	2	-	2224	NA	NA	NA
ENSG00000206737	18.8089	-2.18096	0.710485	-3.06968	0.00214286	0.0581806065317881	chr1	1	1	-	164	RNVU1-18	26863	RNA, variant U1 small nuclear 18
ENSG00000293442	7.46902	1.07385	0.350015	3.06802	0.00215484	0.0584329051746138	chrY	13	13	+	7674	PRKY	5616	protein kinase Y-linked (pseudogene)
ENSG00000178440	18.0883	0.574734	0.187425	3.06648	0.00216595	0.0585941093404645	chr10	41	41	+	4297	TIMM23B-AGAP6	113218477	TIMM23B-AGAP6 readthrough (NMD candidate)
ENSG00000161055	18.4027	1.41084	0.460088	3.06645	0.00216617	0.0585941093404645	chr5	5	5	-	803	SCGB3A1	92304	secretoglobin family 3A member 1
ENSG00000204439	651.347	-0.154981	0.0505504	-3.06587	0.00217035	0.0586345168603851	chr6	1	1	-	2481	C6orf47	57827	chromosome 6 open reading frame 47
ENSG00000164828	1607.62	0.150154	0.0489833	3.06541	0.00217373	0.0586530845469805	chr7	279	279	+	11850	SUN1	23353	Sad1 and UNC84 domain containing 1
ENSG00000120798	675.541	0.190877	0.0622847	3.06459	0.00217966	0.058693673437699	chr12	118	118	-	6454	NR2C1	7181	nuclear receptor subfamily 2 group C member 1
ENSG00000196214	855.844	-0.143965	0.0469788	-3.06446	0.00218063	0.058693673437699	chr19	37	37	+	7319	ZNF766	90321	zinc finger protein 766
ENSG00000114784	985.496	-0.185073	0.060412	-3.06351	0.0021876	0.0587393800631468	chr3	11	11	+	1889	EIF1B	10289	eukaryotic translation initiation factor 1B
ENSG00000205629	428.705	-0.140136	0.0457439	-3.06349	0.00218772	0.0587393800631468	chr16	77	77	+	2604	LCMT1	51451	leucine carboxyl methyltransferase 1
ENSG00000286018	120.558	0.311597	0.101767	3.06188	0.0021995	0.0589829825386375	chr21	2	2	+	731	NA	NA	NA
ENSG00000142303	381.306	0.332249	0.108525	3.06151	0.00220224	0.0589838120941301	chr19	151	151	-	5705	ADAMTS10	81794	ADAM metallopeptidase with thrombospondin type 1 motif 10
ENSG00000188404	44584.7	-0.274602	0.089798	-3.05799	0.00222824	0.0596003477729226	chr1	39	39	-	2731	SELL	6402	selectin L
ENSG00000185825	2981.04	-0.160596	0.0525244	-3.05755	0.00223157	0.0596003477729226	chrX	83	83	-	3301	BCAP31	10134	B cell receptor associated protein 31
ENSG00000154124	1198.76	0.135707	0.044388	3.05729	0.00223347	0.0596003477729226	chr5	28	28	+	8753	OTULIN	90268	OTU deubiquitinase with linear linkage specificity
ENSG00000102908	1586.19	0.30522	0.0998477	3.05685	0.00223676	0.059614984330764	chr16	160	160	+	20275	NFAT5	10725	nuclear factor of activated T cells 5
ENSG00000274756	23.3771	0.525955	0.172153	3.05515	0.00224948	0.0598566224283452	chr17	1	1	-	864	RPS2P50	729842	ribosomal protein S2 pseudogene 50
ENSG00000257093	2148.28	0.214661	0.0702677	3.0549	0.00225132	0.0598566224283452	chr7	18	18	-	7369	DENND11	57189	DENN domain containing 11
ENSG00000129003	5558.32	0.256607	0.0840557	3.05282	0.002267	0.0601999018926507	chr15	432	432	-	19703	VPS13C	54832	vacuolar protein sorting 13 homolog C
ENSG00000197283	888.628	0.256498	0.0840315	3.0524	0.00227018	0.0602108437164956	chr6	244	244	+	8277	SYNGAP1	8831	synaptic Ras GTPase activating protein 1
ENSG00000152684	470.074	-0.33185	0.108747	-3.05157	0.00227651	0.0603052740936783	chr5	5	5	+	4371	PELO	53918	pelota mRNA surveillance and ribosome rescue factor
ENSG00000289523	10.9729	-0.683014	0.223872	-3.05091	0.00228146	0.060363182082935	chr14	1	1	+	581	NA	NA	NA
ENSG00000163219	12822.2	-0.22238	0.0729156	-3.04983	0.00228969	0.0605073112832654	chr2	110	110	+	5476	ARHGAP25	9938	Rho GTPase activating protein 25
ENSG00000167633	103.806	0.593567	0.19475	3.04784	0.00230493	0.0608361469944851	chr19	25	25	+	1871	KIR3DL1	3811	killer cell immunoglobulin like receptor, three Ig domains and long cytoplasmic tail 1
ENSG00000284954	3.01968	-1.48314	0.486881	-3.0462	0.00231752	NA	chr6	14	14	-	1060	LOC100507547	100507547	uncharacterized LOC100507547
ENSG00000125962	199.666	0.200134	0.0657347	3.04458	0.00233006	0.0613630140702262	chrX	19	19	+	4911	ARMCX5	64860	armadillo repeat containing X-linked 5
ENSG00000132801	137.06	-0.286709	0.0941722	-3.04452	0.00233053	0.0613630140702262	chr20	2	2	+	2776	ZSWIM3	140831	zinc finger SWIM-type containing 3
ENSG00000158526	1018.56	-0.109051	0.0358337	-3.04326	0.0023403	0.0615090324980601	chrX	5	5	+	4076	TSR2	90121	TSR2 ribosome maturation factor
ENSG00000256249	91.0687	0.754834	0.24805	3.04308	0.00234172	0.0615090324980601	chr12	5	5	+	2090	NA	NA	NA
ENSG00000137210	582.221	-0.13375	0.0439775	-3.04132	0.00235546	0.06179531216284	chr6	95	95	+	4815	TMEM14B	81853	transmembrane protein 14B
ENSG00000238072	399.572	-0.173844	0.0571712	-3.04077	0.00235973	0.0618329760049085	chr7	1	1	-	258	NA	NA	NA
ENSG00000188428	386.061	-0.189587	0.062369	-3.03976	0.00236766	0.0619634301794074	chr6	27	27	-	3297	BLOC1S5	63915	biogenesis of lysosomal organelles complex 1 subunit 5
ENSG00000289182	17.9039	-0.566918	0.186525	-3.03936	0.00237078	0.0619634301794074	chr17	1	1	+	1351	NA	NA	NA
ENSG00000289397	12.9318	0.677603	0.222982	3.03882	0.00237509	0.0619634301794074	chr15	4	4	-	1002	NA	NA	NA
ENSG00000049883	262.518	0.187795	0.0618032	3.03861	0.00237676	0.0619634301794074	chr5	100	100	+	12115	PTCD2	79810	pentatricopeptide repeat domain 2
ENSG00000266236	36.5219	0.568091	0.186975	3.03833	0.00237894	0.0619634301794074	chr17	2	2	+	769	NA	NA	NA
ENSG00000253710	213.158	0.205118	0.0675241	3.0377	0.00238393	0.0620192902575739	chr13	58	58	+	15689	ALG11	440138	ALG11 alpha-1,2-mannosyltransferase
ENSG00000186496	90.4337	-0.35663	0.117418	-3.03727	0.00238729	0.0620325549647654	chr18	19	19	-	6080	ZNF396	252884	zinc finger protein 396
ENSG00000287509	0.161683	10.1422	3.34072	3.03593	0.00239794	NA	chr18	1	1	+	974	NA	NA	NA
ENSG00000012817	3.70685	2.89368	0.953328	3.03535	0.00240259	NA	chrY	154	154	-	9463	KDM5D	8284	lysine demethylase 5D
ENSG00000175283	126.242	-0.257255	0.0847672	-3.03484	0.00240661	0.0624599495514711	chr9	1	1	-	2074	DOLK	22845	dolichol kinase
ENSG00000241685	347.004	-0.20706	0.0682458	-3.03403	0.00241308	0.0625163650836204	chr7	30	30	+	2065	ARPC1A	10552	actin related protein 2/3 complex subunit 1A
ENSG00000269858	432.774	0.248462	0.0818966	3.03385	0.00241452	0.0625163650836204	chr19	59	59	+	6574	EGLN2	112398	egl-9 family hypoxia inducible factor 2
ENSG00000189266	3742.3	-0.134163	0.0442353	-3.03294	0.00242185	0.0625579827159407	chr1	15	15	+	2763	PNRC2	55629	proline rich nuclear receptor coactivator 2
ENSG00000180389	223.458	-0.245914	0.0810811	-3.03294	0.00242188	0.0625579827159407	chr13	1	1	+	156	NA	NA	NA
ENSG00000102349	187.324	0.345265	0.113878	3.03188	0.00243032	0.0627017476407091	chrX	30	30	+	12729	KLF8	11279	KLF transcription factor 8
ENSG00000164125	1334.52	0.362952	0.119739	3.0312	0.00243584	0.062759812016276	chr4	34	34	-	7880	GASK1B	51313	golgi associated kinase 1B
ENSG00000166886	285.266	-0.21233	0.0700554	-3.03089	0.00243834	0.062759812016276	chr12	20	20	+	2861	NAB2	4665	NGFI-A binding protein 2
ENSG00000115486	577.612	0.158836	0.0524167	3.03025	0.00244353	0.0627970248244373	chr2	257	257	-	13307	GGCX	2677	gamma-glutamyl carboxylase
ENSG00000255221	26.327	0.761069	0.251178	3.03	0.00244555	0.0627970248244373	chr11	9	9	-	1198	NA	NA	NA
ENSG00000293104	17.5894	0.628291	0.207388	3.02955	0.0024492	0.0628167315407771	chr9	5	5	-	4765	LOC651337	651337	uncharacterized LOC651337
ENSG00000237719	19.5427	0.686751	0.226756	3.02859	0.00245701	0.0628401440710564	chr6	1	1	-	656	NA	NA	NA
ENSG00000099985	627.984	0.796122	0.262883	3.02843	0.00245827	0.0628401440710564	chr22	8	8	-	2125	OSM	5008	oncostatin M
ENSG00000177119	2086.74	0.195367	0.064514	3.02829	0.00245943	0.0628401440710564	chr12	245	245	+	8816	ANO6	196527	anoctamin 6
ENSG00000119139	25.3654	0.539198	0.17807	3.02801	0.00246166	0.0628401440710564	chr9	409	409	+	15243	TJP2	9414	tight junction protein 2
ENSG00000260257	193.679	-0.292016	0.0964758	-3.02683	0.00247134	0.0630134030922353	chr20	1	1	+	2131	LOC119746555	119746555	uncharacterized LOC119746555
ENSG00000128245	1834.5	-0.141661	0.0468249	-3.02533	0.00248362	0.0632297745153162	chr22	15	15	+	2392	YWHAH	7533	tyrosine 3-monooxygenase/tryptophan 5-monooxygenase activation protein eta
ENSG00000286974	21.6969	0.546579	0.180682	3.02508	0.00248563	0.0632297745153162	chr6	2	2	+	2485	NA	NA	NA
ENSG00000267592	1.88446	1.76875	0.58529	3.022	0.00251113	NA	chr17	1	1	-	225	NA	NA	NA
ENSG00000140688	457.86	0.182115	0.0602707	3.02161	0.00251433	0.0638806498114583	chr16	74	74	-	3608	RUSF1	64755	RUS family member 1
ENSG00000179593	41.8127	0.598989	0.198257	3.02128	0.00251709	0.0638806498114583	chr17	66	66	+	3011	ALOX15B	247	arachidonate 15-lipoxygenase type B
ENSG00000267686	1.77767	-1.81341	0.600536	-3.01966	0.00253062	NA	chr18	6	6	+	942	LINC03111	130572099	long intergenic non-protein coding RNA 3111
ENSG00000204410	18.6901	0.477716	0.158234	3.01905	0.00253571	0.0642784236483689	chr6	259	259	+	6284	MSH5	4439	mutS homolog 5
ENSG00000077458	1038.79	0.15549	0.0515426	3.01674	0.00255513	0.0646952820008289	chr11	79	79	-	6031	FAM76B	143684	family with sequence similarity 76 member B
ENSG00000108556	38.1777	0.505733	0.167707	3.01558	0.00256492	0.0648678441085954	chr17	40	40	-	3521	CHRNE	1145	cholinergic receptor nicotinic epsilon subunit
ENSG00000088356	240.312	-0.184492	0.0611979	-3.01468	0.00257249	0.0649344331629051	chr20	5	5	-	1957	PDRG1	81572	p53 and DNA damage regulated 1
ENSG00000239605	2.83589	1.2225	0.405516	3.01467	0.00257259	NA	chr2	24	24	-	3203	STPG4	285051	sperm-tail PG-rich repeat containing 4
ENSG00000160791	937.252	-0.34651	0.114945	-3.01456	0.00257352	0.0649344331629051	chr3	3	3	+	3580	CCR5	1234	C-C motif chemokine receptor 5
ENSG00000254595	22.6181	0.382629	0.126984	3.01321	0.00258496	0.0650879062919517	chr11	2	2	-	686	LOC644169	644169	voltage dependent anion channel 1 pseudogene
ENSG00000165175	3175.55	-0.23925	0.0794021	-3.01314	0.00258558	0.0650879062919517	chrX	10	10	+	4829	MID1IP1	58526	MID1 interacting protein 1
ENSG00000246451	145.748	0.294739	0.0978728	3.01145	0.00260003	0.0653617393553907	chr14	2	2	-	1404	NA	NA	NA
ENSG00000239883	26.839	0.470395	0.156229	3.01094	0.0026044	0.0653617393553907	chr10	12	12	-	2286	NA	NA	NA
ENSG00000159905	21.4967	0.548732	0.182274	3.01048	0.00260839	0.0653617393553907	chr19	26	26	+	2717	ZNF221	7638	zinc finger protein 221
ENSG00000290770	818.776	0.133393	0.044318	3.00991	0.00261328	0.0653617393553907	chr9	47	47	-	12143	MFSD14CP	84278	major facilitator superfamily domain containing 14C, pseudogene
ENSG00000178694	640.552	-0.132361	0.0439777	-3.00972	0.00261486	0.0653617393553907	chr3	28	28	+	8858	NSUN3	63899	NOP2/Sun RNA methyltransferase 3
ENSG00000254428	37.1931	0.470204	0.15624	3.00949	0.00261685	0.0653617393553907	chr11	2	2	-	523	NA	NA	NA
ENSG00000227051	69.8513	0.628105	0.208713	3.00942	0.00261747	0.0653617393553907	chr14	11	11	+	7819	C14orf132	56967	chromosome 14 open reading frame 132
ENSG00000219545	317.873	-0.175133	0.0582062	-3.00884	0.00262245	0.0654109355147134	chr7	43	43	+	3752	UMAD1	729852	UBAP1-MVB12-associated (UMA) domain containing 1
ENSG00000234965	23.1453	0.747868	0.24862	3.00808	0.00262903	0.0655002616062659	chr22	6	6	-	1823	SHISA8	440829	shisa family member 8
ENSG00000229152	173.212	0.366317	0.121854	3.00619	0.00264543	0.0656957175572004	chr13	2	2	-	800	NA	NA	NA
ENSG00000249592	164.914	0.240513	0.0800068	3.00615	0.00264575	0.0656957175572004	chr4	18	18	-	6092	PCGF3-AS1	100129917	PCGF3 antisense RNA 1
ENSG00000143847	79.0635	0.574383	0.191079	3.006	0.00264709	0.0656957175572004	chr1	234	234	+	9718	PPFIA4	8497	PTPRF interacting protein alpha 4
ENSG00000115520	916.812	-0.164434	0.054706	-3.00579	0.00264895	0.0656957175572004	chr2	16	16	+	2654	COQ10B	80219	coenzyme Q10B
ENSG00000224660	696.005	0.178761	0.0594808	3.00535	0.00265274	0.0657149823557876	chr3	19	19	+	6877	SH3BP5-AS1	100505696	SH3BP5 antisense RNA 1
ENSG00000143333	16.2054	-0.626802	0.208743	-3.00274	0.0026756	0.0662058532555955	chr1	5	5	-	2408	RGS16	6004	regulator of G protein signaling 16
ENSG00000132716	1344.34	0.0924649	0.0308125	3.00089	0.00269192	0.0663693185130153	chr1	110	110	-	7605	DCAF8	50717	DDB1 and CUL4 associated factor 8
ENSG00000274134	7.39284	0.930714	0.31015	3.00085	0.00269226	0.0663693185130153	chr16	1	1	+	70	MIR6774	102466732	microRNA 6774
ENSG00000196544	414.645	-0.21816	0.0727015	-3.00076	0.00269306	0.0663693185130153	chr17	1	1	-	1836	BORCS6	54785	BLOC-1 related complex subunit 6
ENSG00000168487	96.4963	0.323339	0.107771	3.00026	0.00269752	0.0663693185130153	chr8	215	215	+	7067	BMP1	649	bone morphogenetic protein 1
ENSG00000289526	15.1457	0.562355	0.187436	3.00024	0.00269764	0.0663693185130153	chr11	11	11	-	3401	NA	NA	NA
ENSG00000064995	905.845	0.1226	0.0408706	2.9997	0.00270244	0.0663693185130153	chr6	45	45	-	6904	TAF11	6882	TATA-box binding protein associated factor 11
ENSG00000267058	16.8609	0.541922	0.180666	2.99958	0.00270354	0.0663693185130153	chr19	5	5	-	2193	LOC100505715	100505715	uncharacterized LOC100505715
ENSG00000064933	520.78	0.200361	0.0668141	2.99878	0.00271065	0.0664054752957161	chr2	167	167	+	5448	PMS1	5378	PMS1 homolog 1, mismatch repair system component
ENSG00000180758	254.969	-0.280435	0.0935182	-2.99873	0.00271111	0.0664054752957161	chr1	8	8	-	5304	GPR157	80045	G protein-coupled receptor 157
ENSG00000233952	1.50449	1.8308	0.610765	2.99754	0.00272165	NA	chr7	1	1	-	532	NA	NA	NA
ENSG00000222009	84.2927	0.416843	0.139096	2.9968	0.00272825	0.0666612082015882	chr1	44	44	+	3479	BTBD19	149478	BTB domain containing 19
ENSG00000289698	310.293	0.253377	0.0845547	2.99661	0.00273004	0.0666612082015882	chr2	2	2	+	3061	NA	NA	NA
ENSG00000137100	762.996	-0.140014	0.0467292	-2.99629	0.00273285	0.0666612082015882	chr9	50	50	-	3740	DCTN3	11258	dynactin subunit 3
ENSG00000225855	67.2936	0.289033	0.0964671	2.99619	0.0027338	0.0666612082015882	chr1	14	14	-	3516	RUSC1-AS1	284618	RUSC1 antisense RNA 1
ENSG00000258993	0.442467	-4.89085	1.63265	-2.99565	0.00273863	NA	chr14	2	2	+	247	NA	NA	NA
ENSG00000165185	159.621	0.300001	0.10016	2.99523	0.0027424	0.0667483593345768	chr9	12	12	+	13139	KIAA1958	158405	KIAA1958
ENSG00000291194	82.4882	0.392404	0.131015	2.99511	0.0027435	0.0667483593345768	chr17	26	26	+	8279	NA	NA	NA
ENSG00000215301	25317.9	0.158551	0.0529431	2.99475	0.00274666	0.0667505087906227	chrX	857	857	+	15836	DDX3X	1654	DEAD-box helicase 3 X-linked
ENSG00000136280	3695.83	-0.195933	0.0654542	-2.99345	0.00275846	0.0669627261332945	chr7	140	140	+	8193	CCM2	83605	CCM2 scaffold protein
ENSG00000233852	0.552553	3.32585	1.11107	2.99339	0.00275901	NA	chr17	3	3	-	405	NA	NA	NA
ENSG00000116151	88.4869	0.262357	0.087677	2.99231	0.00276871	0.0671366399387409	chr1	67	67	-	11337	MORN1	79906	MORN repeat containing 1
ENSG00000216895	62.1801	-0.287822	0.0962229	-2.9912	0.00277879	0.0673061139880792	chr7	12	12	-	2031	RBM33-DT	100506302	RBM33 divergent transcript
ENSG00000037637	885.773	-0.101703	0.0340138	-2.99004	0.00278944	0.067488835126961	chr1	20	20	-	9009	FBXO42	54455	F-box protein 42
ENSG00000226012	16.5829	0.822197	0.275028	2.9895	0.00279436	0.0675328881417406	chr21	2	2	-	287	NA	NA	NA
ENSG00000271377	2.16858	-1.70988	0.572737	-2.98546	0.00283151	NA	chr8	1	1	+	394	NA	NA	NA
ENSG00000241030	1.80166	1.54279	0.516975	2.98427	0.00284257	NA	chr12	2	2	-	453	NA	NA	NA
ENSG00000143933	8244.71	-0.16407	0.0549787	-2.98425	0.00284277	0.0686267639785181	chr2	80	80	-	7113	CALM2	805	calmodulin 2
ENSG00000136826	1274.07	0.300905	0.100866	2.98322	0.00285229	0.0687271421479949	chr9	21	21	-	3662	KLF4	9314	KLF transcription factor 4
ENSG00000119760	1103.85	0.140732	0.0471762	2.98312	0.00285324	0.0687271421479949	chr2	27	27	-	5312	SUPT7L	9913	SPT7 like, STAGA complex subunit gamma
ENSG00000229980	21.8006	-0.42763	0.143469	-2.98064	0.00287644	0.0692093806764215	chr17	13	13	+	3539	TOB1-AS1	400604	TOB1 antisense RNA 1
ENSG00000258355	3.6292	1.18813	0.398971	2.97798	0.00290156	NA	chr12	2	2	-	312	NA	NA	NA
ENSG00000130758	382.236	0.225546	0.0757459	2.97766	0.0029046	0.0696882935936866	chr19	38	38	+	4884	MAP3K10	4294	mitogen-activated protein kinase kinase kinase 10
ENSG00000127125	1244.25	-0.120848	0.040587	-2.9775	0.00290612	0.0696882935936866	chr1	20	20	+	3412	PPCS	79717	phosphopantothenoylcysteine synthetase
ENSG00000234771	226.1	0.265711	0.0892508	2.97713	0.00290961	0.0696882935936866	chr9	5	5	-	6391	NA	NA	NA
ENSG00000126267	2164.31	-0.186542	0.062661	-2.97701	0.00291075	0.0696882935936866	chr19	16	16	+	1369	COX6B1	1340	cytochrome c oxidase subunit 6B1
ENSG00000151229	126.618	0.290667	0.0976528	2.97654	0.00291523	0.0696882935936866	chr12	19	19	-	10023	SLC2A13	114134	solute carrier family 2 member 13
ENSG00000034533	399.83	-0.199048	0.0668732	-2.9765	0.00291555	0.0696882935936866	chr3	36	36	-	3427	ASTE1	28990	asteroid homolog 1
ENSG00000187051	910.771	-0.166006	0.0558281	-2.97351	0.00294412	0.0701825311532369	chr22	19	19	-	3669	RPS19BP1	91582	ribosomal protein S19 binding protein 1
ENSG00000290871	2239.55	-0.219517	0.0738253	-2.97347	0.00294451	0.0701825311532369	chr7	74	74	-	7453	GTF2IP1	2970	general transcription factor IIi pseudogene 1
ENSG00000174917	265.276	-0.232264	0.078134	-2.97263	0.00295256	0.0701825311532369	chr19	22	22	-	1474	MICOS13	125988	mitochondrial contact site and cristae organizing system subunit 13
ENSG00000097096	40.0102	0.58385	0.196419	2.97247	0.0029541	0.0701825311532369	chr1	17	17	-	7113	SYDE2	84144	synapse defective Rho GTPase homolog 2
ENSG00000100902	110.189	0.257468	0.0866254	2.9722	0.00295676	0.0701825311532369	chr14	84	84	+	6506	PSMA6	5687	proteasome 20S subunit alpha 6
ENSG00000140280	1025.32	-0.227064	0.0764023	-2.97196	0.0029591	0.0701825311532369	chr15	12	12	-	1874	LYSMD2	256586	LysM domain containing 2
ENSG00000112739	4097.16	0.154478	0.0519825	2.97173	0.00296129	0.0701825311532369	chr6	87	87	+	8429	PRP4K	8899	pre-mRNA processing factor kinase PRP4K
ENSG00000125037	1053.06	-0.146394	0.0492686	-2.97135	0.00296498	0.0701825311532369	chr3	64	64	-	4165	EMC3	55831	ER membrane protein complex subunit 3
ENSG00000288954	26.4605	0.657927	0.221426	2.97132	0.00296523	0.0701825311532369	chr12	4	4	-	630	NA	NA	NA
ENSG00000116489	8230.31	-0.185469	0.0624345	-2.97062	0.00297202	0.0702667205626712	chr1	36	36	+	3495	CAPZA1	829	capping actin protein of muscle Z-line subunit alpha 1
ENSG00000139718	4471.19	-0.203718	0.0686021	-2.96955	0.00298233	0.0704342089401563	chr12	51	51	+	8557	SETD1B	23067	SET domain containing 1B, histone lysine methyltransferase
ENSG00000293313	664.703	0.23079	0.0777703	2.96759	0.00300147	0.0708092267506632	chr10	173	173	-	10266	ZNF37BP	100129482	zinc finger protein 37B, pseudogene
ENSG00000183153	2.44023	1.50166	0.506057	2.96737	0.00300358	NA	chr17	1	1	-	4086	GJD3	125111	gap junction protein delta 3
ENSG00000246575	171.514	0.288696	0.0973246	2.96632	0.00301388	0.0710252292765188	chr2	5	5	+	704	NA	NA	NA
ENSG00000125676	2664.36	0.151048	0.0509409	2.96515	0.00302533	0.0712179336178062	chrX	216	216	-	10277	THOC2	57187	THO complex subunit 2
ENSG00000269553	27.5271	0.584216	0.197087	2.96425	0.00303418	0.0713492192590012	chr19	2	2	+	435	NA	NA	NA
ENSG00000135722	89.3283	0.31357	0.105814	2.96341	0.00304247	0.0714668484263069	chr16	27	27	+	3129	FBXL8	55336	F-box and leucine rich repeat protein 8
ENSG00000213397	23.0464	0.441238	0.148963	2.96206	0.00305587	0.0717042474344428	chrX	58	58	-	3966	HAUS7	55559	HAUS augmin like complex subunit 7
ENSG00000157514	22448.6	-0.268348	0.0906086	-2.96162	0.0030603	0.07173083501803	chrX	54	54	-	4957	TSC22D3	1831	TSC22 domain family member 3
ENSG00000198258	1489.48	-0.229421	0.077485	-2.96084	0.00306796	0.071758929980052	chr19	31	31	+	1931	UBL5	59286	ubiquitin like 5
ENSG00000136002	7.96408	0.676777	0.228576	2.96083	0.00306809	0.071758929980052	chr2	129	129	+	10095	ARHGEF4	50649	Rho guanine nucleotide exchange factor 4
ENSG00000266315	1.3545	1.93504	0.653626	2.96047	0.0030717	NA	chr9	1	1	+	70	MIR4668	100616114	microRNA 4668
ENSG00000146414	520.689	0.290749	0.0982129	2.96039	0.00307248	0.0717845691800973	chr6	189	189	-	17695	SHPRH	257218	SNF2 histone linker PHD RING helicase
ENSG00000279170	93.299	0.372415	0.125823	2.95983	0.00307809	0.0718385084031146	chr6	25	25	+	16113	TSTD3	100130890	thiosulfate sulfurtransferase like domain containing 3
ENSG00000136682	692.169	0.195525	0.0660679	2.95946	0.00308181	0.0718484659250274	chr2	85	85	+	8323	ZNG1B	150472	Zn regulated GTPase metalloprotein activator 1B
ENSG00000044574	8516.2	0.1718	0.0580589	2.95907	0.00308567	0.0718581956258191	chr9	98	98	-	6530	HSPA5	3309	heat shock protein family A (Hsp70) member 5
ENSG00000160111	189.107	0.396875	0.134136	2.95876	0.00308883	0.0718581956258191	chr19	156	156	-	10195	CPAMD8	27151	C3 and PZP like alpha-2-macroglobulin domain containing 8
ENSG00000248734	41.4406	0.536267	0.181271	2.95837	0.00309268	0.0718709378716435	chr5	4	4	+	1001	NA	NA	NA
ENSG00000138107	2509.6	-0.138537	0.0468477	-2.95719	0.00310456	0.0720701441833829	chr10	46	46	-	4655	ACTR1A	10121	actin related protein 1A
ENSG00000158716	361.465	-0.233205	0.0789028	-2.9556	0.00312058	0.0723332765910995	chr1	8	8	+	827	DUSP23	54935	dual specificity phosphatase 23
ENSG00000168066	9311.83	0.112814	0.0381719	2.95541	0.00312254	0.0723332765910995	chr11	198	198	-	5972	SF1	7536	splicing factor 1
ENSG00000162972	113.776	-0.237292	0.0803232	-2.95422	0.00313463	0.0724443027916369	chr2	19	19	+	1616	MAIP1	79568	matrix AAA peptidase interacting protein 1
ENSG00000204209	1929.69	-0.123985	0.0419713	-2.95405	0.00313632	0.0724443027916369	chr6	57	57	-	3084	DAXX	1616	death domain associated protein
ENSG00000185278	1511.15	0.183888	0.0622516	2.95395	0.00313731	0.0724443027916369	chr1	18	18	+	19437	ZBTB37	84614	zinc finger and BTB domain containing 37
ENSG00000086666	1821.46	-0.16077	0.0544547	-2.95237	0.00315347	0.0727403408388885	chr15	127	127	+	5153	ZFAND6	54469	zinc finger AN1-type containing 6
ENSG00000279423	256.099	-0.202024	0.0685004	-2.94924	0.00318553	0.0734020557446096	chr14	1	1	+	671	NA	NA	NA
ENSG00000233231	29.6431	0.464277	0.157505	2.9477	0.00320152	0.0736923782237837	chr6	1	1	+	904	HNRNPA1P49	106481663	heterogeneous nuclear ribonucleoprotein A1 pseudogene 49
ENSG00000132781	28.2839	0.40965	0.13902	2.94669	0.00321193	0.0737630644364008	chr1	513	513	-	5811	MUTYH	4595	mutY DNA glycosylase
ENSG00000198740	2953.33	-0.17954	0.0609306	-2.94663	0.00321253	0.0737630644364008	chr17	22	22	-	11813	ZNF652	22834	zinc finger protein 652
ENSG00000233058	34.262	-0.450813	0.153008	-2.94633	0.00321572	0.0737630644364008	chr3	34	34	+	9427	NA	NA	NA
ENSG00000200090	8.74246	0.767486	0.260531	2.94585	0.00322063	0.0737630644364008	chr11	1	1	-	99	NA	NA	NA
ENSG00000128881	655.04	0.184233	0.0625417	2.94577	0.00322152	0.0737630644364008	chr15	57	57	-	11646	TTBK2	146057	tau tubulin kinase 2
ENSG00000162517	875.95	-0.152699	0.0518528	-2.94486	0.00323106	0.0738482300984807	chr1	30	30	-	2223	PEF1	553115	penta-EF-hand domain containing 1
ENSG00000114529	60.8118	0.388433	0.131906	2.94476	0.00323203	0.0738482300984807	chr3	32	32	+	6021	C3orf52	79669	chromosome 3 open reading frame 52
ENSG00000168488	2582.64	0.154666	0.0525606	2.94262	0.00325451	0.0742102280910981	chr16	273	273	+	6544	ATXN2L	11273	ataxin 2 like
ENSG00000158710	23137.2	-0.277879	0.094433	-2.9426	0.00325469	0.0742102280910981	chr1	24	24	-	2262	TAGLN2	8407	transgelin 2
ENSG00000155827	2092.15	-0.122054	0.0414959	-2.94135	0.00326789	0.0744334722733764	chr9	37	37	+	4692	RNF20	56254	ring finger protein 20
ENSG00000137343	130.765	0.213376	0.0725721	2.9402	0.00328003	0.0745744140099237	chr6	107	107	+	4035	ATAT1	79969	alpha tubulin acetyltransferase 1
ENSG00000162888	19.4845	0.543149	0.184737	2.94011	0.00328093	0.0745744140099237	chr1	2	2	-	2096	IKBKE-AS1	574431	IKBKE antisense RNA 1
ENSG00000140543	40.5031	0.376212	0.127973	2.93977	0.00328459	0.0745796466237836	chr15	37	37	-	6859	DET1	55070	DET1 partner of COP1 E3 ubiquitin ligase
ENSG00000270990	3.62387	1.11883	0.380916	2.93721	0.00331176	NA	chr7	4	4	-	435	EIF2AP3	100874395	eukaryotic translation initiation factor 2A pseudogene 3
ENSG00000105171	754.172	-0.108191	0.0368367	-2.93703	0.00331372	0.0751627146523257	chr19	67	67	+	4308	POP4	10775	POP4 homolog, ribonuclease P/MRP subunit
ENSG00000179958	222.971	-0.215161	0.0732985	-2.93541	0.00333111	0.075478563399278	chr16	16	16	-	1564	DCTPP1	79077	dCTP pyrophosphatase 1
ENSG00000108306	1655.18	-0.174337	0.0594184	-2.93405	0.00334567	0.0757297227592765	chr17	66	66	-	11053	FBXL20	84961	F-box and leucine rich repeat protein 20
ENSG00000277739	2.34075	1.62873	0.555182	2.9337	0.00334951	NA	chr21	1	1	+	153	RNA5-8SP10	109910384	RNA, 5.8S ribosomal pseudogene 10
ENSG00000245148	30.4982	0.638251	0.217632	2.93271	0.00336013	0.0759781205262195	chr11	2	2	+	1824	ARAP1-AS2	100506020	ARAP1 antisense RNA 2
ENSG00000130921	427.122	-0.171425	0.0584849	-2.9311	0.00337769	0.0762398005312523	chr12	29	29	+	8318	MTRFR	91574	mitochondrial translation release factor in rescue
ENSG00000253364	33.7104	0.663668	0.226431	2.931	0.00337871	0.0762398005312523	chr14	3	3	-	548	NA	NA	NA
ENSG00000248919	0.436208	4.22824	1.44264	2.93091	0.00337971	NA	chr7	16	16	-	2859	ATP5MF-PTCD1	100526740	ATP5MF-PTCD1 readthrough
ENSG00000139800	0.218706	9.44254	3.22214	2.93052	0.00338396	NA	chr13	2	2	-	4497	ZIC5	85416	Zic family member 5
ENSG00000143499	628.928	0.147109	0.0502086	2.92996	0.00339002	0.0763428812847243	chr1	50	50	+	4889	SMYD2	56950	SET and MYND domain containing 2
ENSG00000272886	1060.45	-0.122165	0.0416958	-2.9299	0.00339069	0.0763428812847243	chr3	41	41	-	6102	DCP1A	55802	decapping mRNA 1A
ENSG00000155926	9756.2	-0.293345	0.100131	-2.92962	0.0033938	0.0763428812847243	chr8	115	115	-	7491	SLA	6503	Src like adaptor
ENSG00000133706	2393.84	0.162271	0.0554124	2.92842	0.00340694	0.076522702597483	chr5	707	707	-	20639	LARS1	51520	leucyl-tRNA synthetase 1
ENSG00000275180	29.3622	-0.448817	0.153272	-2.92824	0.00340882	0.076522702597483	chr12	1	1	+	1043	NA	NA	NA
ENSG00000168411	815.782	-0.131896	0.0450539	-2.92752	0.00341679	0.0766226351515012	chr16	58	58	-	6456	RFWD3	55159	ring finger and WD repeat domain 3
ENSG00000177479	1620.6	0.100561	0.0343713	2.92573	0.00343653	0.0769859606478544	chr3	176	176	+	8017	ARIH2	10425	ariadne RBR E3 ubiquitin protein ligase 2
ENSG00000129055	884.726	-0.177188	0.0606151	-2.92316	0.00346496	0.0775432254461262	chr3	16	16	-	2356	ANAPC13	25847	anaphase promoting complex subunit 13
ENSG00000263924	5.62645	0.945246	0.323592	2.9211	0.00348796	0.077914958993623	chr18	2	2	+	348	NA	NA	NA
ENSG00000260719	171.223	0.197765	0.0677038	2.92103	0.00348873	0.077914958993623	chr16	2	2	+	1656	NA	NA	NA
ENSG00000132254	506.706	0.131139	0.0449242	2.91912	0.00351019	0.0783139380552641	chr11	59	59	-	5312	ARFIP2	23647	ARF interacting protein 2
ENSG00000196187	2815.77	0.148529	0.0508894	2.91866	0.00351535	0.0783487256332431	chr1	55	55	-	10350	TMEM63A	9725	transmembrane protein 63A
ENSG00000197403	9.25661	1.17814	0.403745	2.91802	0.00352262	0.0784304748662469	chr1	4	4	-	2726	OR6N1	128372	olfactory receptor family 6 subfamily N member 1
ENSG00000159713	238.884	-0.44144	0.151386	-2.91599	0.00354566	0.0788627702680961	chr16	18	18	-	2601	TPPP3	51673	tubulin polymerization promoting protein family member 3
ENSG00000271913	395.106	0.360958	0.123806	2.91552	0.00355094	0.0788996639671103	chr6	99	99	+	13531	TAGAP-AS1	105378083	TAGAP antisense RNA 1
ENSG00000132970	24.2293	0.576558	0.19778	2.91515	0.00355522	0.0789141993532049	chr13	35	35	+	5182	WASF3	10810	WASP family member 3
ENSG00000259436	125.238	0.269361	0.0924231	2.91443	0.00356335	0.0790141152362682	chr19	2	2	+	1955	NA	NA	NA
ENSG00000081307	748.254	0.163691	0.0561873	2.91332	0.00357613	0.079216929476743	chr3	110	110	+	8072	UBA5	79876	ubiquitin like modifier activating enzyme 5
ENSG00000235408	6.97031	0.817471	0.28063	2.91299	0.00357987	0.0792191458843043	chr20	1	1	-	272	NA	NA	NA
ENSG00000170260	392.224	-0.170976	0.0587021	-2.9126	0.00358438	0.0792383446930295	chr7	19	19	+	3179	ZNF212	7988	zinc finger protein 212
ENSG00000291103	793.049	-0.356344	0.12241	-2.91106	0.003602	0.0794572756281078	chr16	18	18	-	4431	MPHOSPH10P1	643802	MPHOSPH10 pseudogene 1
ENSG00000235079	10.1127	0.730391	0.250904	2.91103	0.00360235	0.0794572756281078	chr1	4	4	+	967	NA	NA	NA
ENSG00000136709	1952.33	-0.0753598	0.0258907	-2.91069	0.00360629	0.0794572756281078	chr2	47	47	-	14575	WDR33	55339	WD repeat domain 33
ENSG00000170264	37.9576	0.353853	0.121579	2.91047	0.00360887	0.0794572756281078	chr2	36	36	-	5258	FAM161A	84140	FAM161 centrosomal protein A
ENSG00000100422	4471.7	-0.111401	0.0382845	-2.90982	0.00361635	0.0795414256433993	chr22	31	31	-	4930	CERK	64781	ceramide kinase
ENSG00000247271	134.695	-0.198922	0.068401	-2.90818	0.00363545	0.0798807872274194	chr11	27	27	+	4958	ZBED5-AS1	729013	ZBED5 antisense RNA 1
ENSG00000138829	281.794	0.437799	0.150557	2.90785	0.00363918	0.0798822368234772	chr5	227	227	-	17837	FBN2	2201	fibrillin 2
ENSG00000074696	456.422	-0.153278	0.0527267	-2.90702	0.0036489	0.0800150099049603	chr15	103	103	+	7094	HACD3	51495	3-hydroxyacyl-CoA dehydratase 3
ENSG00000250318	118.778	-0.314372	0.108197	-2.90555	0.00366605	0.0802353634757433	chr22	2	2	-	612	RPL13AP26	729212	ribosomal protein L13a pseudogene 26
ENSG00000168439	1799.23	-0.105949	0.0364645	-2.90553	0.00366632	0.0802353634757433	chr11	79	79	+	4601	STIP1	10963	stress induced phosphoprotein 1
ENSG00000196943	643.258	0.139086	0.0478909	2.90424	0.0036815	0.0804125191173843	chr14	35	35	+	6045	NOP9	161424	NOP9 nucleolar protein
ENSG00000182749	154.328	-0.271193	0.0933792	-2.90421	0.0036818	0.0804125191173843	chr1	5	5	-	3244	PAQR7	164091	progestin and adipoQ receptor family member 7
ENSG00000205045	2536.82	0.260595	0.0897411	2.90385	0.00368606	0.0804247441345883	chr17	13	13	-	13640	SLFN12L	100506736	schlafen family member 12 like
ENSG00000178567	1235.8	0.188026	0.0647691	2.90302	0.00369582	0.0805571395728263	chr3	6	6	-	8089	EPM2AIP1	9852	EPM2A interacting protein 1
ENSG00000236472	1.77693	1.71816	0.59189	2.90284	0.00369799	NA	chr17	4	4	+	468	NA	NA	NA
ENSG00000141738	0.84542	2.43561	0.83942	2.90154	0.00371332	NA	chr17	107	107	+	3597	GRB7	2886	growth factor receptor bound protein 7
ENSG00000198673	201.711	0.403369	0.139028	2.90135	0.00371555	0.080906066052859	chr12	67	67	-	9172	TAFA2	338811	TAFA chemokine like family member 2
ENSG00000169914	394.956	0.222032	0.0765543	2.90032	0.0037278	0.0810917808483952	chr1	13	13	+	6885	OTUD3	23252	OTU deubiquitinase 3
ENSG00000200629	1.74172	1.57784	0.544258	2.89906	0.00374284	NA	chr7	1	1	+	113	RNY1P11	106481710	RNY1 pseudogene 11
ENSG00000037757	427.763	0.183791	0.063416	2.89819	0.00375324	0.0815635692941408	chr19	27	27	+	3466	MRI1	84245	methylthioribose-1-phosphate isomerase 1
ENSG00000236936	8.04786	0.71566	0.24698	2.89765	0.00375972	0.0816231229302236	chr1	3	3	+	723	NA	NA	NA
ENSG00000052802	237.889	-0.220767	0.0762074	-2.89693	0.00376834	0.0817054078589375	chr4	23	23	+	2852	MSMO1	6307	methylsterol monooxygenase 1
ENSG00000105732	421.801	-0.224513	0.077513	-2.89646	0.00377398	0.0817054078589375	chr19	9	9	+	4669	ZNF574	64763	zinc finger protein 574
ENSG00000114956	682.376	-0.130965	0.0452254	-2.89583	0.00378153	0.0817054078589375	chr2	38	38	+	1455	DGUOK	1716	deoxyguanosine kinase
ENSG00000225200	731.692	-0.229173	0.0791443	-2.89563	0.00378394	0.0817054078589375	chr14	1	1	-	627	RPS8P1	192133	ribosomal protein S8 pseudogene 1
ENSG00000232973	67.8957	0.439155	0.151669	2.89549	0.00378573	0.0817054078589375	chr2	147	147	+	10533	CYP1B1-AS1	285154	CYP1B1 antisense RNA 1
ENSG00000239305	808.454	-0.149579	0.0516599	-2.89546	0.00378603	0.0817054078589375	chr2	23	23	-	7594	RNF103	7844	ring finger protein 103
ENSG00000181004	73.9562	-0.285538	0.0986722	-2.8938	0.00380606	0.0819789078084986	chr4	8	8	+	3431	BBS12	166379	Bardet-Biedl syndrome 12
ENSG00000151366	377.322	-0.286767	0.0990993	-2.89374	0.00380688	0.0819789078084986	chr11	13	13	-	2302	NDUFC2	4718	NADH:ubiquinone oxidoreductase subunit C2
ENSG00000289015	17.9387	-0.524278	0.181193	-2.89348	0.00381	0.0819789078084986	chr7	1	1	-	785	NA	NA	NA
ENSG00000275793	73.2574	-0.383977	0.132735	-2.8928	0.00381823	0.081999607608974	chr22	1	1	-	6105	RIMBP3	85376	RIMS binding protein 3
ENSG00000291147	118.553	0.288054	0.0995768	2.89278	0.00381849	0.081999607608974	chr2	60	60	+	4817	NA	NA	NA
ENSG00000288566	0.195828	-9.49302	3.28222	-2.89226	0.00382482	NA	chr10	3	3	-	800	NA	NA	NA
ENSG00000166233	1999.98	-0.107807	0.0372887	-2.89116	0.00383828	0.0823433921013887	chr15	47	47	+	22878	ARIH1	25820	ariadne RBR E3 ubiquitin protein ligase 1
ENSG00000260279	83.2878	0.312096	0.10797	2.89058	0.00384535	0.0824138804939731	chr16	7	7	+	1872	LOC105371414	105371414	uncharacterized LOC105371414
ENSG00000122008	844.613	0.178925	0.0619117	2.89001	0.00385234	0.0824824695765243	chr5	171	171	+	17863	POLK	51426	DNA polymerase kappa
ENSG00000211891	22.163	0.845	0.292476	2.88912	0.00386317	0.0826331623237843	chr14	10	10	-	1618	IGHE	3497	immunoglobulin heavy constant epsilon
ENSG00000261485	51.9261	-0.353358	0.122324	-2.88869	0.00386848	0.0826656068461354	chr13	1	1	-	1351	NA	NA	NA
ENSG00000212607	10.9628	0.748514	0.259211	2.88767	0.00388113	0.0827909557386439	chr11	1	1	+	131	SNORA3B	677826	small nucleolar RNA, H/ACA box 3B
ENSG00000106993	503.142	-0.159906	0.0553767	-2.8876	0.00388195	0.0827909557386439	chr9	16	16	+	3950	CDC37L1	55664	cell division cycle 37 like 1, HSP90 cochaperone
ENSG00000087470	1239.26	0.130428	0.0451762	2.8871	0.00388816	0.0828420800965051	chr12	718	718	+	8061	DNM1L	10059	dynamin 1 like
ENSG00000182952	2173.93	-0.14471	0.0501459	-2.88578	0.00390444	0.0831076324074077	chr6	4	4	+	1992	HMGN4	10473	high mobility group nucleosomal binding domain 4
ENSG00000141446	1336.26	-0.146063	0.0506282	-2.88501	0.00391395	0.0832165193942902	chr18	34	34	-	5285	ESCO1	114799	establishment of sister chromatid cohesion N-acetyltransferase 1
ENSG00000291168	35.8485	-0.399312	0.138422	-2.88475	0.0039172	0.0832165193942902	chr9	25	25	+	2500	ANKRD19P	138649	ankyrin repeat domain 19, pseudogene
ENSG00000213057	40.2561	0.584564	0.202672	2.88429	0.00392301	0.0832589164055456	chr1	6	6	+	2775	C1orf220	400798	chromosome 1 putative open reading frame 220
ENSG00000290590	5.7889	0.931063	0.322934	2.88314	0.00393735	0.0834817283074215	chr2	8	8	+	1193	NA	NA	NA
ENSG00000243156	324.974	0.279655	0.097059	2.88129	0.00396051	0.0838797568485913	chr22	225	225	-	22444	MICAL3	57553	microtubule associated monooxygenase, calponin and LIM domain containing 3
ENSG00000165195	368.389	0.212764	0.07385	2.88103	0.00396382	0.0838797568485913	chrX	85	85	-	6294	PIGA	5277	phosphatidylinositol glycan anchor biosynthesis class A
ENSG00000235354	24.0498	-0.485987	0.168767	-2.87963	0.00398139	0.0841426605944024	chr7	1	1	+	171	NA	NA	NA
ENSG00000124171	58.9701	-0.372852	0.129496	-2.87926	0.00398608	0.0841426605944024	chr20	6	6	+	4690	PARD6B	84612	par-6 family cell polarity regulator beta
ENSG00000168275	178.027	-0.195967	0.068065	-2.87912	0.00398784	0.0841426605944024	chr1	11	11	+	2288	COA6	388753	cytochrome c oxidase assembly factor 6
ENSG00000140968	2695.24	0.197932	0.0687715	2.87811	0.00400068	0.0843318850017453	chr16	104	104	+	7847	IRF8	3394	interferon regulatory factor 8
ENSG00000254274	1.33172	1.54456	0.536674	2.87802	0.00400185	NA	chr8	1	1	+	453	NA	NA	NA
ENSG00000215912	11.4309	0.72664	0.252529	2.87745	0.00400904	0.0844264426903018	chr1	16	16	-	7780	TTC34	100287898	tetratricopeptide repeat domain 34
ENSG00000163728	2964.12	0.208089	0.0723354	2.87672	0.00401826	0.0845387481171439	chr3	77	77	+	7900	TTC14	151613	tetratricopeptide repeat domain 14
ENSG00000111642	533.157	-0.167774	0.0583547	-2.87506	0.00403944	0.08490240528071	chr12	996	996	-	12713	CHD4	1108	chromodomain helicase DNA binding protein 4
ENSG00000144867	543.937	-0.15871	0.0552115	-2.87459	0.0040455	0.0849476706018987	chr3	33	33	+	4190	SRPRB	58477	SRP receptor subunit beta
ENSG00000213300	1708.28	0.130692	0.0454909	2.87292	0.00406696	0.0853160544221718	chr3	1	1	+	1006	NA	NA	NA
ENSG00000185627	2199.58	-0.118237	0.0411658	-2.87222	0.00407596	0.0854193078678878	chr11	106	106	+	4347	PSMD13	5719	proteasome 26S subunit, non-ATPase 13
ENSG00000108515	265.365	0.230016	0.0800962	2.87174	0.00408217	0.0854193078678878	chr17	109	109	+	4292	ENO3	2027	enolase 3
ENSG00000227018	13.7478	0.620451	0.216062	2.87163	0.00408365	0.0854193078678878	chr17	1	1	+	1020	NA	NA	NA
ENSG00000261270	26.8042	0.487205	0.169682	2.87127	0.00408822	0.0854327821025086	chr16	2	2	+	601	NA	NA	NA
ENSG00000229358	19.5683	0.786134	0.273826	2.87092	0.00409274	0.0854451772353156	chr7	22	22	-	2594	NA	NA	NA
ENSG00000138709	309.035	0.156264	0.0544424	2.87027	0.00410127	0.0854522770450524	chr4	178	178	+	9592	LARP1B	55132	La ribonucleoprotein 1B
ENSG00000103502	1534.1	-0.189319	0.0659643	-2.87003	0.00410439	0.0854522770450524	chr16	53	53	-	3003	CDIPT	10423	CDP-diacylglycerol--inositol 3-phosphatidyltransferase
ENSG00000252874	1.65384	1.62299	0.565575	2.86962	0.00410962	NA	chr11	1	1	-	90	NA	NA	NA
ENSG00000291090	114.541	0.856149	0.29835	2.86961	0.00410978	0.0854522770450524	chr17	142	142	-	10193	NA	NA	NA
ENSG00000175701	141.308	-0.265809	0.0926323	-2.86951	0.00411112	0.0854522770450524	chr2	14	14	-	2051	MTLN	205251	mitoregulin
ENSG00000249839	87.0276	0.305197	0.106363	2.86939	0.0041127	0.0854522770450524	chr15	26	26	-	3235	NA	NA	NA
ENSG00000205832	6.65507	0.802137	0.279625	2.86862	0.00412268	0.0855781043045151	chr16	16	16	+	4017	C16orf96	342346	chromosome 16 open reading frame 96
ENSG00000267508	58.1589	0.290938	0.101475	2.86708	0.00414275	0.0859128221307126	chr19	23	23	-	6866	ZNF285	26974	zinc finger protein 285
ENSG00000260669	37.2232	0.359992	0.125586	2.8665	0.00415033	0.0859879596470001	chr14	14	14	-	3045	NA	NA	NA
ENSG00000187866	866.023	-0.126743	0.0442466	-2.86447	0.00417702	0.0864588119139276	chr9	1	1	+	5502	PABIR1	116224	PP2A Aalpha (PPP2R1A) and B55A (PPP2R2A) interacting phosphatase regulator 1
ENSG00000143387	252.376	0.271761	0.0949166	2.86315	0.00419451	0.0867383740082538	chr1	138	138	-	8447	CTSK	1513	cathepsin K
ENSG00000144048	662.241	-0.102341	0.0357491	-2.86275	0.00419978	0.0867649770434226	chr2	101	101	-	4342	DUSP11	8446	dual specificity phosphatase 11
ENSG00000166736	6.86779	0.864388	0.302267	2.85968	0.00424062	0.0875256484983335	chr11	56	56	+	2578	HTR3A	3359	5-hydroxytryptamine receptor 3A
ENSG00000108239	188.369	0.300116	0.10497	2.85906	0.00424893	0.0876139613371164	chr10	19	19	+	7286	TBC1D12	23232	TBC1 domain family member 12
ENSG00000203811	3.30323	1.22434	0.428459	2.85754	0.00426942	NA	chr1	1	1	-	522	H3C14	126961	H3 clustered histone 14
ENSG00000235513	27.4054	0.420195	0.147107	2.85638	0.00428499	0.0882739721216292	chr22	12	12	-	4540	NA	NA	NA
ENSG00000060642	316.432	-0.165606	0.0579967	-2.85544	0.00429779	0.0884540762032113	chr1	78	78	+	8084	PIGV	55650	phosphatidylinositol glycan anchor biosynthesis class V
ENSG00000111860	1769.22	0.210513	0.0737532	2.85429	0.0043133	0.0885942289790235	chr6	70	70	-	9428	CEP85L	387119	centrosomal protein 85 like
ENSG00000188388	10.2094	0.619436	0.217037	2.85406	0.00431649	0.0885942289790235	chr15	9	9	+	1679	GOLGA6L3P	100133220	golgin A6 family like 3, pseudogene
ENSG00000179820	9401.79	-0.273874	0.0959695	-2.85376	0.00432055	0.0885942289790235	chr19	31	31	+	4298	MYADM	91663	myeloid associated differentiation marker
ENSG00000257698	67.6982	-0.311929	0.109306	-2.85373	0.00432088	0.0885942289790235	chr12	36	36	-	4058	GIHCG	100506844	GIHCG inhibitor of miR-200b/200a/429 expression
ENSG00000069345	1745.47	-0.0962054	0.0337318	-2.85207	0.00434354	0.088975233783023	chr16	24	24	-	4951	DNAJA2	10294	DnaJ heat shock protein family (Hsp40) member A2
ENSG00000285728	74.6883	0.314104	0.110154	2.8515	0.00435139	0.0890521301608953	chr1	8	8	-	3472	NA	NA	NA
ENSG00000198841	83.1724	-0.284659	0.0998537	-2.85076	0.00436152	0.0891756587146258	chr1	1	1	-	1708	KTI12	112970	KTI12 chromatin associated homolog
ENSG00000278600	732.853	0.290232	0.101853	2.84953	0.00437841	0.0894370590362177	chr15	1	1	-	2261	NA	NA	NA
ENSG00000233623	1.4639	1.6058	0.563625	2.84906	0.00438483	NA	chr1	2	2	+	680	PGAM1P11	100420660	phosphoglycerate mutase 1 pseudogene 11
ENSG00000140400	1144.28	0.250878	0.0880582	2.849	0.00438576	0.0894533742641707	chr15	298	298	-	9124	MAN2C1	4123	mannosidase alpha class 2C member 1
ENSG00000038274	4496.53	-0.118507	0.0415992	-2.84877	0.00438883	0.0894533742641707	chr5	167	167	+	8700	MAT2B	27430	methionine adenosyltransferase 2 non-catalytic beta subunit
ENSG00000051825	767.138	0.194003	0.0681069	2.84851	0.00439247	0.0894533742641707	chr12	178	178	-	10304	MPHOSPH9	10198	M-phase phosphoprotein 9
ENSG00000143543	739.218	-0.240511	0.0844647	-2.84748	0.00440675	0.0894533742641707	chr1	26	26	-	1482	JTB	10899	jumping translocation breakpoint
ENSG00000260618	31.5246	0.442961	0.155565	2.84743	0.00440734	0.0894533742641707	chr15	7	7	+	1211	NA	NA	NA
ENSG00000204390	311.887	-0.189408	0.0665287	-2.84701	0.00441321	0.0894533742641707	chr6	2	2	-	2762	HSPA1L	3305	heat shock protein family A (Hsp70) member 1 like
ENSG00000164691	10492.6	-0.189097	0.066424	-2.84682	0.00441578	0.0894533742641707	chr6	36	36	-	4089	TAGAP	117289	T cell activation RhoGTPase activating protein
ENSG00000148450	377.555	-0.28633	0.10058	-2.8468	0.00441611	0.0894533742641707	chr10	12	12	+	1979	MSRB2	22921	methionine sulfoxide reductase B2
ENSG00000173113	843.898	-0.148715	0.0522475	-2.84635	0.00442234	0.0894533742641707	chr11	18	18	-	1100	TRMT112	51504	tRNA methyltransferase activator subunit 11-2
ENSG00000187796	63.1728	0.399319	0.140299	2.8462	0.00442438	0.0894533742641707	chr9	94	94	-	5454	CARD9	64170	caspase recruitment domain family member 9
ENSG00000138942	848.601	-0.177463	0.0623507	-2.8462	0.0044244	0.0894533742641707	chr22	36	36	+	3447	RNF185	91445	ring finger protein 185
ENSG00000103522	474.988	-0.214335	0.0753246	-2.84548	0.00443446	0.0895736338334378	chr16	42	42	+	5457	IL21R	50615	interleukin 21 receptor
ENSG00000253230	3.31463	3.79781	1.33473	2.84538	0.00443578	NA	chr8	111	111	-	6198	MIR124-1HG	157627	MIR124-1 host gene
ENSG00000111348	41409.2	-0.17222	0.0605309	-2.84516	0.00443895	0.0895812499444995	chr12	45	45	-	2042	ARHGDIB	397	Rho GDP dissociation inhibitor beta
ENSG00000291027	10.3033	0.716033	0.251832	2.84329	0.00446499	0.0900232008344632	chr15	29	29	-	2960	UBE2Q2P1	388165	UBE2Q2 pseudogene 1
ENSG00000225889	2627.9	-0.296807	0.104489	-2.84055	0.00450357	0.090622940448297	chr2	192	192	+	9255	NA	NA	NA
ENSG00000100227	8.28455	-0.624238	0.219815	-2.83983	0.00451381	0.090622940448297	chr22	54	54	-	3650	POLDIP3	84271	DNA polymerase delta interacting protein 3
ENSG00000026297	8593.49	-0.294754	0.103795	-2.83977	0.00451467	0.090622940448297	chr6	146	146	-	19532	RNASET2	8635	ribonuclease T2
ENSG00000273018	68.5914	0.840607	0.296015	2.83974	0.004515	0.090622940448297	chr17	96	96	-	10215	FAM106A	80039	family with sequence similarity 106 member A
ENSG00000171456	1887.14	0.135069	0.0475692	2.83943	0.00451941	0.090622940448297	chr20	148	148	+	13673	ASXL1	171023	ASXL transcriptional regulator 1
ENSG00000281383	151.426	0.569029	0.200413	2.83928	0.00452151	0.090622940448297	chr21	1	1	-	923	NA	NA	NA
ENSG00000100342	1945.43	-0.272285	0.0959048	-2.83912	0.00452386	0.090622940448297	chr22	60	60	+	3458	APOL1	8542	apolipoprotein L1
ENSG00000239265	2.63977	-1.7248	0.607763	-2.83795	0.00454048	NA	chr3	11	11	+	3064	NA	NA	NA
ENSG00000189089	4.44958	1.02451	0.361007	2.83793	0.00454065	0.0907922585041848	chr21	1	1	+	1164	NA	NA	NA
ENSG00000255725	90.0879	0.240676	0.0848066	2.83793	0.00454066	0.0907922585041848	chr12	1	1	+	1229	NA	NA	NA
ENSG00000179841	117.621	0.458756	0.161696	2.83715	0.0045518	0.0908549947764196	chr14	3	3	+	7512	AKAP5	9495	A-kinase anchoring protein 5
ENSG00000196459	578.024	-0.134224	0.0473107	-2.83707	0.00455294	0.0908549947764196	chrX	48	48	-	6215	TRAPPC2	6399	trafficking protein particle complex subunit 2
ENSG00000176593	146.991	0.228361	0.0804986	2.83684	0.00455631	0.0908549947764196	chr19	27	27	+	9172	ZNF606-AS1	100128398	ZNF606 antisense RNA 1
ENSG00000241468	1054.35	-0.212442	0.074907	-2.83607	0.00456718	0.0908807851600598	chr7	35	35	-	2130	ATP5MF	9551	ATP synthase membrane subunit f
ENSG00000151503	615.138	0.169303	0.0597105	2.8354	0.00457683	0.0908807851600598	chr11	570	570	-	18698	NCAPD3	23310	non-SMC condensin II complex subunit D3
ENSG00000134453	2248.57	0.108983	0.0384385	2.83525	0.00457901	0.0908807851600598	chr10	66	66	+	6372	RBM17	84991	RNA binding motif protein 17
ENSG00000291038	43.06	0.560731	0.197802	2.8348	0.00458541	0.0908807851600598	chr14	16	16	+	1908	NA	NA	NA
ENSG00000291151	407.514	0.27357	0.0965074	2.8347	0.00458685	0.0908807851600598	chr7	145	145	+	4829	NSUN5P1	155400	NSUN5 pseudogene 1
ENSG00000242125	545.395	0.180849	0.0637996	2.83464	0.00458772	0.0908807851600598	chr1	7	7	+	4088	SNHG3	8420	small nucleolar RNA host gene 3
ENSG00000125995	416.035	-0.187323	0.0660943	-2.83418	0.0045944	0.0908807851600598	chr20	14	14	+	702	ROMO1	140823	reactive oxygen species modulator 1
ENSG00000270062	83.29	0.301379	0.106342	2.83406	0.00459614	0.0908807851600598	chr14	1	1	-	496	NA	NA	NA
ENSG00000136531	4.06057	1.02432	0.361457	2.83386	0.00459893	0.0908807851600598	chr2	373	373	+	24087	SCN2A	6326	sodium voltage-gated channel alpha subunit 2
ENSG00000001629	1238.18	0.157478	0.0555717	2.83378	0.0046001	0.0908807851600598	chr7	47	47	+	7389	ANKIB1	54467	ankyrin repeat and IBR domain containing 1
ENSG00000138031	228.579	0.221906	0.0783141	2.83354	0.00460351	0.0908807851600598	chr2	126	126	-	6456	ADCY3	109	adenylate cyclase 3
ENSG00000169057	3205.69	-0.105251	0.0371626	-2.83218	0.00462324	0.0911826318104618	chrX	90	90	-	18999	MECP2	4204	methyl-CpG binding protein 2
ENSG00000175548	239.982	0.280157	0.0989366	2.83168	0.00463036	0.0911826318104618	chr12	11	11	+	11258	ALG10B	144245	ALG10 alpha-1,2-glucosyltransferase B
ENSG00000164402	208.632	0.206754	0.0730163	2.83161	0.00463137	0.0911826318104618	chr5	119	119	-	7709	SEPTIN8	23176	septin 8
ENSG00000266918	22.4894	0.728051	0.257275	2.82986	0.00465688	0.0914692580519666	chr17	1	1	+	2262	NA	NA	NA
ENSG00000178449	345.134	-0.175604	0.0620618	-2.82951	0.00466198	0.0914692580519666	chr12	10	10	+	970	COX14	84987	cytochrome c oxidase assembly factor COX14
ENSG00000175505	156.93	-0.327023	0.115576	-2.8295	0.00466204	0.0914692580519666	chr11	6	6	-	1836	CLCF1	23529	cardiotrophin like cytokine factor 1
ENSG00000101452	286.092	0.164721	0.0582193	2.82932	0.00466473	0.0914692580519666	chr20	121	121	+	4998	DHX35	60625	DEAH-box helicase 35
ENSG00000161920	554.337	-0.180453	0.0637831	-2.82917	0.00466693	0.0914692580519666	chr17	10	10	+	1475	MED11	400569	mediator complex subunit 11
ENSG00000214029	270.085	0.247141	0.0873852	2.82818	0.00468131	0.0916686058919502	chr12	6	6	-	17434	ZNF891	101060200	zinc finger protein 891
ENSG00000106153	1614.55	-0.192792	0.0682195	-2.82605	0.00471256	0.0921975761636389	chr7	7	7	-	1028	CHCHD2	51142	coiled-coil-helix-coiled-coil-helix domain containing 2
ENSG00000266583	0.177055	-9.46001	3.34783	-2.82572	0.00471749	NA	chr9	1	1	-	86	MIR4478	100616312	microRNA 4478
ENSG00000177337	204.278	-0.263138	0.0931403	-2.82518	0.00472542	0.0923662929630852	chr18	25	25	+	2149	NA	NA	NA
ENSG00000213619	585.764	-0.132782	0.0470225	-2.82379	0.00474587	0.0926418759638237	chr11	60	60	+	4507	NDUFS3	4722	NADH:ubiquinone oxidoreductase core subunit S3
ENSG00000111775	531.256	-0.192811	0.0682844	-2.82365	0.00474803	0.0926418759638237	chr12	6	6	+	1339	COX6A1	1337	cytochrome c oxidase subunit 6A1
ENSG00000226330	1.57367	1.45681	0.515985	2.82335	0.00475243	NA	chr1	3	3	+	486	NA	NA	NA
ENSG00000290571	203.306	0.299026	0.105966	2.8219	0.00477399	0.0930649913462841	chr12	36	36	-	10714	NA	NA	NA
ENSG00000050555	14.8205	0.741453	0.262836	2.82097	0.00478784	0.0932515769400109	chr9	53	53	+	8939	LAMC3	10319	laminin subunit gamma 3
ENSG00000140319	4217.74	-0.111244	0.0394477	-2.82004	0.00480174	0.0934070694474421	chr15	35	35	-	2047	SRP14	6727	signal recognition particle 14
ENSG00000286389	12.7671	0.665233	0.235915	2.8198	0.0048054	0.0934070694474421	chr1	15	15	+	4290	LOC105373289	105373289	uncharacterized LOC105373289
ENSG00000275339	7.76014	1.0228	0.362768	2.81943	0.00481083	0.0934070694474421	chr6	1	1	+	255	NA	NA	NA
ENSG00000157429	49.0646	-0.344998	0.12237	-2.81929	0.00481298	0.0934070694474421	chr16	68	68	-	9225	ZNF19	7567	zinc finger protein 19
ENSG00000240905	3.09775	1.33226	0.472838	2.81758	0.00483869	NA	chr8	1	1	-	301	RN7SL798P	106480533	RNA, 7SL, cytoplasmic 798, pseudogene
ENSG00000100554	970.198	-0.168374	0.0597588	-2.81755	0.00483909	0.0938300322829261	chr14	84	84	-	4247	ATP6V1D	51382	ATPase H+ transporting V1 subunit D
ENSG00000102854	8.7789	-1.96534	0.697964	-2.81582	0.00486533	0.0941768098199281	chr16	103	103	+	2588	MSLN	10232	mesothelin
ENSG00000224067	6.78971	-1.10832	0.393608	-2.8158	0.00486562	0.0941768098199281	chr9	2	2	+	413	NA	NA	NA
ENSG00000177932	226.665	0.250883	0.0891225	2.81503	0.00487721	0.0942697962054303	chr5	5	5	+	5893	ZNF354C	30832	zinc finger protein 354C
ENSG00000166965	94.8072	0.248202	0.0881807	2.8147	0.00488232	0.0942697962054303	chr15	50	50	+	4958	RCCD1	91433	RCC1 domain containing 1
ENSG00000244459	85.6952	-0.273808	0.0972803	-2.81463	0.00488341	0.0942697962054303	chr4	3	3	-	1049	NA	NA	NA
ENSG00000118200	151.898	0.302835	0.107608	2.81424	0.00488925	0.0942988655221726	chr1	62	62	+	8442	CAMSAP2	23271	calmodulin regulated spectrin associated protein family member 2
ENSG00000129245	984.082	-0.151909	0.0539886	-2.81372	0.00489716	0.0943347700983787	chr17	53	53	-	4357	FXR2	9513	FMR1 autosomal homolog 2
ENSG00000244720	61.0681	0.443588	0.157661	2.81355	0.00489978	0.0943347700983787	chr3	3	3	+	959	NA	NA	NA
ENSG00000213872	4.92362	0.884132	0.31437	2.8124	0.0049174	0.0945904803536727	chr3	1	1	+	409	NA	NA	NA
ENSG00000165572	251.191	-0.304642	0.108343	-2.81183	0.00492611	0.0946743228776886	chr13	1	1	-	5234	KBTBD6	89890	kelch repeat and BTB domain containing 6
ENSG00000221510	15.3296	-0.616796	0.219415	-2.8111	0.00493728	0.0947727896171037	chr7	1	1	-	114	MIR548O	100313829	microRNA 548o
ENSG00000148925	825.646	-0.194998	0.0693788	-2.81063	0.00494441	0.0947727896171037	chr11	67	67	-	3488	BTBD10	84280	BTB domain containing 10
ENSG00000280385	208.659	0.35824	0.127474	2.8103	0.00494954	0.0947727896171037	chr11	1	1	+	4507	NA	NA	NA
ENSG00000119004	1087.13	-0.140524	0.0500035	-2.81028	0.00494989	0.0947727896171037	chr2	85	85	+	10619	CYP20A1	57404	cytochrome P450 family 20 subfamily A member 1
ENSG00000121281	2622.99	0.195125	0.0694376	2.81008	0.00495299	0.0947727896171037	chr16	189	189	+	8595	ADCY7	113	adenylate cyclase 7
ENSG00000164180	546.167	0.197537	0.0703045	2.80973	0.00495829	0.0947908589558058	chr5	120	120	-	9598	TMEM161B	153396	transmembrane protein 161B
ENSG00000114019	1.1398	-2.05049	0.729838	-2.80951	0.00496176	NA	chr3	67	67	-	6479	AMOTL2	51421	angiomotin like 2
ENSG00000226711	35.3445	0.41623	0.148198	2.8086	0.00497569	0.0950399628133898	chr12	53	53	+	6973	FAM66C	440078	family with sequence similarity 66 member C
ENSG00000227896	21.25	-0.46594	0.165921	-2.80821	0.00498184	0.0950589898838781	chr10	2	2	+	3058	WAPL-DT	122152326	WAPL divergent transcript
ENSG00000213090	28.3195	0.494404	0.176071	2.80797	0.00498541	0.0950589898838781	chr2	1	1	-	2765	SCYL2P1	100420110	SCYL2 pseudogene 1
ENSG00000167208	3367.13	-0.126022	0.0448871	-2.80753	0.00499227	0.095106436556954	chr16	17	17	-	5750	SNX20	124460	sorting nexin 20
ENSG00000104427	103.944	0.349687	0.124639	2.80561	0.00502219	0.0955346970811808	chr8	50	50	+	4335	ZC2HC1A	51101	zinc finger C2HC-type containing 1A
ENSG00000269506	2.29623	1.48671	0.529915	2.80557	0.0050227	NA	chr4	1	1	+	1614	NA	NA	NA
ENSG00000214293	227.215	-0.265102	0.0944958	-2.80544	0.00502482	0.0955346970811808	chr7	43	43	-	5939	APTR	100505854	Alu-mediated CDKN1A/p21 transcriptional regulator
ENSG00000233337	14.5358	0.504409	0.17981	2.80524	0.00502791	0.0955346970811808	chr1	1	1	+	524	UBE2FP3	106480360	UBE2F pseudogene 3
ENSG00000197170	916.178	-0.123435	0.0440213	-2.804	0.00504734	0.0957136741382117	chr17	56	56	-	5342	PSMD12	5718	proteasome 26S subunit, non-ATPase 12
ENSG00000115325	1306.96	-0.212468	0.0757874	-2.80347	0.00505562	0.0957136741382117	chr2	49	49	+	2800	DOK1	1796	docking protein 1
ENSG00000065029	689.656	0.14943	0.0533019	2.80347	0.00505564	0.0957136741382117	chr6	77	77	+	6782	ZNF76	7629	zinc finger protein 76
ENSG00000100410	546.504	-0.142294	0.0507601	-2.80327	0.00505874	0.0957136741382117	chr22	12	12	-	1202	PHF5A	84844	PHD finger protein 5A
ENSG00000229927	72.9222	-0.247535	0.0883075	-2.8031	0.00506134	0.0957136741382117	chr10	1	1	-	556	NA	NA	NA
ENSG00000181896	2095.68	-0.140594	0.0501592	-2.80295	0.0050637	0.0957136741382117	chr19	28	28	+	6560	ZNF101	94039	zinc finger protein 101
ENSG00000267498	0.919882	1.86856	0.666816	2.80221	0.00507532	NA	chr19	5	5	+	1606	UQCRFS1-DT	105372352	UQCRFS1 divergent transcript
ENSG00000133026	543.541	0.33858	0.120878	2.801	0.00509439	0.0962101061059181	chr17	764	764	-	32700	MYH10	4628	myosin heavy chain 10
ENSG00000101577	5002.89	-0.200431	0.0715888	-2.79976	0.00511413	0.0964529169943723	chr18	118	118	-	7375	LPIN2	9663	lipin 2
ENSG00000228407	5.51292	-0.832826	0.297511	-2.79931	0.00512117	0.0964529169943723	chr1	1	1	-	340	NA	NA	NA
ENSG00000284606	20.5166	-0.554717	0.198162	-2.79931	0.00512123	0.0964529169943723	chr8	15	15	+	7317	NA	NA	NA
ENSG00000131368	540.027	0.159689	0.0570585	2.79869	0.00513105	0.0964529169943723	chr3	151	151	-	18309	MRPS25	64432	mitochondrial ribosomal protein S25
ENSG00000110497	685.803	-0.132793	0.0474522	-2.79846	0.00513462	0.0964529169943723	chr11	130	130	-	7673	AMBRA1	55626	autophagy and beclin 1 regulator 1
ENSG00000198887	1815	0.187107	0.0668627	2.79837	0.00513607	0.0964529169943723	chr9	38	38	+	6606	SMC5	23137	structural maintenance of chromosomes 5
ENSG00000143149	1435.67	-0.129288	0.0462063	-2.79805	0.0051412	0.0964529169943723	chr1	25	25	-	3007	ALDH9A1	223	aldehyde dehydrogenase 9 family member A1
ENSG00000182934	3894.14	-0.0771028	0.0275569	-2.79794	0.0051429	0.0964529169943723	chr11	43	43	-	4148	SRPRA	6734	SRP receptor subunit alpha
ENSG00000127191	378.621	-0.160516	0.0573802	-2.79741	0.00515137	0.0964529169943723	chr9	43	43	+	3665	TRAF2	7186	TNF receptor associated factor 2
ENSG00000145833	3146.27	0.106009	0.0378957	2.79739	0.00515172	0.0964529169943723	chr5	119	119	+	9205	DDX46	9879	DEAD-box helicase 46
ENSG00000038382	1023.41	0.204912	0.0732919	2.79583	0.00517666	0.0964529169943723	chr5	395	395	+	19917	TRIO	7204	trio Rho guanine nucleotide exchange factor
ENSG00000185905	5997.69	-0.211499	0.0756592	-2.79541	0.00518339	0.0964529169943723	chr16	2	2	-	2569	C16orf54	283897	chromosome 16 open reading frame 54
ENSG00000114383	880.604	-0.151359	0.054151	-2.79514	0.00518778	0.0964529169943723	chr3	20	20	-	2404	TUSC2	11334	tumor suppressor 2, mitochondrial calcium regulator
ENSG00000205885	188.261	0.303833	0.108701	2.79512	0.0051881	0.0964529169943723	chr12	32	32	+	6143	C1RL-AS1	283314	C1RL antisense RNA 1
ENSG00000243544	10.7454	0.788644	0.282172	2.7949	0.00519158	0.0964529169943723	chr3	1	1	-	303	RN7SL172P	106480967	RNA, 7SL, cytoplasmic 172, pseudogene
ENSG00000116754	6695.33	0.140021	0.0501014	2.79475	0.00519406	0.0964529169943723	chr1	140	140	+	8473	SRSF11	9295	serine and arginine rich splicing factor 11
ENSG00000125384	1661.19	0.189499	0.0678101	2.79456	0.00519708	0.0964529169943723	chr14	5	5	+	2465	PTGER2	5732	prostaglandin E receptor 2
ENSG00000089063	1282.52	-0.0971633	0.0347744	-2.7941	0.00520445	0.0964529169943723	chr20	49	49	-	3051	TMEM230	29058	transmembrane protein 230
ENSG00000130119	2330.36	-0.122825	0.0439596	-2.79404	0.00520545	0.0964529169943723	chrX	165	165	+	11949	GNL3L	54552	G protein nucleolar 3 like
ENSG00000181135	307.165	-0.169014	0.0604937	-2.7939	0.00520762	0.0964529169943723	chr8	139	139	+	6327	ZNF707	286075	zinc finger protein 707
ENSG00000279554	8.87612	0.812708	0.290936	2.79343	0.00521527	0.0964529169943723	chr16	1	1	+	374	NA	NA	NA
ENSG00000177359	6.64578	1.79367	0.642113	2.79339	0.0052159	0.0964529169943723	chr12	46	46	-	5833	OVOS2	144203	alpha-2-macroglobulin like 1 pseudogene
ENSG00000126790	284.407	0.261827	0.0937446	2.79299	0.00522239	0.0964529169943723	chr14	30	30	-	3493	L3HYPDH	112849	trans-L-3-hydroxyproline dehydratase
ENSG00000109321	51.3851	1.04638	0.374648	2.79297	0.0052226	0.0964529169943723	chr4	13	13	+	1642	AREG	374	amphiregulin
ENSG00000271736	2.13953	1.62724	0.582624	2.79296	0.00522281	NA	chr1	9	9	+	1647	LINC02772	105371455	long intergenic non-protein coding RNA 2772
ENSG00000281106	178.225	0.352127	0.12608	2.79289	0.00522398	0.0964529169943723	chr13	12	12	-	4153	TMEM272	283521	transmembrane protein 272
ENSG00000249667	61.4498	0.432003	0.154684	2.79281	0.00522523	0.0964529169943723	chr4	4	4	+	1441	LINC01259	106144599	long intergenic non-protein coding RNA 1259
ENSG00000267046	60.6449	0.422217	0.151185	2.79271	0.00522684	0.0964529169943723	chr17	1	1	+	1230	NA	NA	NA
ENSG00000018699	354.502	0.165341	0.0592136	2.79229	0.00523371	0.0964978646349879	chr2	65	65	+	3443	TTC27	55622	tetratricopeptide repeat domain 27
ENSG00000123144	4645.4	-0.144813	0.0518775	-2.79144	0.00524742	0.0966064328302545	chr19	13	13	-	1311	TRIR	79002	telomerase RNA component interacting RNase
ENSG00000176973	353.688	-0.30501	0.109269	-2.79137	0.00524847	0.0966064328302545	chr11	6	6	+	1458	FAM89B	23625	family with sequence similarity 89 member B
ENSG00000178977	411.144	-0.179742	0.0644056	-2.79079	0.00525803	0.0966832325371467	chr17	3	3	-	2100	LINC00324	284029	long intergenic non-protein coding RNA 324
ENSG00000153933	498.288	0.211077	0.0756393	2.79057	0.00526152	0.0966832325371467	chr17	34	34	+	10925	DGKE	8526	diacylglycerol kinase epsilon
ENSG00000185019	319.297	-0.182057	0.0652606	-2.78969	0.00527585	0.0968647963709081	chr20	13	13	-	4738	UBOX5	22888	U-box domain containing 5
ENSG00000228069	6.8427	0.772767	0.27712	2.78856	0.00529427	0.097121004936241	chr9	2	2	+	779	MTCO3P29	107075185	MT-CO3 pseudogene 29
ENSG00000135390	2307.18	-0.134376	0.0481975	-2.78803	0.00530297	0.0971606356261884	chr12	39	39	-	3904	ATP5MC2	517	ATP synthase membrane subunit c locus 2
ENSG00000168916	131.023	0.418208	0.150009	2.78788	0.00530535	0.0971606356261884	chr5	63	63	-	6934	ZNF608	57507	zinc finger protein 608
ENSG00000147854	1874.24	0.140549	0.0504204	2.78754	0.00531092	0.0971808968173647	chr9	82	82	+	9919	UHRF2	115426	ubiquitin like with PHD and ring finger domains 2
ENSG00000287038	3.80124	1.31964	0.473489	2.78706	0.0053188	NA	chr9	3	3	+	2995	NA	NA	NA
ENSG00000188130	13.2632	0.600217	0.215375	2.78685	0.00532231	0.0973074942968857	chr22	105	105	-	9315	MAPK12	6300	mitogen-activated protein kinase 12
ENSG00000143878	5249.49	-0.316792	0.113691	-2.78643	0.00532925	0.097352778041995	chr2	1	1	+	2367	RHOB	388	ras homolog family member B
ENSG00000252965	33.1628	-0.366556	0.1316	-2.78539	0.0053463	0.0975822268508197	chr3	1	1	-	106	NA	NA	NA
ENSG00000172071	757.299	0.180506	0.0648204	2.78472	0.00535747	0.0977042939697055	chr2	199	199	-	20691	EIF2AK3	9451	eukaryotic translation initiation factor 2 alpha kinase 3
ENSG00000187066	5.28712	0.751717	0.270023	2.7839	0.00537102	0.0978393095965303	chr11	15	15	-	4197	TMEM262	100130348	transmembrane protein 262
ENSG00000125124	593.319	0.193658	0.069568	2.78372	0.00537386	0.0978393095965303	chr16	1544	1544	-	16813	BBS2	583	Bardet-Biedl syndrome 2
ENSG00000198752	403.482	0.225179	0.0809111	2.78304	0.00538516	0.097963170193072	chr14	94	94	-	8095	CDC42BPB	9578	CDC42 binding protein kinase beta
ENSG00000138032	873.398	-0.171875	0.0617652	-2.78272	0.00539048	0.0979780774244555	chr2	54	54	+	7105	PPM1B	5495	protein phosphatase, Mg2+/Mn2+ dependent 1B
ENSG00000104660	2833.93	-0.135382	0.0486721	-2.7815	0.00541076	0.0982646587037878	chr8	38	38	+	5411	LEPROTL1	23484	leptin receptor overlapping transcript like 1
ENSG00000075945	442.722	-0.198544	0.0714056	-2.78051	0.00542735	0.0984302484057824	chr1	88	88	-	4978	KIFAP3	22920	kinesin associated protein 3
ENSG00000116001	2499.2	0.126858	0.0456257	2.78042	0.00542892	0.0984302484057824	chr2	130	130	-	6607	TIA1	7072	TIA1 cytotoxic granule associated RNA binding protein
ENSG00000127483	4721.64	0.113562	0.0408619	2.77917	0.00544983	0.0987227588058478	chr1	84	84	-	9815	HP1BP3	50809	heterochromatin protein 1 binding protein 3
ENSG00000219200	223.516	0.199016	0.0716166	2.77891	0.00545412	0.0987227588058478	chr17	30	30	+	1789	RNASEK	440400	ribonuclease K
ENSG00000172819	402.687	-0.175678	0.0632293	-2.77843	0.00546223	0.0987873885959608	chr12	89	89	-	5127	RARG	5916	retinoic acid receptor gamma
ENSG00000086570	10.831	0.626456	0.225568	2.77724	0.00548235	0.0988641604082999	chr5	35	35	-	14712	FAT2	2196	FAT atypical cadherin 2
ENSG00000270871	24.8079	0.391327	0.140914	2.77706	0.00548532	0.0988641604082999	chr17	2	2	-	488	NA	NA	NA
ENSG00000245293	6.19866	0.850748	0.306375	2.77682	0.00548936	0.0988641604082999	chr4	46	46	-	6974	CYP2U1-AS1	101929595	CYP2U1 and SGMS2 antisense RNA 1
ENSG00000224746	6.98123	0.854612	0.307811	2.77642	0.00549613	0.0988641604082999	chr7	3	3	+	1668	NA	NA	NA
ENSG00000072954	77.1383	0.320774	0.115545	2.77619	0.00550007	0.0988641604082999	chr19	13	13	+	2987	TMEM38A	79041	transmembrane protein 38A
ENSG00000175538	2458.55	-0.307929	0.110922	-2.77608	0.0055018	0.0988641604082999	chr11	21	21	-	3599	KCNE3	10008	potassium voltage-gated channel subfamily E regulatory subunit 3
ENSG00000014641	1167.36	-0.116967	0.0421344	-2.77604	0.00550253	0.0988641604082999	chr2	85	85	+	4990	MDH1	4190	malate dehydrogenase 1
ENSG00000269399	32.6106	-0.408724	0.147234	-2.77603	0.0055028	0.0988641604082999	chr19	1	1	+	2069	NA	NA	NA
ENSG00000075886	12.3342	0.634608	0.228653	2.77542	0.00551305	0.0989667164711936	chr2	8	8	+	1572	TUBA3D	113457	tubulin alpha 3d
ENSG00000255224	13.8445	0.727855	0.26231	2.77479	0.00552376	0.0990044001500171	chr8	1	1	-	1269	NA	NA	NA
ENSG00000167397	129.728	-0.235865	0.0850037	-2.77476	0.00552424	0.0990044001500171	chr16	22	22	-	2190	VKORC1	79001	vitamin K epoxide reductase complex subunit 1
ENSG00000143614	2373.99	-0.136843	0.0493303	-2.77401	0.00553705	0.0990669131529771	chr1	67	67	-	9244	GATAD2B	57459	GATA zinc finger domain containing 2B
ENSG00000265692	5.13825	0.936397	0.337585	2.77381	0.00554045	0.0990669131529771	chr17	2	2	-	1810	LINC01970	101929511	long intergenic non-protein coding RNA 1970
ENSG00000114021	454.83	0.164995	0.0594844	2.77375	0.00554138	0.0990669131529771	chr3	46	46	+	9226	NIT2	56954	nitrilase family member 2
ENSG00000253541	5.07506	0.751754	0.271142	2.77255	0.00556196	0.0992460880160033	chr8	1	1	-	1162	NA	NA	NA
ENSG00000173988	15.5898	0.530137	0.19122	2.7724	0.00556447	0.0992460880160033	chr13	106	106	+	7043	LRRC63	220416	leucine rich repeat containing 63
ENSG00000234484	138.03	0.432874	0.156139	2.77236	0.00556507	0.0992460880160033	chr6	2	2	+	581	NA	NA	NA
ENSG00000046653	45.66	0.456625	0.164757	2.7715	0.00557988	0.0994286744231916	chrX	68	68	-	5767	GPM6B	2824	glycoprotein M6B
ENSG00000077232	2528.19	0.14872	0.0536709	2.77096	0.00558913	0.0995121656917628	chr2	428	428	+	25053	DNAJC10	54431	DnaJ heat shock protein family (Hsp40) member C10
ENSG00000261480	6.79255	0.76471	0.276014	2.77055	0.00559621	0.0995567909026589	chr15	2	2	-	557	GOLGA8M	653720	golgin A8 family member M
ENSG00000238045	60.3192	0.312229	0.11272	2.76994	0.00560661	0.0996602826788479	chr16	14	14	-	4039	NA	NA	NA
ENSG00000110844	39.7982	0.333275	0.120354	2.76912	0.00562074	0.0997632125002059	chr12	131	131	+	9444	PRPF40B	25766	pre-mRNA processing factor 40 homolog B
ENSG00000133460	137.867	0.268166	0.0968432	2.76908	0.00562156	0.0997632125002059	chr22	157	157	+	8893	SLC2A11	66035	solute carrier family 2 member 11
ENSG00000005379	658.916	0.324693	0.117297	2.76812	0.00563813	0.0998748913559764	chr17	114	114	-	11389	TSPOAP1	9256	TSPO associated protein 1
ENSG00000291211	15.359	0.635461	0.229588	2.76783	0.00564301	0.0998748913559764	chr15	8	8	+	7790	LOC440300	440300	chondroitin sulfate proteoglycan 4 pseudogene
ENSG00000239388	36.0687	0.433019	0.156449	2.7678	0.0056436	0.0998748913559764	chr3	14	14	-	3219	ASB14	142686	ankyrin repeat and SOCS box containing 14
ENSG00000237491	55.9507	0.320385	0.115761	2.76765	0.0056462	0.0998748913559764	chr1	111	111	+	8413	LINC01409	105378580	long intergenic non-protein coding RNA 1409
ENSG00000123415	277.324	-0.188061	0.0679713	-2.76676	0.00566157	0.100065578168277	chr12	102	102	-	6027	SMUG1	23583	single-strand-selective monofunctional uracil-DNA glycosylase 1
ENSG00000169955	158.894	-0.17448	0.0630747	-2.76625	0.00567049	0.100141925457587	chr16	10	10	-	3936	ZNF747	65988	zinc finger protein 747
ENSG00000146109	879.987	-0.10624	0.0384107	-2.76589	0.00567677	0.100170695215737	chr6	3	3	+	2943	ABT1	29777	activator of basal transcription 1
ENSG00000179163	615.735	0.223848	0.0809392	2.76563	0.00568132	0.100170695215737	chr1	8	8	-	2043	FUCA1	2517	alpha-L-fucosidase 1
ENSG00000177370	281.263	-0.157846	0.0570973	-2.76451	0.0057009	0.10034857777402	chr17	4	4	+	3182	TIMM22	29928	translocase of inner mitochondrial membrane 22
ENSG00000132485	2692.27	0.179772	0.0650329	2.76432	0.0057041	0.10034857777402	chr1	41	41	-	4985	ZRANB2	9406	zinc finger RANBP2-type containing 2
ENSG00000256053	252.028	-0.183339	0.0663269	-2.76418	0.0057066	0.10034857777402	chr14	71	71	+	3918	COA8	84334	cytochrome c oxidase assembly factor 8
ENSG00000105379	352.308	-0.159148	0.057579	-2.76399	0.00570985	0.10034857777402	chr19	21	21	-	6496	ETFB	2109	electron transfer flavoprotein subunit beta
ENSG00000135945	1017.73	0.107934	0.0390895	2.76119	0.00575904	0.101126336949846	chr2	126	126	-	7769	REV1	51455	REV1 DNA directed polymerase
ENSG00000170915	876.939	-0.186564	0.0675726	-2.76095	0.00576339	0.101126336949846	chr6	7	7	+	5034	PAQR8	85315	progestin and adipoQ receptor family member 8
ENSG00000285847	2.93553	1.31935	0.478001	2.76014	0.00577767	NA	chr1	19	19	-	7564	NA	NA	NA
ENSG00000162413	2367.67	-0.276685	0.10025	-2.75994	0.00578116	0.101356499775717	chr1	19	19	-	6670	KLHL21	9903	kelch like family member 21
ENSG00000163607	266.103	0.158867	0.0575693	2.75959	0.00578745	0.101385095102558	chr3	38	38	+	3720	GTPBP8	29083	GTP binding protein 8
ENSG00000224791	2.79345	1.39111	0.504265	2.75869	0.00580335	NA	chr2	1	1	-	1299	KRT18P39	344462	keratin 18 pseudogene 39
ENSG00000188811	684.601	0.159839	0.0579488	2.75829	0.00581051	0.101630802434446	chr13	24	24	+	6409	NHLRC3	387921	NHL repeat containing 3
ENSG00000235579	12.783	-0.595342	0.215839	-2.75827	0.00581081	0.101630802434446	chr2	1	1	-	197	NA	NA	NA
ENSG00000234857	0.214537	6.03673	2.18893	2.75785	0.00581837	NA	chr11	24	24	-	4001	HNRNPUL2-BSCL2	100534595	HNRNPUL2-BSCL2 readthrough (NMD candidate)
ENSG00000167965	296.359	0.189488	0.0687252	2.75718	0.00583029	0.101848144796676	chr16	216	216	+	4360	MLST8	64223	MTOR associated protein, LST8 homolog
ENSG00000136238	3657.63	-0.170783	0.0619441	-2.75705	0.00583259	0.101848144796676	chr7	47	47	+	8276	RAC1	5879	Rac family small GTPase 1
ENSG00000124201	5298.44	-0.196843	0.0714039	-2.75675	0.00583791	0.101859379718097	chr20	62	62	-	9340	ZNFX1	57169	zinc finger NFX1-type containing 1
ENSG00000157954	2811.24	-0.130577	0.0473722	-2.7564	0.00584422	0.101887741054768	chr7	110	110	+	8983	WIPI2	26100	WD repeat domain, phosphoinositide interacting 2
ENSG00000146070	319.369	0.399595	0.145085	2.75421	0.00588348	0.102396421665913	chr6	24	24	-	2059	PLA2G7	7941	phospholipase A2 group VII
ENSG00000242258	68.0478	0.408447	0.148311	2.754	0.00588717	0.102396421665913	chr7	10	10	+	2172	LINC00996	285972	long intergenic non-protein coding RNA 996
ENSG00000006453	31.2382	0.492852	0.17896	2.75398	0.0058875	0.102396421665913	chr7	33	33	-	4821	BAIAP2L1	55971	BAR/IMD domain containing adaptor protein 2 like 1
ENSG00000070669	27.387	0.461781	0.167741	2.75294	0.00590618	0.102519146724343	chr7	131	131	-	4896	ASNS	440	asparagine synthetase (glutamine-hydrolyzing)
ENSG00000120509	199.705	-0.171779	0.0623992	-2.7529	0.00590702	0.102519146724343	chrX	43	43	-	5117	PDZD11	51248	PDZ domain containing 11
ENSG00000138380	391.942	0.232951	0.0846286	2.75263	0.00591184	0.102519146724343	chr2	177	177	+	10112	CARF	79800	calcium responsive transcription factor
ENSG00000238317	5.74652	0.899538	0.326802	2.75255	0.00591339	0.102519146724343	chr2	1	1	+	84	SNORD11	692058	small nucleolar RNA, C/D box 11
ENSG00000109814	303.076	0.178372	0.0648241	2.75164	0.00592982	0.102622817630429	chr4	76	76	-	4025	UGDH	7358	UDP-glucose 6-dehydrogenase
ENSG00000256683	765.722	-0.15578	0.0566212	-2.75126	0.00593657	0.102622817630429	chr19	36	36	-	4542	ZNF350	59348	zinc finger protein 350
ENSG00000106336	11.0494	0.614767	0.223453	2.75122	0.00593746	0.102622817630429	chr7	61	61	+	3329	FBXO24	26261	F-box protein 24
ENSG00000257906	4.91819	0.853334	0.310172	2.75116	0.00593839	0.102622817630429	chr12	39	39	+	2805	NA	NA	NA
ENSG00000279342	21.9731	0.483866	0.175901	2.75079	0.00594526	0.102622817630429	chr11	2	2	-	3579	NA	NA	NA
ENSG00000225486	9.0193	0.62737	0.22808	2.75065	0.00594765	0.102622817630429	chr1	1	1	-	353	NA	NA	NA
ENSG00000259366	107.582	0.339001	0.123344	2.74841	0.00598848	0.103191735976808	chr8	3	3	+	1467	NA	NA	NA
ENSG00000074071	783.654	-0.131975	0.0480239	-2.74812	0.00599378	0.103191735976808	chr16	8	8	-	1092	MRPS34	65993	mitochondrial ribosomal protein S34
ENSG00000259326	16.4241	0.548508	0.199598	2.74806	0.00599484	0.103191735976808	chr15	1	1	+	2129	NA	NA	NA
ENSG00000136514	224.541	-0.33272	0.121137	-2.74664	0.00602094	0.103559202881336	chr3	2	2	+	1501	RTP4	64108	receptor transporter protein 4
ENSG00000290928	91.5875	0.234282	0.0853599	2.74464	0.00605781	0.103972226835783	chr17	39	39	+	3708	NA	NA	NA
ENSG00000119559	613.78	-0.186241	0.0678581	-2.74456	0.00605924	0.103972226835783	chr19	37	37	-	4774	C19orf25	148223	chromosome 19 open reading frame 25
ENSG00000259146	7.83784	-0.862815	0.314373	-2.74456	0.00605928	0.103972226835783	chr14	9	9	-	1158	SIPA1L1-AS1	102724015	SIPA1L1 antisense RNA 1
ENSG00000123552	233.422	0.23475	0.0855428	2.74424	0.0060651	0.103990278096618	chr6	127	127	-	8105	USP45	85015	ubiquitin specific peptidase 45
ENSG00000238260	40.6492	-0.481861	0.175649	-2.74332	0.00608222	0.104125638851749	chr1	14	14	-	1930	NA	NA	NA
ENSG00000196510	843.531	-0.121644	0.0443422	-2.7433	0.00608256	0.104125638851749	chr12	57	57	-	6009	ANAPC7	51434	anaphase promoting complex subunit 7
ENSG00000172780	202.712	0.318451	0.116107	2.74273	0.00609313	0.104193524058913	chr3	29	29	-	4991	RAB43	339122	RAB43, member RAS oncogene family
ENSG00000074855	355.144	0.233347	0.0850836	2.74257	0.0060961	0.104193524058913	chr19	51	51	-	5005	ANO8	57719	anoctamin 8
ENSG00000253194	19.5125	0.591001	0.215553	2.74179	0.00611048	0.104355004653188	chr6	5	5	+	1812	NA	NA	NA
ENSG00000270878	13.6204	0.689821	0.251641	2.74129	0.00611984	0.104355004653188	chr14	1	1	-	1261	GCATP1	319140	glycine C-acetyltransferase pseudogene 1
ENSG00000184076	468.853	-0.18172	0.0662901	-2.74129	0.00611992	0.104355004653188	chr22	4	4	+	975	UQCR10	29796	ubiquinol-cytochrome c reductase, complex III subunit X
ENSG00000229833	265.089	-0.240707	0.0878437	-2.74017	0.00614066	0.104603816276166	chr19	32	32	+	2169	PET100	100131801	PET100 cytochrome c oxidase chaperone
ENSG00000138823	0.51362	3.72717	1.3602	2.74017	0.00614082	NA	chr4	69	69	+	5123	MTTP	4547	microsomal triglyceride transfer protein
ENSG00000290870	50.1486	0.694098	0.253321	2.73999	0.00614412	0.104603816276166	chr6	4	4	-	3400	NA	NA	NA
ENSG00000137801	1065.39	0.71186	0.259832	2.7397	0.00614955	0.104614345853003	chr15	41	41	+	9158	THBS1	7057	thrombospondin 1
ENSG00000293141	98.0853	0.284545	0.103928	2.73789	0.00618339	0.105107969318756	chr15	13	13	-	2200	NA	NA	NA
ENSG00000065621	42.0447	0.402727	0.147115	2.73749	0.00619095	0.105154467189617	chr10	35	35	+	9926	GSTO2	119391	glutathione S-transferase omega 2
ENSG00000291117	751.059	0.213182	0.0778919	2.73689	0.00620221	0.105263564826075	chr17	83	83	-	9909	NA	NA	NA
ENSG00000264577	67.1693	0.315021	0.115182	2.73498	0.00623842	0.105795670074667	chr17	2	2	-	899	NA	NA	NA
ENSG00000103249	1085.65	0.186686	0.068298	2.73341	0.00626825	0.106218766942202	chr16	169	169	-	8331	CLCN7	1186	chloride voltage-gated channel 7
ENSG00000226576	1.44632	-1.70774	0.624912	-2.73277	0.00628042	NA	chr10	2	2	+	474	NA	NA	NA
ENSG00000122705	1580.32	-0.123525	0.0452074	-2.73241	0.00628735	0.106436269918657	chr9	44	44	+	2514	CLTA	1211	clathrin light chain A
ENSG00000255026	536.39	0.366459	0.134125	2.73222	0.00629086	0.106436269918657	chr11	7	7	+	860	NA	NA	NA
ENSG00000258317	13.8455	0.589105	0.215721	2.73086	0.00631697	0.106794987824379	chr12	6	6	-	1294	NA	NA	NA
ENSG00000262408	5.47366	0.971929	0.356064	2.72965	0.00634025	0.10701695898144	chr17	1	1	-	181	NA	NA	NA
ENSG00000242829	0.906096	1.97093	0.722059	2.7296	0.00634119	NA	chr3	1	1	+	348	RPS26P21	100271105	ribosomal protein S26 pseudogene 21
ENSG00000204427	101.531	0.224215	0.0821448	2.72952	0.00634275	0.10701695898144	chr6	150	150	-	4059	ABHD16A	7920	abhydrolase domain containing 16A, phospholipase
ENSG00000285693	314.817	-0.35862	0.131403	-2.72917	0.00634948	0.10701695898144	chr11	6	6	-	2662	NA	NA	NA
ENSG00000235636	154.296	0.203015	0.0743878	2.72915	0.00634975	0.10701695898144	chrX	1	1	-	882	NA	NA	NA
ENSG00000008324	406.963	-0.181598	0.0665655	-2.72811	0.00636982	0.107207965581519	chr3	9	9	+	3118	SS18L2	51188	SS18 like 2
ENSG00000159352	2185.7	-0.153382	0.0562241	-2.72805	0.00637093	0.107207965581519	chr1	62	62	+	3021	PSMD4	5710	proteasome 26S subunit ubiquitin receptor, non-ATPase 4
ENSG00000131778	21.215	0.455026	0.166818	2.72768	0.00637823	0.107247901317035	chr1	641	641	+	4301	CHD1L	9557	chromodomain helicase DNA binding protein 1 like
ENSG00000228696	364.035	0.374695	0.137401	2.72702	0.00639089	0.107377847632592	chr17	53	53	-	12818	ARL17A	51326	ARF like GTPase 17A
ENSG00000186591	3213.99	-0.115127	0.042232	-2.72605	0.00640966	0.107610193970745	chr7	55	55	-	6514	UBE2H	7328	ubiquitin conjugating enzyme E2 H
ENSG00000230953	28.0208	0.385845	0.141588	2.72512	0.00642776	0.107830934409794	chr1	1	1	+	175	NA	NA	NA
ENSG00000242651	1.36433	1.97924	0.726333	2.72497	0.0064307	NA	chr18	1	1	-	298	RN7SL862P	106479535	RNA, 7SL, cytoplasmic 862, pseudogene
ENSG00000254061	0.137552	9.10208	3.34057	2.72471	0.00643585	NA	chr8	1	1	-	433	NA	NA	NA
ENSG00000232104	55.2141	0.369554	0.135637	2.72458	0.00643836	0.10792560327511	chr9	36	36	+	4113	NA	NA	NA
ENSG00000211701	14.4954	0.646958	0.237529	2.7237	0.00645559	0.10813113057495	chr7	2	2	-	465	TRGV1	6973	T cell receptor gamma variable 1 (non-functional)
ENSG00000261052	62.1723	0.322659	0.118484	2.72324	0.00646455	0.108197919925331	chr16	53	53	+	2561	SULT1A3	6818	sulfotransferase family 1A member 3
ENSG00000129749	60.1836	-0.325923	0.119698	-2.72288	0.00647155	0.108231946830036	chr11	17	17	-	2703	CHRNA10	57053	cholinergic receptor nicotinic alpha 10 subunit
ENSG00000131375	1092.18	0.138963	0.0510493	2.72212	0.00648637	0.108286786455979	chr3	52	52	+	5596	CAPN7	23473	calpain 7
ENSG00000280143	16.2431	0.481708	0.176963	2.72209	0.006487	0.108286786455979	chr11	1	1	+	5326	NA	NA	NA
ENSG00000129946	5.63807	1.07794	0.396017	2.72195	0.00648975	0.108286786455979	chr19	41	41	-	4162	SHC2	25759	SHC adaptor protein 2
ENSG00000177981	1053.61	-0.119589	0.0439506	-2.721	0.0065085	0.108454283285882	chr12	72	72	-	4086	ASB8	140461	ankyrin repeat and SOCS box containing 8
ENSG00000114120	1206.95	0.17328	0.0636883	2.72076	0.00651324	0.108454283285882	chr3	85	85	+	10339	SLC25A36	55186	solute carrier family 25 member 36
ENSG00000274615	194.301	0.195292	0.0717818	2.72064	0.00651554	0.108454283285882	chr17	11	11	+	1300	NPEPPSP1	440434	NPEPPS pseudogene 1
ENSG00000259488	45.3066	-0.834888	0.306896	-2.72043	0.00651971	0.108454283285882	chr15	7	7	-	4710	DUT-AS1	107984757	DUT antisense RNA 1
ENSG00000181061	479.581	-0.170161	0.0625658	-2.71971	0.00653392	0.108596101961178	chr3	19	19	-	3024	HIGD1A	25994	HIG1 hypoxia inducible domain family member 1A
ENSG00000090432	513.27	-0.163154	0.0599943	-2.71949	0.00653821	0.108596101961178	chr1	4	4	-	2428	MUL1	79594	mitochondrial E3 ubiquitin protein ligase 1
ENSG00000203747	18477.5	-0.289386	0.106424	-2.71918	0.00654434	0.10861513145541	chr1	77	77	-	4950	FCGR3A	2214	Fc gamma receptor IIIa
ENSG00000174527	7.12181	0.761032	0.279997	2.718	0.00656769	0.108854003314393	chr12	56	56	+	4803	MYO1H	283446	myosin IH
ENSG00000201900	5.63957	0.863759	0.317798	2.71795	0.00656873	0.108854003314393	chr1	1	1	+	105	RNY1P13	106480310	RNY1 pseudogene 13
ENSG00000275426	3.59172	-1.24385	0.457715	-2.71752	0.00657727	NA	chr4	1	1	+	580	NA	NA	NA
ENSG00000164091	5872.25	-0.0641118	0.0235939	-2.71731	0.00658151	0.108923657222182	chr3	28	28	-	5719	WDR82	80335	WD repeat domain 82
ENSG00000122986	1884.57	-0.152103	0.0559771	-2.71724	0.00658294	0.108923657222182	chr12	54	54	-	3646	HVCN1	84329	hydrogen voltage gated channel 1
ENSG00000221823	1871.47	-0.151719	0.055857	-2.71621	0.00660336	0.109113572331116	chr2	18	18	-	3364	PPP3R1	5534	protein phosphatase 3 regulatory subunit B, alpha
ENSG00000185986	3.22737	0.995715	0.366601	2.71607	0.00660617	NA	chr5	6	6	-	728	NA	NA	NA
ENSG00000291207	316.009	0.174802	0.0643611	2.71596	0.00660842	0.109113572331116	chr7	312	312	-	6683	SEPTIN7P2	641977	septin 7 pseudogene 2
ENSG00000158528	33.358	0.640364	0.235783	2.71591	0.00660945	0.109113572331116	chr7	109	109	+	11194	PPP1R9A	55607	protein phosphatase 1 regulatory subunit 9A
ENSG00000143028	0.825517	2.25165	0.829216	2.7154	0.00661964	NA	chr1	8	8	+	4042	SYPL2	284612	synaptophysin like 2
ENSG00000289310	15.2684	0.676551	0.249191	2.71499	0.00662786	0.109208940397293	chr12	1	1	+	1454	NA	NA	NA
ENSG00000154978	2507.41	-0.123255	0.0454091	-2.71432	0.00664111	0.109208940397293	chr7	83	83	-	5341	VOPP1	81552	VOPP1 WW domain binding protein
ENSG00000266648	9.4659	0.597089	0.219981	2.71428	0.00664199	0.109208940397293	chr17	1	1	-	813	NA	NA	NA
ENSG00000123384	4263.7	0.303563	0.111842	2.7142	0.00664354	0.109208940397293	chr12	152	152	+	20859	LRP1	4035	LDL receptor related protein 1
ENSG00000223559	72.0527	0.245661	0.0905126	2.71411	0.00664537	0.109208940397293	chr7	2	2	+	2884	NA	NA	NA
ENSG00000129559	878.553	-0.189998	0.0700082	-2.71394	0.00664889	0.109208940397293	chr14	28	28	-	3787	NEDD8	4738	NEDD8 ubiquitin like modifier
ENSG00000251022	1021.2	0.168985	0.0622674	2.71386	0.00665034	0.109208940397293	chr4	42	42	-	4397	THAP9-AS1	100499177	THAP9 antisense RNA 1
ENSG00000206603	1.0761	2.13679	0.787373	2.71382	0.00665117	NA	chr7	1	1	+	138	SNORA22B	109616964	small nucleolar RNA, H/ACA box 22B
ENSG00000164176	0.43207	5.30877	1.95645	2.71348	0.00665816	NA	chr5	30	30	-	5825	EDIL3	10085	EGF like repeats and discoidin domains 3
ENSG00000276390	10.6842	-0.599201	0.220833	-2.71336	0.00666041	0.109277880434834	chr12	1	1	-	517	NA	NA	NA
ENSG00000086712	848.249	0.164118	0.0604897	2.71316	0.00666457	0.109277880434834	chrX	20	20	+	4455	TXLNG	55787	taxilin gamma
ENSG00000243107	7.24425	0.857235	0.316139	2.71158	0.00669639	0.109716921676139	chr7	2	2	-	1589	NA	NA	NA
ENSG00000136286	6005.36	0.148208	0.0546876	2.71008	0.00672663	0.110129651238885	chr7	140	140	-	8717	MYO1G	64005	myosin IG
ENSG00000082397	1127.86	0.271117	0.10008	2.709	0.00674864	0.110359493960432	chr18	278	278	-	12203	EPB41L3	23136	erythrocyte membrane protein band 4.1 like 3
ENSG00000135845	623.203	-0.0984759	0.0363528	-2.70889	0.00675081	0.110359493960432	chr1	22	22	-	5225	PIGC	5279	phosphatidylinositol glycan anchor biosynthesis class C
ENSG00000178803	13.2523	0.66853	0.24682	2.70857	0.00675739	0.110384163163494	chr22	26	26	-	4031	ADORA2A-AS1	646023	ADORA2A antisense RNA 1
ENSG00000198863	865.332	-0.160871	0.0594006	-2.70824	0.00676404	0.110409981772993	chr17	10	10	+	6209	RUNDC1	146923	RUN domain containing 1
ENSG00000242759	1.04598	2.24813	0.830181	2.708	0.00676905	NA	chr3	411	411	-	18617	NA	NA	NA
ENSG00000064419	1814.22	-0.133363	0.0492504	-2.70785	0.006772	0.11045712251624	chr7	114	114	-	4676	TNPO3	23534	transportin 3
ENSG00000226212	2.24486	1.40738	0.51978	2.70764	0.00677637	NA	chr7	1	1	-	299	NA	NA	NA
ENSG00000228878	62.7658	0.29193	0.107851	2.70679	0.00679373	0.110728575896222	chr7	34	34	-	6243	SEPTIN7-DT	101928545	SEPTIN7 divergent transcript
ENSG00000266712	1.08856	1.81586	0.671084	2.70586	0.00681281	NA	chr8	1	1	-	83	MIR3149	100422921	microRNA 3149
ENSG00000184206	30.4027	0.381504	0.141006	2.70558	0.00681851	0.110958162979613	chr15	19	19	+	6055	GOLGA6L4	643707	golgin A6 family like 4
ENSG00000143612	2453.61	-0.115913	0.0428455	-2.70537	0.0068228	0.110958162979613	chr1	62	62	-	2670	C1orf43	25912	chromosome 1 open reading frame 43
ENSG00000135622	139.992	0.228517	0.0844681	2.70536	0.0068231	0.110958162979613	chr2	83	83	+	6227	SEMA4F	10505	ssemaphorin 4F
ENSG00000280614	1324.32	0.472274	0.174635	2.70435	0.00684392	0.111134275287233	chr21	1	1	-	923	NA	NA	NA
ENSG00000140416	405.745	0.217781	0.0805412	2.70397	0.00685167	0.111134275287233	chr15	295	295	+	14700	TPM1	7168	tropomyosin 1
ENSG00000241316	29.2585	0.424239	0.1569	2.70388	0.0068534	0.111134275287233	chr3	62	62	+	11122	SUCLG2-DT	101927111	SUCLG2 divergent transcript
ENSG00000106560	2118.7	-0.142437	0.0526818	-2.70371	0.00685693	0.111134275287233	chr7	8	8	+	2097	GIMAP2	26157	GTPase, IMAP family member 2
ENSG00000263934	4.68395	0.987645	0.365309	2.70359	0.00685945	0.111134275287233	chr17	1	1	+	699	NA	NA	NA
ENSG00000109686	20.3027	0.595391	0.220329	2.70228	0.00688663	0.111491750452607	chr4	156	156	-	7741	SH3D19	152503	SH3 domain containing 19
ENSG00000162946	546.923	-0.2375	0.0878994	-2.70196	0.00689325	0.111515995069053	chr1	180	180	+	12929	DISC1	27185	DISC1 scaffold protein
ENSG00000223505	3.53259	1.04718	0.387582	2.70182	0.00689608	NA	chr1	1	1	-	328	NA	NA	NA
ENSG00000137094	121.631	-0.432562	0.160232	-2.6996	0.00694227	0.112224265079739	chr9	48	48	+	5891	DNAJB5	25822	DnaJ heat shock protein family (Hsp40) member B5
ENSG00000243480	19.7649	0.425167	0.157507	2.69936	0.00694734	0.112224265079739	chr1	20	20	+	1599	AMY2A	279	amylase alpha 2A
ENSG00000100417	280.116	-0.160002	0.0592907	-2.6986	0.00696321	0.112397295651622	chr22	48	48	-	5057	PMM1	5372	phosphomannomutase 1
ENSG00000221890	156.249	0.293159	0.108653	2.69813	0.00697308	0.112437204070109	chr22	5	5	-	5830	NPTXR	23467	neuronal pentraxin receptor
ENSG00000183826	640.289	-0.141024	0.0522752	-2.69772	0.00698171	0.112437204070109	chr6	62	62	-	9451	BTBD9	114781	BTB domain containing 9
ENSG00000167286	2068.16	-0.181127	0.0671417	-2.69769	0.00698225	0.112437204070109	chr11	29	29	-	3408	CD3D	915	CD3 delta subunit of T-cell receptor complex
ENSG00000226976	481.833	-0.185225	0.0686695	-2.69734	0.0069895	0.112437204070109	chr6	1	1	+	330	NA	NA	NA
ENSG00000178252	1807.78	0.162156	0.0601224	2.6971	0.00699455	0.112437204070109	chr3	86	86	+	5304	WDR6	11180	WD repeat domain 6
ENSG00000198830	2916.36	-0.123964	0.0459634	-2.697	0.00699667	0.112437204070109	chr1	43	43	+	3189	HMGN2	3151	high mobility group nucleosomal binding domain 2
ENSG00000252743	0.99984	2.04673	0.759275	2.69564	0.00702537	NA	chr6	1	1	-	103	RNU6-850P	106481919	RNA, U6 small nuclear 850, pseudogene
ENSG00000162664	690.406	0.164615	0.0610756	2.69526	0.00703328	0.112926091853946	chr1	38	38	+	10988	ZNF326	284695	zinc finger protein 326
ENSG00000143420	2171.14	-0.107882	0.0400325	-2.69486	0.00704188	0.112926091853946	chr1	55	55	-	4619	ENSA	2029	endosulfine alpha
ENSG00000177082	117.305	0.222986	0.082746	2.69482	0.00704265	0.112926091853946	chr15	117	117	-	9622	WDR73	84942	WD repeat domain 73
ENSG00000185880	1579.48	-0.189774	0.0704452	-2.69392	0.00706171	0.113148475964035	chr15	56	56	+	9265	TRIM69	140691	tripartite motif containing 69
ENSG00000100288	77.8322	0.292865	0.108741	2.69325	0.00707601	0.113294230827704	chr22	83	83	-	2866	CHKB	1120	choline kinase beta
ENSG00000205758	508.499	0.143288	0.0532435	2.69119	0.00711985	0.113912416343763	chr21	168	168	-	6177	CRYZL1	9946	crystallin zeta like 1
ENSG00000180855	115.856	-0.242265	0.0900408	-2.69061	0.00713206	0.11402399843474	chr19	8	8	-	2663	ZNF443	10224	zinc finger protein 443
ENSG00000179583	2900.43	0.211376	0.078577	2.69005	0.00714421	0.11413438306554	chr16	179	179	+	22553	CIITA	4261	class II major histocompatibility complex transactivator
ENSG00000108518	20760.1	-0.125856	0.0467952	-2.68951	0.00715573	0.114151795898812	chr17	8	8	-	1599	PFN1	5216	profilin 1
ENSG00000143486	876.463	0.0960173	0.0357009	2.68949	0.00715611	0.114151795898812	chr1	72	72	-	8066	EIF2D	1939	eukaryotic translation initiation factor 2D
ENSG00000213693	19.3752	0.459254	0.170804	2.68879	0.00717121	0.114151795898812	chr11	1	1	+	2181	SEC14L1P1	729799	SEC14 like 1 pseudogene 1
ENSG00000167767	3.95872	0.995912	0.370401	2.68874	0.00717218	0.114151795898812	chr12	25	25	-	4364	KRT80	144501	keratin 80
ENSG00000260051	14.2459	0.571053	0.212419	2.68833	0.00718106	0.114151795898812	chr16	2	2	+	570	NA	NA	NA
ENSG00000223891	380.287	-0.227691	0.0847065	-2.688	0.00718809	0.114151795898812	chr20	37	37	+	9239	OSER1-DT	100505783	OSER1 divergent transcript
ENSG00000163482	200.159	0.186244	0.0692925	2.6878	0.00719254	0.114151795898812	chr2	143	143	+	6415	STK36	27148	serine/threonine kinase 36
ENSG00000106399	233.351	-0.192146	0.0714894	-2.68775	0.00719351	0.114151795898812	chr7	27	27	-	3232	RPA3	6119	replication protein A3
ENSG00000183298	959.862	-0.235819	0.0877401	-2.6877	0.00719466	0.114151795898812	chr1	1	1	-	880	RPSAP19	730029	ribosomal protein SA pseudogene 19
ENSG00000176915	2317.32	0.0772988	0.0287617	2.68756	0.00719772	0.114151795898812	chr12	70	70	-	17461	ANKLE2	23141	ankyrin repeat and LEM domain containing 2
ENSG00000177700	604.11	-0.161788	0.0602304	-2.68616	0.00722793	0.11451220956869	chr11	5	5	-	1126	POLR2L	5441	RNA polymerase II, I and III subunit L
ENSG00000289540	5.14839	-0.989075	0.368261	-2.6858	0.00723563	0.11451220956869	chr5	1	1	-	532	NA	NA	NA
ENSG00000163904	1034.81	-0.119803	0.0446083	-2.68567	0.00723855	0.11451220956869	chr3	90	90	+	7102	SENP2	59343	SUMO specific peptidase 2
ENSG00000138604	339.995	0.184118	0.0685593	2.68553	0.00724148	0.11451220956869	chr15	13	13	+	6630	GLCE	26035	glucuronic acid epimerase
ENSG00000178081	2.73604	1.16637	0.434387	2.6851	0.00725071	NA	chr15	5	5	+	440	NA	NA	NA
ENSG00000067596	2077.87	-0.128683	0.0479248	-2.6851	0.00725088	0.114523078838338	chr17	126	126	+	10760	DHX8	1659	DEAH-box helicase 8
ENSG00000133116	27.712	0.546031	0.203363	2.68501	0.00725269	0.114523078838338	chr13	10	10	+	5064	KL	9365	klotho
ENSG00000171311	556.339	-0.131866	0.0491163	-2.68477	0.00725805	0.114524602675757	chr10	63	63	-	3578	EXOSC1	51013	exosome component 1
ENSG00000062194	5023.58	-0.109298	0.0407257	-2.68377	0.00727966	0.114658551455842	chr5	73	73	+	6472	GPBP1	65056	GC-rich promoter binding protein 1
ENSG00000228113	43.0035	0.496247	0.184911	2.6837	0.00728122	0.114658551455842	chr7	50	50	+	4838	NA	NA	NA
ENSG00000161381	292.991	0.269923	0.100583	2.6836	0.00728352	0.114658551455842	chr17	158	158	-	9255	PLXDC1	57125	plexin domain containing 1
ENSG00000164086	1211.82	-0.139605	0.0520337	-2.68298	0.00729704	0.114658551455842	chr3	5	5	-	5669	DUSP7	1849	dual specificity phosphatase 7
ENSG00000180979	472.856	-0.118945	0.0443349	-2.68287	0.00729928	0.114658551455842	chr15	28	28	-	8114	LRRC57	255252	leucine rich repeat containing 57
ENSG00000155508	3347.35	-0.0892098	0.0332518	-2.68285	0.00729972	0.114658551455842	chr5	127	127	+	3929	CNOT8	9337	CCR4-NOT transcription complex subunit 8
ENSG00000241490	14.0938	0.654062	0.243809	2.68268	0.00730339	0.114658551455842	chr3	5	5	+	3101	NA	NA	NA
ENSG00000031823	1658.29	-0.107317	0.0400199	-2.6816	0.00732718	0.114944165670409	chr19	251	251	-	7445	RANBP3	8498	RAN binding protein 3
ENSG00000282173	56.5838	0.356813	0.133071	2.68137	0.00733214	0.114944165670409	chr7	1	1	+	50	TRBJ1-5	28631	T cell receptor beta joining 1-5
ENSG00000228784	184.08	0.21982	0.0820083	2.68046	0.0073522	0.115097656136103	chr2	46	46	+	6491	LINC00954	400946	long intergenic non-protein coding RNA 954
ENSG00000232388	444.132	-0.222103	0.0828633	-2.68036	0.00735437	0.115097656136103	chr20	6	6	+	1098	SMIM26	388789	small integral membrane protein 26
ENSG00000115827	586.7	0.181335	0.0676572	2.6802	0.00735779	0.115097656136103	chr2	84	84	+	7657	DCAF17	80067	DDB1 and CUL4 associated factor 17
ENSG00000091640	849.521	-0.124044	0.0463127	-2.6784	0.00739747	0.115635182036517	chr17	35	35	-	2776	SPAG7	9552	sperm associated antigen 7
ENSG00000287426	4.78148	1.02979	0.384595	2.67759	0.0074153	0.115817906308162	chr11	4	4	-	1298	NA	NA	NA
ENSG00000236772	12.6443	0.711896	0.265891	2.67739	0.00741979	0.115817906308162	chr20	4	4	+	986	NA	NA	NA
ENSG00000283337	3.81407	1.14864	0.429187	2.67632	0.00744365	NA	chr10	1	1	+	99	LOC124902567	124902567	uncharacterized LOC124902567
ENSG00000260475	2.16405	1.41453	0.528595	2.67602	0.00745021	NA	chr10	1	1	+	1075	NA	NA	NA
ENSG00000139194	60.4152	0.39822	0.148815	2.67593	0.00745216	0.116220272571398	chr12	17	17	-	3027	RBP5	83758	retinol binding protein 5
ENSG00000265293	10.1499	0.544266	0.203407	2.67575	0.00745624	0.116220272571398	chr17	2	2	-	949	NA	NA	NA
ENSG00000101194	181.046	0.26507	0.0991075	2.67457	0.0074826	0.116547618839814	chr20	58	58	+	5461	SLC17A9	63910	solute carrier family 17 member 9
ENSG00000266338	759.256	0.217074	0.0811705	2.67429	0.00748867	0.116558774269733	chr1	116	116	-	5305	NBPF15	284565	NBPF member 15
ENSG00000244625	349.945	0.154719	0.0578692	2.6736	0.0075041	0.11665855754319	chr22	60	60	+	7814	MIATNB	102724827	MIAT neighbor
ENSG00000188997	361.168	-0.227899	0.0852427	-2.67353	0.00750579	0.11665855754319	chr11	17	17	-	3968	KCTD21	283219	potassium channel tetramerization domain containing 21
ENSG00000287684	5.14967	0.917402	0.3432	2.67308	0.00751585	0.116680801931197	chr1	5	5	-	3827	LOC105372984	105372984	uncharacterized LOC105372984
ENSG00000244124	7.905	0.81175	0.303687	2.67299	0.00751794	0.116680801931197	chr3	2	2	-	376	NA	NA	NA
ENSG00000168806	221.309	-0.221433	0.0828759	-2.67187	0.00754308	0.116891410082841	chr15	3	3	-	6934	LCMT2	9836	leucine carboxyl methyltransferase 2
ENSG00000235863	372.644	-0.19785	0.0740509	-2.67182	0.0075442	0.116891410082841	chr6	3	3	+	2365	B3GALT4	8705	beta-1,3-galactosyltransferase 4
ENSG00000181240	2.33689	-1.72138	0.644384	-2.67137	0.00755433	NA	chr19	23	23	-	1649	SLC25A41	284427	solute carrier family 25 member 41
ENSG00000243927	639.22	-0.159786	0.0598259	-2.67086	0.00756583	0.116891410082841	chr21	18	18	+	4273	MRPS6	64968	mitochondrial ribosomal protein S6
ENSG00000070061	1383.7	0.128623	0.0481608	2.6707	0.0075694	0.116891410082841	chr9	1474	1474	-	24261	ELP1	8518	elongator acetyltransferase complex subunit 1
ENSG00000183978	311.995	-0.142769	0.0534601	-2.67058	0.0075721	0.116891410082841	chr17	5	5	-	1931	COA3	28958	cytochrome c oxidase assembly factor 3
ENSG00000135913	294.526	0.243272	0.0910994	2.6704	0.00757599	0.116891410082841	chr2	138	138	-	9280	USP37	57695	ubiquitin specific peptidase 37
ENSG00000206503	53403.6	-0.234222	0.0877115	-2.67037	0.00757672	0.116891410082841	chr6	177	177	+	6219	HLA-A	3105	major histocompatibility complex, class I, A
ENSG00000176095	2290.91	-0.202291	0.075757	-2.67026	0.0075792	0.116891410082841	chr3	37	37	-	5200	IP6K1	9807	inositol hexakisphosphate kinase 1
ENSG00000120693	30.6479	-0.401257	0.150276	-2.67014	0.00758205	0.116891410082841	chr13	21	21	-	5956	SMAD9	4093	SMAD family member 9
ENSG00000152926	2738.74	0.318944	0.119455	2.67	0.00758519	0.116891410082841	chr7	10	10	-	10695	ZNF117	51351	zinc finger protein 117
ENSG00000162494	0.323723	4.78275	1.7917	2.6694	0.00759869	NA	chr1	2	2	-	2168	LRRC38	126755	leucine rich repeat containing 38
ENSG00000203667	75.7129	0.325336	0.121945	2.6679	0.00763262	0.117539174571244	chr1	19	19	+	4570	COX20	116228	cytochrome c oxidase assembly factor COX20
ENSG00000250659	3.95344	1.12261	0.421084	2.66601	0.00767582	0.118120827776341	chr11	2	2	+	264	NA	NA	NA
ENSG00000105486	607.571	0.161873	0.0607305	2.66544	0.00768883	0.118237546446618	chr19	637	637	-	11348	LIG1	3978	DNA ligase 1
ENSG00000139687	1494.1	0.148006	0.0555374	2.66497	0.00769948	0.118317659572681	chr13	79	79	+	6434	RB1	5925	RB transcriptional corepressor 1
ENSG00000239559	120.748	-0.281169	0.105522	-2.66454	0.00770939	0.118386431321623	chr11	1	1	-	287	NA	NA	NA
ENSG00000199476	2.12525	-1.27716	0.479424	-2.66394	0.00772317	NA	chr3	1	1	+	108	NA	NA	NA
ENSG00000180573	4521.71	-0.263925	0.0991507	-2.66186	0.00777106	0.119218366640957	chr6	5	5	+	1668	H2AC6	8334	H2A clustered histone 6
ENSG00000259248	64.9897	0.363964	0.136741	2.66171	0.00777452	0.119218366640957	chr15	54	54	-	8827	USP3-AS1	100130855	USP3 antisense RNA 1
ENSG00000168386	41.7891	-0.427566	0.16066	-2.66131	0.00778365	0.1192744462932	chr3	38	38	-	7233	FILIP1L	11259	filamin A interacting protein 1 like
ENSG00000227176	5.79175	0.648956	0.243997	2.65969	0.00782124	0.11976621057353	chr2	2	2	-	772	NA	NA	NA
ENSG00000277476	125.872	0.247918	0.0932237	2.65939	0.00782829	0.119789962723167	chr17	1	1	+	2735	NA	NA	NA
ENSG00000235903	18.4802	0.545663	0.205244	2.6586	0.0078465	0.119958157810306	chr13	71	71	+	19170	CPB2-AS1	100509894	CPB2 antisense RNA 1
ENSG00000106772	72.4709	0.735467	0.276656	2.65842	0.0078509	0.119958157810306	chr9	123	123	-	14683	PRUNE2	158471	prune homolog 2 with BCH domain
ENSG00000231329	28.5713	0.519629	0.195481	2.6582	0.00785581	0.119958157810306	chr6	54	54	-	5149	NA	NA	NA
ENSG00000204482	10308.9	-0.243518	0.0916247	-2.65778	0.00786573	0.120025399112522	chr6	69	69	+	2281	LST1	7940	leukocyte specific transcript 1
ENSG00000100150	417.997	-0.156241	0.0587942	-2.65743	0.00787386	0.120058164479223	chr22	1495	1495	+	17927	DEPDC5	9681	DEP domain containing 5, GATOR1 subcomplex subunit
ENSG00000263712	0.738364	1.74874	0.658066	2.65739	0.00787488	NA	chr6	1	1	+	69	MIR4639	100616269	microRNA 4639
ENSG00000110944	136.997	-0.2759	0.103831	-2.65722	0.0078789	0.120058164479223	chr12	14	14	+	1178	IL23A	51561	interleukin 23 subunit alpha
ENSG00000164209	1195.16	0.143768	0.0541226	2.65634	0.0078995	0.120287814361169	chr5	51	51	+	8270	SLC25A46	91137	solute carrier family 25 member 46
ENSG00000161547	3441.17	0.0984953	0.0370873	2.65576	0.00791288	0.120407445028778	chr17	32	32	-	2976	SRSF2	6427	serine and arginine rich splicing factor 2
ENSG00000059588	850.826	0.194341	0.0731898	2.6553	0.00792373	0.12048824311439	chr1	66	66	-	7819	TARBP1	6894	tRNA guanosine 2 -O-methyltransferase TARBP1
ENSG00000251034	124.19	0.296027	0.111505	2.65484	0.00793467	0.120570367650963	chr8	11	11	-	6151	NA	NA	NA
ENSG00000124444	145.234	-0.20723	0.0781063	-2.65319	0.00797358	0.121077269627702	chr19	19	19	+	3481	ZNF576	79177	zinc finger protein 576
ENSG00000175564	97.4458	-0.258452	0.0974362	-2.65252	0.00798926	0.121230763830457	chr11	17	17	-	3338	UCP3	7352	uncoupling protein 3
ENSG00000171094	1.49409	1.63749	0.617566	2.65152	0.00801306	NA	chr2	101	101	-	7382	ALK	238	ALK receptor tyrosine kinase
ENSG00000278861	6.38098	0.823395	0.310581	2.65114	0.00802206	0.121643763513175	chr12	1	1	+	601	NA	NA	NA
ENSG00000184983	870.336	-0.167116	0.0630609	-2.65008	0.00804724	0.121940582898001	chr22	8	8	-	1344	NDUFA6	4700	NADH:ubiquinone oxidoreductase subunit A6
ENSG00000113851	1165.01	0.138056	0.0521016	2.64974	0.00805541	0.121979572099659	chr3	87	87	-	8052	CRBN	51185	cereblon
ENSG00000288757	34.6216	-0.465671	0.175774	-2.64926	0.00806684	0.122067772302654	chr10	1	1	-	319	NA	NA	NA
ENSG00000167702	374.337	0.250495	0.0945926	2.64815	0.00809339	0.122384401981772	chr8	88	88	+	4447	KIFC2	90990	kinesin family member C2
ENSG00000199691	10.3358	0.783295	0.295842	2.64768	0.00810458	0.122468568704522	chr20	1	1	+	315	NA	NA	NA
ENSG00000260589	8.84571	-0.767918	0.290068	-2.64737	0.008112	0.122495665685629	chr10	1	1	-	2595	STAM-DT	102723166	STAM divergent transcript
ENSG00000205423	789.642	-0.192639	0.0727809	-2.64683	0.00812499	0.122598608651436	chr16	57	57	+	4178	CNEP1R1	255919	CTD nuclear envelope phosphatase 1 regulatory subunit 1
ENSG00000175938	403.252	-0.221342	0.083632	-2.64662	0.00813008	0.122598608651436	chr16	10	10	+	2641	ORAI3	93129	ORAI calcium release-activated calcium modulator 3
ENSG00000287566	1.74241	1.92643	0.727992	2.64622	0.00813975	NA	chr10	14	14	-	4431	LOC105376380	105376380	uncharacterized LOC105376380
ENSG00000147123	661.952	-0.130278	0.0492347	-2.64605	0.00814377	0.122680901936297	chrX	21	21	-	3396	NDUFB11	54539	NADH:ubiquinone oxidoreductase subunit B11
ENSG00000178467	478.596	0.146262	0.0552819	2.64574	0.0081512	0.122680901936297	chr3	54	54	+	7637	P4HTM	54681	prolyl 4-hydroxylase, transmembrane
ENSG00000130706	1218.43	-0.150093	0.0567351	-2.6455	0.00815705	0.122680901936297	chr20	36	36	+	2142	ADRM1	11047	ADRM1 26S proteasome ubiquitin receptor
ENSG00000267390	15.424	-0.446135	0.168642	-2.64546	0.00815807	0.122680901936297	chr18	4	4	+	820	KDSR-DT	118827811	KDSR divergent transcript
ENSG00000188282	55.7257	0.384336	0.145306	2.64501	0.00816883	0.122757967900317	chr2	79	79	+	4360	RUFY4	285180	RUN and FYVE domain containing 4
ENSG00000106261	2135.46	0.105922	0.0400552	2.64439	0.00818382	0.122898342277831	chr7	29	29	+	10319	ZKSCAN1	7586	zinc finger with KRAB and SCAN domains 1
ENSG00000272906	22.1896	-0.420784	0.159194	-2.64322	0.00821214	0.123238707325275	chr1	1	1	-	989	NA	NA	NA
ENSG00000149257	141.515	-0.221112	0.083671	-2.64263	0.00822637	0.123367197532133	chr11	65	65	+	6281	SERPINH1	871	serpin family H member 1
ENSG00000172530	1144.44	-0.199878	0.0756468	-2.64226	0.00823553	0.123419620057998	chr16	191	191	+	8156	BANP	54971	BTG3 associated nuclear protein
ENSG00000161509	19.4818	0.484021	0.183201	2.64202	0.00824135	0.123421820365106	chr17	38	38	-	8584	GRIN2C	2905	glutamate ionotropic receptor NMDA type subunit 2C
ENSG00000257550	1.22677	1.8532	0.701605	2.64137	0.00825706	NA	chr12	3	3	+	2390	ATF7-AS1	100652999	ATF7 antisense RNA 1
ENSG00000227097	6224.66	-0.247909	0.0938578	-2.64132	0.00825828	0.123590422685282	chr11	1	1	+	210	NA	NA	NA
ENSG00000278993	48.3765	0.334069	0.126498	2.64091	0.00826831	0.123621879990902	chr12	1	1	+	1828	NA	NA	NA
ENSG00000273343	13.5775	0.617564	0.233857	2.64077	0.00827174	0.123621879990902	chr22	1	1	-	631	NA	NA	NA
ENSG00000085788	1031.52	0.180831	0.0684929	2.64014	0.00828717	0.123767630498481	chr8	141	141	+	10548	DDHD2	23259	DDHD domain containing 2
ENSG00000161664	57.024	0.314622	0.119227	2.63886	0.00831866	0.124067640507363	chr17	13	13	+	2233	ASB16	92591	ankyrin repeat and SOCS box containing 16
ENSG00000214826	85.4299	0.345589	0.130966	2.63877	0.00832066	0.124067640507363	chr12	27	27	-	2947	NA	NA	NA
ENSG00000198208	23.1213	0.4592	0.174043	2.63842	0.00832925	0.124067640507363	chr14	98	98	-	7526	RPS6KL1	83694	ribosomal protein S6 kinase like 1
ENSG00000225032	80.9664	0.271655	0.102967	2.63827	0.008333	0.124067640507363	chr9	9	9	+	2247	LOC102723566	102723566	uncharacterized LOC102723566
ENSG00000262227	16.6519	0.441843	0.167484	2.63813	0.00833657	0.124067640507363	chr17	2	2	+	702	NA	NA	NA
ENSG00000150995	1489.67	0.175833	0.0666557	2.63793	0.00834145	0.124067640507363	chr3	1066	1066	+	32120	ITPR1	3708	inositol 1,4,5-trisphosphate receptor type 1
ENSG00000266803	0.817709	2.02791	0.768957	2.63723	0.00835871	NA	chr17	2	2	-	689	NA	NA	NA
ENSG00000255362	1.25327	-1.9357	0.734073	-2.63694	0.00836588	NA	chr11	3	3	-	388	LINC02761	107984359	long intergenic non-protein coding RNA 2761
ENSG00000188277	56.6261	0.251344	0.0953306	2.63655	0.00837533	0.124486496686573	chr15	1	1	+	2470	C15orf62	643338	chromosome 15 open reading frame 62
ENSG00000162604	456.086	0.133078	0.05048	2.63624	0.00838293	0.124514595615452	chr1	59	59	-	5516	TM2D1	83941	TM2 domain containing 1
ENSG00000265690	3.61856	1.07188	0.406616	2.6361	0.00838661	NA	chr16	14	14	+	2009	NA	NA	NA
ENSG00000160213	1722.23	-0.19672	0.0746278	-2.63601	0.00838877	0.124516350935833	chr21	10	10	-	2740	CSTB	1476	cystatin B
ENSG00000109606	3163.94	0.109424	0.0415176	2.63561	0.00839866	0.124578222723128	chr4	39	39	-	8166	DHX15	1665	DEAH-box helicase 15
ENSG00000164751	819.957	-0.124284	0.0471741	-2.63458	0.00842419	0.124871897917465	chr8	20	20	-	4969	PEX2	5828	peroxisomal biogenesis factor 2
ENSG00000234534	3.48373	1.25939	0.478032	2.63453	0.00842537	NA	chr9	2	2	+	955	NA	NA	NA
ENSG00000282961	91.8271	0.203446	0.0772495	2.63362	0.00844796	0.125138943819159	chr8	1	1	+	12727	PRNCR1	101867536	prostate cancer associated non-coding RNA 1
ENSG00000152518	16867	-0.181491	0.068928	-2.63306	0.00846196	0.125237379787618	chr2	2	2	-	3693	ZFP36L2	678	ZFP36 ring finger protein like 2
ENSG00000204308	478.972	-0.132091	0.0501695	-2.63289	0.0084661	0.125237379787618	chr6	9	9	+	1127	RNF5	6048	ring finger protein 5
ENSG00000134294	6002.12	0.149393	0.0567502	2.63246	0.00847694	0.125253827589636	chr12	96	96	-	6509	SLC38A2	54407	solute carrier family 38 member 2
ENSG00000146425	1713.45	-0.194195	0.0737714	-2.63239	0.00847872	0.125253827589636	chr6	10	10	-	2953	DYNLT1	6993	dynein light chain Tctex-type 1
ENSG00000261375	22.0843	0.794872	0.302047	2.63162	0.00849792	0.125452303993861	chr15	4	4	-	1262	NA	NA	NA
ENSG00000167977	945.254	-0.136975	0.0520623	-2.63098	0.0085138	0.125601690705195	chr16	20	20	+	3372	KCTD5	54442	potassium channel tetramerization domain containing 5
ENSG00000291033	3.16316	2.26481	0.86083	2.63097	0.00851424	NA	chrY	63	63	+	12446	TXLNGY	246126	taxilin gamma Y-linked (pseudogene)
ENSG00000105058	2185.04	-0.106326	0.0404267	-2.6301	0.00853588	0.125801925835369	chr19	18	18	+	1921	FAM32A	26017	family with sequence similarity 32 member A
ENSG00000127526	1034.04	-0.0940577	0.0357636	-2.62998	0.00853893	0.125801925835369	chr19	37	37	-	7290	SLC35E1	79939	solute carrier family 35 member E1
ENSG00000178104	1017.03	0.157371	0.059853	2.62929	0.00855628	0.125972228862761	chr1	839	839	+	37693	PDE4DIP	9659	phosphodiesterase 4D interacting protein
ENSG00000234389	299.278	0.709758	0.270025	2.62849	0.00857657	0.126130475291995	chr2	3	3	+	1327	NA	NA	NA
ENSG00000090989	1582.6	-0.108344	0.0412204	-2.62841	0.00857861	0.126130475291995	chr4	83	83	+	5367	EXOC1	55763	exocyst complex component 1
ENSG00000289294	39.6593	-0.262658	0.0999559	-2.62774	0.00859553	0.126216884888663	chr2	1	1	-	2035	NA	NA	NA
ENSG00000289196	25.6738	-0.521194	0.198351	-2.62764	0.00859796	0.126216884888663	chr5	1	1	+	1075	NA	NA	NA
ENSG00000063180	101.95	0.241687	0.0919846	2.62748	0.00860208	0.126216884888663	chr19	17	17	-	1946	CA11	770	carbonic anhydrase 11
ENSG00000261158	5.10251	-1.00314	0.381823	-2.62724	0.00860816	0.126216884888663	chr16	2	2	+	927	NA	NA	NA
ENSG00000122257	3500.75	0.104282	0.0396959	2.62701	0.00861379	0.126216884888663	chr16	126	126	+	10475	RBBP6	5930	RB binding protein 6, ubiquitin ligase
ENSG00000120500	9.80214	0.723519	0.275483	2.62636	0.00863023	0.126216884888663	chrX	44	44	+	1719	ARR3	407	arrestin 3
ENSG00000280071	726.22	-0.157922	0.0601327	-2.62623	0.00863376	0.126216884888663	chr21	7	7	-	1584	LOC102724023	102724023	glutamine amidotransferase class 1 domain containing 3B
ENSG00000289036	1.76891	2.25342	0.858107	2.62604	0.00863854	NA	chr8	2	2	+	376	NA	NA	NA
ENSG00000225231	64.5845	1.22612	0.466909	2.62603	0.00863877	0.126216884888663	chr12	19	19	-	4925	LINC02470	100506159	long intergenic non-protein coding RNA 2470
ENSG00000163516	2244.7	0.104881	0.0399392	2.62602	0.0086391	0.126216884888663	chr2	143	143	+	6103	ANKZF1	55139	ankyrin repeat and zinc finger peptidyl tRNA hydrolase 1
ENSG00000132581	1001.22	-0.144345	0.0549733	-2.62573	0.00864633	0.126216884888663	chr17	29	29	-	3213	SDF2	6388	stromal cell derived factor 2
ENSG00000255135	37.1332	-0.344964	0.131382	-2.62565	0.00864825	0.126216884888663	chr11	13	13	-	1064	EMSY-DT	124902718	EMSY divergent transcript
ENSG00000273336	1.11957	1.89926	0.72346	2.62524	0.00865881	NA	chr10	1	1	+	533	OR7M1P	81352	olfactory receptor family 7 subfamily M member 1 pseudogene
ENSG00000164967	244.323	-0.207914	0.0792285	-2.62423	0.00868452	0.126661349081535	chr9	4	4	-	1092	RPP25L	138716	ribonuclease P/MRP subunit p25 like
ENSG00000075856	1440.62	-0.0853159	0.0325199	-2.62349	0.00870328	0.126850036316959	chr12	146	146	-	7637	SART3	9733	spliceosome associated factor 3, U4/U6 recycling protein
ENSG00000079332	2958.62	-0.127116	0.0484698	-2.62259	0.00872646	0.127060473404292	chr10	37	37	-	6914	SAR1A	56681	secretion associated Ras related GTPase 1A
ENSG00000138018	432.658	0.188254	0.071785	2.62247	0.00872939	0.127060473404292	chr2	23	23	+	8489	SELENOI	85465	selenoprotein I
ENSG00000130827	438.812	0.232592	0.0886995	2.62224	0.00873528	0.127061240624335	chrX	55	55	+	11710	PLXNA3	55558	plexin A3
ENSG00000290041	8.16445	0.823531	0.314157	2.6214	0.00875704	0.127253607209709	chr1	1	1	+	567	NA	NA	NA
ENSG00000175567	5325.84	-0.154908	0.0590981	-2.6212	0.00876207	0.127253607209709	chr11	48	48	-	2768	UCP2	7351	uncoupling protein 2
ENSG00000232927	9.97898	0.583014	0.222436	2.62105	0.00876603	0.127253607209709	chrY	1	1	+	1064	NA	NA	NA
ENSG00000132010	12.1811	-0.476775	0.182079	-2.6185	0.00883169	0.12812132295451	chr19	30	30	-	4096	ZNF20	7568	zinc finger protein 20
ENSG00000102119	723.633	0.144534	0.0552061	2.61808	0.00884252	0.128192990269831	chrX	83	83	+	1995	EMD	2010	emerin
ENSG00000120370	368.785	0.176986	0.0676281	2.61705	0.00886921	0.128313488149004	chr1	127	127	+	11246	GORAB	92344	golgin, RAB6 interacting
ENSG00000232926	9.60757	0.636015	0.243035	2.61697	0.00887138	0.128313488149004	chr22	1	1	+	682	RPL8P5	100271044	ribosomal protein L8 pseudogene 5
ENSG00000270231	1372.18	0.250904	0.0958786	2.61689	0.00887348	0.128313488149004	chr1	52	52	+	8168	NBPF8	728841	NBPF member 8
ENSG00000200041	4.16944	1.00567	0.384313	2.61681	0.00887563	0.128313488149004	chr9	1	1	-	102	NA	NA	NA
ENSG00000180787	349.069	0.183361	0.0700801	2.61645	0.00888485	0.128313488149004	chr17	2	2	+	4987	ZFP3	124961	ZFP3 zinc finger protein
ENSG00000234213	5.10174	0.68687	0.262525	2.6164	0.00888619	0.128313488149004	chr13	1	1	+	703	FHP1	100873790	fumarate hydratase pseudogene 1
ENSG00000149798	2.45015	1.31896	0.504181	2.61605	0.0088954	NA	chr11	4	4	+	2164	CDC42EP2	10435	CDC42 effector protein 2
ENSG00000277692	3.80211	-1.04775	0.400514	-2.61603	0.00889596	NA	chr20	1	1	+	682	NA	NA	NA
ENSG00000187372	0.860916	1.90775	0.729259	2.61601	0.0088964	NA	chr5	1	1	+	5061	PCDHB13	56123	protocadherin beta 13
ENSG00000013561	703.982	-0.117373	0.0448745	-2.61558	0.00890765	0.128525703929754	chr5	88	88	+	4988	RNF14	9604	ring finger protein 14
ENSG00000080822	1718.4	0.145441	0.0556193	2.61494	0.00892443	0.128525703929754	chr3	150	150	-	5210	CLDND1	56650	claudin domain containing 1
ENSG00000180228	436.89	0.132752	0.0507687	2.61485	0.00892679	0.128525703929754	chr2	224	224	-	12061	PRKRA	8575	protein activator of interferon induced protein kinase EIF2AK2
ENSG00000180626	284.99	0.255885	0.0978623	2.61475	0.00892933	0.128525703929754	chr17	5	5	-	5300	ZNF594	84622	zinc finger protein 594
ENSG00000248592	19.3808	0.424619	0.162398	2.61468	0.00893103	0.128525703929754	chr3	19	19	-	6271	STIMATE-MUSTN1	100526772	STIMATE-MUSTN1 readthrough
ENSG00000100445	148.968	0.231561	0.0885698	2.61444	0.00893738	0.128525703929754	chr14	79	79	-	3072	SDR39U1	56948	short chain dehydrogenase/reductase family 39U member 1
ENSG00000112308	8379.28	-0.0922954	0.0353046	-2.61426	0.0089422	0.128525703929754	chr6	15	15	-	4123	C6orf62	81688	chromosome 6 open reading frame 62
ENSG00000122224	1090.87	0.134326	0.0514183	2.61242	0.00899035	0.129093535765459	chr1	56	56	+	9118	LY9	4063	lymphocyte antigen 9
ENSG00000215030	9223.32	-0.19575	0.0749341	-2.6123	0.00899357	0.129093535765459	chr17	1	1	-	636	RPL13P12	388344	ribosomal protein L13 pseudogene 12
ENSG00000281357	28.4869	0.405151	0.155244	2.60976	0.0090605	0.129927102856573	chr5	31	31	+	10408	ARRDC3-AS1	100129716	ARRDC3 antisense RNA 1
ENSG00000289946	1.17945	-1.79494	0.687785	-2.60973	0.00906125	NA	chr22	3	3	+	541	NA	NA	NA
ENSG00000272072	29.4646	0.469674	0.180019	2.60903	0.00907983	0.129927102856573	chr7	1	1	-	742	NA	NA	NA
ENSG00000131781	200.29	0.197241	0.075604	2.60887	0.00908419	0.129927102856573	chr1	59	59	-	5984	FMO5	2330	flavin containing dimethylaniline monoxygenase 5
ENSG00000279833	137.464	0.296749	0.113749	2.60879	0.00908623	0.129927102856573	chr22	1	1	+	3671	NA	NA	NA
ENSG00000247287	186.477	0.221336	0.0848584	2.60829	0.00909952	0.129927102856573	chr14	9	9	-	5694	PRKCH-AS1	121233923	PRKCH antisense RNA 1
ENSG00000145348	401.077	0.160937	0.0617051	2.60817	0.00910278	0.129927102856573	chr4	213	213	-	10829	TBCK	93627	TBC1 domain containing kinase
ENSG00000110876	19059.4	-0.204088	0.0782607	-2.60779	0.00911279	0.129927102856573	chr12	6	6	-	2811	SELPLG	6404	selectin P ligand
ENSG00000034713	2524.51	-0.181458	0.069587	-2.60765	0.00911674	0.129927102856573	chr16	15	15	+	3010	GABARAPL2	11345	GABA type A receptor associated protein like 2
ENSG00000196371	435.23	0.159845	0.0613015	2.60752	0.00912018	0.129927102856573	chr11	1	1	+	5975	FUT4	2526	fucosyltransferase 4
ENSG00000218350	155.649	0.192196	0.0737154	2.60727	0.00912672	0.129927102856573	chr6	1	1	+	695	NA	NA	NA
ENSG00000293363	4.44048	0.834226	0.319972	2.60718	0.00912905	0.129927102856573	chr17	8	8	+	4145	NA	NA	NA
ENSG00000204152	65.6089	0.294932	0.11313	2.60703	0.00913304	0.129927102856573	chr10	27	27	+	3040	TIMM23B	100652748	translocase of inner mitochondrial membrane 23 homolog B
ENSG00000109133	1852.57	-0.16837	0.0645864	-2.60689	0.00913691	0.129927102856573	chr4	43	43	+	8462	TMEM33	55161	transmembrane protein 33
ENSG00000108826	294.636	-0.190443	0.073056	-2.60681	0.00913913	0.129927102856573	chr17	25	25	-	3020	MRPL27	51264	mitochondrial ribosomal protein L27
ENSG00000281181	1599.78	0.465173	0.178451	2.60673	0.00914114	0.129927102856573	chr21	1	1	-	923	NA	NA	NA
ENSG00000099139	381.1	0.243422	0.0934011	2.6062	0.0091553	0.130043501646087	chr9	149	149	+	13341	PCSK5	5125	proprotein convertase subtilisin/kexin type 5
ENSG00000177051	711.567	-0.14564	0.0558877	-2.60594	0.00916233	0.130058567333735	chr19	6	6	-	3527	FBXO46	23403	F-box protein 46
ENSG00000228809	1.82893	1.41426	0.542785	2.60557	0.00917222	NA	chr20	7	7	-	1700	NA	NA	NA
ENSG00000077063	9.43197	0.78772	0.302405	2.60485	0.0091914	0.130386205969497	chr7	100	100	-	6969	CTTNBP2	83992	cortactin binding protein 2
ENSG00000197320	12.6323	0.64282	0.246899	2.60357	0.00922588	0.130790058580402	chr7	1	1	+	2032	CPAMD8P1	340268	CPAMD8 pseudogene 1
ENSG00000154928	342.178	-0.266189	0.102269	-2.60283	0.00924566	0.130985236241088	chr3	70	70	+	5843	EPHB1	2047	EPH receptor B1
ENSG00000153823	615.887	0.297039	0.114135	2.60253	0.00925393	0.131017084738607	chr2	19	19	-	3367	PID1	55022	phosphotyrosine interaction domain containing 1
ENSG00000110925	541.119	-0.138909	0.0533823	-2.60215	0.00926401	0.131074656985339	chr12	29	29	-	5230	CSRNP2	81566	cysteine and serine rich nuclear protein 2
ENSG00000272288	106.458	-0.257535	0.0989909	-2.6016	0.00927888	0.131199723236925	chr6	7	7	+	962	ILRUN-AS1	101929243	ILRUN antisense RNA 1
ENSG00000243696	48.3092	0.332909	0.127999	2.60088	0.00929857	0.131290059639438	chr3	30	30	-	6334	NA	NA	NA
ENSG00000143643	1428.85	0.124673	0.0479372	2.60075	0.00930205	0.131290059639438	chr1	81	81	-	4212	TTC13	79573	tetratricopeptide repeat domain 13
ENSG00000034510	17531.5	-0.130399	0.0501413	-2.60063	0.00930514	0.131290059639438	chr2	3	3	+	461	TMSB10	9168	thymosin beta 10
ENSG00000082512	1504.35	0.170813	0.0656851	2.60048	0.00930938	0.131290059639438	chr1	51	51	+	9022	TRAF5	7188	TNF receptor associated factor 5
ENSG00000172869	1541.54	0.189377	0.0728562	2.59933	0.0093406	0.131644970586705	chr5	154	154	+	13929	DMXL1	1657	Dmx like 1
ENSG00000082293	131.68	0.402135	0.154735	2.59886	0.00935333	0.131739117809697	chr6	64	64	+	11018	COL19A1	1310	collagen type XIX alpha 1 chain
ENSG00000226889	2.97902	1.22812	0.472742	2.59787	0.00938033	NA	chr1	5	5	-	1491	ATF6-DT	102724329	ATF6 divergent transcript
ENSG00000206741	1.49974	1.69079	0.65116	2.59658	0.00941583	NA	chr5	1	1	-	113	NA	NA	NA
ENSG00000280800	1096.13	0.485119	0.186848	2.59633	0.0094226	0.1325901184756	chr21	1	1	-	923	NA	NA	NA
ENSG00000223350	11.2957	0.863909	0.332758	2.59621	0.00942592	0.1325901184756	chr22	2	2	+	409	IGLV9-49	28773	immunoglobulin lambda variable 9-49
ENSG00000005075	1024.19	-0.171495	0.0660724	-2.59556	0.00944377	0.132755375733917	chr7	4	4	-	937	POLR2J	5439	RNA polymerase II subunit J
ENSG00000225948	57.629	0.401761	0.154814	2.59512	0.00945582	0.132839010330448	chr10	4	4	+	500	LINC02648	101928150	long intergenic non-protein coding RNA 2648
ENSG00000234825	193.627	-0.139088	0.0536061	-2.59463	0.00946927	0.132888995728646	chrX	1	1	-	1822	XRCC6P2	389901	X-ray repair cross complementing 6 pseudogene 2
ENSG00000242259	654.659	-0.123354	0.0475437	-2.59455	0.00947158	0.132888995728646	chr22	30	30	-	6504	C22orf39	128977	chromosome 22 open reading frame 39
ENSG00000165349	2.15563	1.52098	0.586454	2.59353	0.00949975	NA	chrX	24	24	-	2268	SLC7A3	84889	solute carrier family 7 member 3
ENSG00000212536	1.76323	1.34596	0.518982	2.59346	0.00950151	NA	chr20	1	1	-	90	RNA5SP474	100873716	RNA, 5S ribosomal pseudogene 474
ENSG00000214046	598.079	-0.107192	0.041341	-2.59289	0.00951742	0.133413768688974	chr19	107	107	-	5104	SMIM7	79086	small integral membrane protein 7
ENSG00000185522	69.8265	0.307494	0.118598	2.59275	0.00952124	0.133413768688974	chr11	37	37	-	2898	LMNTD2	256329	lamin tail domain containing 2
ENSG00000274460	69.3574	-0.303045	0.116944	-2.59138	0.00955926	0.133860355822841	chr16	1	1	-	2797	NA	NA	NA
ENSG00000168653	613.254	-0.174578	0.0674028	-2.59007	0.00959576	0.134200700150251	chr1	6	6	+	548	NDUFS5	4725	NADH:ubiquinone oxidoreductase subunit S5
ENSG00000162526	9.60369	0.672714	0.259729	2.59006	0.00959589	0.134200700150251	chr1	9	9	+	1849	TSSK3	81629	testis specific serine kinase 3
ENSG00000196305	1436.11	0.144862	0.0559387	2.58965	0.00960722	0.134272932504224	chr9	1020	1020	-	22418	IARS1	3376	isoleucyl-tRNA synthetase 1
ENSG00000223519	7.67263	-0.844346	0.326134	-2.58896	0.00962675	0.134459581867311	chr1	23	23	-	3064	NA	NA	NA
ENSG00000110048	1563.72	-0.079995	0.0309044	-2.58847	0.00964042	0.134562966780574	chr11	23	23	-	5122	OSBP	5007	oxysterol binding protein
ENSG00000260884	14.6399	0.554483	0.214234	2.58821	0.00964771	0.134562966780574	chr16	2	2	+	513	PCHILR	129810500	prostate cancer associated HIP1 interacting lncRNA
ENSG00000271009	10.7788	-0.688808	0.266192	-2.58763	0.00966376	0.134562966780574	chr16	1	1	+	2072	NA	NA	NA
ENSG00000166471	611.06	-0.175268	0.0677366	-2.58749	0.0096677	0.134562966780574	chr11	42	42	-	4278	TMEM41B	440026	transmembrane protein 41B
ENSG00000124406	1996.63	0.175339	0.0677682	2.58733	0.00967229	0.134562966780574	chr4	150	150	-	11215	ATP8A1	10396	ATPase phospholipid transporting 8A1
ENSG00000228201	5.86512	0.808107	0.312337	2.58729	0.00967341	0.134562966780574	chr16	2	2	-	389	NA	NA	NA
ENSG00000172000	7.9941	-0.809615	0.312937	-2.58715	0.00967741	0.134562966780574	chr19	12	12	+	6574	ZNF556	80032	zinc finger protein 556
ENSG00000196199	3742.78	0.088686	0.0342833	2.58685	0.00968567	0.134591803259782	chr13	28	28	+	4909	MPHOSPH8	54737	M-phase phosphoprotein 8
ENSG00000287510	3.19463	1.17095	0.452841	2.58578	0.00971587	NA	chr1	2	2	+	1077	NA	NA	NA
ENSG00000279089	52.7038	0.290984	0.112542	2.58555	0.0097223	0.135014772199402	chr17	1	1	-	3213	NA	NA	NA
ENSG00000289044	2.05691	-1.34874	0.521745	-2.58505	0.0097366	NA	chr22	1	1	+	737	NA	NA	NA
ENSG00000232611	33.6659	-0.317814	0.122962	-2.58465	0.00974792	0.135284224215795	chrX	2	2	-	3018	NA	NA	NA
ENSG00000060339	2796.45	0.125306	0.048487	2.58431	0.00975732	0.135300575647741	chr10	224	224	+	6059	CCAR1	55749	cell division cycle and apoptosis regulator 1
ENSG00000118976	92.1908	0.314603	0.121743	2.58416	0.00976152	0.135300575647741	chr12	1	1	+	3067	NA	NA	NA
ENSG00000012174	166.889	0.197514	0.0764512	2.58353	0.00977951	0.135463652056019	chrX	24	24	+	8945	MBTPS2	51360	membrane bound transcription factor peptidase, site 2
ENSG00000261868	3.52028	1.05716	0.409191	2.58353	0.00977957	NA	chr17	1	1	+	1327	NA	NA	NA
ENSG00000249846	16.769	0.527752	0.204464	2.58115	0.00984717	0.136314130733686	chr3	24	24	+	4053	LINC02021	105374104	long intergenic non-protein coding RNA 2021
ENSG00000173846	935.157	0.307055	0.118988	2.58054	0.00986449	0.136390599772747	chr1	51	51	+	3327	PLK3	1263	polo like kinase 3
ENSG00000280213	12.3643	0.534184	0.207007	2.58052	0.00986522	0.136390599772747	chr20	1	1	+	3602	UCKL1-AS1	100113386	UCKL1 antisense RNA 1
ENSG00000162819	1990.64	-0.139616	0.0541112	-2.58017	0.00987526	0.136417945325887	chr1	78	78	+	4980	BROX	148362	BRO1 domain and CAAX motif containing
ENSG00000141527	36.6964	0.381161	0.147736	2.58001	0.00987973	0.136417945325887	chr17	429	429	+	10969	CARD14	79092	caspase recruitment domain family member 14
ENSG00000141741	488.028	-0.165554	0.0642021	-2.57864	0.00991914	0.13687531546452	chr17	16	16	-	2037	MIEN1	84299	migration and invasion enhancer 1
ENSG00000111863	264.693	0.411477	0.159604	2.57811	0.0099342	0.136982714221012	chr6	50	50	-	3947	ADTRP	84830	androgen dependent TFPI regulating protein
ENSG00000141425	862.786	0.112321	0.0435725	2.57779	0.00994331	0.136982714221012	chr18	60	60	-	8442	RPRD1A	55197	regulation of nuclear pre-mRNA domain containing 1A
ENSG00000288989	10.6236	-0.598543	0.2322	-2.57771	0.00994579	0.136982714221012	chr9	2	2	-	612	LOC105376306	105376306	uncharacterized LOC105376306
ENSG00000232748	7.37313	0.7654	0.297054	2.57663	0.00997681	0.137104176015765	chr16	3	3	+	3593	NA	NA	NA
ENSG00000106462	308.214	0.184324	0.0715377	2.57659	0.0099779	0.137104176015765	chr7	298	298	-	10774	EZH2	2146	enhancer of zeste 2 polycomb repressive complex 2 subunit
ENSG00000170270	211.623	-0.173399	0.0672994	-2.57653	0.00997963	0.137104176015765	chr14	4	4	-	1125	GON7	84520	GON7 subunit of KEOPS complex
ENSG00000214753	1301.25	-0.112392	0.0436214	-2.57653	0.0099798	0.137104176015765	chr11	16	16	-	5401	HNRNPUL2	221092	heterogeneous nuclear ribonucleoprotein U like 2
ENSG00000284138	0.731112	2.11822	0.822145	2.57646	0.00998179	NA	chr1	1	1	-	440	ATP6V0CP4	112436690	ATPase H+ transporting V0 subunit c pseudogene 4
ENSG00000189079	1261.88	-0.153181	0.0594862	-2.57506	0.0100223	0.137506247174543	chr12	95	95	+	12406	ARID2	196528	AT-rich interaction domain 2
ENSG00000129317	830.775	0.182297	0.0707943	2.57503	0.0100233	0.137506247174543	chr12	54	54	-	14014	PUS7L	83448	pseudouridine synthase 7 like
ENSG00000141030	1184.03	-0.149106	0.0579124	-2.57468	0.0100332	0.137506247174543	chr17	114	114	-	2972	COPS3	8533	COP9 signalosome subunit 3
ENSG00000211593	35.3856	0.5046	0.195988	2.57464	0.0100343	0.137506247174543	chr2	1	1	-	38	IGKJ5	28946	immunoglobulin kappa joining 5
ENSG00000180530	923.696	0.212964	0.082752	2.57353	0.0100668	0.137824221527528	chr21	23	23	-	8497	NRIP1	8204	nuclear receptor interacting protein 1
ENSG00000074181	13.7676	0.671299	0.26086	2.57341	0.0100702	0.137824221527528	chr19	69	69	-	9408	NOTCH3	4854	notch receptor 3
ENSG00000104177	186.697	0.300439	0.116779	2.57272	0.0100902	0.138011995263919	chr15	99	99	-	13893	MYEF2	50804	myelin expression factor 2
ENSG00000179115	710.505	-0.124237	0.0483166	-2.57132	0.0101312	0.138409160463485	chr19	94	94	-	2434	FARSA	2193	phenylalanyl-tRNA synthetase subunit alpha
ENSG00000007341	153.577	0.184225	0.0716467	2.57129	0.010132	0.138409160463485	chr1	228	228	-	8108	ST7L	54879	suppression of tumorigenicity 7 like
ENSG00000120210	11.0442	0.632952	0.246215	2.57073	0.0101485	0.138547521743401	chr9	10	10	-	1734	INSL6	11172	insulin like 6
ENSG00000267651	0.98232	1.86642	0.726175	2.57021	0.0101637	NA	chr18	1	1	-	2124	NA	NA	NA
ENSG00000213279	6.06782	-0.776989	0.302429	-2.56916	0.0101945	0.139088635744062	chr22	2	2	-	2379	NA	NA	NA
ENSG00000002726	77.5258	-0.953649	0.371303	-2.56839	0.0102173	0.139248618511065	chr7	34	34	+	3786	AOC1	26	amine oxidase copper containing 1
ENSG00000138061	1425.22	0.356601	0.138846	2.56833	0.010219	0.139248618511065	chr2	19	19	-	6024	CYP1B1	1545	cytochrome P450 family 1 subfamily B member 1
ENSG00000272146	3.26977	-1.04331	0.406385	-2.5673	0.0102495	NA	chr3	9	9	+	884	NA	NA	NA
ENSG00000248473	23.4535	0.473662	0.184501	2.56725	0.0102507	0.139593257405329	chr5	7	7	-	4759	LINC01962	102577426	long intergenic non-protein coding RNA 1962
ENSG00000065485	134.72	0.210258	0.0819218	2.56656	0.0102712	0.13978478662042	chr3	64	64	+	4067	PDIA5	10954	protein disulfide isomerase family A member 5
ENSG00000080802	834.921	-0.111264	0.043365	-2.56577	0.0102948	0.140018638166879	chr7	132	132	-	7317	CNOT4	4850	CCR4-NOT transcription complex subunit 4
ENSG00000157020	1367.94	-0.102604	0.0399965	-2.56531	0.0103082	0.140113414438317	chr3	101	101	-	5380	SEC13	6396	SEC13 homolog, nuclear pore and COPII coat complex component
ENSG00000135775	508.483	0.147627	0.0575739	2.56413	0.0103434	0.140503721044765	chr1	95	95	+	10946	COG2	22796	component of oligomeric golgi complex 2
ENSG00000182108	109.514	0.222368	0.0867312	2.56387	0.0103511	0.140521207184895	chr16	9	9	-	6692	DEXI	28955	Dexi homolog
ENSG00000241772	2.62334	1.48458	0.579092	2.56363	0.0103585	NA	chr2	4	4	+	1051	NA	NA	NA
ENSG00000136634	9.00303	-0.858424	0.334851	-2.5636	0.0103594	0.140545609951745	chr1	32	32	-	4342	IL10	3586	interleukin 10
ENSG00000163873	3.4284	1.12788	0.439974	2.56351	0.010362	NA	chr1	37	37	-	10497	GRIK3	2899	glutamate ionotropic receptor kainate type subunit 3
ENSG00000138386	900.16	-0.183176	0.0714794	-2.56265	0.0103877	0.140842353312919	chr2	46	46	+	4887	NAB1	4664	NGFI-A binding protein 1
ENSG00000179833	1616.5	-0.175104	0.0683675	-2.56121	0.0104307	0.141337357342802	chr2	5	5	-	6274	SERTAD2	9792	SERTA domain containing 2
ENSG00000108604	2516.24	-0.126019	0.0492246	-2.56008	0.0104649	0.141666631630266	chr17	230	230	-	5898	SMARCD2	6603	SWI/SNF related BAF chromatin remodeling complex subunit D2
ENSG00000241839	4281.21	-0.253231	0.098925	-2.55983	0.0104723	0.141666631630266	chr15	11	11	+	3721	PLEKHO2	80301	pleckstrin homology domain containing O2
ENSG00000260267	73.0325	0.239527	0.093574	2.55976	0.0104745	0.141666631630266	chr16	1	1	-	3026	NA	NA	NA
ENSG00000291261	1.39265	1.4338	0.560186	2.5595	0.0104822	NA	chr15	3	3	-	1926	GOLGA8IP	283796	golgin A8 family member I, pseudogene
ENSG00000261831	0.316371	3.90845	1.52738	2.55893	0.0104994	NA	chr1	3	3	-	447	NA	NA	NA
ENSG00000080854	238.874	0.307732	0.120286	2.55833	0.0105176	0.142160540695671	chr11	64	64	-	17862	IGSF9B	22997	immunoglobulin superfamily member 9B
ENSG00000109016	222.39	-0.206557	0.0807652	-2.5575	0.0105428	0.142298229029039	chr17	42	42	+	4946	DHRS7B	25979	dehydrogenase/reductase 7B
ENSG00000166439	1292.02	0.215091	0.0841043	2.55743	0.0105447	0.142298229029039	chr11	8	8	+	7842	RNF169	254225	ring finger protein 169
ENSG00000197429	243.259	-0.143358	0.0560575	-2.55735	0.0105474	0.142298229029039	chr1	24	24	-	3708	IPP	3652	intracisternal A particle-promoted polypeptide
ENSG00000278987	3.90409	0.943097	0.369071	2.55533	0.0106089	0.143003631166803	chr16	1	1	+	2182	NA	NA	NA
ENSG00000171421	137.007	-0.174091	0.0681381	-2.55498	0.0106193	0.143003631166803	chr5	10	10	-	1395	MRPL36	64979	mitochondrial ribosomal protein L36
ENSG00000172716	1182.73	0.149229	0.0584071	2.55498	0.0106194	0.143003631166803	chr17	53	53	-	5982	SLFN11	91607	schlafen family member 11
ENSG00000114902	1100.03	-0.0865937	0.0339005	-2.55435	0.0106386	0.14301765453332	chr3	18	18	+	5121	SPCS1	28972	signal peptidase complex subunit 1
ENSG00000277301	73.5222	0.363027	0.142122	2.55434	0.0106389	0.14301765453332	chr20	3	3	+	1771	LOC101929698	101929698	uncharacterized LOC101929698
ENSG00000134058	329.332	-0.137009	0.0536385	-2.5543	0.0106401	0.14301765453332	chr5	116	116	+	2416	CDK7	1022	cyclin dependent kinase 7
ENSG00000183196	1.9228	-1.80606	0.707228	-2.55372	0.0106578	NA	chr16	15	15	-	8620	CHST6	4166	carbohydrate sulfotransferase 6
ENSG00000071894	1989.99	0.194632	0.0762392	2.55291	0.0106827	0.143500919495231	chr8	128	128	-	6058	CPSF1	29894	cleavage and polyadenylation specific factor 1
ENSG00000266498	1.05387	1.69219	0.662903	2.5527	0.0106892	NA	chr17	1	1	-	686	NA	NA	NA
ENSG00000151835	1165.01	0.214774	0.0841469	2.55237	0.0106992	0.143634016735	chr13	189	189	-	26912	SACS	26278	sacsin molecular chaperone
ENSG00000253270	0.115224	-8.542	3.34786	-2.55148	0.0107266	NA	chr8	2	2	+	467	CSGALNACT1-AS1	124901899	CSGALNACT1 antisense RNA 1
ENSG00000174306	221.819	0.175477	0.0687816	2.55122	0.0107346	0.144020828341356	chr20	80	80	-	11680	ZHX3	23051	zinc fingers and homeoboxes 3
ENSG00000236144	122.342	0.191604	0.0751187	2.55068	0.0107513	0.144156468726901	chr19	31	31	-	4919	TMEM147-AS1	100506469	TMEM147 antisense RNA 1
ENSG00000151458	466.656	0.226916	0.0889785	2.55023	0.0107651	0.144251769784734	chr4	9	9	-	8798	ANKRD50	57182	ankyrin repeat domain containing 50
ENSG00000092010	6561.78	-0.13513	0.0529996	-2.54965	0.0107832	0.144405801988986	chr14	82	82	+	1776	PSME1	5720	proteasome activator subunit 1
ENSG00000175224	1968.97	-0.102492	0.0402283	-2.54777	0.0108415	0.145031468398619	chr11	239	239	+	7001	ATG13	9776	autophagy related 13
ENSG00000272540	8.11442	0.646678	0.253827	2.54771	0.0108432	0.145031468398619	chr6	1	1	-	773	NA	NA	NA
ENSG00000231074	645.524	0.166658	0.0654248	2.54732	0.0108555	0.14510637910792	chr6	151	151	-	17631	HCG18	414777	HLA complex group 18
ENSG00000285606	0.50787	3.33709	1.31072	2.54601	0.0108962	NA	chr8	3	3	-	1576	NA	NA	NA
ENSG00000154277	1.42525	-1.7881	0.702354	-2.54587	0.0109007	NA	chr4	89	89	+	2207	UCHL1	7345	ubiquitin C-terminal hydrolase L1
ENSG00000147324	924.587	0.209608	0.0823649	2.54487	0.0109318	0.14603737829741	chr8	14	14	-	6868	MFHAS1	9258	multifunctional ROCO family signaling regulator 1
ENSG00000243953	4.29294	-1.02164	0.401516	-2.54446	0.0109446	0.146118255110352	chr3	2	2	-	521	LOC105374171	105374171	uncharacterized LOC105374171
ENSG00000169442	7333.14	-0.136169	0.0535351	-2.54355	0.0109733	0.146411629122863	chr1	7	7	+	934	CD52	1043	CD52 molecule
ENSG00000198838	40.9762	0.393638	0.154833	2.54235	0.0110111	0.146825742943577	chr15	626	626	+	20340	RYR3	6263	ryanodine receptor 3
ENSG00000285677	1.48612	1.5176	0.596981	2.54213	0.0110181	NA	chr1	9	9	+	2366	LOC105371729	105371729	uncharacterized LOC105371729
ENSG00000164611	59.0641	-0.326477	0.128432	-2.54202	0.0110213	0.146872010536616	chr5	33	33	+	1975	PTTG1	9232	PTTG1 regulator of sister chromatid separation, securin
ENSG00000203684	2.54331	1.22374	0.48141	2.54199	0.0110224	NA	chr1	4	4	-	641	IBA57-DT	574432	IBA57 divergent transcript
ENSG00000259493	10.1537	0.576358	0.226761	2.54169	0.0110317	0.146920592684583	chr15	1	1	-	1049	NA	NA	NA
ENSG00000143319	1060.88	-0.113666	0.0447265	-2.54136	0.0110421	0.146969749654435	chr1	16	16	-	5229	ISG20L2	81875	interferon stimulated exonuclease gene 20 like 2
ENSG00000247982	1058.88	0.299902	0.118044	2.5406	0.0110663	0.147201839441133	chr15	9	9	+	3669	LINC00926	283663	long intergenic non-protein coding RNA 926
ENSG00000189292	9.69294	0.650965	0.256325	2.5396	0.0110978	0.147529987920843	chr2	33	33	-	1986	ALKAL2	285016	ALK and LTK ligand 2
ENSG00000181350	122.069	-0.348624	0.137287	-2.53937	0.0111051	0.147537378349195	chr17	10	10	-	3735	LRRC75A	388341	leucine rich repeat containing 75A
ENSG00000270164	62.9019	0.360166	0.141901	2.53816	0.0111437	0.147959574909079	chr19	18	18	+	1722	LINC01480	101927931	long intergenic non-protein coding RNA 1480
ENSG00000237593	5.1374	0.832377	0.327995	2.53777	0.011156	0.147979679197919	chr6	1	1	+	559	RPL17P24	100271153	ribosomal protein L17 pseudogene 24
ENSG00000187650	336.609	0.168123	0.0662504	2.53769	0.0111588	0.147979679197919	chr19	2	2	+	2240	VMAC	400673	vimentin type intermediate filament associated coiled-coil protein
ENSG00000051382	1294.25	-0.144765	0.0570548	-2.53729	0.0111714	0.148037971835478	chr3	172	172	-	7841	PIK3CB	5291	phosphatidylinositol-4,5-bisphosphate 3-kinase catalytic subunit beta
ENSG00000123975	71.4828	-0.275131	0.108442	-2.53712	0.0111768	0.148037971835478	chr9	3	3	+	616	CKS2	1164	CDC28 protein kinase regulatory subunit 2
ENSG00000092199	8550.88	-0.0984048	0.0387986	-2.5363	0.0112031	0.148296570220843	chr14	222	222	-	7293	HNRNPC	3183	heterogeneous nuclear ribonucleoprotein C
ENSG00000146540	738.949	-0.181395	0.0715393	-2.5356	0.0112256	0.14848165929426	chr7	35	35	-	4961	CHLSN	84310	cholesin
ENSG00000124574	535.85	0.165558	0.0653073	2.53507	0.0112425	0.14848165929426	chr6	82	82	+	8087	ABCC10	89845	ATP binding cassette subfamily C member 10
ENSG00000137656	614.728	-0.133792	0.0527794	-2.53494	0.0112467	0.14848165929426	chr11	24	24	-	2195	BUD13	84811	BUD13 homolog
ENSG00000259407	12.0818	0.662886	0.261517	2.53478	0.0112519	0.14848165929426	chr15	3	3	-	964	NA	NA	NA
ENSG00000176473	131.477	-0.22531	0.088892	-2.53465	0.0112559	0.14848165929426	chr14	57	57	+	4218	WDR25	79446	WD repeat domain 25
ENSG00000163141	49.9558	-0.300123	0.118415	-2.53449	0.011261	0.14848165929426	chr1	51	51	+	3809	BNIPL	149428	BCL2 interacting protein like
ENSG00000290124	4.52153	0.993774	0.392118	2.53437	0.0112648	0.14848165929426	chr1	1	1	-	150	NA	NA	NA
ENSG00000144045	2.54637	1.09397	0.431877	2.53306	0.0113071	NA	chr2	53	53	-	2885	DQX1	165545	DEAQ-box RNA dependent ATPase 1
ENSG00000173065	401.638	-0.183505	0.0724468	-2.53296	0.0113103	0.14899086921268	chr17	52	52	-	5490	FAM222B	55731	family with sequence similarity 222 member B
ENSG00000234608	765.032	-0.125516	0.0495692	-2.53214	0.0113368	0.149250195866437	chr12	33	33	-	3145	MAPKAPK5-AS1	51275	MAPKAPK5 antisense RNA 1
ENSG00000114374	2.53488	1.99133	0.786566	2.53168	0.0113518	NA	chrY	165	165	+	18224	USP9Y	8287	ubiquitin specific peptidase 9 Y-linked
ENSG00000215302	70.9223	0.389484	0.15386	2.53142	0.0113602	0.149467295717486	chr15	6	6	+	1502	NA	NA	NA
ENSG00000178718	84.0302	-0.255725	0.101032	-2.53112	0.0113699	0.14950392917766	chr15	1	1	-	2355	RPP25	54913	ribonuclease P and MRP subunit p25
ENSG00000107551	1683.35	0.185696	0.0733747	2.53079	0.0113807	0.149556696897415	chr10	72	72	+	9481	RASSF4	83937	Ras association domain family member 4
ENSG00000153246	1.07449	2.32312	0.918032	2.53054	0.0113886	NA	chr2	61	61	-	15362	PLA2R1	22925	phospholipase A2 receptor 1
ENSG00000134757	3.49972	1.24799	0.493187	2.53047	0.0113911	NA	chr18	16	16	+	5579	DSG3	1830	desmoglein 3
ENSG00000204681	1048.01	0.216365	0.0855213	2.52996	0.0114077	0.149560902825449	chr6	251	251	-	8454	GABBR1	2550	gamma-aminobutyric acid type B receptor subunit 1
ENSG00000164976	28.7925	-0.386953	0.15295	-2.52994	0.0114083	0.149560902825449	chr9	4	4	-	6447	MYORG	57462	myogenesis regulating glycosidase
ENSG00000235314	176.152	-0.219922	0.0869292	-2.52989	0.0114097	0.149560902825449	chr7	4	4	+	2703	LINC00957	255031	long intergenic non-protein coding RNA 957
ENSG00000113318	421.645	0.16459	0.0650598	2.52982	0.0114121	0.149560902825449	chr5	109	109	+	5329	MSH3	4437	mutS homolog 3
ENSG00000221983	12503.2	-0.138741	0.054847	-2.52961	0.0114191	0.149560902825449	chr19	63	63	+	4306	UBA52	7311	ubiquitin A-52 residue ribosomal protein fusion product 1
ENSG00000230124	461.913	0.123023	0.0486387	2.52931	0.0114286	0.149560902825449	chr1	60	60	-	7512	ACBD6	84320	acyl-CoA binding domain containing 6
ENSG00000153774	557.736	-0.125149	0.0494798	-2.5293	0.0114291	0.149560902825449	chr16	40	40	-	3335	CFDP1	10428	craniofacial development protein 1
ENSG00000245281	8.94684	0.663404	0.262331	2.52889	0.0114425	0.149646321808438	chr8	31	31	+	5032	NA	NA	NA
ENSG00000278275	1.72758	1.26692	0.501031	2.52863	0.011451	NA	chr8	3	3	-	1349	NA	NA	NA
ENSG00000221184	19.9242	0.481164	0.19032	2.52818	0.0114654	0.149855834702558	chr10	1	1	+	97	NA	NA	NA
ENSG00000228325	5.41101	1.04651	0.41399	2.52786	0.011476	0.14990401419186	chr2	2	2	+	384	IGKV3D-7	28877	immunoglobulin kappa variable 3D-7
ENSG00000171161	962.254	-0.133106	0.0526642	-2.52745	0.0114896	0.14999098959884	chr1	29	29	+	3741	ZNF672	79894	zinc finger protein 672
ENSG00000185664	43.3305	0.346663	0.137203	2.52663	0.0115162	0.150248445815958	chr12	123	123	-	3671	PMEL	6490	premelanosome protein
ENSG00000082014	346.32	0.268373	0.10625	2.52587	0.0115411	0.150484093870199	chr7	108	108	-	4919	SMARCD3	6604	SWI/SNF related BAF chromatin remodeling complex subunit D3
ENSG00000235688	7.14738	0.96752	0.383137	2.52526	0.0115613	0.150582939436019	chr2	12	12	-	1574	SNTG2-AS1	101060391	SNTG2 antisense RNA 1
ENSG00000144029	258.731	0.1867	0.0739356	2.52517	0.0115643	0.150582939436019	chr2	146	146	-	13738	MRPS5	64969	mitochondrial ribosomal protein S5
ENSG00000235674	12.8792	0.531567	0.210527	2.52494	0.0115719	0.150582939436019	chr1	1	1	+	985	NA	NA	NA
ENSG00000204619	1898.8	-0.120435	0.0477007	-2.5248	0.0115764	0.150582939436019	chr6	20	20	+	2428	PPP1R11	6992	protein phosphatase 1 regulatory inhibitor subunit 11
ENSG00000166411	401.049	0.148679	0.0589063	2.524	0.0116029	0.15083828423745	chr15	148	148	+	6823	IDH3A	3419	isocitrate dehydrogenase (NAD(+)) 3 catalytic subunit alpha
ENSG00000183011	561.159	-0.179526	0.0711522	-2.52313	0.0116315	0.151035945419656	chr17	23	23	-	1906	NAA38	84316	N-alpha-acetyltransferase 38, NatC auxiliary subunit
ENSG00000145860	3289.67	-0.132498	0.0525161	-2.52299	0.0116361	0.151035945419656	chr5	82	82	-	4569	RNF145	153830	ring finger protein 145
ENSG00000273599	83.2506	0.364894	0.144649	2.52262	0.0116483	0.151035945419656	chr10	1	1	+	5428	NA	NA	NA
ENSG00000185404	1479.88	0.141239	0.0559911	2.52252	0.0116518	0.151035945419656	chr2	100	100	+	5650	SP140L	93349	SP140 nuclear body protein like
ENSG00000079215	29.4358	0.394825	0.156522	2.52249	0.0116528	0.151035945419656	chr5	308	308	+	21227	SLC1A3	6507	solute carrier family 1 member 3
ENSG00000160633	5408.61	-0.0969594	0.0384503	-2.52168	0.0116796	0.151182536215355	chr19	136	136	+	7036	SAFB	6294	scaffold attachment factor B
ENSG00000165178	8559.11	-0.304716	0.120851	-2.52141	0.0116885	0.151182536215355	chr7	11	11	-	1427	NA	NA	NA
ENSG00000100722	824.892	0.122128	0.0484375	2.52134	0.0116908	0.151182536215355	chr14	228	228	+	20998	ZC3H14	79882	zinc finger CCCH-type containing 14
ENSG00000270562	29.8393	-0.48039	0.190532	-2.52131	0.0116919	0.151182536215355	chr3	1	1	+	2467	NA	NA	NA
ENSG00000244005	287.329	-0.126087	0.0500409	-2.51968	0.0117463	0.151795046165325	chr20	108	108	-	6023	NFS1	9054	NFS1 cysteine desulfurase
ENSG00000231621	60.7656	-0.420312	0.166833	-2.51935	0.0117571	0.151845627014708	chr2	4	4	+	522	ANKRD44-AS1	101927596	ANKRD44 antisense RNA 1
ENSG00000266897	1.94915	1.40362	0.557197	2.51908	0.0117661	NA	chr19	2	2	+	391	NA	NA	NA
ENSG00000166268	1.60668	2.03979	0.809874	2.51865	0.0117804	NA	chr12	80	80	+	3601	MYRFL	196446	myelin regulatory factor like
ENSG00000166793	21.3915	0.4655	0.184826	2.51859	0.0117825	0.152082945119825	chr11	40	40	-	4460	YPEL4	219539	yippee like 4
ENSG00000264810	1.27715	1.42653	0.566644	2.5175	0.0118189	NA	chr2	1	1	-	100	MIR4441	100616493	microRNA 4441
ENSG00000213694	392.909	0.310267	0.123245	2.51749	0.0118195	0.152470147428219	chr9	11	11	+	13702	S1PR3	1903	sphingosine-1-phosphate receptor 3
ENSG00000215252	3767.32	0.242923	0.0965041	2.51723	0.0118282	0.152492306872347	chr15	135	135	-	7782	GOLGA8B	440270	golgin A8 family member B
ENSG00000123094	13.8958	0.472732	0.187877	2.51617	0.0118637	0.15285896111911	chr12	76	76	+	8077	RASSF8	11228	Ras association domain family member 8
ENSG00000151718	157.338	0.26583	0.10567	2.51566	0.011881	0.152992025213046	chr4	145	145	+	10002	WWC2	80014	WW and C2 domain containing 2
ENSG00000160014	8561.47	-0.116055	0.0461473	-2.51489	0.011907	0.153236275620484	chr19	73	73	+	5235	CALM3	808	calmodulin 3
ENSG00000284930	181.498	-0.403279	0.160377	-2.51458	0.0119176	0.153281353822997	chr14	13	13	-	1412	NA	NA	NA
ENSG00000107672	823.749	0.123491	0.0491179	2.51417	0.0119313	0.153367706037389	chr10	62	62	-	3543	NSMCE4A	54780	NSE4 homolog A, SMC5-SMC6 complex component
ENSG00000285664	10.7417	0.631459	0.251221	2.51356	0.0119521	0.153543851879545	chr14	31	31	+	6878	LOC105370500	105370500	uncharacterized LOC105370500
ENSG00000129691	1291.11	-0.085608	0.0340637	-2.51317	0.011965	0.153619077323892	chr8	104	104	+	5659	ASH2L	9070	ASH2 like, histone lysine methyltransferase complex subunit
ENSG00000164309	11.2644	0.578846	0.230378	2.5126	0.0119847	0.153731132694476	chr5	27	27	+	14220	CMYA5	202333	cardiomyopathy associated 5
ENSG00000188868	92.159	-0.235549	0.0937507	-2.5125	0.0119879	0.153731132694476	chr19	19	19	-	2847	ZNF563	147837	zinc finger protein 563
ENSG00000170486	158.988	0.730844	0.290965	2.51179	0.012012	0.153950136256677	chr12	40	40	-	2154	KRT72	140807	keratin 72
ENSG00000113595	702.445	-0.173998	0.0692803	-2.51151	0.0120217	0.153983688215004	chr5	53	53	-	4654	TRIM23	373	tripartite motif containing 23
ENSG00000206573	662.725	0.162813	0.0648397	2.51101	0.0120385	0.154107942237658	chr3	136	136	-	9533	THUMPD3-AS1	440944	THUMPD3 antisense RNA 1
ENSG00000273445	55.4854	0.44788	0.178382	2.5108	0.0120459	0.154112043895218	chr2	1	1	-	540	NA	NA	NA
ENSG00000153064	1615.71	0.270608	0.107788	2.51056	0.012054	0.154125408275174	chr4	100	100	+	6144	BANK1	55024	B cell scaffold protein with ankyrin repeats 1
ENSG00000278986	15.9829	0.500269	0.199289	2.51027	0.0120639	0.154161046261163	chr18	1	1	+	1766	NA	NA	NA
ENSG00000226298	2.72775	1.15896	0.461737	2.51001	0.0120729	NA	chr21	2	2	-	1152	RAD23BP3	54034	RAD23B pseudogene 3
ENSG00000122482	1409.65	-0.174767	0.0696297	-2.50994	0.0120751	0.154212240733269	chr1	39	39	-	7604	ZNF644	84146	zinc finger protein 644
ENSG00000237484	41.2222	0.350501	0.139656	2.50974	0.012082	0.154212240733269	chr21	147	147	+	9513	LINC01684	105372751	long intergenic non-protein coding RNA 1684
ENSG00000147400	299.456	-0.160241	0.0638604	-2.50923	0.0120993	0.154342600064377	chrX	8	8	-	1887	CETN2	1069	centrin 2
ENSG00000290917	1.78889	-1.36212	0.54287	-2.50911	0.0121035	NA	chr6	4	4	-	1905	RAET1K	646024	retinoic acid early transcript 1K (pseudogene)
ENSG00000213600	10.3507	0.701548	0.279622	2.50891	0.0121104	0.15439397053099	chr3	1	1	+	367	NA	NA	NA
ENSG00000218510	114.556	0.256463	0.102265	2.50783	0.0121476	0.154776461457358	chr1	32	32	+	3764	LINC00339	29092	long intergenic non-protein coding RNA 339
ENSG00000133639	13843.8	-0.111284	0.04438	-2.50753	0.0121577	0.154814979097175	chr12	6	6	-	4855	BTG1	694	BTG anti-proliferation factor 1
ENSG00000106624	217.288	0.252711	0.100803	2.50698	0.0121766	0.154904786072385	chr7	62	62	+	4971	AEBP1	165	AE binding protein 1
ENSG00000221909	204.952	-0.183331	0.0731376	-2.50666	0.0121877	0.154904786072385	chr7	4	4	-	2705	FAM200A	221786	family with sequence similarity 200 member A
ENSG00000040633	1305.57	-0.165724	0.0661172	-2.50652	0.0121926	0.154904786072385	chr17	56	56	-	2733	PHF23	79142	PHD finger protein 23
ENSG00000181704	600.763	-0.114189	0.0455634	-2.50616	0.0122052	0.154904786072385	chrX	35	35	+	8608	YIPF6	286451	Yip1 domain family member 6
ENSG00000240065	3947.08	-0.200405	0.0799667	-2.50611	0.0122068	0.154904786072385	chr6	24	24	+	3338	PSMB9	5698	proteasome 20S subunit beta 9
ENSG00000143409	2762.22	-0.239384	0.0955246	-2.506	0.0122107	0.154904786072385	chr1	54	54	-	3622	MINDY1	55793	MINDY lysine 48 deubiquitinase 1
ENSG00000276519	0.160518	8.3765	3.34261	2.50598	0.0122114	NA	chr16	2	2	+	354	NA	NA	NA
ENSG00000111276	5861.93	-0.14694	0.0586378	-2.50588	0.0122145	0.154904786072385	chr12	27	27	+	9255	CDKN1B	1027	cyclin dependent kinase inhibitor 1B
ENSG00000106609	2771.3	-0.0651133	0.0259894	-2.50538	0.0122321	0.155037499846882	chr7	29	29	+	5086	TMEM248	55069	transmembrane protein 248
ENSG00000163738	129.17	0.21193	0.0846176	2.50456	0.0122603	0.155304541373982	chr4	85	85	+	9819	MTHFD2L	441024	methylenetetrahydrofolate dehydrogenase (NADP+ dependent) 2 like
ENSG00000207468	0.809737	2.89976	1.15816	2.50378	0.0122876	NA	chr10	1	1	-	128	SNORA19	641451	small nucleolar RNA, H/ACA box 19
ENSG00000134193	22.8595	0.738031	0.294857	2.50301	0.0123142	0.155758334335916	chr1	20	20	-	3414	REG4	83998	regenerating family member 4
ENSG00000291139	73.0784	0.303217	0.121148	2.50286	0.0123195	0.155758334335916	chr7	122	122	-	6405	DPY19L2P2	349152	DPY19L2 pseudogene 2
ENSG00000288649	45.1399	-0.317653	0.126922	-2.50275	0.0123234	0.155758334335916	chr20	1	1	+	1583	ACTL10	170487	actin like 10
ENSG00000279140	15.9685	-0.464149	0.185459	-2.50271	0.0123248	0.155758334335916	chr14	1	1	-	305	NA	NA	NA
ENSG00000164219	1107.23	0.151594	0.0605786	2.50244	0.0123341	0.155785435107705	chr5	28	28	-	10069	PGGT1B	5229	protein geranylgeranyltransferase type I subunit beta
ENSG00000197558	24.3014	0.45263	0.180933	2.50165	0.0123616	0.155956049140818	chr7	103	103	+	15799	SSPOP	23145	SCO-spondin, pseudogene
ENSG00000233025	9.18722	0.694099	0.277457	2.50164	0.0123619	0.155956049140818	chr7	1	1	-	947	NA	NA	NA
ENSG00000286248	14.9598	0.410925	0.16431	2.50091	0.0123873	0.156186103599668	chr12	3	3	-	3578	NA	NA	NA
ENSG00000109390	322.462	-0.182218	0.0728705	-2.50057	0.0123993	0.156247286836076	chr4	59	59	-	2994	NDUFC1	4717	NADH:ubiquinone oxidoreductase subunit C1
ENSG00000010318	111.82	0.195223	0.0780795	2.50031	0.0124083	0.156270468790774	chr3	62	62	+	3364	PHF7	51533	PHD finger protein 7
ENSG00000171863	2079.83	-0.171081	0.0684442	-2.49957	0.0124344	0.156507498803224	chr2	63	63	+	5529	RPS7	6201	ribosomal protein S7
ENSG00000161217	3111.44	-0.116353	0.0465624	-2.49887	0.012459	0.156727334625504	chr3	94	94	-	7967	PCYT1A	5130	phosphate cytidylyltransferase 1A, choline
ENSG00000134709	265.834	0.279028	0.111704	2.49793	0.0124919	0.1570507074096	chr1	139	139	+	9374	HOOK1	51361	hook microtubule tethering protein 1
ENSG00000164949	4.61057	-0.993422	0.397792	-2.49734	0.0125129	0.157146734964943	chr8	16	16	-	2648	GEM	2669	GTP binding protein overexpressed in skeletal muscle
ENSG00000240710	21.6108	0.522279	0.209137	2.49731	0.012514	0.157146734964943	chr1	3	3	+	683	NA	NA	NA
ENSG00000256155	3.23541	0.990068	0.396478	2.49715	0.0125195	NA	chr12	2	2	-	562	NA	NA	NA
ENSG00000267724	10.2162	0.753582	0.301792	2.49702	0.0125242	0.157183655512383	chr18	1	1	+	2117	NA	NA	NA
ENSG00000066923	61.8275	0.247302	0.0990638	2.49639	0.0125466	0.157287495368717	chr7	312	312	+	6142	STAG3	10734	STAG3 cohesin complex component
ENSG00000116584	6800.56	-0.167834	0.0672312	-2.49638	0.0125469	0.157287495368717	chr1	226	226	-	9250	ARHGEF2	9181	Rho/Rac guanine nucleotide exchange factor 2
ENSG00000169682	19.3654	0.448026	0.179499	2.49598	0.0125611	0.157375571245778	chr16	102	102	+	3792	SPNS1	83985	SPNS lysolipid transporter 1, lysophospholipid
ENSG00000065057	120.923	-0.185755	0.0744278	-2.49577	0.0125684	0.157376417433495	chr16	57	57	-	2430	NTHL1	4913	nth like DNA glycosylase 1
ENSG00000253980	2.59895	1.29514	0.518979	2.49556	0.0125757	NA	chr5	2	2	-	569	NA	NA	NA
ENSG00000104369	1.04554	-1.88389	0.755071	-2.49498	0.0125963	NA	chr8	14	14	-	4590	JPH1	56704	junctophilin 1
ENSG00000291129	153.884	0.333827	0.133808	2.49482	0.0126021	0.157512022062835	chr1	273	273	-	6081	PPIEL	728448	peptidylprolyl isomerase E like (pseudogene)
ENSG00000138080	47.6801	0.325202	0.130352	2.4948	0.0126029	0.157512022062835	chr2	13	13	+	3905	EMILIN1	11117	elastin microfibril interfacer 1
ENSG00000078687	1500.5	-0.154669	0.0619992	-2.4947	0.0126064	0.157512022062835	chr17	111	111	+	11634	TNRC6C	57690	trinucleotide repeat containing adaptor 6C
ENSG00000213867	22.241	-0.421314	0.168887	-2.49465	0.0126082	0.157512022062835	chr14	1	1	+	425	RPL27P1	326299	ribosomal protein L27 pseudogene 1
ENSG00000181418	0.954362	1.81381	0.727388	2.4936	0.0126457	NA	chr12	2	2	-	3815	DDN	23109	dendrin
ENSG00000131381	400.07	-0.133624	0.0536172	-2.49218	0.0126961	0.1584582131977	chr3	67	67	-	7921	RBSN	64145	rabenosyn, RAB effector
ENSG00000167257	393.394	0.13254	0.0531836	2.49212	0.0126985	0.1584582131977	chr11	78	78	+	4407	RNF214	257160	ring finger protein 214
ENSG00000131779	548.022	-0.109738	0.044047	-2.49138	0.0127246	0.15866940623633	chr1	10	10	-	1718	PEX11B	8799	peroxisomal biogenesis factor 11 beta
ENSG00000173221	2838.77	-0.182869	0.0734104	-2.49105	0.0127366	0.15866940623633	chr5	20	20	-	6229	GLRX	2745	glutaredoxin
ENSG00000168301	197.078	-0.181919	0.0730295	-2.49103	0.0127374	0.15866940623633	chr3	17	17	+	3086	KCTD6	200845	potassium channel tetramerization domain containing 6
ENSG00000137078	529.64	-0.200424	0.0804682	-2.49073	0.0127482	0.15866940623633	chr9	12	12	-	1277	SIT1	27240	signaling threshold regulating transmembrane adaptor 1
ENSG00000159692	2989.62	-0.0963411	0.0386827	-2.49055	0.0127547	0.15866940623633	chr4	127	127	-	10541	CTBP1	1487	C-terminal binding protein 1
ENSG00000259657	18.8785	0.456865	0.183455	2.49034	0.012762	0.15866940623633	chr15	1	1	+	565	NA	NA	NA
ENSG00000250698	0.830088	-1.97676	0.793792	-2.49028	0.0127644	NA	chr4	3	3	+	657	NA	NA	NA
ENSG00000130066	23205.5	0.246719	0.099083	2.49003	0.0127734	0.15866940623633	chrX	30	30	+	2482	SAT1	6303	spermidine/spermine N1-acetyltransferase 1
ENSG00000285803	22.5318	0.396785	0.159351	2.49002	0.0127737	0.15866940623633	chr10	4	4	-	1152	NA	NA	NA
ENSG00000269958	246.698	-0.173558	0.0697129	-2.48961	0.0127882	0.158749557910159	chr14	1	1	+	811	NA	NA	NA
ENSG00000230989	1122.55	-0.148738	0.0597564	-2.48907	0.0128077	0.158749557910159	chr16	39	39	+	9862	HSBP1	3281	heat shock factor binding protein 1
ENSG00000228606	33.5536	0.352281	0.141532	2.48905	0.0128083	0.158749557910159	chr1	6	6	+	1384	DCAF8-DT	100287049	DCAF8 divergent transcript
ENSG00000185324	874.94	0.182542	0.0733386	2.48903	0.0128093	0.158749557910159	chr16	161	161	+	6779	CDK10	8558	cyclin dependent kinase 10
ENSG00000225496	10.6011	0.525656	0.211236	2.48848	0.0128292	0.158904994360069	chr2	1	1	-	735	NA	NA	NA
ENSG00000121410	5.70367	0.732692	0.294497	2.48794	0.0128485	0.158939438114295	chr19	24	24	-	3999	A1BG	1	alpha-1-B glycoprotein
ENSG00000287860	3.76464	0.926227	0.372298	2.48786	0.0128513	NA	chr7	26	26	-	4293	LOC107986763	107986763	uncharacterized LOC107986763
ENSG00000255062	53.7387	-0.255281	0.102612	-2.48784	0.0128522	0.158939438114295	chr11	7	7	-	1550	TIRAP-AS1	105369557	TIRAP antisense RNA 1
ENSG00000119138	1072.63	0.234597	0.0943001	2.48777	0.0128547	0.158939438114295	chr9	2	2	-	5201	KLF9	687	KLF transcription factor 9
ENSG00000197969	1757.4	0.225211	0.0905338	2.48759	0.0128611	0.158939438114295	chr9	338	338	+	20100	VPS13A	23230	vacuolar protein sorting 13 homolog A
ENSG00000251136	94.0543	0.305832	0.122957	2.4873	0.0128717	0.158979688915324	chr8	149	149	-	19810	PARAIL	101929709	palmitic acid regulated anti-inflammatory lncRNA
ENSG00000178381	356.17	0.178371	0.0717254	2.48685	0.0128878	0.159088557236218	chr7	26	26	-	2282	ZFAND2A	90637	zinc finger AN1-type containing 2A
ENSG00000233509	0.9828	1.83056	0.736221	2.48642	0.0129034	NA	chr3	2	2	-	623	NA	NA	NA
ENSG00000112367	1063.75	0.100412	0.0403843	2.48642	0.0129037	0.159169052376952	chr6	1013	1013	+	28959	FIG4	9896	FIG4 phosphoinositide 5-phosphatase
ENSG00000264247	459.103	-0.151576	0.0609675	-2.48618	0.0129123	0.159169052376952	chr18	20	20	-	5411	ZNF407-AS1	400657	ZNF407 antisense RNA 1
ENSG00000198843	1393.46	-0.121509	0.0488759	-2.48607	0.0129163	0.159169052376952	chr3	34	34	+	4103	SELENOT	51714	selenoprotein T
ENSG00000270120	29.1305	0.531014	0.213635	2.48561	0.0129328	0.159187091258205	chr16	1	1	+	746	NA	NA	NA
ENSG00000101882	647.63	-0.139743	0.0562246	-2.48544	0.012939	0.159187091258205	chrX	30	30	-	7873	NKAP	79576	NFKB activating protein
ENSG00000266235	4.64071	0.827074	0.332789	2.48528	0.0129449	0.159187091258205	chr16	1	1	+	90	MIR3176	100423037	microRNA 3176
ENSG00000138867	2167.31	-0.116198	0.0467556	-2.48522	0.012947	0.159187091258205	chr22	57	57	-	4395	GUCD1	83606	guanylyl cyclase domain containing 1
ENSG00000206652	14.0721	-1.71626	0.690665	-2.48493	0.0129576	0.159228317454875	chr1	1	1	-	164	RNU1-1	26871	RNA, U1 small nuclear 1
ENSG00000070018	83.6078	0.36392	0.146479	2.48446	0.0129748	0.159327751900981	chr12	83	83	-	10369	LRP6	4040	LDL receptor related protein 6
ENSG00000269069	31.2822	0.38745	0.155959	2.48431	0.0129804	0.159327751900981	chr19	2	2	-	2039	NA	NA	NA
ENSG00000028203	722.915	0.129468	0.0521248	2.48381	0.0129985	0.159460022081003	chr12	279	279	+	8766	VEZT	55591	vezatin, adherens junctions transmembrane protein
ENSG00000259321	37.9482	-0.307116	0.123701	-2.48273	0.013038	0.159855150979008	chr14	2	2	+	747	NA	NA	NA
ENSG00000186153	203.351	0.14671	0.0590982	2.48248	0.013047	0.159875860804767	chr16	148	148	+	17115	WWOX	51741	WW domain containing oxidoreductase
ENSG00000290073	12.1707	0.582737	0.23478	2.48205	0.0130628	0.159978597283717	chr19	4	4	+	726	NA	NA	NA
ENSG00000289093	6.18347	-0.78436	0.31604	-2.48184	0.0130707	0.159986237638859	chr11	1	1	-	859	NA	NA	NA
ENSG00000141753	101.392	-0.331553	0.133608	-2.48155	0.0130814	0.160026570670057	chr17	4	4	+	2205	IGFBP4	3487	insulin like growth factor binding protein 4
ENSG00000262332	18.2634	-0.58081	0.234131	-2.48071	0.0131121	0.1603124505736	chr16	2	2	+	542	NA	NA	NA
ENSG00000279259	17.3149	-0.573384	0.231185	-2.48019	0.0131311	0.160334763775978	chr17	1	1	+	1347	NA	NA	NA
ENSG00000186049	49.0512	0.67305	0.271373	2.48017	0.0131321	0.160334763775978	chr12	23	23	-	2652	KRT73	319101	keratin 73
ENSG00000112079	7428.96	-0.103563	0.0417586	-2.48005	0.0131364	0.160334763775978	chr6	14	14	-	3585	STK38	11329	serine/threonine kinase 38
ENSG00000242198	17.9085	0.453988	0.18307	2.47986	0.0131434	0.160334763775978	chr5	1	1	+	347	NA	NA	NA
ENSG00000132535	388.221	0.197662	0.0797303	2.47913	0.0131702	0.160530198382688	chr17	313	313	-	10282	DLG4	1742	discs large MAGUK scaffold protein 4
ENSG00000138688	5762.4	0.167161	0.0674326	2.47894	0.0131773	0.160530198382688	chr4	1075	1075	+	45272	BLTP1	84162	bridge-like lipid transfer protein family member 1
ENSG00000137547	306.588	-0.158407	0.0639075	-2.47869	0.0131864	0.160530198382688	chr8	14	14	+	1773	MRPL15	29088	mitochondrial ribosomal protein L15
ENSG00000150787	123.287	0.222897	0.0899275	2.47863	0.0131889	0.160530198382688	chr11	39	39	+	3128	PTS	5805	6-pyruvoyltetrahydropterin synthase
ENSG00000163661	70.134	0.316707	0.127789	2.47837	0.0131984	0.16055631345171	chr3	3	3	+	1884	PTX3	5806	pentraxin 3
ENSG00000260135	7.90731	1.88156	0.759293	2.47804	0.0132105	0.160612956148963	chr16	13	13	-	2202	LOC105371279	105371279	uncharacterized LOC105371279
ENSG00000289298	26.531	0.573262	0.231399	2.47738	0.0132351	0.160822849982208	chr19	1	1	-	1286	NA	NA	NA
ENSG00000125498	71.1546	0.594611	0.240081	2.47671	0.01326	0.16103555601672	chr19	17	17	+	1692	KIR2DL1	3802	killer cell immunoglobulin like receptor, two Ig domains and long cytoplasmic tail 1
ENSG00000145390	668.444	0.349588	0.141167	2.47642	0.0132707	0.161075427076777	chr4	109	109	+	11949	USP53	54532	ubiquitin specific peptidase 53
ENSG00000251880	1.3117	1.81471	0.733	2.47573	0.0132966	NA	chr5	1	1	+	62	RNU7-75P	100151672	RNA, U7 small nuclear 75 pseudogene
ENSG00000126746	1372.89	0.0945213	0.0381836	2.47544	0.0133071	0.161361979754104	chr12	117	117	-	5181	ZNF384	171017	zinc finger protein 384
ENSG00000271344	15.5757	-0.417998	0.168862	-2.47539	0.0133091	0.161361979754104	chr7	1	1	+	1267	NA	NA	NA
ENSG00000273306	16.9663	0.437027	0.176592	2.47478	0.0133317	0.161545679147172	chr2	1	1	+	626	NA	NA	NA
ENSG00000002919	1276.05	-0.201464	0.0814603	-2.47316	0.0133926	0.162139800762747	chr17	79	79	+	4133	SNX11	29916	sorting nexin 11
ENSG00000285420	114.597	0.260106	0.105181	2.47294	0.0134008	0.162139800762747	chr5	5	5	+	888	PDGFRL2P	116435296	platelet derived growth factor receptor like 2, pseudogene
ENSG00000266993	20.3498	0.475678	0.192358	2.47288	0.0134031	0.162139800762747	chr1	8	8	+	1819	NA	NA	NA
ENSG00000102053	81.9245	0.264733	0.107071	2.4725	0.0134173	0.162139826904788	chrX	37	37	+	10132	ZC3H12B	340554	zinc finger CCCH-type containing 12B
ENSG00000123838	212.559	-1.33082	0.538254	-2.47248	0.013418	0.162139826904788	chr1	22	22	+	2470	C4BPA	722	complement component 4 binding protein alpha
ENSG00000290888	2.02088	-1.74113	0.704212	-2.47246	0.0134187	NA	chr4	2	2	-	2276	NA	NA	NA
ENSG00000171044	69.5209	0.272854	0.110374	2.47209	0.0134326	0.162172037869031	chr8	11	11	-	5676	XKR6	286046	XK related 6
ENSG00000265845	6.22874	0.719844	0.291198	2.47201	0.0134355	0.162172037869031	chr17	6	6	+	996	LOC101927018	101927018	uncharacterized LOC101927018
ENSG00000125430	507.006	-0.140624	0.0568942	-2.47168	0.013448	0.16223310096183	chr17	5	5	+	5369	HS3ST3B1	9953	heparan sulfate-glucosamine 3-sulfotransferase 3B1
ENSG00000247903	42.6423	0.334106	0.13525	2.47028	0.0135006	0.162776838533174	chr12	2	2	+	2549	NA	NA	NA
ENSG00000229781	2.76729	1.26629	0.512619	2.47024	0.0135022	NA	chr2	1	1	+	1904	RRN3P4	100129955	RRN3 pseudogene 4
ENSG00000254907	3.70467	0.885656	0.358591	2.46982	0.0135181	NA	chr11	4	4	-	787	NA	NA	NA
ENSG00000261592	5.49355	0.862113	0.349085	2.46964	0.013525	0.162980936694041	chr16	2	2	-	513	NA	NA	NA
ENSG00000166333	87.5781	0.222314	0.0900306	2.46931	0.0135372	0.163023340227626	chr11	135	135	+	3484	ILK	3611	integrin linked kinase
ENSG00000175906	35.075	-0.297923	0.120661	-2.46909	0.0135459	0.163023340227626	chr17	2	2	+	1578	ARL4D	379	ARF like GTPase 4D
ENSG00000267314	0.62014	2.58251	1.04601	2.46892	0.0135522	NA	chr19	4	4	+	580	NA	NA	NA
ENSG00000223697	31.0564	0.510452	0.206764	2.46877	0.013558	0.163023340227626	chr8	5	5	-	1483	NA	NA	NA
[truncated: 40,258 more rows]
