# Supplementary material for: Transcriptional coordination between intergenic RNA polymerase II-bound regions and nearby genes reveals functional specialization and disease associations in peripheral blood
Source: Comput Struct Biotechnol J. 2025 Nov 28;27:5523–36. doi: 10.1016/j.csbj.2025.11.060 (PMC12722025; doi:10.1016/j.csbj.2025.11.060)
Supplement: Supplementary file 15 — Table S3: iRNAPII-BRs with significant expression differences in MDD compared to control samples. [file mmc15.xlsx]

## Sheet: Table S3
Table S3. iRNAPII-BRs having significant expression differences in MDD compared to control samples.
iRNAPII-BR					iRNAPII-BR differential statistics in MDD				Features of genes linked to iRNAPII-BR				Transcription status
Original ID	Genomic coordinates	Location around TSS	Distance from TSS	peaks	P-value	FDR	LogFC	Mean expression	ENSEMBL ID	Symbol	Strand	DEG in MDD
9282	chr1:117860570-117861569	downstream	68551	no	0.000108878	0.00936581	-0.497065	25.8983	ENSG00000196505	GDAP2	-	ns	Both transcribed
9463	chr1:145985670-145986669	downstream	10409	no	4.73719e-07	0.000119703	1.94852	5.00565	ENSG00000265972	TXNIP	-	down*	Both transcribed
9464	chr1:145986640-145987639	downstream	9439	no	0.000148603	0.0122613	1.25328	4.04933	ENSG00000265972	TXNIP	-	down*	Both transcribed
10587	chr1:159911320-159912319	upstream	-1266	e1	1.31455e-07	5.31473e-05	1.23647	17.5146	ENSG00000279430		-	up*	Both transcribed
10588	chr1:159912100-159913099	upstream	-2046	e1	0.000106776	0.00936581	0.762123	13.8974	ENSG00000279430		-	up*	Both transcribed
13703	chr1:203310750-203311749	downstream	5759	no	0.000365104	0.0220316	0.856343	14.9327	ENSG00000159388	BTG2	+	ns	Both transcribed
13706	chr1:203311680-203312679	downstream	6689	no	1.61773e-06	0.000327024	1.71371	4.11327	ENSG00000159388	BTG2	+	ns	Both transcribed
13707	chr1:203312580-203313579	downstream	6019	no	1.27495e-06	0.000271295	1.52996	5.87494	ENSG00000202300	RNU6-487P	-	not in DEA	Both transcribed
13708	chr1:203312980-203313979	downstream	5619	no	4.12416e-11	4.27538e-08	1.44082	26.7377	ENSG00000202300	RNU6-487P	-	not in DEA	Both transcribed
13709	chr1:203314800-203315799	downstream	3799	no	0.000508417	0.0274071	1.15393	3.90622	ENSG00000202300	RNU6-487P	-	not in DEA	Both transcribed
17603	chr1:244816640-244817639	downstream	17871	ter	0.000101196	0.00909186	-0.641924	19.0753	ENSG00000287601		-	ns	Both transcribed
2639	chr1:26858330-26859329	upstream	-4319	e2	0.000159753	0.0129176	1.16907	3.69273	ENSG00000175793	SFN	+	up*	Both transcribed
2641	chr1:26859330-26860329	upstream	-3319	e2	2.13309e-06	0.000392003	1.49695	5.09712	ENSG00000175793	SFN	+	up*	Both transcribed
2642	chr1:26860950-26861949	upstream	-1699	e1	1.5751e-05	0.00265339	1.15852	14.6047	ENSG00000175793	SFN	+	up*	Both transcribed
2738	chr1:27401280-27402279	downstream	9158	no	0.000460452	0.0255015	1.03319	4.39811	ENSG00000181773	GPR3	+	up*	Both transcribed
3733	chr1:36209020-36210019	upstream	-14912	no	2.0949e-05	0.00302488	-0.00381266	28.5332	ENSG00000054118	THRAP3	+	ns	Both transcribed
5764	chr1:66375160-66376159	upstream	-157607	no	6.71987e-05	0.00679211	1.58874	3.51402	ENSG00000118473	SGIP1	+	not in DEA	Both transcribed
6844	chr1:89002910-89003909	upstream	-10450	e4	0.000778236	0.0374572	0.80068	7.08204	ENSG00000213516	RBMXL1	-	ns	Both transcribed
6854	chr1:89048190-89049189	downstream	16670	ter	0.00125406	0.049225	0.653683	13.3999	ENSG00000117228	GBP1	-	ns	Both transcribed
24856	chr10:103873830-103874829	upstream	-18746	no	0.000516077	0.0274539	0.371116	32.2146	ENSG00000107957	SH3PXD2A	-	ns	Both transcribed
26243	chr10:123997010-123998009	includeFeature	-48	e1	0.00113004	0.045235	-0.460055	26.0455	ENSG00000288757		-	ns	Both transcribed
18272	chr10:3774240-3775239	downstream	6825	no	0.00016977	0.0130575	0.932469	5.86797	ENSG00000228353		+	not in DEA	Both transcribed
32908	chr11:105036870-105037869	upstream	-2120	e1	1.11525e-06	0.000250498	0.671666	87.1067	ENSG00000137752	CASP1	-	not in DEA	Both transcribed
32909	chr11:105037450-105038449	upstream	-2700	e2	2.44695e-05	0.00329767	0.593453	50.3291	ENSG00000137752	CASP1	-	not in DEA	Both transcribed
32910	chr11:105038340-105039339	upstream	-3590	e2	2.06867e-05	0.00302488	0.515067	104.314	ENSG00000137752	CASP1	-	not in DEA	Both transcribed
34308	chr11:128814650-128815649	downstream	52223	no	4.32762e-07	0.000116644	1.5675	10.0656	ENSG00000151704	KCNJ1	-	ns	Both transcribed
29819	chr11:60165350-60166349	upstream	-5028	e3	0.00101257	0.0422043	0.690511	6.35328	ENSG00000254952		-	ns	Both transcribed
29967	chr11:61611000-61611999	upstream	-3536	e2	0.000390294	0.0232052	0.00399467	5.44042	ENSG00000293352		+	not in DEA	Both transcribed
30028	chr11:61998960-61999959	downstream	13142	no	0.000165007	0.0130575	1.49031	11.4186	ENSG00000244176	RPS2P37	-	not in DEA	Both transcribed
35290	chr12:9663190-9664189	upstream	-1279	e1	4.19205e-07	0.000116644	0.713377	49.8628	ENSG00000069493	CLEC2D	+	ns	Both transcribed
45885	chr13:74265550-74266549	upstream	-22020	no	0.000254076	0.0180027	0.742245	26.9222	ENSG00000286330	LOC105370259	+	ns	Both transcribed
53719	chr14:105646010-105647009	upstream	-1720	e1	4.84397e-05	0.00544005	1.00578	10.4864	ENSG00000211893	IGHG2	-	ns	Both transcribed
48454	chr14:21207520-21208519	upstream	-1120	e1	1.46235e-07	5.3748e-05	0.897036	57.4809	ENSG00000258441	LINC00641	-	up*	Both transcribed
48639	chr14:24167300-24168299	upstream	-737	e1	0.000303366	0.0194684	0.558463	30.3888	ENSG00000289757		-	not in DEA	Only iRNAPII-BR transcribed
48642	chr14:24168970-24169969	upstream	-2383	e1	7.56491e-05	0.00711278	0.648077	28.8382	ENSG00000100918	REC8	+	ns	Both transcribed
48643	chr14:24169940-24170939	upstream	-1413	e1	0.000410102	0.0234686	0.54279	35.6198	ENSG00000100918	REC8	+	ns	Both transcribed
50986	chr14:71116430-71117429	downstream	26323	no	0.000346149	0.0215305	0.997177	6.0454	ENSG00000269927		-	not in DEA	Both transcribed
51087	chr14:73224550-73225549	upstream	-12447	no	0.000593191	0.0303579	0.648351	7.87062	ENSG00000100767	PAPLN	+	ns	Both transcribed
55757	chr15:63496630-63497629	downstream	5953	no	0.000662152	0.0334635	-0.532503	35.3271	ENSG00000276651		-	ns	Both transcribed
57072	chr15:79956940-79957939	downstream	12942	no	6.20021e-05	0.00642755	1.57307	6.25804	ENSG00000259770	FDPSP9	+	not in DEA	Both transcribed
59190	chr16:12655390-12656389	downstream	41439	no	3.22789e-05	0.00395465	0.727258	21.2628	ENSG00000274834		+	not in DEA	Both transcribed
59192	chr16:12657740-12658739	downstream	43789	no	0.000275206	0.0185443	0.625238	27.2269	ENSG00000274834		+	not in DEA	Both transcribed
60229	chr16:31917930-31918929	upstream	-23447	no	7.98558e-09	4.15641e-06	1.08689	27.4845	ENSG00000259950		-	not in DEA	Both transcribed
60234	chr16:31919950-31920949	upstream	-25467	no	1.84942e-05	0.00299088	1.25519	6.0815	ENSG00000259950		-	not in DEA	Both transcribed
60235	chr16:31920520-31921519	upstream	-26037	no	0.00020536	0.0153754	0.876578	8.04914	ENSG00000259950		-	not in DEA	Both transcribed
65283	chr17:40552130-40553129	downstream	12842	no	0.000241171	0.0174117	0.495323	92.757	ENSG00000126353	CCR7	-	ns	Both transcribed
75844	chr19:16329460-16330459	downstream	5134	no	0.000210827	0.0154977	0.626404	38.0115	ENSG00000127528	KLF2	+	ns	Both transcribed
75848	chr19:16331670-16332669	downstream	7344	no	5.98832e-05	0.00637125	1.83256	5.44192	ENSG00000127528	KLF2	+	ns	Both transcribed
77283	chr19:39523640-39524639	downstream	4707	no	3.35248e-19	1.35541e-15	-0.00126385	6.10963	ENSG00000288770		-	ns	Both transcribed
78371	chr19:51405530-51406529	upstream	-2504	e2	0.000835307	0.0388178	0.771605	8.28273	ENSG00000268144		-	not in DEA	Both transcribed
78523	chr19:53877200-53878199	upstream	-1490	e1	5.66909e-10	4.58403e-07	1.56473	35.482	ENSG00000126583	PRKCG	+	not in DEA	Both transcribed
85430	chr2:112827160-112828159	upstream	-3203	e2	1.21734e-11	2.46085e-08	2.38503	8.79776	ENSG00000287937	LOC124907871	-	not in DEA	Both transcribed
87827	chr2:159317000-159317999	upstream	-30797	no	5.42947e-05	0.0059328	0.409959	55.8377	ENSG00000196151	WDSUB1	-	ns	Both transcribed
90048	chr2:201113090-201114089	upstream	-2564	e2	0.000504345	0.0274071	-0.898392	5.21512	ENSG00000003402	CFLAR	+	ns	Both transcribed
82194	chr2:48380110-48381109	upstream	-39784	no	0.000683982	0.0337237	0.879622	7.1142	ENSG00000251889	RNU4-49P	-	not in DEA	Both transcribed
83503	chr2:71081080-71082079	upstream	-13038	no	0.00094502	0.040931	0.662921	10.852	ENSG00000272735		-	not in DEA	Both transcribed
84645	chr2:97743680-97744679	downstream	30604	no	0.000297062	0.0193713	0.851199	6.81031	ENSG00000115085	ZAP70	+	ns	Both transcribed
97334	chr20:45242100-45243099	downstream	11658	no	3.18725e-05	0.00395465	1.37699	4.47739	ENSG00000243995		+	not in DEA	Only iRNAPII-BR transcribed
98527	chr20:50204240-50205239	upstream	-13242	no	0.000354501	0.0217159	1.10224	3.8895	ENSG00000277449	CEBPB-AS1	-	ns	Both transcribed
98528	chr20:50206060-50207059	upstream	-15062	no	3.32254e-07	0.000103331	2.02222	6.28707	ENSG00000277449	CEBPB-AS1	-	ns	Both transcribed
98529	chr20:50207850-50208849	upstream	-16852	no	0.000264437	0.0181207	1.42833	3.71587	ENSG00000277449	CEBPB-AS1	-	ns	Both transcribed
95093	chr20:7973200-7974199	upstream	-33242	no	0.000529645	0.0278098	0.806014	4.40866	ENSG00000101323	HAO1	-	not in DEA	Only iRNAPII-BR transcribed
104863	chr22:29498280-29499279	upstream	-17667	no	0.000725542	0.0353418	-0.379603	48.0827	ENSG00000282816		-	not in DEA	Only iRNAPII-BR transcribed
107174	chr22:50534240-50535239	upstream	-2234	e1	0.00112313	0.045235	-0.48212	13.9283	ENSG00000177989	CIMAP1B	-	ns	Both transcribed
113581	chr3:125526070-125527069	downstream	1779	no	0.000951648	0.040931	1.06091	3.73245	ENSG00000252965		-	ns	Both transcribed
114869	chr3:146513330-146514329	upstream	-7270	e3	0.000280077	0.0185631	0.608352	17.2658	ENSG00000279320		-	ns	Both transcribed
115549	chr3:155185290-155186289	upstream	-2505	e2	8.54772e-05	0.00785419	0.905543	16.1696	ENSG00000240666		-	ns	Both transcribed
116403	chr3:169791300-169792299	upstream	-1695	e1	5.81516e-07	0.000138298	0.915534	13.5768	ENSG00000270135		+	not in DEA	Only iRNAPII-BR transcribed
108722	chr3:30694900-30695899	upstream	-2261	e1	1.95069e-05	0.00302488	0.811697	18.396	ENSG00000261468		+	up*	Both transcribed
108724	chr3:30695890-30696889	upstream	-1271	e1	1.11391e-09	7.50593e-07	0.853322	45.8527	ENSG00000261468		+	up*	Both transcribed
108959	chr3:32572240-32573239	upstream	-1882	e1	0.000112789	0.0095001	-0.644407	15.3893	ENSG00000144635	DYNC1LI1	-	ns	Both transcribed
109268	chr3:39140180-39141179	downstream	2474	no	9.25245e-09	4.15641e-06	1.63252	11.1664	ENSG00000284158	MIR6822	+	not in DEA	Both transcribed
110129	chr3:50664890-50665889	upstream	-4599	e2	0.000412137	0.0234686	0.817466	6.73365	ENSG00000273356		+	ns	Both transcribed
110989	chr3:71759050-71760049	upstream	-4777	e2	0.000258263	0.0180027	0.742668	19.3809	ENSG00000163412	EIF4E3	-	ns	Both transcribed
119515	chr4:15602560-15603559	upstream	-38807	no	0.00104392	0.043067	0.465252	28.9201	ENSG00000273133		-	ns	Both transcribed
127097	chr4:184744840-184745839	upstream	-11210	no	4.77342e-05	0.00544005	1.88237	3.53988	ENSG00000151725	CENPU	-	ns	Both transcribed
121859	chr4:73746450-73747449	downstream	6431	no	2.00913e-07	6.7691e-05	1.81769	25.5524	ENSG00000169429	CXCL8	+	up*	Both transcribed
135209	chr5:140628370-140629369	downstream	4830	no	8.79911e-09	4.15641e-06	0.999972	21.9027	ENSG00000170458	CD14	-	ns	Both transcribed
135727	chr5:148830480-148831479	downstream	4369	no	0.000879152	0.0394935	0.509028	19.288	ENSG00000169252	ADRB2	+	down*	Both transcribed
135982	chr5:150705960-150706959	upstream	-5383	e3	0.000171172	0.0130575	1.08737	4.96172	ENSG00000086589	RBM22	-	ns	Both transcribed
135983	chr5:150706700-150707699	upstream	-6123	e3	0.000325762	0.020579	0.625408	12.9786	ENSG00000086589	RBM22	-	ns	Both transcribed
136175	chr5:151735380-151736379	upstream	-10524	no	3.44617e-06	0.000605777	0.625386	24.7815	ENSG00000272112		-	not in DEA	Only iRNAPII-BR transcribed
137983	chr5:179789020-179790019	upstream	-4460	e2	0.000799611	0.037591	-0.749417	5.66812	ENSG00000213316	LTC4S	+	ns	Both transcribed
129425	chr5:35882180-35883179	downstream	13340	no	0.00108059	0.0441294	0.576006	12.9853	ENSG00000279737		-	not in DEA	Only iRNAPII-BR transcribed
149486	chr6:166962090-166963089	upstream	-5399	e3	0.000798251	0.037591	-0.725088	6.59095	ENSG00000026297	RNASET2	-	ns	Both transcribed
141175	chr6:31559560-31560559	upstream	-11633	no	0.000424726	0.0238495	0.627277	11.4202	ENSG00000213760	ATP6V1G2	-	ns	Both transcribed
141366	chr6:32930830-32931829	downstream	9698	no	3.38549e-05	0.00402575	0.716825	20.7085	ENSG00000242574	HLA-DMB	-	ns	Both transcribed
143741	chr6:57069760-57070759	upstream	-16584	no	7.23198e-05	0.00711018	1.37663	4.05172	ENSG00000112200	ZNF451	+	ns	Both transcribed
144991	chr6:89323400-89324399	upstream	-8601	e4	0.000680696	0.0337237	0.899162	4.41585	ENSG00000111886	GABRR2	-	ns	Both transcribed
151959	chr7:30263880-30264879	upstream	-20217	no	0.000949938	0.040931	0.705724	7.7373	ENSG00000180233	ZNRF2	+	ns	Both transcribed
164676	chr8:102647090-102648089	downstream	8135	no	0.00100816	0.0422043	0.594443	12.6763	ENSG00000155090	KLF10	-	ns	Both transcribed
167222	chr8:142646550-142647549	upstream	-23258	no	7.38629e-05	0.00711018	0.733051	14.1329	ENSG00000167653	PSCA	+	not in DEA	Both transcribed
159197	chr8:2195000-2195999	upstream	-7820	e4	0.000863534	0.0392277	1.48434	13.2787	ENSG00000288782		+	up*	Both transcribed
159198	chr8:2198000-2198999	upstream	-4820	e2	0.001254	0.049225	1.47567	13.2284	ENSG00000288782		+	up*	Both transcribed
160001	chr8:22685950-22686949	upstream	-2441	e1	4.22991e-11	4.27538e-08	4.74959	6.18903	ENSG00000261026		-	up*	Both transcribed
160012	chr8:23122430-23123429	downstream	20009	no	2.17063e-05	0.00302615	1.87771	3.59213	ENSG00000173535	TNFRSF10C	+	ns	Both transcribed
159441	chr8:8946650-8947649	upstream	-13144	no	0.00086278	0.0392277	0.772256	7.80279	ENSG00000270966		-	not in DEA	Both transcribed
159449	chr8:9132980-9133979	upstream	-7944	e4	2.11407e-06	0.000392003	1.32842	7.86431	ENSG00000254340	LOC124901882	+	ns	Both transcribed
159452	chr8:9134530-9135529	upstream	-6394	e3	3.16624e-05	0.00395465	0.914683	9.09972	ENSG00000254340	LOC124901882	+	ns	Both transcribed
175639	chr9:136618290-136619289	upstream	-1609	e1	0.000400155	0.0234467	0.920636	6.0462	ENSG00000279141	LINC01451	-	ns	Both transcribed
170158	chr9:75187250-75188249	upstream	-6129	e3	0.00100947	0.0422043	0.944197	3.81952	ENSG00000200041		-	ns	Both transcribed
180563	chrX:129800620-129801619	upstream	-4337	e2	0.00094839	0.040931	0.464114	15.0215	ENSG00000275070		-	ns	Both transcribed
179196	chrX:74577600-74578599	downstream	5446	no	0.000551833	0.0286033	0.92977	3.97949	ENSG00000230673		-	not in DEA	Only iRNAPII-BR transcribed
Note: DEA stands for differential expression analysis
